# Supplementary material for: On site DNA barcoding by nanopore sequencing
Source: PLoS One. 2017 Oct 4;12(10):e0184741. doi: 10.1371/journal.pone.0184741 (PMC5627904; doi:10.1371/journal.pone.0184741)
Supplement: S2 File — Raw MinION and Sanger reads produced in the study. (GZ) [file pone.0184741.s002.tar.gz]

Archive with 31 entries (12 files):
- Additional_File_3
- Additional_File_3/Arthroleptis_xenodactyloides_16S
- Additional_File_3/Arthroleptis_xenodactyloides_16S/assembly
- Additional_File_3/Arthroleptis_xenodactyloides_16S/assembly/raw.reads.unsorted
- Additional_File_3/Arthroleptis_xenodactyloides_16S/SANGER
- Additional_File_3/Arthroleptis_xenodactyloides_16S/SANGER/Arthroleptis_xenodactyloides_16S.fasta
- Additional_File_3/S._alpinus_16S
- Additional_File_3/S._alpinus_16S/assembly
- Additional_File_3/S._alpinus_16S/assembly/raw.reads.unsorted
- Additional_File_3/S._alpinus_16S/SANGER
- Additional_File_3/S._alpinus_16S/SANGER/S._alpinus_16S.fasta
- Additional_File_3/Rhynchocyon_udzungwensis_CO1
- Additional_File_3/Rhynchocyon_udzungwensis_CO1/assembly
- Additional_File_3/Rhynchocyon_udzungwensis_CO1/assembly/raw.reads.unsorted
- Additional_File_3/Rhynchocyon_udzungwensis_CO1/SANGER
- Additional_File_3/Rhynchocyon_udzungwensis_CO1/SANGER/Rhynchocyon_udzungwensis_CO1.fasta
- Additional_File_3/Leptopelis_vermiculatus_16S
- Additional_File_3/Leptopelis_vermiculatus_16S/assembly
- Additional_File_3/Leptopelis_vermiculatus_16S/assembly/raw.reads.unsorted
- Additional_File_3/Leptopelis_vermiculatus_16S/SANGER
- Additional_File_3/Leptopelis_vermiculatus_16S/SANGER/Leptopelis_vermiculatus_16S.fasta
- Additional_File_3/Leptopelis_vermiculatus_CO1
- Additional_File_3/Leptopelis_vermiculatus_CO1/assembly
- Additional_File_3/Leptopelis_vermiculatus_CO1/assembly/raw.reads.unsorted
- Additional_File_3/Leptopelis_vermiculatus_CO1/SANGER
- Additional_File_3/Leptopelis_vermiculatus_CO1/SANGER/Leptopelis_vermiculatus_CO1.fasta
- Additional_File_3/Rieppeleon_brachyurus_16S
- Additional_File_3/Rieppeleon_brachyurus_16S/assembly
- Additional_File_3/Rieppeleon_brachyurus_16S/assembly/raw.reads.unsorted
- Additional_File_3/Rieppeleon_brachyurus_16S/SANGER
- Additional_File_3/Rieppeleon_brachyurus_16S/SANGER/Rieppeleon_brachyurus_16S.fasta
