# Supplementary material for: On site DNA barcoding by nanopore sequencing
Source: PLoS One. 2017 Oct 4;12(10):e0184741. doi: 10.1371/journal.pone.0184741 (PMC5627904; doi:10.1371/journal.pone.0184741)
Supplement: S2 File — Raw MinION and Sanger reads produced in the study. (GZ) [file pone.0184741.s002.tar.gz › Additional_File_3/Arthroleptis_xenodactyloides_16S/assembly/raw.reads.unsorted]

>e8564a80-5af4-414b-bc57-a40e6c4c2c2a_Basecall_2D_000_2d HP_UTENTE_default_sample_id_2314_1_ch117_file3_strand_twodirections ../../2015_05_03_tanzania_laboratorio/FAST5/fail/HP_UTENTE_default_sample_id_2314_1_ch117_file3_strand.fast5
CGTTTGTTGTGTATTGTTGCTTTTTGGTAATATTATGCCGCTTCGTATTCTGGACTGAGATCTTTACCTCAACCCCCGACAGAAAGGCAGCTGGCAGCACCGGGACCTCGAGTATCCACGCGAGGTGGCAAAGCAGTGAGGTATCCCTCGAAGGGACCTGCCTGAGCGCCTTGAAGGCGTATCCATTAAGGACGATCACGAAACATTGGTGGATTACGATTAGTATGTCGATCTCGAACTTGTAGATGTTGGATGGCCCCAGCCAAGTGCCTCGGTGAGGTTGGACCAACATGTACTAACCGAGTTGTAACCTATTGAGCGGTGGATTATTAAATTAACCGCACTCATCCGAGTCTGCGCTAGGAGATGAATTGCCTACTCCCGCAGGAAGAGGGGTGATCATCAGTCCTCACTAGAACTGACCTGCCGGAGGCGCTCATGTACCTAGTGCGCGTTTGACGAACAGCAGCCGTGAGGCTGACAGCGGAGAGTGGGTAATGGCGTATCAACCAATACGTGACCATGAGGCGAGTTGGGTTATCATTAATAGTTTATCACCACG
>87476199-7427-4000-8c0b-c5608d8d92dc_Basecall_2D_000_2d HP_UTENTE_default_sample_id_2314_1_ch131_file2_strand_twodirections ../../2015_05_03_tanzania_laboratorio/FAST5/fail/HP_UTENTE_default_sample_id_2314_1_ch131_file2_strand.fast5
GTTCTTGTTGCTGATCCGCCCATGGTTGCTCCCGAGCCAAAACCACGTAGATCTGGGATCCATGGAAAATCGGACGTGCTCCCGCCGCCAACAGAACTTCCCGCTCAGCAACACAGTTCTCCCGCTACTAGTAAAATTGATCTACCGGGTTCAACCGGGCGTCAACATTTTAGTTTAGGTGAGG
>d3600924-d4be-4917-bc21-c4112408f91d_Basecall_2D_000_2d HP_UTENTE_default_sample_id_2314_1_ch142_file4_strand_twodirections ../../2015_05_03_tanzania_laboratorio/FAST5/fail/HP_UTENTE_default_sample_id_2314_1_ch142_file4_strand.fast5
TTATTTGGTGATACCAGTGCCTCGCCTTTATACCATAAACAGATGTGATGGGATGCCAACTGGAACCCCGGGTCTACCAAAACATTACCGATCTGAGTATTTACAACCGGAAGTGATGGGGGTTAGAACAGCGATCCCGCTGTTACCCAAAAACAGATGGATCTGAGATGCCAACCGCACGTATCGGAGTGCAGACCGGGTCGCCTGTGCTCAAAAACATACGTATCTGAGTTGCCAACCGGAATGATGGGGTTGGAGACCGACACGTATCGGAGTTCAAACCGGCGCCCTGTTGACCCATAAAACCTAATGATCTGAGTTCAGAACAGATCGCGCATTCCGCTATAAAATAATGATCTGGAGTTAGAACCGGCCCCGCTGTTGAGAGACACCCTCCGGGTTATGAGGTAACATCTCCGCTGTTATCACAAATAAGGTAATGGTGGGATCAAACGAAGAGCTTGTTCGTTAGG
>91c597d7-3c3b-4982-bbe7-e47f5e6060da_Basecall_2D_000_2d HP_UTENTE_default_sample_id_2314_1_ch145_file2_strand_twodirections ../../2015_05_03_tanzania_laboratorio/FAST5/fail/HP_UTENTE_default_sample_id_2314_1_ch145_file2_strand.fast5
AGTCAGGCCCCGAATGAGCCTGTTGTACGCTCGAGGCATGTTCACCATAGCCGCGAGCAGTGCACGAAGCCAATGGAGGACCGGATGTTTCGACAGCGATCAGGAATTCGTTACTGTCGTAAACATTGAAT
>b4c5a1c1-59dd-4c18-9534-3797543552f4_Basecall_2D_000_2d HP_UTENTE_default_sample_id_2314_1_ch194_file4_strand_twodirections ../../2015_05_03_tanzania_laboratorio/FAST5/fail/HP_UTENTE_default_sample_id_2314_1_ch194_file4_strand.fast5
GTTGGTTATCTCCCTGTATGCCCCGTGCCCTACAGAGCCGTGGTTTGACCTAACAGGAGTGTACCAACAGGCGGCGGTTGGGGTAGAAAACAAACATGTGTCTCTACGCACGAGATTCCGTGTTAGGATAGAAATCGCGGCCCGTATTCAGGCAACCGGATCTTGGCCCAACAGAGGGCGAATTGGCTGGAACTCCAAGCCTGTTGGCCAACAGGAAAGTTTGGTTAATGTCGTGGAGG
>15233eca-fb41-4ef1-bdd1-b329954a1c7e_Basecall_2D_000_2d HP_UTENTE_default_sample_id_2314_1_ch212_file4_strand_twodirections ../../2015_05_03_tanzania_laboratorio/FAST5/fail/HP_UTENTE_default_sample_id_2314_1_ch212_file4_strand.fast5
TACCCGGGTGCCTCTATGGAGCTCCCGGGAGCTCCCGATGCGAGGAGCTCCCGCGATGCTCCCGGGATGCTCCCGGGTGCCCCGGGAGCTCCATAGCGTCTTCGCTCCCGCGATGCGAGGTGCCGATGCGAGCAGCTATGGGGAGCTCCCGGGAGCGATGCTCCCGGCACCCGATGCGAGCTCCCGGGTGCTATGCATAGCGATGCGATGCATAGCGAGCTCCCGGGATGCTCCCGATGCTCCCGCGATGCATAGCATCCCGGCGGCACCAGCAATGCTCGGGAGCATAGCCTCTGCATAGCGAGCGGGGTGCCGCTGCTCGCGGAGCTCTATGCATAGCTACCCATAGCATCGCGAGCAGCTCCGAGCGATGCTGGAGCAGTAGTCGCTGCTGCTGCTCCCGCGGAGAGCTCCGAGCTCGCTCCCATAGCAGCATACCCGGGCACCCGGGTGCCTCTATGCAGCGATGCATAGAGGCAGCGAGGCACCCGGGAGCTCCCGGGAGCAGCAGCGATGCATCGCTCGCATAG
>1eed56bd-6872-455f-a4e7-d65a712ecea4_Basecall_2D_000_2d HP_UTENTE_default_sample_id_2314_1_ch222_file0_strand_twodirections ../../2015_05_03_tanzania_laboratorio/FAST5/fail/HP_UTENTE_default_sample_id_2314_1_ch222_file0_strand.fast5
TTTTCGTGGTTATCAACCTGGTCCCCGGGTCAACAGAGCGTAGATGGGTCTGAATTGCCCCTGGAGGGTCAGAATTTCCAGGGCAAATCGCGTCCGAGAAAGGCCAATCGATGGGTCGGAATTGAAGCCTGGGAGAAATTCCTCGTTGTTAAAATTCTGCCTAAACATTATCGAGC
>197c72fd-ad8b-44fc-a439-443702b1823c_Basecall_2D_000_2d HP_UTENTE_default_sample_id_2314_1_ch254_file10_strand_twodirections ../../2015_05_03_tanzania_laboratorio/FAST5/fail/HP_UTENTE_default_sample_id_2314_1_ch254_file10_strand.fast5
ACTGTTGATTATTGCTCGCTGTTTATCAAACATCACTCTTGATCAGCAAAGGTAAGAGGCCCAGCCTGCCCAGTATCATTTCAACGGCCCCTTACCCTAACCGTGCAAAGGGCACAATCATTGTTCTTTAACAGATAATACTATGAACGGCACCACGAGACCATGCTGTCTCCTTTCTCTAATTGAGTGAAACGTATTCCCCGTGAAGAAGCGGGGATTATTCTATAAGACGAAGACCCCTATGAAGCTGAATTTACATCAACTGCCACCCACAAGGGTATCAATCGGACAGACCTGATTATTAATTTGCTTGGGGTACCACGGAGCAAATTAAACCTCCCACAATGAAGGACTAAACCCTAATCAAGAATTACACCTCTAAAAATCAATATTAAATAGATTGGTTCAACCTTTGATCAATGAACCTAAGTCTCCTCCGGAGTAAAAGGATGCAGTTCGGCCGCCAGCTCCTACAACTCGTGTTAGCACCCGGGTCTTCCATCCGCTGTCCCGGTGGTGCATTCGAGGACGGTTCGTTGTTTAAAGCATTAAACAGCGTATTATTACCGTCATCAAAGTGAAGACGTTCTTTTTATGTTTTACCTAT
>7bc56b1a-7804-462c-8646-bd7751c2fe31_Basecall_2D_000_2d HP_UTENTE_default_sample_id_2314_1_ch254_file6_strand_twodirections ../../2015_05_03_tanzania_laboratorio/FAST5/fail/HP_UTENTE_default_sample_id_2314_1_ch254_file6_strand.fast5
GTTCTTTGCTCTGTACCTCGCAAATGTCCCGCGGCTGAGTACAATGGCAGGTCACAGCGGCAGAGTAATGTTAACCCAAGCACCTTCTCGCGATCCAACCGCCATCCACGGGGTTAGCCAATGGATACCCTAATGTCGTAATCAGGACCGCTATACACTTATTACCATTTCGATGAGGCCCGGGTGGGTACAAGGGTCAATGGAATCGCACTAAATTAATGACTCGTATTCGAGCTCGGCAATGTTTGACCCACTGAGACCTATTATTAAGAGTCGGGTACAGGGCCACGTATCCCATGTCAGGCATGCCGCCTGTTTAGCGACTAGTGTAGCGTCAATGGACCATCCTATTTAAAGGCACTCGCCCGTCCCTATAAAATCGATCTGAGTGCAAGCAGCTAATGGTCAGGGTCTAAGCCGATACATGTTTCTCCGCTAACAGCCCGTATTACCGTGTAAATGGCCGACTTACCGTTATGTAGGGCCAAATGTTATCAAAGTATGCTCAATCTATGCCTGCGTCAAACCCCAAACACCGTTCTGTTGCATTAATGGTTCTTGGACGCTCTGCA
>d3651810-a6c7-4021-aad8-a2ce5d293a9d_Basecall_2D_000_2d HP_UTENTE_default_sample_id_2314_1_ch256_file1_strand_twodirections ../../2015_05_03_tanzania_laboratorio/FAST5/fail/HP_UTENTE_default_sample_id_2314_1_ch256_file1_strand.fast5
CGTCTTTCTTATCAATTATAATGTTGGCCTCCGTATCCGATTCATCTCAACGATCGGGCGTTCGATCTTAACCGTGCACCTGGCACATCAGTCGATTCCGTGAAGGATTATAGTCAACCTTAGTAGTGAACCTTGAATTACGACATCAGCTCTTTCCTCCGTGACTGGAATCAGCGTTCCTTAAAGACCGTGGATTGAGGGTCACACGAGACACCTATGAATGTAAATTTACATCAACTGCCAGCACACACCATCACTGACATACTGATTATTAATTTTGCTGGTACCACGCGAGCAAATTAAACCTCCAATGAAGGACTAAACCCCTAATTCAAGAATTACACTCTAAAATCAATATTGACATAAATTGATCCAAACCTTTTGATCAATGAACCAAGTTATTCCTAGAAGCGCAATCCATTTCGCACCAGCCCACAAACCGGGTTTACGAAGCGATGTCTCATCCGCTGTCCCAATCTGCGGCTAAAGGTTCGTTTGTTCAACGATTAAAACCCCTACGTATCTGAGTCGGACCGCGCCTGTTTATCAAACATGATGCGGTTCAAACCGCGGACCCAGATCTGCGTTGCCAGACCGGGCCGCCTGTTTAAAACAGGTTACGTGATCTGGAGTTCAAACCGGCGCCTGTTTATCAAACATCACTTCTCTACTCACGAGCCCCAGCCTGCCCAGTATTATTTCAACGCCGCCGCGGCTGTAGCCCTAACCGTGCACTACAATCACTTGTTCTTTAAATAAGACTAGTATGAACGGCACGAAGACCATGCTGTCCTTTCTCTAATCAGTGAAACTCGTATTCCCGTGAAGAAGCGGGATTATTCGGGACGAGAAGACCCTATGAAGCTTAAATTTACATCAAACTGCCACCCACACAGCGCCAACCTGACAGACTGATTATTAATTTTGTTGCGGGCGATACGCAAATTAAACCTCCACAATGGAAAGGACTAAACCCCTACTTCAAGAATTACACTACGCCAAATCAATATATTAACATAAATTGATCCAAACCTTTGATCAATGAACCAAGTTACTCTAGGGATAACAGCGCAATCCATTTCACAGGCTCCCCCTATCAACGGGTCGCAGATAGCGATGAGTAATGTTGTGCCTTGAGTGTCTGAATCTTGGAGGACCATCGCGGTTCACCCATTGTAAACCACCAAATCTATTACCTGAGTTAGTAAAACCAACGTTCTGTTTATGTT
>2c95e833-c5ad-439d-bd38-188581a56ca2_Basecall_2D_000_2d HP_UTENTE_default_sample_id_2314_1_ch260_file1_strand_twodirections ../../2015_05_03_tanzania_laboratorio/FAST5/fail/HP_UTENTE_default_sample_id_2314_1_ch260_file1_strand.fast5
CAGTTTCTGTGATGCGCTCACAGATTCCCATGAGACCCATACTGACTGTTGTAAAGGCATCCGGTCTGAACCCCAGTTCACCTAATGTTGTAACAGCGCGAGAAATTTACACGGCGAGGCAGGTTGGG
>d96238d5-d1b2-4e42-bf8a-3011373a5cd9_Basecall_2D_000_2d HP_UTENTE_default_sample_id_2314_1_ch306_file6_strand_twodirections ../../2015_05_03_tanzania_laboratorio/FAST5/fail/HP_UTENTE_default_sample_id_2314_1_ch306_file6_strand.fast5
GCGTTGGTGAATGGTTAATAGGGTTTGATCGCTGAACAAACGTAACCACCTAGAGGGGAGCTTCGCATCACTGCTGTCAACAGAATACCCGGATTCATAGACAATGGGTGTCCGTCCGACAATCCCGCCTACATCACTCAGCCCCGCCGAGATAGTGGGGTCTCCGTTCTCTGAACGGGTCAGATCTCTCTTATCGCGGAGGAGCACCGCATGCTTCACCCACCAGAAATAGATGGCATAATTAATTTATGATAATCATAGCACTAGGGGCTAGCACTCCGAATGGCCGGGTAGCTTATCCGGGTTTGGTATCGAGCCAGCAAGTGCTCCCCTCATCGAAGAAAATAGCATCACAAGTCAGGCGATTACCTATAGCGGGCCTGACTGTACTAATTGATCAAACCTTTGATTAATGAACCGGTATAGGGAGCTCGCGCGAGTGCGTTGAACCAATGCCCCTTGAGCTTCGACTGGGGATGTTCGATCAGGGTTTAGAAAGTACGTACCGCTGCGGGCCGCCCCCACGTCGTTGTTCAACGACGATTGTGCTGGCACGTGATGTAGATTTGCTATCGAACAGTTTGACCACTGGCAGGTCGCGTTGCGGAGGATTCTACGCTGGCCAAATCCGCGTCCGCCGTTACAAACAGATCGATCTGTTTGTCAACCAAAAGCCGCCTCGCAGTCTGTCAACATGACCCCGAGTTGTACCTAGTTGCCGGTTGTCAGAAACCAATCTACGTAATGTTTCATGAAAAGCCAAACAGGATATCGGTTTTGATAAACAGGCATCGCGTTCGTTATGTTTGGTCC
>b07ce7c5-905c-4f6b-9916-040affe43f78_Basecall_2D_000_2d HP_UTENTE_default_sample_id_2314_1_ch314_file4_strand_twodirections ../../2015_05_03_tanzania_laboratorio/FAST5/fail/HP_UTENTE_default_sample_id_2314_1_ch314_file4_strand.fast5
GTATGTTTCTTACTGTATTGCTCACCTGTTTCTCCCGCTCAACACTTACCCTCTACGCAAAGCGACCCGCTGCCGCGAGTGATCGTCCTCCACGATGCGCTCTCGTGCACGCACGCTGACAATGGTTTGTTGCTAACCACGACCGGGTATGAACGCACGAAGGACCATGCTGTCTCCTTTCTCTAAGGGTCGAACTGATCTCCGAATCCGACGCATCGCGGTAGACCGACGCGAAGACGCTGAAACAATGGAATGCCAAGCACACACTAACCTGACGCTCTGATTATTAATTTTGATCCTAATACCGCCGACTAAATCCAAATCTTAACCCCAATGACGCGACGCAAATGATACATTTCAACGCAAGATTGACATAAATCGACTGAATCCTACGTACTTAAAATGACGTTATCCTGGCGGATGTTAACGCAGCCCAATGCACGTTCTACCGACGCCATGACATAATCGGGTTTACACCCCTTGTTGCTGCACGGTTAGAACTTACTGGTTGCAACGACGCCACGTGGTTCACGGTCTCAAACTAGCCTGTATTAAAATTTACCTCCTAAGCACTGTTCGTTGCCTCCCTCCCACACTCGCTCTTAACTACGCACGCGAACGCATGCACAATCGTCTCCTTTCACTGACGCATCCCGACGACTCGATTCGAGGACCGACGGGACGCCTAAATCGATTTGGTCAACGCCAGCACTCAATGGACTCAATAGCCTGGGGCATACGGAAAGCACTGCCAATTGACGTCTAATCAAATGCATGACTGCACCGATCTGCGACGCAGAGCACGCATTATTCTACACCGCAAGCCACGGACCGACCTATTCGATAACTGCACGCCCGCCACCCCCTCAACGGTACGCATCGTATGATTATCCTGTCTTGCCCACTCCCGCACGGGGTCCAAACCTCCATCCGACAGCCCGACTCCTAGATTCAAAGGATTACACTAACGCTTATAATATTACTAATTGTAGTTAAAACCAACTTTTATTAGATGGATCACGCTACACCAATCCGTTACGGACAAAATACGCCTTAATTTACAGTGTTTAGGTAGCAACGGATTGCGTATGTGAGCAATCTTAAGCCATAATATAAAAGTTGGTTTGTTTAACCAATTAATACCCTACGTAGTGGATTCGACTTAGAGCCTTTTTGGATGGCGGTAGATGCATTTGGGTGCGTCCGGCGGTCAGCAAGAATTACACGACCATAGGATACGAGTCGGTGGGGGCAGTTGTTATTGAATAGGGATGGAGTGCAGTCTAGGGAGCTTGCGTCGATCCGGGCGTTGCGTGGATCGTTAAGTAGTTCGCAGTCCGTCGTGAAATCAGAAGTTTAATTAGTTCGTGTGGGAGGGTTTGAGGGGCGTCTAAAGAAATAGCTACGGCGGTGAACCAGGTCCAGGCGTGGGAGTTGCGTAGAGTCAGAAAGTTAAGAGATTCCGTAGGCAGGCTGCCGAGGTCGTCGAGGGGAGTCCGTCAAGCGTGGAGGGAGGGGGCCGTCAGACAGGTACCGGGGTGAGTCTGC
>7bdcb8d7-da19-420b-ae11-7dbe9639b121_Basecall_2D_000_2d HP_UTENTE_default_sample_id_2314_1_ch337_file1_strand_twodirections ../../2015_05_03_tanzania_laboratorio/FAST5/fail/HP_UTENTE_default_sample_id_2314_1_ch337_file1_strand.fast5
CGTCTGTTTCTGCTCTGTGCTCGCCGTTATCGCCTCCAAACATTAAGTGGGTTCAGAAACCGCCGAACGTATACGCCTCAGATCGGGTCTCCGTTCAAACCGAGCGTGATGCGTTGCCAACTCGAAGCGTATCCCTCGATTCGAATGAGCTACTCGAGTTCAAACTCCCAGGCACGGGTTTTGATAGGCGGGAAGTTTTTACTAGCCAGAAAGCCCAGTCGTAGCGACCCCATGCCGTGCCCGGTCGAACTGGAGTCAGCACCCTTGGTGTTGACATGGGCAAGTTCGTA
>7a3a2dd4-c630-48ec-80b1-84f46e62bf19_Basecall_2D_000_2d HP_UTENTE_default_sample_id_2314_1_ch339_file1_strand_twodirections ../../2015_05_03_tanzania_laboratorio/FAST5/fail/HP_UTENTE_default_sample_id_2314_1_ch339_file1_strand.fast5
TTTCTGTTGGTGCTCGTGATGCCTCGCCGGGTTACCATAAACATACGTACGGGTTCCGACTCAACGCCGCGGGTTATAGAGACACACGTAATCGGTTCAGAACCCACTCACGATGGGTCGCATTCAGGCCTATCAAAAATTCTCAAGCCTGTTTACAAAACACTACGTATTAGAGTGCACTGAAGTTCTTTGGTTGAG
>9f0ed094-eff1-43c1-b57d-895dff89c524_Basecall_2D_000_2d HP_UTENTE_default_sample_id_2314_1_ch357_file0_strand_twodirections ../../2015_05_03_tanzania_laboratorio/FAST5/fail/HP_UTENTE_default_sample_id_2314_1_ch357_file0_strand.fast5
AATTCTTATTAGCTATCTCGCGTGGCACCAAGCCGCTCCTGTGAGTCTGAAGCATCACGATGCGAGTTGGAACGCGACCCTGATTGGCCCCATAGAAGGTCAAGGTTATGTCCACAAAAGGTAAAGTATGGGTT
>4865f3c4-cee4-4e8c-934c-11b41cb10ebe_Basecall_2D_000_2d HP_UTENTE_default_sample_id_2314_1_ch406_file3_strand_twodirections ../../2015_05_03_tanzania_laboratorio/FAST5/fail/HP_UTENTE_default_sample_id_2314_1_ch406_file3_strand.fast5
TCCCGAGCCCCGCCTGAGGCATAGCCCCGCCTCGCTCGCTCGCTCGGGTGACACACTAGTCGGCACACACCGCCGAGGAGTCGGTCGCCGTATGCCCTTATGGCCTGGTCATCGTAAGGTGCCCTTACTTGATTCTAGAGATGTATGGCCTGCCACGTCGAGAGCGATGGCCTGTGAGCAAGAGGCTGATGACCATGGCCTAGGCCTGAGGCCATCATACCACATTACGTTCAAGTATAAGGCTCCAGGTGACCGACCACACTTACTTACAATAGAGCGACTGCTGATGTATAGGGCTAGCACAGAGCAAGTAAGGCTGATAGTACAGGGTATGGGTAGTCCGGTCTCGGTCGTAAGTAGGTTAGTGAGTCGTACAATATATGATGGCCTATGTAATAAAGTAGTTATATGTTGTTATATATCTACTACTGATATGGCTGATATAAATATTTACCTGACGTAAGTATGGCCATATTTGTGTTATGATATGACTTACACTACTGGGCTCCAGGCCTATAGCTCTAACCTCAGCCAGTAGGTAGGTAGATGGCCAAGTGAGCTAACCTCATACCACCAGGCCTGGTAGGTGCTATGATATCATTGATGGACATACCAACCTCTTCCCGCGAACCTATACCTCCTTATGTATCGTGATTCTATTTATTGTCATCGTTGGTAGATTCGTGTCACCTGGGCCTGCCACTACTGGATAAATCCCGCCATATATACTTACACTGATATGATGGCCTCCCGCCTAACACTTACAGAAGACAGTGATATGATGACCAGACAGTATATAACTTCTTGCTCCATGGGTTGCCCTGCCCCAGGGGGCGCCCCTCCCGGCTCGCCCTCCTTAGGTGGGCTCCATAACTACTGATATTTATGGATGATGGCCGGCAGTATGGGTCAATGACACTGAGCGAATGGCCTGACCAATCAGCCTGAGGCACTTTACGGCCGGAGCTCATTCCTAAAACACACTCGCTATAACGAAGGGCCTGAGGACACGGGAGGGATAGAGAACCTATAGCCTCACGCCCGCTAGCGCAGGAGCTAAGGCCCTAGCACTGATAGCTCGCTCCCCGCCTCGCTCCCCACACCATGTCGTGGTAGTATGCCCCGGCGCTCCATGTCATCCATCTCCTGCTCCAGTCTGACTTATAGGTAGTAAGTAAGGCATATGGCTGCCGGGTGCCCCGCCTCGGGAG
>84f8bec5-6a32-4b95-abf4-f3f12725a91b_Basecall_2D_000_2d HP_UTENTE_default_sample_id_2314_1_ch40_file3_strand_twodirections ../../2015_05_03_tanzania_laboratorio/FAST5/fail/HP_UTENTE_default_sample_id_2314_1_ch40_file3_strand.fast5
GGTGGGTGCTCTAGCTATCTTAGGCGCAGGTCTCTCACAGATCGCTCCGCTTAAACACATTAATTACGCTCACGCGGAATGATAGGGGTTCAGACGCGCACAAACCTTACCCATGCCAACTAGAAGTTGGGTTAACTTTGCTTCTGC
>a6b135f5-bc3c-4c2d-b8b3-e04ad59a7f94_Basecall_2D_000_2d HP_UTENTE_default_sample_id_2314_1_ch446_file1_strand_twodirections ../../2015_05_03_tanzania_laboratorio/FAST5/fail/HP_UTENTE_default_sample_id_2314_1_ch446_file1_strand.fast5
CTTAGCCTGGTTATCAAAACATGATCTCCGATTCGATACATTATAAGTGTTGGGTCGCCTCGCTCCGTTATCGGGAATCAGTCTCAACTTGGAATTCTGGGGCCTCGTAGGTAGGCAGCGCAAAGGCGCAATCATTGGTTCTATAAATAACCACTAGTATAGAACTAATTCAGCACGATCACCCTTGTTCTTCCCCCTCGGCAGCCCATAGAAAACTCATGCTGCTTTCTCCCGTGAAGAATGCGGTGATTACCGCGGTCCAAGAACGAGTTAGAAGACCCTATGAAGCTTAAAATTTACATCACAACTGCCACCCCACACCACTCAACCTGACGACTGATTATTAATTTTGGTTGGGGTACCACCCCAGACAAAATTTAAACCTCCACAATGAAAGGACTAAACCCCTAATTCAAAGAATTACACCTCTAAAATCAATATTGACAGACAATTAGATTCTGTAAATGCGTCTTTACCCAATAGGCAATCCAAGTTTCTAGGCTATCATATAATCAATTCAAGCCATTGCTTAAGGTCCCAGTGGTGCAACCGCTACTAAATTCGTTTGTTTGGGATCATCTTAGGTGGTGGCCGTCGGACCGGGGTTATCTAAAGCTTCGGGTCGTTGAGCCACGATTAAATCGAGCTGAGCACTAGGGATGAGTAAATCGACATAGGATTGAGTACCTCGC
>a2a27552-e1e1-4302-87fb-63c265e4c529_Basecall_2D_000_2d HP_UTENTE_default_sample_id_2314_1_ch452_file3_strand_twodirections ../../2015_05_03_tanzania_laboratorio/FAST5/fail/HP_UTENTE_default_sample_id_2314_1_ch452_file3_strand.fast5
AACATACTGTGCTCGCCTGTTATCAAGACTCCTTCCCGCTTATCCGTGGACATCGACTGTATTAAAATTCGCCTGAGCTCAAAACTATCCTACTGTTGATACAACTAGTGACTAGTTTCATCCCAGCCACTGTTGCAAACGCCCGGGGCTCCTTGAATCCTCGCACGCGCGGCTGACAAGACTGTATTGGTTGCCTCCTCGAACCTCAAGGGGCTCTGAACGTGCACCACGGACCTACTGCGTCTTCCCTCCTAGCTGACTCAGTGGACAGGGGATTCCGTGACGACGTCTCCTGGTAATGCGTAACGTGACGCGTGGCGCAACGGAACTTGATTCAACGCCACCCACAAGCTCTCCAACCGGACCTTAAGGGTTCACCGCTCTGTGAGCACGCCTCAACCTGACTCCTAACTCTGAATTAATGAAATTTCGTGACGCAATAACGGCCCGCCATAAATTAAACCTACCTAAAACCAACGCCAACGCATCTACGGATCGACTACATATCCTAGACCTTCAAATTCTTAATGGGTTATCCTGACGGGCCATTAATTGACTCGGAGCCCTCGATCCTGTTTGCACTCCAAACCTATCCTGTTGGATAACGATGTTAACGCATCCACCCTGTTTAACGAGTGATTAGAAACGCTACAGGTCGTTTGATTTTAACCCCATTAAACAAACGACTTATGTATGAGTTTAATACGCTAACATGTCGACCCAAAATCGAGGTCGGAATTCAGTACGTCGTAGGATAGCGGGGCTGTTGAACGCATTGGGCGCGACCCCGGGGGTAACCCGGCCATGGATAGAATTCATTACAATACGAGGTAATTGGCAGTGGAGTGCATCGCGGAAGGCGTATTAGTCCGTAGTGCTGGTCAGGGGCGTTGGGAGCATTTGGTGCGTGAGTTCAGAAGAACCCGTGCAGTCAAGAGAAGTCCATTAGTTGAGTGGTGGCAGTCCAGGTCAACAGTGCTTAAGAGGCTGCCGTATATGCGGGCGTTGAATGCGGTTGCGTGCACACGCGGTAAGGTTGGTCACCCGATTAGAGAAAGTCAATTTAAGGGAACCGTCGGGTGGGAGGGAGGGAGTCGTAGCGTTTAACAAAGCATTGATCGTCGCAACATCGAGTCGTCAGCGTGCAGAGGAGGCAACGCATACGTACCGTCTTAGTCGGGAGGATAAGTGATGTTTTGCCAACAGCGGGAGAGAAGTTCTGTTTATGTTTCGGAGA
>ff081a70-9a8f-45b4-844c-07c7e6f559dc_Basecall_2D_000_2d HP_UTENTE_default_sample_id_2314_1_ch478_file0_strand_twodirections ../../2015_05_03_tanzania_laboratorio/FAST5/fail/HP_UTENTE_default_sample_id_2314_1_ch478_file0_strand.fast5
GTGCAATGCTATCCGCCCAGAATGTCTCGAGGTACAAATATCTACCGTGAGATGGCACCTATCTTAGCTGAATCCGCTCCAAATGATGGGATGCGCCTCCAAATTCTACGTGGTTTCGTTGGAAAGGC
>1aec9c54-1484-4731-837f-83b0affdabbb_Basecall_2D_000_2d HP_UTENTE_default_sample_id_2314_1_ch85_file0_strand_twodirections ../../2015_05_03_tanzania_laboratorio/FAST5/fail/HP_UTENTE_default_sample_id_2314_1_ch85_file0_strand.fast5
TGTAATAGACTGCGGTCGCCAAGAAAGGGATGAATGATCGGAGTGCCAACGCAAGCCTGTAGTGGAGTGCCCAAACAGATCGATCGGTTCAACACTCGAACCTAATGGGAGTGCCAACCCCAACCTAATCGTATGGAATCCTTCCGGAGGCCAAAAGCCCTAGAGTGATGGAAGTTAAGCGATCTGCTTCAGACCGGGACCTATCTTCATCCGCCAAAAGCGACACCGTAGTACCCAGTGCCTCAGTGAATGCCTCCGAGGGTCAAAAGAGCACCCGGGGAACCCCAGTTCAACCGCGGCTCCGGGCTGATGGGATTAAAACAGGTACGATTCGGAGGCTGCCAAACTGACGTATCGGAGTATTCAAAATGGGATTATCTTAGGCGGAGTTGTGAGGTAGAT
>8cfc96dc-45d0-418f-bf2d-fc352952ef3e_Basecall_2D_000_2d HP_UTENTE_default_sample_id_2314_1_ch8_file4_strand_twodirections ../../2015_05_03_tanzania_laboratorio/FAST5/fail/HP_UTENTE_default_sample_id_2314_1_ch8_file4_strand.fast5
TGTTGGTGGTGCGCCTTGCGATTGCCCTGGAAGCCATTGAATCTCAGACCGACCCCGGTGCGAGAGTCTGAAACTGAAGCATCGTGTCTCACGGAATCAGAAGGAGTCCGCTCCAAACAGTTGGGCCCCAGGAATGCCGATCATGAGTAGAACAGGACCGGTTTGAACACGCGATACTAAGGCCTGTTGATAAACAGGAGAAGTTTAGTTATGTTAGAG
>2e87118d-6eae-48f6-a2aa-ad4429d209de_Basecall_2D_000_2d HP_UTENTE_default_sample_id_2443_1_ch69_file0_strand_twodirections ../../2015_05_03_tanzania_laboratorio/FAST5/fail/HP_UTENTE_default_sample_id_2443_1_ch69_file0_strand.fast5
TCCCCTGGTTTACCAACATACATTAATGGGGTCATACCCGAACCCCTTTACAACAATAGGAGGTCGGGTTTATGAGGACTCAGACATCCGGCCATAAACTGCGATGCCAGACGCGACAATCGGCGGGTTTCAGCTGAGACGGCTCTGATGGGAATGCATCAGGGCCGTCGCCAACCATCCGACTTTGCTCATGGAAATCGCATTTAGATGAGAGTAGCGTAAACTTTGCTCGCGGCATTTACTCAACGCCGACTGCTATGGTGTCCTCAACAGGGCAAGTTCGTTTATGTTATGCC
>bc71e1f0-f240-4250-a410-201c9fe696fb_Basecall_2D_000_2d HP_UTENTE_default_sample_id_2314_1_ch413_file4_strand_twodirections ../../2015_05_03_tanzania_laboratorio/FAST5/pass/HP_UTENTE_default_sample_id_2314_1_ch413_file4_strand.fast5
GGTTTCTTATGTGCATGCCTCCGCTGTTTATCAAAACATCACCTGCGTACTCAACTAAGAGGCCCAGCCTGCCCAGTGATTATTTCAACGGCCGCGGTATGGGGACCGTGCAAAGGGCACAATCACTTGTTCTTTAAATAAGGACTAGTAGCTGAACGGCACCACGAAGACCATGCTGTGCCTCCTTTCTCCTAATCAGTGAATGATCTCCCGTGAAGAAGCCGGGGATTATTCTATAAGACGAAGACCTATGGGAAGCTTAAATTTACATCAACTGCCACCCACACACCATCAATGACAGACCTGATTATTAATTTGGTCGGGGTAATACACGGGATAAATTAAACTCCACAATGAAGGACTAAACCGCGGATTCAAGAATTACACCTCTAAAATGAATACTGTGACATAAATTGATGCAAACCTTTGATCAATGAACCAATTACTCTAGGGATAACACTAGCAAATCCATTTCAAGCGAGTGACAAATGGGTTTACGACTCGATGTTGGATCAGCGTGGAGGGGCAACCCTACTAAAGGTTCGTTTGTTTGGAATTAAACCAACTGTGACCGTGTCAATACGTTCTTTGGTTGAAGGAAGGTA
>740cf5b7-3f8c-45cd-9ce3-9c1cef0f4634_Basecall_2D_000_2d HP_UTENTE_default_sample_id_2314_1_ch450_file0_strand_twodirections ../../2015_05_03_tanzania_laboratorio/FAST5/pass/HP_UTENTE_default_sample_id_2314_1_ch450_file0_strand.fast5
CGTCTTTGCTGATATTGCCGCTGTTATCAAACAGCCCTCTTGATCACAACTATAAGAGGGAGCCTGCCCAGTGATTATTTCAACGCCGCGGGTACCCTAACCGTGCAAAGGGCACACAATCACTTGTTCTGTTAAACCTAAGGACTAGTATGAACGCATACGAAGGCTTCAGTCTCCTTTCTCTAATCAGTGAAACGTATCCGAATCCGGAGGCCGAGTCCTATAAGACGAAGACCCTATGAAGCTTAAATTTACATCAACTGCCACCCACACCGCTCAATGACATACTGATTATTAATCGTCGTTGGGGGTACCACGGAGCAAATTAAACCTCCACAATGAAAGGACTAAACCCCTAATTCAAGAATTACACCTCTAAATCAATATATTGACATAAATTGATCCAAACCGTTGATCAATGAACCAAGTTACTCTAGGGAGATAAAGCGCAATCCCATTTCAAGAGCCATCGACAAATGGGGTTTACTAAGGCCGATGTTGGATCAGGGGTTGGCGTATGCAACCCTACTAAGGTTCGTTGTTCGACTACATTAAAACCCTACGTGATGGCGATTCAAACCAACCGTTTATTTT
>de34ba67-b377-450b-9329-7bb63ef7772b_Basecall_2D_000_2d HP_MUSE_default_sample_id_3413_1_ch480_file7_strand_twodirections ../../2015_05_03_tanzania_serra/FAST5/fail/HP_MUSE_default_sample_id_3413_1_ch480_file7_strand.fast5
TCCCATATCGCCTCGTGCGGCTTCCAATCGGATGTTCTTTAACTAGGTAATACCCTGGGAGGGGATCGGTAATTAGCTTTCTCTAATCTAATCAGATAATTACCGCGAGTCGAGCACAACGTGCTCCATAGAAGATATCATCTGATGGATAATGGGGTGACAGTGAAAGGAGGGTTTGGACCAACTTGCCAACGAAGGAACAACCATGGGTTAGCACGTTGACTTATCAGTAGAGGGTCCGTATGAACAAATGCAACCATCCCCACTTCATAGTTATAGTAACACCGCCCGCCGTATCAGGA
>e7c94c74-06b9-4ed2-bc0c-aeed6bd8fc72_Basecall_2D_000_2d HP_MUSE_default_sample_id_5733_1_ch103_file11_strand_twodirections ../../2015_05_03_tanzania_serra/FAST5/fail/HP_MUSE_default_sample_id_5733_1_ch103_file11_strand.fast5
GTCCTCTATCTCCCCCTTGCTCAGAGCCTCCGGGTGAGACAATCGCTCTCCGGGTACATGAGGTATGGCCTTGAGACTCAAGCCAGCTGTAGCCAAGCGTAATGGTGGGGTGCCAACAGGTTGTCAGCCAGCCAAGCCTCCGTACATACAGGGATGGGTAGCCAATCCAATGAGTCGCTATGGGTACGGTCAGCCAGCGGGTCGGCCACTCGCCTCCCTTACAACCGAGCGGGTCGACAAGGCGACCGGCCGCTTTATACACCCTCATGGCGTACAACCCGGGATGGGTAGCACCCCGACCGCCCGGGGCGCACTGTGCTCCCGCTACAACCGATGCCTGAGACAATGTTCAGGCATACGGGCTATTGTCAGGCACAGGAGTCGGGGATGGGACCCCATACAGTGTGAGTGCACCAGTACGGTATTTGGGGCTAACAGGAGGCGCGGTCTACATCCATGATGTTGGCCTGAGGCAAATTTTGTACGTCTGGTCGTCTTC
>5b276697-71b8-4c0f-9bf2-ec93b1db83f1_Basecall_2D_000_2d HP_MUSE_default_sample_id_5733_1_ch104_file12_strand_twodirections ../../2015_05_03_tanzania_serra/FAST5/fail/HP_MUSE_default_sample_id_5733_1_ch104_file12_strand.fast5
GGTGTTGTACTGGTTACCACTTTACCTATACCTATTACGGTCAAACAACCGTTGAACTGAATGCTTTAGGGTTATAATACGATCACGGTTACGTTACCTGACGCGATCTAATTACGGTCGATAGATGATAAAATTAATGTTTAACGCAGCAGGATCTGTTGATAAACTAGCGATGTTTGATAAACAAGAGTGCGTCAGATTAGTACTGTTGCTGGGCTACAGGTTATCGGACCGCTTGGGGAGCGCGGATCGAATCGTTGGACCACGGGCCGGCTTCGACAGTAATGTGTTGGACCGCACATAAACTACTCCCGCCGCGACTAAATCGTGCTTTCCTAATCAATGCGTATCGCGTGAGAAGGGATCGTCGACACGGCGCAAGGCCACTGAAATCGCTTTACATACTGCCACTCCGACATAATGAGTGATCTTATTTTGACTAAAGCCAAATGCACTCGCATCTGAAGGACGACTCGGATTCAAGGATCTACTCGGATTCCCAACTTACCTCAATTGGTCGATGATTGGACCTGGATTACTCCCCCAACATAGCAATGCGTTGCATACGCCTTACAAATGGGTCGACTAATGTTGCCTGCGCGTCTGAATGCGGCTACGTTCGGCTTGGCTGCACGTACTTAAATTCCATCGAGCGACATCGTTGCTCAACATACTATCTCTTAAGCCAGCTAGCTTGCCTGCGAGTGGTCGTCGCCCAAATGGCCGCTGGATTCAAGGCCTAAGATCGTTGTGCTCGGATTACGGCGCCCGCGACTAAAATCAATTGCTTTCTGGATCGGGACTCTTGACGCGATGCATAAAGGGATTAGCCACGCGCAAGCCACTCAAATCGTATTTACATGATCGCACAGCACCTGATGGCTGATTATCCTTTTGATTCAACTGAACGCCAATGCATGACTCGGATGCAGACATCGCCTTCGAATCTATAATAGCTTAATTATAAATGCCAACTCATTTGGACATCAGGCTGCGTATACGCTACGCCCGCATCGTTGCACACGCCTGACTATAATGGGTTGCTACAGGTCGGGCCTGTTGAGTGCAGCCTACACGTTCGTTGCTGGACGATCGACTCTCACGTACTGCTTCAACTCGGCCTGTCCAACACTTATCCTCTACAGGGCCCCGCTGCCGCGTATTATTTCTAAATGGCCGCTCGTGCACTCAATCGATTGTTGTGCTGCTAATAATAAGCGACCGCGACTAATCGTGTCTCCTGCGGAAGGAAGGGAATTCCGGGAAACTGTACTGTTCGTGACTGACGCCTCACGCCTAACTTAGATGGACCGCCGTGGACTATCTCACACTTCACCGTACTCACTGCCTGTGTAACGAATTCAATTAATGACTTTCGTACGGACTCATTTCTGACGCAGTAGCAAGTACGTTCTAAAGCACTGACTAATATCCTGTCATACCCTTTTAATCGGGTTGCCAGTGCGATACATGACAAATTCGTTTGACTCGGCTTCAATGAGCCTGTATTGGCCGTGCATTTTCATGAATTAGCTTCTGTTTAAACAGGCTTTGAATTCTCATGGCTGTAAATCTGTTTGATATGAAGGTCGTTAATGTTCGTGACAGCCTATGGAC
>804e3031-e592-49f2-8487-55e7e4ed01a5_Basecall_2D_000_2d HP_MUSE_default_sample_id_5733_1_ch104_file22_strand_twodirections ../../2015_05_03_tanzania_serra/FAST5/fail/HP_MUSE_default_sample_id_5733_1_ch104_file22_strand.fast5
TAAACTCCCTCTCTGATCCAGGTCGCCAACAACATGGTCGCGTGGCACTTAATGGTTCCCACTGAAATGCGTATGCTTGCAAAGGCGTAGCAAGCATGTCCCGACTGGCGCATACATCTTCTTAAGGTCGAAATGACGGGTTTCTTGACCAACACTTGGCATTGAGCTCCATAACGACAAACTGTTGCACTAACGCATGACTGTATTATAACCTCCCAATGCTACTGATTACCTCATGTGGTTCTAGGATGACTCGAGCAAATTGCACTGCAATGAAATGTTTAATTTAAAACGCGCACTTCAACCTGGGACCGCATAGAGGGCAATCGGCTTCAACCCGTCACGAATCAAGAGGCTTGGAAATATCTCATTCCGGGAATGGTTTAAGGCACCGCCCCGCCACGGAGGCGGGCTCGCAGCCATCAACCGATTGCTGCTACTGCACGCATAGCACGGCAGCACTGAGCTCCAAAGCCTGATGCACGATTTATTTGTTGAGATACATAAGAAACATTAGGTAGTGAGCGCCATCAGCTAACGTATCCACATACGTCCACGAGTCGATAAAAATCACTGGTTGTGACCATAGATTATTAGTCGAGTCAGAAATACCTTTGGGTGATGAACTGGGATTTATATCGCGCGAAGATAGCCACCCATTACATTTCAGGCGGGCAAGTGACATTCAACCCGTTGAGGGGGTCAACGATGCTCATTGAGCACGTGGTTTGATTCAAGTAAGGCATGCTATGGCCAACAGTTCGGTCTCTTCAAACCCAGCCTGGTTTATCAAACATTATGGTTGGTCTGACTACGCAGCGCTGGGGTCAGCGGATCGTTTGAGCCGAGTGGACAAGAAAATAAAAATAGCGTGCGGGTAGCGATGTACATCAAGTTTCGTTAAACCATGTAAGCCCGCCAGACACATCTGAGGCTGGATCTGATAAGGCGCTCATCCATTTATCTAGGTCCTCAAATTGAATTGGCATGGGTGTTATCGCGTGGAGGTT
>0ff98154-5f6a-4a46-83d9-d21859f66075_Basecall_2D_000_2d HP_MUSE_default_sample_id_5733_1_ch104_file27_strand_twodirections ../../2015_05_03_tanzania_serra/FAST5/fail/HP_MUSE_default_sample_id_5733_1_ch104_file27_strand.fast5
TTCATTGACATAAATTACCGAGGACAGGTACCAAGAGATTAAAGATCAGCTTTACCAAGACAGTAAATGTAACCATTGCAACCAGGGCCCTAACTGTCAGCACCTCATAGTGGACTACCGTGAGGCGGAGCACGTGACTTCCAACGATACCCCGGTCAGGTAGCAACGATTAAAATTCGATTACATGCATTTAAAATTCGACTCGCCTGAAACCTTTAATGGCTTAAAGCACTACATAGAATCGAGATCACCCCATCTGACTCGAAATTAAAAAGCAAACTTGAGGCGATGGGATGCAGATGTCAACCGCGCACCTCTGATCCTGCGACATTCGGGCCTTGGATCGATAGGTCATTGCGGCCTTCTGACGCATGCGCGGTTAATCGGTTCGGTTACCCGCCAAATCTGCATTTACATTACACAGCGGGTGGATACAGTACTTACATCCGCTATCTTAGACTCCGAATTGGTGCGCCATTTAGTCGCGCCATCTGCTTTATCCACAGCTGCGCGAGGTTGGCCAAGGAATTCAATAGTACGCAGGAGGCCCGAGCCTTGGTGCATTATCGAATTTCAAGCCGCCAGTGCTCCTGTGCCGCACGACTCTTATGCCTCGATCCCTAGATTACGCACCGCAGCCAACGTTTGAGACGATCGCTCGCGGCTACCCCACTATCGTACCTGAAGAAAAACTTTGACCCTCCCGCACGGGTCGGCGATCCTGTTTGACGACGCATGCGATCCTGTTGGGGCTGAAGTAGGGTATGTTTTTGATAACATGAGGCGGAATGTTGTACTACTAACAGGCAGGGTTTTGACTCATACGGAGAGCGTACCCTGAGAAATGAGTATGTTAGCCATAAGAAATTGCTAGGAGGGAAATTTAACTTGCTGGACTTTGGTTACGAGGCTATGT
>ae13ee03-6a4a-4300-8cf4-c01abfd27c18_Basecall_2D_000_2d HP_MUSE_default_sample_id_5733_1_ch107_file26_strand_twodirections ../../2015_05_03_tanzania_serra/FAST5/fail/HP_MUSE_default_sample_id_5733_1_ch107_file26_strand.fast5
CGTATTCAAATGCTCTGGTGCAAACATAGTTGGCCCAAGGGTAATATGGTGAGTCTCAACCGGGGTCCTAATTCTGACGCTCAATCAATGATGGCTTGCGGCACCACTTTAACCCTAGCTACTTGAACCTACACCGAAGCACCATGCCCTCTCCTTCGTGCAGCCGACCCATCTCCCGGGGATTGAAGCCCACATCGTTGGTAATAGAAAGACCGGCGCCGAAGCCAAATGATTTATCAATTCTCACATCATGGCCGACCATCGCCGAGGCATAGGGAGTTCGTCAGCACGAGGTAAAAGCAAGGCAATTGCCTCACAATGAAGCAAAGCGTAATCACCAACATCCATTCTTAAAAGTAAGAGCCGAATTAAAGCCCCAACCCATCAAGCAAGTCAAGAGAGGTCCTAGATAATACACCGTACTGCAATATTCTCGGCTGCACAATCCCCCATAGACGAGATCCCGTTGCGCGCCTGAGGGGCCTTCCTGAGTCGGGTCGCATCGTGAGGCACAGGTTCGTTTTGTTCAACCGATGAACCCCTACTTGGTACATCGTATCAAACCGGGGCGCTGTTATCACAAATACGTATCTGGGTTCAACCGGCTCGCTGTCCCAAAGCATCGCCTGTTATCAAAACATATCTCCGGTTCAAACCGGACAATTATCCCAGTGCCACCCCCTGCCGCCTGTTTTATCAAAACGACCTGTATCTCGGTCGGACCCTCCGTTGGACCCCAGTCAGGGCAGCGCGTTGAGTGGCACTTAGTTGATTTTGGTAAAACAGGAGATGTTTATTTATA
>d6b1c11b-52b6-4866-a727-c4984cc80cef_Basecall_2D_000_2d HP_MUSE_default_sample_id_5733_1_ch108_file15_strand_twodirections ../../2015_05_03_tanzania_serra/FAST5/fail/HP_MUSE_default_sample_id_5733_1_ch108_file15_strand.fast5
TGAGCTCTACCGAGACCAATAGGTAAGGTCGCATGCGCCTGGCTATTGGCCTATTATGCCAACCGTTATGCTAACCTGGCAGTAACGGGGCAACACGCAATGAGTTCAGGCGCTCCTAATACCTTTACAACGAGGTTGGACCGACTTTACAGACTGACGTATCAGAGCGCTGTCTTCCTCGGTAGACCCTACTTATCGCTTCCGTGAACACCGGGGAATAGTCGGTAACACTAGAGACACATCGGGCCCGGCGTAAATGATTCAAGCCATCACAGCTTGCATCGACAATACCTGTTGTTTACTAGCCGCCTCGGGCTACCGGAGAAAAGCGTAAATTCTCCAAGTTCACGATTAACGCGGGTAATGCCCGAATGCACAGCGCGAATCAAGTCCTAAAGAGAAGGCCTCCAAAATGAGTTACGACCGACTGTACATAGAGGGGATAAACCCAATGGGCTTCTCAGTCCCCTATGGACCGCGAGGCAGATGCTGGGCCCCGCTCAGGGCTCCCAGGTCGCAATCTATAAAGTACGCTCTTAGCCTATTGAATCAAGTAAATTCTCTTAATGGGCATGGTATCAACACGCGGCGCATCCCGTCCATAAAAACCATTACGTCAGCGCTGTGTAAACGGGTTGGAGATGGGTTGAGAAATAGGACAGATGTCGTTGTTAGCGTT
>ee15d0f1-18a5-4a4b-bf57-f0ea2edd78cf_Basecall_2D_000_2d HP_MUSE_default_sample_id_5733_1_ch110_file5_strand_twodirections ../../2015_05_03_tanzania_serra/FAST5/fail/HP_MUSE_default_sample_id_5733_1_ch110_file5_strand.fast5
AATTCTTGCTCTCTTGCTAGATGTTACAAACACCACTACATCTGAGTTCAAATGGCCGCCGGTTATACAAAACATGATCTCGGTCAGCCAACGGACTTAATGGTATGAGAATTCGGAACTCCAGAGCAACATATTCTTACCGCCAACATCCACTTGTATTGACCGGTCAAGATTTCAGGCGGGCCTTTTGATAAACAGAGGGGATCCCGGTTTGAAGCCGAGATACGATCCTGTTTGATAAACATGGCTCTAGGAGTCTTGATAAAACAGGGGAATTCGTTATTTTGGAGA
>512bdb16-660c-4673-8ef7-e55bf9afe984_Basecall_2D_000_2d HP_MUSE_default_sample_id_5733_1_ch117_file12_strand_twodirections ../../2015_05_03_tanzania_serra/FAST5/fail/HP_MUSE_default_sample_id_5733_1_ch117_file12_strand.fast5
AATCCTTGGACATCTAAGGTCTCACAGCATCGATGCACAGCGGCCGATTATAATTACGATAGCTCTCGCGTAGAGCAAGTCGCACTGGTACTCGTGACCTGTAGTGAGCGTGGACTCGGCCGTCACCTCGTATGAGTGCATATCGAGGCCTTATGAGTCGACCGCTATTAACCGATTCGATGGAGAACGATTGGAAGAG
>ed77c696-dcaa-4aa5-a8bc-9685626223b4_Basecall_2D_000_2d HP_MUSE_default_sample_id_5733_1_ch126_file5_strand_twodirections ../../2015_05_03_tanzania_serra/FAST5/fail/HP_MUSE_default_sample_id_5733_1_ch126_file5_strand.fast5
ACGTGTTCTTTGATGCTCTTGCTCGCAGATGTTCTCCCGCTCAAAATACGGCTGCTGACTATAAGAGCGCGAGCTGCCGCGAGTGATCGTTTCGACGGCCGCGATGTACCCCTGAATTCAGCACAATTACATTGTTCGTGCACGACCAAGGCTGGACGGCACAGAAGACGATCGCTGTCTCCTTTCTCTAATCGATGCATGACGTACTCCCGAATGCAGCCACGAGTGGTCAACACGGGCACCTCCACTCCAATGCCTGATTCCTGAGTGCCCCTCGGGTATCGCCATAGCTGCTGCCTTAATTTTGGTTGCTAATACGGAGCAAAATTAAACTCCTCACAATGACGAGACTAAACCCCCACTTCAAGAATTACCTCTAAAATCAAGTATATTGACATAAATTGATTCAAACCCTTTGATTAATGGAAGCATTACTCTAGGGAACGCAATTCCATTTCGCACCCCCTATCGACACAACGGGCTTTACGACGCCTGTCCTTAAGAGTTGAGAGTGGAGGCGAACAGGGTATAAAGGTTCGTTTATAGAAGTCAGGACCGATAGTACTTATTTAAACTAGGCGCTTGTTTATCAAAAACCACTAGGTCACTTAGTACCGTCAAACTAAAGTTTGGTTATGTTTT
>313e2c15-5d67-4293-9c91-541aba3c564c_Basecall_2D_000_2d HP_MUSE_default_sample_id_5733_1_ch127_file17_strand_twodirections ../../2015_05_03_tanzania_serra/FAST5/fail/HP_MUSE_default_sample_id_5733_1_ch127_file17_strand.fast5
GCTAATCTAGATTGGTTCAACGGCCGTATCGACATCGTTAATAAGTAGGTCGTTAGCACCCTCATGACAACAACGCAAGCCCCTTAGTCTCTTTGGCCCTCTTACGTACATACTGCCGATCCGGCACGCAATTCCCCGCGACTCAGCTCCATCCTTTACCTCCTGTACGGACAACTCCTGTAATGGGGTGCTCGTGTTGGTCAAGCCCGCCACTTAAGCCCCACAACCCGCTACATCTAATTGCGCGATTACTCACTTAGCGCATCGGACTCTTGGCCTATTATTTCTCCATCGTGTTGATCTCCTGGCGCTGCAAGTTAACACGCGACTACGCAGCTTAGTCCAGCCGCGCTCTAGTGGGTGTACCTACTAAACTTTGTAGTACGAGTTGCCGTATGCGCTCAAATAGATTCCGTTGTTTCCTCCACGGTATTGAGCTCCACTTAGTCAAATGACCTCAATGTCTCCCTCTATTATCAGCCTTCGGCTGACCAAATACGAGATCGCTTCGACGCCTGGGCTCGTGTTGGACCAGTACGCATGCGGAATTCAATCGTCCCTCCTCCGTAGGATCGACCCGAGGGGTCACAACAGGCGGTAGATGAATTTATTGCGGGGCAGTAATTAGGATATGAGTTGCGATGATACCCCGCAACGGCTTAGTTGCGTGGAGCCACGTGGCAGGCTTTAACATCACTATTAGTTGGGCAAGTACCGTTGAAGCGCAGAAGATCATGCCCTTCCCTGTGGCAGTTAGATTGAATTTAATCCCCCGGACCAAATCCGGGCATTATTCTGAGAACTTGAGAACATTGTAAAGGTGGAATTTACATCAATTCCAGTCAGAGTCACAGTCGTACGAGACAATACAGTCGTCAGGGATCTTCATGCGTACCACGGAGGAAAGCATTATTTAAATCTGCCCCTTCCAATGAAATCATAATTAAATTCGCAGCGGATACAATCAGCATTCAGAGGATCAGAAGCAGTATCAGTCGGGGACAGTAAGGAGGCGACCCAAATCGATCAAATTAATAAGAGACCAAGTCTAGGCGCAAATTTACGACGTTACTCCACCGCCGCCGACCATTGAGTAGTTCAACTCGCCATACTAAGTAATTTGCGAGCCCTAATCATTGGTGTGGTTAGGCGCACCGGTAGCACGCCAGATGAGTCGACAGATTAACCGTGTCAGGTACTCATCCAAACCCCCGGGCCGAGCAAACAGATTGATTGAGCACGAGACCTCCATAACAGATTAGATTAGAGCCAAACCGCCAAGAAGCGGACCCCCAGCTGGTAAATTGGGGACGCCGAGGGTACAACACCATGAAGGGTACCGCGTCAGGATCGACACCTATCTAATACTAATGTATTAAGTAGCTTTGATAAACAGTGTAGCCAAGAGGCCCCATCCCGTTGCACTAATAATAGTCAAGGGTTGTCAAACCTAGATGTCAACAGTGAGACAGGGGTCGTTGTA
>21b4a216-8dbf-4392-bfeb-188460b043ee_Basecall_2D_000_2d HP_MUSE_default_sample_id_5733_1_ch130_file10_strand_twodirections ../../2015_05_03_tanzania_serra/FAST5/fail/HP_MUSE_default_sample_id_5733_1_ch130_file10_strand.fast5
TGTTTATTGCCTGTATGAACTTGCTCACATTTTTAATAGCCTCTGTACTGCTACGCCATAGCGCAGCACGTAAGAATACTTGGTTCGCGCAATACCAAGCGTGCACGCCAATCAAGTGTCCCTCCGCGCAGCTATGACCACTCGCGGAAAGCTGCGTGTAAGTTTCTCGATACGGTAACATCCCGATCGAAGCACGAGTCACTCCCACCGCAGCACTGAAGGCCTGCACTTTGAACAATGTGAGAGGCGCGCTAGATAATGAGTAACGTATTAATTTTCATTCAAACTGAAGCGCAGATCCAACCCTCGAAACCAGATATAGACCCCGGAAGGGCAGGATCGATATTACACTAATTATTAGATTTGATCGCTCCGGCTTAAATGGTTACCTCCGCGGCTAGGATCCGCGTTCGCAGGCGCATCTAGGTCGACTTGCTACCCCATGTTGCACGAGGATCTTTACCGTAACTGCATACCCAACGCGCTGTCGTTGTTCAACCATTACATCTAAAGATCTTATTGAGTCAAACCGTCTAGTTTGGACTGGATACAGTAAGTGTTTTGATAAACAGGCGCGTCAGTTAACCGATTACGTAGTTTTTGATAAACAGGGGGTTTGAGTGAGAACCTAATCTGTTTGACTGATACCGTAGGAAGTTTCCTCTCAGATGCCAGTTTGAACTCGATCTGTTTTGCTCGCTCGAGGCGCGTCGAGTAGAAATCATGTATGTTTGGCTCAGGAATGCAGTTATAGTGACCCAATGAGTATGTTTACCATCGT
>48784f08-2815-4a22-b321-a27c449f1fc9_Basecall_2D_000_2d HP_MUSE_default_sample_id_5733_1_ch134_file20_strand_twodirections ../../2015_05_03_tanzania_serra/FAST5/fail/HP_MUSE_default_sample_id_5733_1_ch134_file20_strand.fast5
CGTATTGATTCAACTGCGTCGTGAGAAACCATTCCTCAACGCATGCATTCTCCTGGCTGAGGCACAACAAGGAAGTGGTTTGGGTATGCACCGCTGTTGAGCCAAACCATCTACTGTTTAACGCGATGCGCGTCAAAACCAATCGATTGCGGTTCAAACTCCAATGATACTGTTGGCTAACACCGCCTGTTAAATACGGGATGCCGGACTGAGCCCGACGCCATACATTAGCGATGATCGTTAACAAACTGACATCGTGCCGGATACGCACGATCGACGTGCCTCAAAGCGATGGCGGAGCGCCGCGGACGGGTTCTCCGTCTCGTGAGTACGCCTGATGTAAGAATGCATAAGGCGTGATAATAGAGCGATAGGGCGCTTGATTCCTGACTTGGGCCCCCGCCTCATCGCTATTATTTTAAGCGCGCCTTTAATAACGCCTTACATAAGCCTTAGATGTCCCTTAGCTACAGTAGTATTGACTAATTATTCGATGAGGAGA
>bb47a6b9-8c9a-4993-a91d-3ed0c88bc927_Basecall_2D_000_2d HP_MUSE_default_sample_id_5733_1_ch141_file3_strand_twodirections ../../2015_05_03_tanzania_serra/FAST5/fail/HP_MUSE_default_sample_id_5733_1_ch141_file3_strand.fast5
ATACAGATTGTCATCTAAAGGCCGATGGCGATGCAAACCGGATCGCCTGTTGGTAGAAGCCGGGTCAAAACATTACGTATCTGGAGTGCCAACGGCGGCTGTTGACTGATAAGGAACCCGGGCGTTTTAATCGTTGAACAAACGAACCTTTAGGCCCAGTGCCGCATACGGGGACACTCGAATGCGACAGCCGAGTAGGCAAATCCACAGTGGCGGCATTGCGCGTTAACTGGGCCAAGCTCTTGGTCGGTATCCTAGTTTACGGGGTTCATTAGATCAACATCATTTGTCCGCAGTAATTGGTACAGTCAGGATGTCCGTGTAATTCTACGTGGGGGTTGCTTTGCCTCATTGGTAGGAGCGGACCCCTCGTCATCGTAACCGTCAAATGCATAATGACTTACCTGGGAGTTGATGTAAATTTAAGCTTCATAGGGTCTTCTCGTGTAGGAATAATCCCGGTCTCTTCACGGGAGATCAGTTCACTGATGAGAAGGAGACAGCATAGTCTTCTGCCGTTCATACTAGTCCTTATTTAAAGAACAAGTAATGTGCCCTTTGCACGATCCAGCGACCGCGGCCGTTGAAGCCAATCACACTGGGAGGCAGGCCTCTTATAGTCATCAAGAGATAGTTTTGATAAACAGGGGGCCCGGTCGGACCGCATCACGTCCGGTTTGAAAACTCAGATCATGTTTTGATAAACAGGCGAAGTTCTGTTATATCG
>900e6ef1-a7a4-4243-abcc-2993bc557e8a_Basecall_2D_000_2d HP_MUSE_default_sample_id_5733_1_ch142_file12_strand_twodirections ../../2015_05_03_tanzania_serra/FAST5/fail/HP_MUSE_default_sample_id_5733_1_ch142_file12_strand.fast5
TATCTTTATGGTGTGCTCACCCGCCTATTTTCTCCCGCGCCTACAACATATCCTCACTACACGAGGGAGCGCTACGCTTCAGCATCATTGGTCGGACCGCCATGTAGCTAGACCCGTGCACGGGTAGCACAATGATGTGCTTTAGGACCACATAAACTCAACGCTAAGAAGACCATGCTGTCTCCTTTCTCGTACGTGAAACTGTATCTCCCCGTGTAGAAGACGGCATTATTCTATAAGACGAGACCTAGCTGAAGCTGTAAATTACGACTCGCATATCCGCACTAGGACATAATACCTGACTCAATCTGCTTTGTTCGTTACGGCCGAAGCAAATGCTCGCCCGCGACCGAAAGGACTAAAGCTCCCAAGCTTCAAGGATCACCCACCTCTAAAAGTACATTGACACTAAATTAATGCCAACATTTGATACATAATGAATACAGTTATAGCGCGCAACAGCGCAATGCCGTTTGCACCAGCGTATAGGACAAAACTGGGTTACCGCGCCATGTCTATCCAATCGGCGAGTGGGTGGCGCTACACGCTAAAGGTTGCTGGTTGTTGGACCATTAAACCCTACGTATCTCGGGTCTCAAACCGCGCCAACGATGTTGATTGTATCGAGACTGACGCCTTACTATCTTATCCGAACTTCCAGAGCCAACACCGCCTGGTTATCGAAAACACCGCCTGTTTATCAAACATCACGGATTTCTCGCTACTAAACTACTAATGTTTGACGGATAAGCTCAGTGTGACCGGAATTAAACCCTGTCGACCCGGTGGCTGCAGGATTCAACACTAGGTTCTAACACCGCTATGGAACGTCTATACGTGTAGATAGGCGCCTGAACTCTTACACTCTATGGCCGCGGGTACTGGTCAGCCCCCGATTGGGAGCCGAGAATAGTGCAGTAATCGTGCGTGGTGAGTAAGAGTTGCGTCCGTTACGTAGTAGGTGGATTTGCGAATGGCGTTTATGCATGTGTGAGGATTCAAGTGCTTCCAGTTGTAAAGAAATTCAGCAGAGTCATAAGAGGCGAGATCAGGCTTATAGGCGTCGTCACGTTACTAGAAGCTCACATGCCAGGCGTTTTCGTCGAGGAAGATCCCGTTCCTGGAATGCGGAGATTGCATTGGTCAGATCGTAGAGACGCGTCACGGCTTCGTGGGAGCGATGAGTCTTGGGCTTGAAAGGATTCGAGGGAAGCCCCCAGGCGTCACGGGCCAGGAAAAGCATAATCCTCGTGAGGATAATGTTGGCGCTGCGGGAGAGTTTACGACCCATGTAGTTTTTGATAACGCACCTGGACGCAGATTCTTTGACTGTTTTTCTGGTTACCAAAATATTGCTC
>3b0a5ef8-6511-4fe2-9947-1226aa23d462_Basecall_2D_000_2d HP_MUSE_default_sample_id_5733_1_ch145_file9_strand_twodirections ../../2015_05_03_tanzania_serra/FAST5/fail/HP_MUSE_default_sample_id_5733_1_ch145_file9_strand.fast5
GTGCTCCTGTAGCGTGGCCCCTCCTCATCATGCTCCCGCTGCTCAACAGCCCGATTGGGCTATCGCAACGCGTCAGGTTTGAGGCACCGGGAGTTTAAGGATGTGGCTACCAAAACCTATGGGTCTCGACGCCCGCAGGGTGCCGTGGCTAACACCCTATGCCGGACTCACTGATTTGTACGCCCTCGAGCAAAGATGTGCTCGAGGGCTAGTCAACAGTCCAGCTACCAGCTGAGTAACCGTAAAGCATTTGATTTGGCTCAATTTAAATTGGTAA
>7c116bfe-9d34-42bd-b5e3-bb4ae07e8fb1_Basecall_2D_000_2d HP_MUSE_default_sample_id_5733_1_ch148_file22_strand_twodirections ../../2015_05_03_tanzania_serra/FAST5/fail/HP_MUSE_default_sample_id_5733_1_ch148_file22_strand.fast5
TGCTCCGGGGTATTATTGGGTCGACCGGGCATGTCATCGCGTGTTGTAACGGAGAATTCCCGGTGTAAAACAGATCGATGGTGTTCAACACCCCAGGGTTTTAAGGGTAAGCATGTTTTGGGCCAAACAGCGTATCCTTAGTCCCGAAGCTAATAATGGGCCTGTCGATAAAGAGCGTGCTGAATGCCATCAAGGGGTAGGTGTTGGCCAAACATAGTGATACATTTAGCTGAGAGCTAGTTGGGG
>abbfec25-36cf-4833-bdf3-ab6a2f01be88_Basecall_2D_000_2d HP_MUSE_default_sample_id_5733_1_ch148_file6_strand_twodirections ../../2015_05_03_tanzania_serra/FAST5/fail/HP_MUSE_default_sample_id_5733_1_ch148_file6_strand.fast5
TGTAAAATTACCTACATAATACCATTATAATAGAGCGGTGGGGGCTATAGGCGGGGATAGTGGTAACTACAGTCGCTCATAGTTGGTGCTCTTCTTGGTGGAATTGGAAGCTACGGTGGCTGTGTGGCCCATACACGGGCCATCATGTACTAATAAGGCCCCGGAGAAATCGACTAAGCTCCTATGTGTAGCGCCCATGAGGTCGTAACATAACACAATAGCTAATATGTGTCTTGACACGAGCGCGGCCATCCGCTGTGAGCTCATGACAACGTAATTACACCTGAGGCAGGCTGTGTCTCTATAGAGCATATGTGTAGCCTAGCCCAAAGATTATGTAGACTGTATTATTATCTCCCA
>0c21d054-62f3-4788-9a23-5ad47e4c2daf_Basecall_2D_000_2d HP_MUSE_default_sample_id_5733_1_ch148_file7_strand_twodirections ../../2015_05_03_tanzania_serra/FAST5/fail/HP_MUSE_default_sample_id_5733_1_ch148_file7_strand.fast5
ATTTGTCTTAGCTCGGTGCGCCCCTGTGCTCCCCACCATGCTAGCTATCGTAGCGTGGGATGGCTCAGTTTGCCCCTCCAGTAGAGAACAGGATTTACTACGGCCCAGGAAAGGCAGTCAGGGACTAGATACAAGTAGGTTTTGATAAACAGGCAAGTGCGTTTGACTGTTGATGAGGGTGTAAAGCGAGACA
>9963c89c-efb9-4a05-b6bf-7df45a74200a_Basecall_2D_000_2d HP_MUSE_default_sample_id_5733_1_ch154_file2_strand_twodirections ../../2015_05_03_tanzania_serra/FAST5/fail/HP_MUSE_default_sample_id_5733_1_ch154_file2_strand.fast5
GCCCTGCCGCACGCTTCGTCGAATAGCTGAATCGTCTATTCATAGAGCGCCGTCGGCGACGTTTATGCTTCATTCAGAGCTATAGAGCACGCCTCATAGCAGACGGCGTCGAATGATTCAAATTCATAACTTCAAATTCATAGACGTCGGCGACGTCAGAAACGACGAATAGCCCCGAATCGTGCTCCGATGTCACTTCATCATCGTCGAATAGCCCCGCTATTCATAAATTCGTCGCCGATAGCTCATAGCTTCAAATTCAAATTCGACGCACGATTTCCAAACTGAATGAAGCCTCGAATAGCTTTGACGGAGGCGCGTCGGAAATTCGAAGTGACGTTGTCGAAGTCGAAGTCCAAATGTCGAAGCGACGAATGAATGACCGATTCAGACGTCGAATAGCTGAAGCTCTATGAATATAGCGATAGCATAGAGGCTCATTCAAATTCGGAAGCTCTATGAATAGCTCATTCATTCATAGTAGTCCCCATCATTCGTCGGCGACGAACCTTTAGCTTTAGCTCCGTTAAATTCATTCGTCGGCGACGTTTAGCTCATTCGTAAACGTCGCTTCATAGCTTCATAGACGTAAATTCATAATAGCTTTGAAGGAGGACTTCATTCATTCTGAATTCCTCTATGAATGAAGCTTTGAACCTTTGAATTTGAAGCTCTATGAATAGCTTTGAATGAAGGCTATTCGTCGAATGAATGAACCTTTGAATTTGAAGGAGGACTTCATAGAGCACCGACGTTGTCTATTCATAAATTCATTCATTCAGAGGCGTCGAATGATGACGTTTGAATAGCTTTGAATGAATCATAGAGCGAATGAACCTTTGAATGAATAGCTATGAATAGCTTTATGAATAGCTGAAGTGACGTCTGACGTCGAATAGCTCATAGAGGCGTGCTCTATAGCCCCGTTTAGCTCATTCATAGAGCGTTTAGCTTTGAAGGAGGTGTCGAATAGCCCTTTGAATAGCTGAATGTCGAATAGCTCATTCAAAAGGACCGCTATGTTAAAGGTGCTATGAATAGCTCATAGAGCGTTTATGAATCATTCATAGCGTTTATGAATGAATAGCCCCGTCTGAATAGCGATGAATAGACGTTTAGACGTCTGAAGCCCTTTGAATCATAGATGACGAATGAATGAATGAATTTGACGGAATTTGAATAGCTTTGAAGGAGGCGACGATGACGTTTATGAAGGAGGCGTCGAGGCTATGATGACGATGGGTGTCTTCATCGAATAGCTGAATGAATGAAGTAAATTCATTCATTCATCTACTATGAAGGAGGCGACGTTGTCGATGCTATGACGTCGAATAGCGACGAAGGAGGCGACGTCTTTGAATAGTCCAGGACTAAAGGTGTCGAATGAATGAATAGCGATAGCTTTGAACCTGAATGAACCTTTGAAAGCTTCAGGACTTCAAAGGACTATTCATTCATTCAGACGTCGAATAGCTCTATGAATTTGACGGGAAACTTCAGGACTTCATTCGGGACTTCAAAGAGGCGACGAATGAATTTGCTATATCGAATTTGAATGAAGTCCTTTGAATGATTCAACTATTCAGCACCTTTGAATAGCTCGGGACTTCAAAGGACTTCATAGACAGGACTTCAAATTCATTCATTCAACTTCGTCGAAGGAGGCGACGTCTGAAGGAGCAACGTCGACGTCGAATTTATGAATGAATAGCTCATTCATTCATTCGTCGAATGAATGAATGAAGCTCTATGAATAGCTCTATGGGCTTTTGAATAGCTATGAATAGCTTTGACGGAGGACTTCAGCGCCGTCGCCTCGTCGCCTCTATGAATTCCCAACGTCGGCGACGTTTAGCTTTGAATCATTCAGACGTCGCCGTCGAATAGCCCTATGAATGAAGTCCCGGACTTCATTCATTCAAATTCAAATTCATTCGTCGCTTCAAATTCAAAGTGAATGAATGAATAGCTCTATGATTCATTCGACGGGCACGAATAGCTCATTCATTCAAAGACGTCGGCGACGTCTATGAAGCTCGTCGCCTCTATGGACTTCATAGACGTCGCCTCGACGCCTCTGAATCATTCAGCACCTTTGAATAGCTTTAGCTATGAATAGCTCTATGAATGATTCGTGCTATGAATGAATAGCTATGATTCGTCATCGTCGACGGGACTTCGACGTTCTTCATTCGTCGCTATTCAACCTTTGAATGAATAGCTTTATGAATGAATGAATCGTCGAATGAATTTGAATAGCTCATTCATTCATAGCTTCAAATTCATTCAACCTTTGAATGAATGAATTTGAATCAAATTCATTCATTCGTGCTTTGAAGCTTTGAATAGCTTTGAAGCCCTCCTTCATTCATTCATTCAGCACGCCTCCTTCAAAGGTGACGCCTCAAAGGTGGCAACGTCGCCTCCGCTATTCGTGCTGAATTCCCGTTTAGCTGAATCGTCGCTAAAGGTGCTTTGAAGCTTTGACGTCGAATAGCTTTAGCTTTATGAATCAAAGGTGTCGCCTCGTCGAATGAATAGCTTTATGAATGAATAGCTTTGAATGAATCATTCAAAGGTGTCGGCGACGTTTATGAAGCTTTGAAGCTTTGAATCATTCATTCAACTATTCGAAAAATGGGCTACTGGACAACATTCGACAAACTTCGACGCCTCTTTGAAGCTCCGATTCGACGTCTGAATAGCTTTGAAGCTCCGATGACGAATTTGAATAGCTTTGAATGATGACGTTTAGCTCCGTTAAATTCAGCGATGACGAATAGCTCTATGATTCAAAGGACTTCATAGAGCTTCAACCTTTGAATGAAGGCTTCAGACGTCGCTTCATAGAGGACTTCATTCGTCGATGGAGGCGTCGGCGTCGCACGCG
>9bf3137c-1bed-4055-9504-02b9044cc827_Basecall_2D_000_2d HP_MUSE_default_sample_id_5733_1_ch155_file19_strand_twodirections ../../2015_05_03_tanzania_serra/FAST5/fail/HP_MUSE_default_sample_id_5733_1_ch155_file19_strand.fast5
CTGGTTACTAATACACCTTATGGGGTCAGACCATCTAATTTACCACTCACCTGTGTAGCACTGCTCATTAATATCGAGTAGGATAGCCGGGGTGTGCTCTAGCTACATCGGCTCTACACGAGCGCCTTACACGATGGACTTCGCCCGGCCCACTCGGATCCAGGGTAGTCAGCACCGGCTACAGAGATAGGGTGTACGGTTACCGCCTGAGCGGACCCCCATTAGAGGCCACAGTGGTTGTGAGCGCATAGGCTATCATTACAGCCCTGACATAATACTTAGTCTAAGGCCCCCATAAGGTGCTAGCCAACCACGGCTCCGGTAGGGATACGCCAGCCCTATGTATAATCTGCCTCCTTTACCTGAATCCAGAGATCTAGCCCCGGCCCCAAACCCGTGTCGCGCCCTCCCGCTCACTGTGCGAGCACTAATTGGGTGAGT
>546b1975-ee84-4b69-9ce4-215788a6b354_Basecall_2D_000_2d HP_MUSE_default_sample_id_5733_1_ch156_file14_strand_twodirections ../../2015_05_03_tanzania_serra/FAST5/fail/HP_MUSE_default_sample_id_5733_1_ch156_file14_strand.fast5
GTACGCCTGAGGTAAAGTTATTACATTTACCTGTGGAGATGGGTCAATTCGGCGCTGTTGTGGTAAACATACTATCGCTTCAAACCGCACCTGTATCCAGTTCAGACCCCACGTATCTCGTCAGTAACCGGCGCTGTTATCAACATCATCTCTTACTACTACGAGGCCATCCGAGTGATGTATTCAACGGCCGCGTAGCGACCGTGCAAGGCTAATCATGTTCTTTAATAAGGCTGAACGGCACCGAAGGGCTGTCTCCTTTCTCTAATGAATGAGATCTCCCCGTACGAAGCGCGATTAGCGAGCAGAAGGTACCGGGGCGACGGCACTTTACATCAAACTGCCACCCACACCCCTCACTGACAGACTGATTATGCATTTGCTGGGGTACGGCAAGCAATCCCTCCAAGCCAAAGCAACCGCGCATTCAAGATTACCGCACTGCATATTACATAATTATCCAACCTTTATCTAACCAAGTTACCCTAGAAGCGCAATCCGATTCAATACCCCCTATCAAATCCCTGTGCTGCTCCCTCTTCTCCATCCCTCGCCATTCCTTCTTCCTCATGCCTCCCTATCGGTCCAACCCCTCGTTATCAAAACAGCCACCCAGTTGGAATACGTACGACGCCCCCTGAGGCCTCCAATGTCTTCAGGGAGCTCGACGTACCCCATGCCAACCGGCCGTATTTAATGAGAACCGTCCGGTCAGGCAATCAGATTTAGTTTGAGTACCCAGATGTAGGTTTAAGATTTGAGTAACAGGTAATATGAGTTAGCTAGAGGC
>55dd3782-945a-49b5-9a78-365ceeadeb57_Basecall_2D_000_2d HP_MUSE_default_sample_id_5733_1_ch157_file7_strand_twodirections ../../2015_05_03_tanzania_serra/FAST5/fail/HP_MUSE_default_sample_id_5733_1_ch157_file7_strand.fast5
AACTGGATGCGAGCGCCGACGTGCCTCCCGCTAGTAAATACCGGATGCCTGCAATCCCTGTTGAAGGCGATACGATCGAAGTCGGGTGATTCAAAGACGCAACGTGGCGCCCGTAATGCCGACCACGCCGGGATCGCTGAGAGTACGGCCGAGTCCCTCCAAATGCGATCCCCTGCTGCGTGTAGCGCACCTCGTATGGTCGGTACTGACGATTGGATACGATTGTGGATATTACTACTTAGTCCGCGACTCCGTACCGGTAGAAGTGCTGCGTGCCGGTGGAGATGTAATCCCTATCCCAAGCAATCGATCCCGGGTCGATGGGCTCTTAGCGATTACGTAATTAAGTCGGAGTGGTGCTCGTGTAGCCGAATAAACCCCAGTCTGCCCACGGAGAATATCCAATTTACGGGGCAGGAAAGAGACAGCAGACTGCATTATGTGAGTTCTAGCCCCGTGGGTAGTCGCCCATCAGATATTACTAGTTGGCCGTAAAGAAATAATTCCGAGCCGTAAGGCGGCTAGGGAGCGGGTAACGACTATCGATTGATGAGGGGGATAGCTGTTGTAGATAAGAATTTGCTCATCGAATGAGATTAAGTGCTCTCAACTCAGATACGATTGTCTAGTTTGGACTGAGATACGATTATGTCAACAGCCGGGAAGTCCGGACTCAGATACACTTAGTGCCGGGTCGGACTCGAACGCTTGTATGTTGAAGTTGGCGACCCGGGCTGTA
>51599370-2ce7-45c5-bc22-0bd053f3c972_Basecall_2D_000_2d HP_MUSE_default_sample_id_5733_1_ch168_file6_strand_twodirections ../../2015_05_03_tanzania_serra/FAST5/fail/HP_MUSE_default_sample_id_5733_1_ch168_file6_strand.fast5
GATGTTGTATAATCTCCTGTGCTCAAGTTGCTCTCCCCAATCGGATGGTGTTTGCCTCCTGAGGCGATGTTTCAACTCGCTCCCTCGGCAATGCATTCTGACCAACTCGATGCTCGTAACTTTTAACGCGCTGTTGACGCCACTACGGACAGCTGCTCCTCCCCCACGCCGGGCATCGGTATTCCTCGCGCGACTCCGCGGGATGCGAGCACGCGACCCACTGTGGTGTGCGACGCGCACTCATCGAACCGCCGCCGCAGACTATCTCGATTCTGACGTTCTCCATCCGTAGCATGGTCTCCGCGTACGAGCATGCCTCAACGCACTCCACTGAAGCTGACCTAAATTGCCACTGGACGGACTCCCCAACAGCACTATGATGGACATAACTTATCTATTCTTGACAACACCGCGCCAATTAAACCGACCCGCGGGCGAGGACACGTACGCCATTTCAAGAGTGCGCCTGACAAATAGTCTCGCTGTATTAATGATTTGGGTCGCTGACCATGTAGCCCCCAGGCGCAATGCGTTACAGACAAGGTACCGCCTATCTATTTACAACGAAATTGTCACGGTAATGTGCAGTATGCAACAGGCCGTATTTTAACAGCCACAGGTCTAGATACAAAAATGATGTAGCGGTCGGCCAGGCTTTGAATGAGATCAGGTTTTGATAAACAGGCCGGTTTGACCTGGCCAATCAATGTTGACTACTAAGAAAGTTAGATCCATTGAATCTAATCATGTTGTAGATAACAGGCATTAAATGTTGGATAATAGCGAGTCGATCTTTTGTAAACAAAAGAATTTGGCGGCGGGTAGGGCCCTATTTACGTTGCTACATGAATACTTTAAGCTAGTTACAACAAGCGGGTGAGGTAATACCCATTATCATCTCGAGTTGGCTCTAGAACTTACAATCGCTGCGCTGTTGGTATACGCTACTGTATGTTCATTGATCAAAGGTTGATCAATTGTAGTCAATATTAAGTTGAGGTAATGCTTGAAGTGGGGAGTTGAGGTGCTTCGATGTGGGAGGTTTAATTTGTCGGCGAGTCGGTACGCAAAGGCAGATCAGAGCGGTAGTCCATGTGAGGGTGTGGGTGGGGATTGAGTATCAGTCCAGGCACCCGTCGTCTACGTCCTCAGGAGGCTCGCGTCGTCGAGGACTCGTCGCTCGTACGAGGGGAGTTCGATCGAGGTCGAGACGAGATCATTCTGTCGGGGATGAGTGGTCGACGATCCAGGGCGTGCACGCGATAGGGGCCATTTGGGCAACGATGGGGCAGGCTCTAGCTGGGCCGTCAGTAAGGAGGTATGTTAACAGCCTCCAGCCGGAATGTTTAATCCAATGGGACTTAGTTGCCTTGTCCTGACGCATGGTATAAATACTGTGTTTGGCTCTATACCACCAAAGTGTTGACCTCATGGAG
>296e8063-b4f9-4305-9cca-e8afeee171fe_Basecall_2D_000_2d HP_MUSE_default_sample_id_5733_1_ch172_file20_strand_twodirections ../../2015_05_03_tanzania_serra/FAST5/fail/HP_MUSE_default_sample_id_5733_1_ch172_file20_strand.fast5
AATTTACATCTCATCTGAATCGATAATAATCAATGAGTCGATAAAACCGTAGCCCGTCAAAACAGAGTCCGGGGATACAGTGTCAATAGTTGCTGGCCCCTCCCGAGCCGGTGCTAGCTAGTGCTAGGCGCTAGGGTGGCGCCCCTCCGGGCCTGGAGTCAGCCGCACAAACCGATGAGTCCTAGTGATGACTAGGGACTATCAATCATCCTCGTAGCCTTAAAGATTAGTTAAACGGTGCAAGAAGACCACTTAGCATCCCATTGCTGTAAGTTGAACCGTACATTGCCTCCGTGACGAAGCGGTACGGCTTAGATCAAAATGAGACTGTATAACTCC
>4bef387d-a41a-4237-a75d-a67002482300_Basecall_2D_000_2d HP_MUSE_default_sample_id_5733_1_ch183_file5_strand_twodirections ../../2015_05_03_tanzania_serra/FAST5/fail/HP_MUSE_default_sample_id_5733_1_ch183_file5_strand.fast5
GTCCGTTGTCAAAACCAGGTACTTGATGCGAGTTCAAACTGGAATCGATGGGCCTGTTGACTGGCCACTCTTAGTTGGTCAAAATTACGATTCCATCAGACCTATTATCCGGGTCAAACAGCGGTACACCCTGGTTCTTAACGGGACGCCTAGCTACTTATTAAGGGTTCAAACCGGTCCCCGCTGTCCAACAGCCCGCGAGAAGCAATAGATTGTATGCGTGTCCATCAGGCTCGCGCACCCCTTTTATCTAACCCCGCAACTTAATTCTATCTCAGCGCCCTGTTCTTAAATAATAAACTATGCTCTCCTCGCAGCGCCAGCTGCCCGAGTATGCTTTCCTCCCAATCTCATGAATGATTCCGACAGAATCGATGTTTCGTTAATAAGATACGTAAAGAGACCGGTGCTGTTGACGGTTCTCTAAATTACATCCAAACTGCCCGTACAGCCAGCAGTCGACAGAGACGCCGGCGGCTTAATTTGGCTCCTGTAGAGCACGCTAAAACATCTAATGCCCACAACCGTTGCTATGAAGAGGTACATCTAAACCCGGGGTACATTCAAGAATTACCCTCTAAAATCAATATTGACATAAATTGATCCAAACCTTTGATGTAATGAATAAGTTATCCTCTGGGGATAAAGCGCAATGCGGTTTCGCACCGCGGATGGACAAATGGGTTTACGACCTCGATGTTGGTGGATGCGCGTGCCCGTATGCAGCCTAGGACAGGTTCGTTGTTCCAAACCCATTAAACCCTATTACGTGTGGCCGGTCTAAACCGCTCGTTGAACCGAGTACCATTTTACAACCCGGGAGCCGTCGGCCAGAACTTGGCCGCATGTTGGACCGGAGCCGCAGCGTAAACAGGCGACGTTGGTTATGTTAGTA
>8a676dac-eff6-4dc3-99c0-f74c80fc673d_Basecall_2D_000_2d HP_MUSE_default_sample_id_5733_1_ch184_file11_strand_twodirections ../../2015_05_03_tanzania_serra/FAST5/fail/HP_MUSE_default_sample_id_5733_1_ch184_file11_strand.fast5
TTTGTATGGGTGCTCCTACTGTGGAGTCTCATGGAGGGACTTGTATAAGCAGGGAGGCCAGAATTAGCGACTCTGAAGCCCGGACGTACGCTCAGAGAACTTGGCTCAGGAAACCGTACCCTATAGCAAGCCAATGGTTGGCTAGGCGCGGAATTGAGCCATCTAAAGCCCATTAATGATTCGACCTAACGAGGGGTTGCACCGATCCACGGACGCACGCTTAAGCCAGGTGGATGTGTGCGAACGCACCCCGCGAGGTACGAGACGCAGGCATGGCACCCGACTAACCGATAGTACAGTTACATCTAAGGTGTTGTCGATCCTAACACTTGATGTTGGCGCATGGATCTTATGCGATTAATTAACGTGTAAATGTACGATCGGTTGTACCTATTATAGCATCGATGTAGACATCGAACTTCATAGGTCGCTGGTATAACGATCTCATCATTGCCCTGCTAAATGCGTGGCCAGACTATCCACATTGGTTACGGGAATACGTGGACATCCGCAGGAGGGCCGCGCCTACTTGGTTGGTCCTGTATCGAATTCACGATTAGTATTGCGCCTCTGCACTGCGGTGCCAGCCCGCGGCCGTTGAGACGCATCGACCAGGAGCGCCTCTAGGTAGTACTTACAGAGGTATGTTGTAACGAGCCAGCACGGTTTACCAACTCAGTAGCAATGGTTTGATAATAAGAAAGTTAATGTCAACTGTTATTGGGAGTAG
>21000cdb-0d2e-43f0-bdf8-05d7bf096cee_Basecall_2D_000_2d HP_MUSE_default_sample_id_5733_1_ch184_file6_strand_twodirections ../../2015_05_03_tanzania_serra/FAST5/fail/HP_MUSE_default_sample_id_5733_1_ch184_file6_strand.fast5
TTTGAAGCGCTGAGGCCAACACCTTCTATCACTATAAGAGCGCCCAGCCTGCCCAGTGATTATTTCGACCTCGAGTACCCTAACGCGTGCAAAGGGCTAATCAATGTTTGGTCCTAAAGGACCACAGCTATGTACGGCACACGGAAGACCATGCTGTCTCCGTTCTACAATCAGTGAATGATGCCCGTACGAAGCGGGGATGCTTCTATAAGACGAGAAGACCCTATGAAGCTTAAATTTACATCAACTGCCACCCACACAGCTCAATAATGACATACTGATTATTAATTTTTAGTTGGGGTACGCTAAATTAAACCTCCACATCGAAAGGACTAAACTCTAATTCAAGAATTACACCTCTAAAGTACAATATTGACATAAATTTGATCCAAACCGTTGATCAATGAACCAAGTTACTGGCCTAATACTCGCGATGCTTTCTACAGGCGCCAACTCGCCTGGCCGCTTCGCTCTCGAGTCCTGCGGCTGTGCAATCTGCGGCTATAAAGGTTCGTTGTTCACGGTTGGCAAAAACTCTCGACGTATTGGGCTTCAAACCGCTCAGTCCAACGGGAGTCCATGTTTTGATAAACAGTAGAAAGTTTATTG
>74dd4ef5-2900-48ea-b77d-6b59356aff57_Basecall_2D_000_2d HP_MUSE_default_sample_id_5733_1_ch188_file11_strand_twodirections ../../2015_05_03_tanzania_serra/FAST5/fail/HP_MUSE_default_sample_id_5733_1_ch188_file11_strand.fast5
CAGTCTTTCTTTATCAACTATATGATGGTTGTAGAGGAAGAGCCATCTCCAACTGATGGCTATGTCAGACCAAAATCTGGTGGGGTTGAGCAACATAATGGTACCGGGTCGATGAATGGTACCGTGGCCACTCGGGTGATGGAATCCATACGGGGTTCCAACGAGCGGTCAGGATTCTGGAGCAGTACGTCCGGTCGACAGGCCAATAATTCCTGTTGAGTAACGCGATGAGATTGGAGTTGCGGACCCCATATCGCCTGGTTGTAAGCTGGGAGCAGTTACGAGCGCGATAACATAGCCTGTTGGACGCTACGGAATGGAGTTTACCAACGCGATCGCCTGACTGATTTTGGCTCGCCTGAGAAAAGGAACGTTGGTCCTGTTGAGTCGCTACTTAA
>cfcb8ab1-4827-493a-b75c-11514a675881_Basecall_2D_000_2d HP_MUSE_default_sample_id_5733_1_ch188_file28_strand_twodirections ../../2015_05_03_tanzania_serra/FAST5/fail/HP_MUSE_default_sample_id_5733_1_ch188_file28_strand.fast5
TCTTTGCCTGTAGCTTTGACATACTTAATGCTATCCAACGGACTTAATGCTATCCATAACTGACGATTGCTCATAACGGGAAGCTACTGTTGGCAAAGGGAAGGCCAGGAAGCGCCATACTACATAGAGCTCCTAGGGAATAACCCGCCCGTATGCCTGCTCGTCCGAATGGTGCGTACTCCCACGGGTCGTTAGTAGTTATGTTGATAAAGTCGAGTGGATGTTGACGGAGATAAGTTCGTTATGTCACC
>c39d6909-a354-438c-84e1-6f8f6b0e7a5b_Basecall_2D_000_2d HP_MUSE_default_sample_id_5733_1_ch191_file0_strand_twodirections ../../2015_05_03_tanzania_serra/FAST5/fail/HP_MUSE_default_sample_id_5733_1_ch191_file0_strand.fast5
AATTCCTCTGTGCTAGTTTCTCCCGCTCGCCTCGTAGTGGGATCCAACTCAAGGCCGGTTTCAGAGTGGGAACGAATCTGTTGGTTGAAGGGAGTCAGCAGTTGAGGCCGAGTAACAAACTATGTTGGCTCAGGATCCGGTCAGGCCGAATACAATGGTTTGATAACGAGATCTGGTCGAGCAATGAGATTATGTTGTCAACACCCGGGTCGAGTCCGGACGAGATACCGGCTTTTGATAACAGGAGATCCAGTGCAACGCGATACTAATGGTGTTATGAGATAACGCGGAGGGGTTTGAATGGAGGATGAGGGTGTGCACGTGGCTGGAATGAGATTGCGTGCGATGGAACTCCAATAATGTTTTAAAGGCATAAGGAAGTGTCTATAAAGGCGATGTTGTAAACAGGAGTTAGAGTTGAGACCCGATGGACATCTGTTTGGATAATAGAGAGCCGTGGCCAAACCCGATGGATGGTTTTGACAACGCATACAGTTCAGGCGATGAACTTGCCGGTTGACGGGTAATACGGGTCGAATTTAGACCCAATCGCTCTGTTTAACGCCCAAGAACAGTCTCTCCATCTCCATCGCCTCCTGTTATCCCTCCATCGGGAGGTTGGTTATGTTGATCGGG
>b9a081a8-eaed-4100-b4f3-03c9ae050636_Basecall_2D_000_2d HP_MUSE_default_sample_id_5733_1_ch191_file7_strand_twodirections ../../2015_05_03_tanzania_serra/FAST5/fail/HP_MUSE_default_sample_id_5733_1_ch191_file7_strand.fast5
AGCCTTCTAGTTGCTCCAGCCGCCCATCCTGTAACGATCGAGCCATCGGATTCGCGCCCCGGGTTTACCCAAACATCGGGTTACCAACACATTCTCCCGGCTACTATCAACCTAGATCCAACGAGCGGTTTGAATCCAGATCAGGATTTAGATGATCCGTTACAACAAACGAGGCTTAGACGATTGCACAGCCCGACAGGCTGGCTAGGCAAACTGATAGGGAGTCTAGCCGAATGCATCGCGTGAGTCTGGCCCAACTTATTCATTGATCAAAGGTTTGGATTAATCAATTAGTAATATAGTCCCGATAATTCTTGAATCGAGTCTATCCTTCATTGGCGAGGTTGGATTTGCTGAGTGGCCCAGCAAGAATGCTAATCAGTATTAGATCCATATGTAGGCGATTACTATCGAATTTAAGCTGCCCGAGTTGGGCGTGACGCGGCTCGAGATCGTCAGGGATTCAATGAGAAAGGAGACAGCATTATTGGGTGGTGGCGTTCACCCGTATAGTAGTTAAAGAACAAGTAGTCAGCTTTGAAGGTTACAGCCGCAGCGTCTTCTTCCAGCATCATAGAGGAGGGGCCAAAGAGCCTCAGATGGATCTTAAGAGCTGTGTTTGACAGCCTCAGCAGGGGTTTGAACCCCGATACGATTATCTTATACAACAGAATTCACACGAGTCCGTCAACTACCCGATAAACCTTTACTCGATAACAGGCGATGTTGGACTCACCGAGGGAGTGGAGAATTGTAACGCCGAGG
>88bbf7f3-0485-4636-abe3-5457889509fd_Basecall_2D_000_2d HP_MUSE_default_sample_id_5733_1_ch193_file18_strand_twodirections ../../2015_05_03_tanzania_serra/FAST5/fail/HP_MUSE_default_sample_id_5733_1_ch193_file18_strand.fast5
GTTCTTGATACTAGCCTCTGCCCCCTTATACAACATACCTAGATCTGGGGTATTACGGCTAAATTCCTCCCCTCAGGCTTACAACAGGCATCTAGATGTACAACCGCCCGCGTACTCGCCTCAAAAGTGCGGACTCCCGCCTCAGTAGAACTCTCCCCTTACAACAGCGGTTCGATGACCAAACTTGAGCCGTAAATGGTTACACTAGAGGGAGCGGTTACAACGCGATCCGGATGAGACGAGATTACGCCTCCAGGAATCCAGATCGCTGAGGCGATAACATGTGTTGGCTCGAAGGGAGCATTTATATGTGCTCAAAATTTGAATTGTATGTA
>3552c3ae-3fee-4cd0-afbe-0c479a3e8e8f_Basecall_2D_000_2d HP_MUSE_default_sample_id_5733_1_ch194_file22_strand_twodirections ../../2015_05_03_tanzania_serra/FAST5/fail/HP_MUSE_default_sample_id_5733_1_ch194_file22_strand.fast5
CCTGTGCTCTGCCCATTGCTCCCGCTATAAACATACGTGATCTGAGTTGCTGACCGGCTAATGATACCGGGTTGGCGCCAGAACCCAATGTGCTAGACATTACGTACTGGATCCAACCATAGATTTACATAGGAACCAGTAAGAAGTTGGGTTGCTTTACGGCTAACGAAACTAAATTAGGCTGATCCGCAGGATCGGCACTGGCCGCACTGGTCGAATCAGGCGGACTGGCCTCCGAATTGTACCCTCGCGGGTGCGGCCAGGATTGCCACTGATTATCAAAGAGCCTGACTTACGTAGGTAAGTTACGTACATTATAGTGAGTAATTCGAATTTAGAGGCCTGGCCTGTGGTGAGATGTAAGAGGTGCTCTTAGTTCAATCGAAAATCAGTTGTGATAGCGGTGGGCCCCAGCCAAGAGCTTAAAGGCTCCGACTTCAGTGGCCTGGTGGGGTGAGATGCTGGCTCTGCACGGGGTCAGGGTATGCCGTACCGAGACGTAGAAATTAAGGGAGTGCGGCTTGAGAGCTGCGGAGGAAGACAAGGATCTTGGTTCTGCACCGTTGGGCACCAATGCTCTGGTCGAAGCCAATGATGTAGTCCCCCTTACGAGCCGAGCGTTGTTCAAGAGGCTCCGGCGGCCAAAACAGCTTAGATCATCGAAAATGGTTATCACCTCCGAGTTTGGAATCGATGCCGTGCCCGTTGACCGATATAAGAGCTGACAGTCAAGGGGTTTGAACTCAGATACATCCGTTACCAGGGGGAGGTTGACATAGAAAGTTTAGTTAGTTGAT
>9c23a0d7-ffd2-403c-adba-f6a682f35d5c_Basecall_2D_000_2d HP_MUSE_default_sample_id_5733_1_ch195_file12_strand_twodirections ../../2015_05_03_tanzania_serra/FAST5/fail/HP_MUSE_default_sample_id_5733_1_ch195_file12_strand.fast5
TACTGTGAGCCTATGTGCTGTCGAGGCGGCGCTCTATGTTGCTAAGGCGCGATGGTGTTGGGAGGCGGAATTGCGCCTACCCGAATGTTGGCTAAGGCAGATTCATTCATGTCAAACT
>46c5b061-448f-444f-9ed7-e2f999e79921_Basecall_2D_000_2d HP_MUSE_default_sample_id_5733_1_ch19_file8_strand_twodirections ../../2015_05_03_tanzania_serra/FAST5/fail/HP_MUSE_default_sample_id_5733_1_ch19_file8_strand.fast5
GGTTCAGGGATTTAATCGTTGAACAAACGAAGCTTGCCTCGATGCACCACTCGACTCCGCAACATCGGGTAGGCAAACCTGGAGTTGTACTAGCCCGCTTGAAGCCGATCCCCTGTGCTCCCCAGGTGACTTGCTTCATTATCAAAGGTTCAATACATTTAGCTGTAAGATGACATTTAGAGGTAATTCTTGAATGTGGGGGTTGGGTCCTTTCATGTGGAGGTTAATTTGCTCCCCTTATCCGCGACCAAATGGCATAATCAGTGGTCGATGAGGGTGGCCCTCTGATTGATGTAAATTGCAGCTGCCGAGGTGCCCCTTATAGAAGATCCCCGAGTTCTGCACGGGGAGATCAGTTGCACCTACGTAGGAAGGGAAGCGCATGGTCTTCGTGGTGCCCCGTTACGATCTATTTAAAGACAATGATTGTGCCCTTGCCGTTGGCGACCGCGGCGTTGAAGCACCGGCAGCTCGGCGCGGGAGCACAAGAGTATAGAAACATGTAACATAGTTATGTAT
>5004e37a-4ea9-4e10-a473-9b4d7cdaf3fe_Basecall_2D_000_2d HP_MUSE_default_sample_id_5733_1_ch206_file19_strand_twodirections ../../2015_05_03_tanzania_serra/FAST5/fail/HP_MUSE_default_sample_id_5733_1_ch206_file19_strand.fast5
TATGTTCTTGGTAATGTAAGTTTAGCTTTTCAGTCGCTATCATCAACGTACTGCTCTACCGCGGCAACTAGTCACATCCATTGGTTCTAATAACGATTATCGAACTAAGTCACACGACACCAGCGCCTATCCTTGCTTTGATCAGAGCTGAATCCATCTCCCGAAGACCGGGCATGTTGGCCGTCTACAATGAATGGGGCGACTAGTAAATGACAGGATCCCAGCTACACAGTCTTCACGGACAGATAGCCGAGGCATCGCTGGAGATCAAATTTACATCAATCGCACAAGGACTATCTAATCTCTAATGCAATCATTTCTTTAAAACCAAGAGCACAGAACTGCTCTACAATGGAGCACTCAACCAAGTCGCGGTACACTACAATCCATCAAGTCTCGGGGTCGTGCACAACCGTTGACCGGCTGGGCCGTGGCCCCGCAGCTAGGCAATGCGAGTTCGAGGCCTAAAGCACATCTAATTCCTACCCATGTGCTTGGAATTCGAATGCGAGAGAGCCAACACAGGTTCTTCGTCTACCGGTAAGTAGCGCTCTGCTATTTACCGTTCAACGGGTTTGCTACCCTGGACTGTAGTAATAAGCCGAGCGCGAACAATCGATGATGGTTCATAACGAATCACATGATTCCAAGACACGATGCGTCGTCCTCCCCTCGGGCACCCATAGAAAGCTGCTGTCTCCTTTTATACGAATCGATGGCTGGGTCACCGATTAGAAGCCAGCGGGTGGCACTTTGAACAATGATATGATCCAGCACACCAGCCATCACATACCTGATTATGATTTTTAATTGCTCGGCGAGGACCGAGACTTAATACCTCCACATGGGGACTAAACGCGCATTCAGAATCCACCGGCAATCAGATATATATTGACATTACATTCGATCATTTACTTGAACCAACCGAGTCCCCCATAACAGGATCCGTCGCACCGCGCTCCACAACTCTTACGGTTCGCCTCCAGGTCCTGCGCGTCTGGAGTATGCAATCGGAGGCAAGGTTCGTTGTTTAACGATGCTAAACTCGGATGATGGCGTTCAAACGCCGTTAGACCCCAGGCCGGCATGTTGGCTAATAGGGCAAGTTCTGTTGGTGTTA
>d1f2d8ec-9a80-489c-9837-a786b6f9e037_Basecall_2D_000_2d HP_MUSE_default_sample_id_5733_1_ch20_file4_strand_twodirections ../../2015_05_03_tanzania_serra/FAST5/fail/HP_MUSE_default_sample_id_5733_1_ch20_file4_strand.fast5
GGATTAGATCTGGGGTTCAAATGGCGCGCCTGTTTATCAAAACAGCCTTAACACCCAAGAGGCCTGCCCAGTACTTATTTCAACGCGGTACCCTAACCGTGCAAAGGCGCAATCATGTTCTTTAAATAAGGACTAGTATGAACGCATACGAAGACCATGCTGTCTCCTTTCTCTAATCAGTGAATGATCTCCCCGTGAAGAAGCGGGATTATTCGACGAGAAGGGCCTGAAGCTTAAATTACATCAACTGCCACCCACACACCTCAATGACAGACCTGATTATCAATTTGGTTGGGGGCACCCCAAATTAAACCTCACAATGAAGGACCATCCTAATTCAAGAATCACCACCTCTAAAAATCATATATTACTAATTGATCCAAACCTTTATCAATGAACCAAGAGGTCCTCTAGGGATAACAGCGCAATCCATTTTCAAGAGCCCCTATCGACAACCCTGTTAGACGATGTCCATCCGGAGCCTGTTGCGCAAGCTTGAGACCACGGTTCGTTTGTTCATGAAGCTTAAAACCCTACGTGATGGCTGTTGAACTCGGCGCCTGTTATCAAATACGACTCGTATCTGAGTTCAACTGCACTGCCGAGTCAAAAACATACGTGATCGCGTTCAGACCGACCGCCGTTAGATAAAAATACGTGATCTGAGTTCAAACCGGCTGGTCAGTGAAGGGGTCACCAGGTTTACAACAGGCGGAGAGGTTTTTACAACAGGCGGGATGCGGTTAAATGAGATCACGGTAATTTTGATAAACAGGCGACCCGGTTTGAACTAGATCAATTATGTTTTGATAAACAGGCGCTGTTTGAATGGCGGTATAAGTAATGTTTGAGGGCCAACAGGCAGGGTTATGT
>915f79d1-17a7-43d1-9ed4-b16142fa2d27_Basecall_2D_000_2d HP_MUSE_default_sample_id_5733_1_ch210_file8_strand_twodirections ../../2015_05_03_tanzania_serra/FAST5/fail/HP_MUSE_default_sample_id_5733_1_ch210_file8_strand.fast5
CCGTCTTCTGTTGGTGCCTCATATTGCTCCCGGGTTATACAAAGATAGGTACTGGGGTCAGATGAGACCGCCAATTCTCCAGCCAACACTGTAATGGCATGCGAGCAACATGTTGGAGCGAAGCCGAGATCAGGTTTTAGACAGCGGGATATTTTACGACAGGCGATGTTTGGCCAACAGGGAAGTTCTGTTTATGTCCGTC
>fe830800-a094-4c57-ab47-c1d9e2c5a2cd_Basecall_2D_000_2d HP_MUSE_default_sample_id_5733_1_ch217_file19_strand_twodirections ../../2015_05_03_tanzania_serra/FAST5/fail/HP_MUSE_default_sample_id_5733_1_ch217_file19_strand.fast5
TTTTCGTTATCCTCACTTGCTGTTGGTACAAACATCATCTCTTACTACTAAGAGCCCAGCCTGCCCGTGATGGTTCGACGGCCGGGTATGGGACCGTGCAAAGGGCCCCAATCTATTTATCTTTAATAAGGACTAGTATGAACGGCATACAAGGAAGACCATGGCCTGTCTCCTTCGCAATGAGTGAATGACTCCCCGAGTGAAGAAGCGGGGATGATGCCACCTAAGACGAGAAGACCCCTATAGCGACAATGCCTAAATTACATCACAACTGCCACCCAAGGAGGCTCTCAATCGAATACTGATTGATTAGCTTCTGTCACCAACCCAAAATTAAACCTCCAATGAAGGACCTAACCCTAATGCAGAATGCACCCTAAATCAATATTGACATAATTGATCAACCTTTGATCAATGAAGTCAATATGCGCGATAAAGCGCAATCATTGCACCACCCTATCGACAAATGGGTCGACCTCATGTGCATCAGGGTGTCTCGTATGTGCAACGAGTAAAGGTTCGTTGTTCAACGATGATAAACCCTACGTACTGTATCCAAAATTCAGCTCAGGACCGTCAAGCAGGGCCGTTGATAAACAGGCGATGCGTCGATAAACAGGCAGCCGTTAACATGGCATACCCCGTATTTTTAGATACGAAATTTAGGGCTTGAATCAGATCACGTATGTTTGATAAACCCGGCGCGGTTCAAACCCAGATCACCTAATGGTCTTTGATAACAGGCTACCGGTCTGAATGGGATGGTCCTATCTGCGTTGGAATCAGATCACGTATGTTTTGATAAACAGGCGAAGGTTGGTCGTCGTGGGAGTAG
>21c0aea3-1bfc-449f-b546-b935abec53db_Basecall_2D_000_2d HP_MUSE_default_sample_id_5733_1_ch221_file2_strand_twodirections ../../2015_05_03_tanzania_serra/FAST5/fail/HP_MUSE_default_sample_id_5733_1_ch221_file2_strand.fast5
TTGTTGGTGCTCCTACATATCCCGCCTGTGTAACACGACTAATGGGATTCAAAACTCGGCGGACTGGAGATGCGCCTCGACGGACCTTACCGGGATCCAACGAGCCATTGAAGGCGATCACAGTGAGTCTTGATAACATAGGGGAAGTTTAGTTTATAG
>81de1334-03d6-4638-8ade-1fe558a72142_Basecall_2D_000_2d HP_MUSE_default_sample_id_5733_1_ch221_file5_strand_twodirections ../../2015_05_03_tanzania_serra/FAST5/fail/HP_MUSE_default_sample_id_5733_1_ch221_file5_strand.fast5
GATGCTGTTGGGGCGGCGGAGTCGCCTGGCTGACATGATGTTTGACAAACGCCCCACAGTTTACGCCTCCAGATACCTATCAGGATTGTTTGGTCGACGATGATCGTTGGACATGGCGCCTGAGATTGCCTCTAATCCCCGCTCCCGCCTCCTGCATAAGCCGAGCTCCTATCGCATTGCGGCCCACTGTGAATCGAGTCCGTGTGGCCAAATGTATGTCATGCGCTTTGAACCGGTTCGTAGCTCTACTTAGTTGCCCCATCAAAGGTTCTTACCAATTAAGAGCTTATTGTAATTCTAAATCTCGAGTCCTATTTAACCCCTTGGGGCGAGCCGACTTAAATAATGAGGTTGAGTGAGGTGTGGGTGGCAGTCGATGTAAATTTGACTATCCATAGGGGTGTCCTGTAGGGAATAATCCCGTTCTGCACGCGGAGTGAGTTTCACTGATGGAGGAAGCCACGCATGGTCTTCGTCTGAGTTCATAGTATCGTTACGCGGCGGTAGTCACGTGGATTGAACAAGAGCGTTGTGCAGCCGTAAGCGAGCGGCTATGACTAATTGATCGCAGCTCTGTCCTCTAGCACCCACATTTATGAGGACAGTGCGTGAGTCAAACATAGATTAGATCTGAGTCCAACGGACAATGCGTCAAACCCACATCAGGGAGAGAAGGGAACCAGGAGAAACCCAGGGAAGGGAAAAATATTAGAGGAAGTTTTAGAGATGACAAAGGGCCCGGTTACTGATCAGCTATTCCAACAGCTGGAGTAGGTCCTGAATTCACCAACTAGAGCTAATCGTGAACAACGCATTAGCTCGAGTTGCACCCTAATTCGAATGAGTCCAAAAGGGTTAGAGTGGTGCTTGACGGATTTCTATCCAATTGCTTCATATGATTTACAGAAGTAGTCTTACCAATTAAGAGTCGTACGTCGTAATCCGAATTAGTTGCTCTCATGTATGTACCCCGACCAAATGTAATAATCAGGTCTGTCAGGTTGCTAGCTTGGCAGGTTGGATCAATTTAAGCTTCATAGAGTCTCTCGTCTTAGAATAATCCGCTTCTTCACGGGAGATGGAGTTTCACTGTACGAGAAAGGAGACAGCATGGTGTCTGCGTTCATAGCCGTGGGTATTTAAAGAATAAGTATCGGTGTGCACCGTTGCGCGTGGGACCGCGTTGGAATAATCAAGCAGGCTCTGGGGCTATCAATTGATGAGGAAAGCCTGTTTGACACTCACTAAAGGGTCGATAAATACCGTATGTTGATAAACAGGCGAGGTTTTGATAAACAGGGGCTAGTTTTGTAACAGCCCCAAACCCGGTTTTTACGCCGTAAACGGGGATGCTTTTAAAGCCACTCCCGCCGAAGCCGCTAGTTTTGAGTAACAGCGAACATGTTTATAGG
>37c5778f-3322-4676-a491-fd36480529f7_Basecall_2D_000_2d HP_MUSE_default_sample_id_5733_1_ch227_file14_strand_twodirections ../../2015_05_03_tanzania_serra/FAST5/fail/HP_MUSE_default_sample_id_5733_1_ch227_file14_strand.fast5
CAATCGTTGGAATCTGCTGGGGTCCAACATCAGGCTTCTTATCAGCAATAGTAAGCTTAGTAGGCGCCAGCCTGCCCAGTACTTATTTCAACGGCCGGGGTCTCGCTAACCGTGCAAAGGTAGCACAATCATTGTTCTTCGACCACGGGGTATGAACGGCACCGAAGACCATGCTGTCTCCTTTCTCTAATTGAATGCAATCTCCCCGTACGAAGCGCGATCATTCGCTAAGAAGGAACATCGGCGAAGCTGTAAATTTTACATCAACGCCCCACACACCATCTCAATGACAGACCTCATTATGTAAGCTTTGGTCTCGGGTGATCACGGAGCAAATGCTTAATTCCACAATGAAGGACTAAACCCTAATTCACAGAATTACACCTCAAATCAATATTGACATAAATTGATCCAACCTTTGATCAATGAATAAGAGGTCACTCTAGGATAAAAGCGCAATCCATTTCAAGAGCGCGCTCCACAATCTCGGGTTTAATACCGGTGTTGCTGGATGCCGCGTGTGCGTATGTGCAACTCGAGCCCTAAAGGTTCGTTGTTTGATAAATCAGGACCCCTACGTATCGCTTCAAAGCGGCCGAGTTGTGAACGGGATACCGTAATGTTTTGAGACAGGCATGTTTTGTAACATAGAAGTTCTGGTTTATGA
>639f528b-a21d-4b3a-9013-6c538fcada9b_Basecall_2D_000_2d HP_MUSE_default_sample_id_5733_1_ch227_file25_strand_twodirections ../../2015_05_03_tanzania_serra/FAST5/fail/HP_MUSE_default_sample_id_5733_1_ch227_file25_strand.fast5
AGTGGTTCTTACTGAATCTCTTGCTCTAATGTCTCCAACATACTTAATGGCCTTCGATGAAATGCCTCCCGTGTCAAAAGACCGCATGGGTCTCAATCCACTCCCGGCGCCGTTATCAAAAAGACTAATAATGGTATGGAATTCTGCCGCTCAAACAATATCTCCTACGTTATCAAGTACACGTAGTACGTCGCGGCTCCGCCTACTGTTGCAAACGCCCTCGGTAATGCGAATCTCGAATTAATGGCTCAAGTTTGTACTCCGACGACGACGTGATGGACGACGCGGCCACGGACGGTACGAAGTATCCGTCCTCCCTCGGAACTCAGGACTCATTCCTAGCACGACGCCTGACATGTTGTGCTCAAGACGGAATACTCGGCCTCGACGAAGGCGCAAATCCATTTAACCGGTTCTACACTTACTCGGCACTCTTAACCAATGCGCAGGCTAGATCGTGAGCCGCCTACGAAGCCAAAACGGATCGCACTGACGATTTGAACTCCTGACTGCACGCCACTGCTAAAATTAATACTAACTAACTGATCGTAAACTTTGATTACGGACTAAGAGGCTTGCGCTCACCACAACCCGCACTCCACTTCCAAGATTCGCGGGCCTCACACAACTCCATACTTAAGCATGCCTGTGCCAACCTTTGGGTCTCGACTCGTATGAAATTACTCCCCCGGCTAGAAAGTACTAAAATTCCGACGCCCGCTCCACTAAAACACTTTACTACCCATGTTTAAATGACCAATTATTTGAGTGGTACAACAGGCCAAGGTCGTTACCTCTAAATCGAGACCCCTATGTATAGCGGTCAAACCAACCAGTTTGAGTGGAAGTGGATGCGTATGTTTGATAACAGGCGATGCCGTTTAACAACCGGTAAGTAATGTTGTTATATACATAGTCGAGAATTTGAGCTCCCGGACGGACTTTTAATAAGGCGCAGTCGACTAGTCAACAACGCAAACCTAGTAGGTGTTTGAGCGGCATACGCGTGTCCAACGCAGCAAACATCGAGTTTTAAATAGATGTCGTCGGAGCGGGGGAGCATTGGAAAGCGCATTGCGAGAGGCGCGCGACCGGGCCATGGAGCCATTAAGTCAACGGAGTTGTGCATACCAAGAGGTGCATCGATTGTGCGAGGTGGTACCGCGACCTGATGGTCGGTGCGATGCGGTAGAGTTGGAACCATTACCTTGCTCGTGAGTTTGGGCAATACAAAATCTGCAGTCAAGGAGTTACGTCCGTGGGAGCAGTCAGGTTGTCGGCGTACAGTAGGAGCAGAAGAACCAGCCGATCACAGTATGTGCAGTGCGAGGTTATCCGGGGGTGAGTGAATTTAAAGATTCGGAGTCCGCCTTCTTACGCATAATCGGAGTCATTCTAAGGGAGCGTGAGAGAAAGGGCACAGCAGCCTTCTTTTAGTCGGTATCCGTCGAATAACACAGTGATCGTGGGGAGCGCATGAGTTGTCCACCATTGGAGGGTCGAACTAAGGATGCAGGCTTTGCGGCTTAGGTAGGAAGAGACCCAGGTAGCGTGAGCGGCGAGCGTCTTTTAAGAACCAGGCGCCGAGATGTTGAGCAATCCACGTGGGAGTGTCGGATCGTTGAACACAACGAATACTGTGCCTCTAGTCCCCCTCCACTAATCCGACCTCCGGACTCCTGAAGTTCTGTCGGACTAGATGTGGCCATCCCTTGCGGACGTGCCACATCCTGGTCTTCCTTATTAATTTGCCTGCTTTACTGTCAGACGTATTTCGCATTACGTGATCGTAAGAGGTCGTACTTGTCGTGGGGATTGCCTTTAACGGGTCCCCGGGGGTGCTACGCTCCGGTGGTGCGATCTGCTGGTCTCTGGCAGTCATCCTAATTTAAAGCTTGCACGATCTGTTAGTCTTGGGAGCCTGAGGCGTCTTTGCCCCTCAAGAGGAGTTTTAACACTCTTACCCGCAGGAGAGCGCCTGGTGTCGTAACTGCGTGTTCGTAAATGCGTATCATGGTTTAAGGGAGCAAACGTAAAGTTAACGGTGTTGCGAGGGTTATAAGATAGAGTAGGTTGAAATAAAATATCAAGGCTAGCACAAACTAGATGTATAATTGGGCGATAGTGTTGACGACTAAGGCGCATGTCTTTGTCGGGGTAGCAGTAAGTAGTGTTGCTCTAGCCAGAGAGAAGACATTTATGTTTAAATGGATAAGTGTTTAGTCGTGATAAAATATGTACGTG
>f8613c52-2ea9-4992-9578-9c3af2ef2375_Basecall_2D_000_2d HP_MUSE_default_sample_id_5733_1_ch227_file27_strand_twodirections ../../2015_05_03_tanzania_serra/FAST5/fail/HP_MUSE_default_sample_id_5733_1_ch227_file27_strand.fast5
CCACTGCTCCCGGTGAGGGCAAACAATTCATCGCGGCTCGGGAAATGCGCCATGTCCCAAAGATCGATGATACCATGCTGGAGATGTCCTCCAAGGCTAAACTGCTGGCGCTTCAGGTAACGCAGGGTGGGATCCATACCCAAAGTGGACCCCCATGCGGC
>76579884-7d0b-478f-aeec-e923caa0e83a_Basecall_2D_000_2d HP_MUSE_default_sample_id_5733_1_ch230_file6_strand_twodirections ../../2015_05_03_tanzania_serra/FAST5/fail/HP_MUSE_default_sample_id_5733_1_ch230_file6_strand.fast5
GGGGGAGTTCGGAATTTGTGTCTCTGTGTCTCTCGTGCTCGCGTAGCCTCCCTTTGGATACAGATTGCTCTGGAGCGTAAATTACAATCCCGCTAATGGACAAACCAAAGCGTAGCTCCCAGTGGCTCTAATATCCGGGTAATCGGGTTGACACATCTTTAGCTCTGAAGTTGATACCCGCTGTACTGGCTCAAACGTACCCCGGTAATCATGTAAAGTCCGATACTCGTGTAGATATCAGATCCTTATAGTATCCCCCAAGCGCGGCCCTAGCCGTATGTGGGGAGGGATATCCTCTGGGGATTGTAACCAAATCAATCAGGGTTACTACTTATCTAGCAGCTCCCAATCCCACGAGCCCATTTACGCCTATGGGGATAATTATCCAATCGGCTATTCCACCGGTGGTAAACTTAAAGAGCTCTGTACGATGCGTGAGCCAAGAACAATTTGGAGCGAGCACTCGAAGCGCTAGACCCTATCGCCTTATGAATATTTGACCTCGGCAGCCCTCGGGAGTCCGTCGAATTCAACAGTATTTACCTAAAGCGAGATTATTCTACTTCAGTCACCATAAC
>deb29804-59c2-4fc9-8715-da67e7e3f56a_Basecall_2D_000_2d HP_MUSE_default_sample_id_5733_1_ch248_file12_strand_twodirections ../../2015_05_03_tanzania_serra/FAST5/fail/HP_MUSE_default_sample_id_5733_1_ch248_file12_strand.fast5
AACGCGCCTTAGCTCCTCGACGTAATCGCCTGAGGACAAGTATATGGGAGTCAAGCCAATAGATTTATACCGCCTCAAGCTGACCGGTCAATACGATTCAGGCAGGCCGTATTTACCGATAGGGAACCGATCCTCGACCCCAATGATGATGTCTCTATAGGCGGAGAAGTCTCAACCCATATCGATGATTGTAATAGACAGGGAGGTGGTA
>ed29bf9b-d253-448b-8f40-30572fc0a7e1_Basecall_2D_000_2d HP_MUSE_default_sample_id_5733_1_ch259_file12_strand_twodirections ../../2015_05_03_tanzania_serra/FAST5/fail/HP_MUSE_default_sample_id_5733_1_ch259_file12_strand.fast5
GACTATGTAGACAGCGGGTTGCTCGCCTCGATGACATCTCAATACCGATGTGAGACCATGGGCGCTGTGATAAAAGATAGTTGATCCTCCATAGAGCTAGGACTCACACTCAGCTCCCATGCCGGCCCAGCCGTGGCTAT
>5a6c264d-169a-480b-863d-37ab3d760b95_Basecall_2D_000_2d HP_MUSE_default_sample_id_5733_1_ch25_file24_strand_twodirections ../../2015_05_03_tanzania_serra/FAST5/fail/HP_MUSE_default_sample_id_5733_1_ch25_file24_strand.fast5
ATGTTGTATCCTCTCTGTGCTCGCTTTTCTCCCTCGACCTATTATTACCATTCGATGCCGTCGGTTGGTAAACATGTTACCTACGTCTGGCGGCTCTAATGTTATCACAAAACTGGATTGAGTACGGGTTCAAACCGGACACGTGATCTGGGGTTCAGACCGCACCGATTAATGGCCATTGACAAACCGGCGCTGTTTATCAAACATCGCCCTTGATCAATCTATAAGAGGCCCAGCCTGCCCAGTATTTATTTCTGACTGGGATGGGACCGTGCAAGGGCACAATCGATGTTTGGTCCTAACATAATACGGCTGAACGAGCACGAAGACCATGCTAGTCTCCGTCCTCGATCAGTGAAATGATCTCCCGTGAAGAAGCGGGGATGCTTCGGGGTAAGAAGCGAAAGACCCCTATGAAGCTTAAAATTTACATCAACTGCCACCCACACACCATCTCAATGACAGACCTCATTATTAATTTTGCTTCAATACAAGCAGGTACAACCTACCACATCGCAGGACTACGACTGGGATTGGGATCCACCTCTAAAAACAGATATTAACATAAATTACTGCAACATCTCGGTCATCCACTGAACCAAGTTACTCTAGGGATAAAGCGCAATGCGGTTCGCACCCGGGCAACAAATGGGTTTACGACCTCGAGTTGCTGCACTGTTGGCGTCGGGTGCGCAAATGGAGCACCAAGGTTCGTTTGTTGAAGCATTAAACTCGGCACGTATTGGCGTTCAAACAGCGCTGTTTATCGATAAAAGACATTACGTATTGGCTTCAAAACCGGGTATCTCGCTCGTTATCAAAAACAGCGTACTTGGCTTCAAATGAGTCGCTGTTGGTCAAAAGCACGCGCTGTTATCAAAAACAGTCGATCTTATTAGTTCAAAGCGACGTTCTGTTGGTGTTTC
>5f630935-a9a3-4568-b98d-c03f8ead89a7_Basecall_2D_000_2d HP_MUSE_default_sample_id_5733_1_ch292_file1_strand_twodirections ../../2015_05_03_tanzania_serra/FAST5/fail/HP_MUSE_default_sample_id_5733_1_ch292_file1_strand.fast5
AAACTGTACTCCTCTATCCACAAATCCTAAGCGCCTGATGAAGTGCCATACAGGATGATGGGATTACCGATAACAGATATGGGTCGCTGGAATTGGGCCTGGCTAGTTGAAGGAGCCTCGATCGGGTGTCTCGACGCAGGAACTTGCACGGCCGCATGTTGGACTCACTAACGCATCCGTCGAGCAACCGAGCCGCTTGGGCTGTTGGACTCCCAAGCCCTGTCTCACCAAAGTTGGCTACGCGTAATGTCTCACGCCCGCAGTCCGTACCGCTAGCGAGTACAAATGTTGTAAAGGCGCGGAGGCGCGTCGTCA
>8a1b32f1-43a0-41f6-b5ee-871087e442e8_Basecall_2D_000_2d HP_MUSE_default_sample_id_5733_1_ch292_file5_strand_twodirections ../../2015_05_03_tanzania_serra/FAST5/fail/HP_MUSE_default_sample_id_5733_1_ch292_file5_strand.fast5
TTTTGTGGTAGCCTCTTTGCCCTCCTCCACTGTTACCGCCCTCCTTAGTCAAATGGATCGCCTGTTTACCAAACATCGACTTTACCGGGGTCGATGACCGGAACGCGAGGAAATGCCGAGGGAGGAGGCAAACAGGAAGCTGACCGGAGGGGAATGCATACCAGTACGGTCACGGTTTTGATAACAGGTAGATATGTCAACAGGCGACCCGGTACCTGACAGGTACGACTGTTGGACGGCAGCAGGTTCGTGTAATGTTGTCAAATCTAAGGGGTGCAC
>f7c0b4d2-a79b-4be4-8ede-94ab42ec6b33_Basecall_2D_000_2d HP_MUSE_default_sample_id_5733_1_ch292_file9_strand_twodirections ../../2015_05_03_tanzania_serra/FAST5/fail/HP_MUSE_default_sample_id_5733_1_ch292_file9_strand.fast5
CAGACGTACTCATGACTGTTTATCAACATCGTATCACTATAAGAGGCCCAGCCTGCCCAGTGATTATTTCAACGCCTGTAGCCAACCGTGCAAAGCACAATACTTGTTCTTTACACAGCAGGAGGAAACGGCATAATAGGAGCTCCCGCGAGAAGGAAGGGAGATCTCCCGTCGAAGCGGGATTATTCTACACGAGACCCCTATGAAGCTTAAATTTTACGTAATCGCCCACAGGCCAACCTGACAGACCTGATTATTAATTTGGTCTAGTATACAGGAGCAAATTAAACCTCACGAGACCGACTAAACTCCGATTCAAGAATCATAAGTGCGTAAAATTGCTGCTTTGCTTCGCTCCCTGGGCGGATTATACACAGCCGCAATCCATTCAAGAGCGCTGACAAATGGGTTTACAGCGATGTCTCATCCGGTGGCGTATGCAACCGCTACGGAGTCGTTCACCATTAAATGGAGTATTACCGGGTCGGACTAGCGCCTGTTATCAAAGCTCCTTGATCACGAGCAGAGCTGCCCCAGTGATTATTTGGACGCCGCGCTCCTAACGTGCAAGGACGATCATTGTGTTCGTCCACGACCCAAGGGCTGAACGGGATACGAAGACCATGCTGTCTCCTTCTCCCTGACGATGCAACTGGGTCTCCGAATCAGAAGGCGCATTATTCTAAGCGAAGACCCCTGAAGCTTAATTTATAAGGTGACTGCCACCCCGCCCACGGACCACTCTGATTATGTAATTTGCCGGATGACTGGAGGGATCCAACTCACGCCAAGCACGCACTCCGGATCCCACATTCACGATCCACCTCAAATCAATATTATAGGAGGCAAGAGTACGAGGAAGCACTAGCGCAGGAATAAGCAGTCGGTCACACCTAACTCACTATCCATTTGCCTCCGCGCTTTCCTGCCTCGTCTGAGTGGTGGCAAGCCTAACTAAGTTCGTTGTTCTATCGATTAAAACCTACTAAATCTCTTACTCATTCGAGTGACTAGTTTCAAATGGCGGATGGATGTTTTGATAACCAGGCGATGTTTAGCACATTAGTCCTGGCTTAATGGTTTATGAGGGGCAATTAAGTTTCATCGATCGGTAATGTTTGACTATGAGCACACGTTGTCGGAGCGGATTCAGATGATGTTTTGGCTCAGGCAATATTTTGATCTGTTATGTCCGTAGTAC
>4e24f996-8a05-4def-85eb-ed46ce5fc417_Basecall_2D_000_2d HP_MUSE_default_sample_id_5733_1_ch31_file4_strand_twodirections ../../2015_05_03_tanzania_serra/FAST5/fail/HP_MUSE_default_sample_id_5733_1_ch31_file4_strand.fast5
TGTCATGTCATGTATATACTGTACCCCTGTTTGAGGACATGAGGGTTGTATGACCCCTATAAATTACTTGGGTATGATCCAACCGGGCACGTATGAGGGATTCGCTCCCAACACCGACCGCGTTATCGCCACTCTACGTATCCCATTCAAACTCGACGCCGGTCCCCTCAAATACCGTACATCCAGTGCAAATCTTAACCGGGGTTGCCAAACGGGCACGGAGCGTTGCGACTCTCCGCCTCAAATTGTGATCTCCATTCAAACTCAGCGTCAGGACTGAGATACAGTGTTGGCGCCATGAAGAGGCGTTACTGTTATGTTTCTTAGTGC
>bce2b59c-2b37-4eb7-bac6-8edd3823403d_Basecall_2D_000_2d HP_MUSE_default_sample_id_5733_1_ch320_file6_strand_twodirections ../../2015_05_03_tanzania_serra/FAST5/fail/HP_MUSE_default_sample_id_5733_1_ch320_file6_strand.fast5
GGTTGGTTCATCTATTGGACGCCGGGTCTACAACAGGCCTGATGGGGTGCCAACTCGAGGGCAACAGATGTGTATCGCGCCTCAACTGGATGCCTATGCAACAGTCCGATATGGGAGCCGATCGTCTGGGAATGCCTT
>143ee5ed-f18c-41a0-bc1a-5df9819695fd_Basecall_2D_000_2d HP_MUSE_default_sample_id_5733_1_ch323_file10_strand_twodirections ../../2015_05_03_tanzania_serra/FAST5/fail/HP_MUSE_default_sample_id_5733_1_ch323_file10_strand.fast5
TCTAGGCAATTGACAGGCGGATTGGTCCCACATAGCATGGGTTGTACTTGCCTGGCCCGACAGGATTTTGGAGCACGCATGACTCCACTGTAATGATATGGTAACGATTAACTATTAACTAAGTAACAGTAGCCAAGTTAGGCATCCAATATGGCTGAATTCAGAGGCGATGCCTTACAGTCGGCGCCTAGTAACCGTGTTAAATTGCCTAGTGGAAGCAGCTAAATTTCCATCGATGCCTGAGCACAGGGCCGCACTCAGAGCGTATGAGGCGAATGTGCTGCTGACAGGGTGCTGTGATAACAGTGCCTTCACGGTTTCGTAAATCCAACAGCCATGGAGCAGCAACCCGATGGATGATGCAAATTCAACCGATGGAGTCCTAC
>ee656d43-b85f-40c9-9192-f26dfd6ab80a_Basecall_2D_000_2d HP_MUSE_default_sample_id_5733_1_ch323_file11_strand_twodirections ../../2015_05_03_tanzania_serra/FAST5/fail/HP_MUSE_default_sample_id_5733_1_ch323_file11_strand.fast5
TTTCTTATCGTCGGGCTGTCTCCGCTCACTGATCCCGTAAAACGATCGTCAGATCCGCCTGATGAGTCAACTCCACGCCTGGTTGTAACACCCACCCTACCGGGTTGGATCTCCAGCAAAGAACGCTCTGAGTGAGGCCAAAATTTGAAGGCCCGGGCGGAGTTGCGGAAATCCGGAATCTACCAACGATGAGTGTTACAAACAGGAGGGGATCTCAGAGCCGACGAAGCCAGTAAGATTTAAGGAGGCGTCCAGTGTTTACAACGAGATACGATGTTTGACTGATAACTGACTACACCCCGAGTTAGAACAGCGGGCTCGGGTCTTTTGGACAGCCCGAGGGAAACAGTCTCAGCCGGACGCATCCAATGTGGATTCAGGACCCCAATGGCTGGACTGCATGGTATTTGGACGACGCAGCCCAATCTTTACTAGATAGCAAACCTAGGGCCGGTTGGACTGATCCACCTGAATGCCTACGAAATGCACGGCGCGATGCCTGCAGGACCGCGAAAACTCTACGCATTGCTCGACGCCATTGAGACCGGTGGAAATTGGGCACTCTTATTCCTATCAATTGGAGCCCATTAACTTACAACGATGGATTTGCAGGTAATTACTTACATTAGAGGGATCTCCTGACGTGCTTGAGATGCGTGTGCCCGGTGTACCGACCTCGAGGTACGGGACCAAAACTTCACGACTGCAGATGAAGGCGATTATGTAATTGCCGTAAAGCGCATCTTCTCATTATCCCGAGGACGACTCCCCGGTCTGCCTCGGAATGCGTTACATTACGCAGGAAGGGGACGTGGTCAACATCCACGCGTTGCCTCGTATGGTCCCGGCTGGGTTAGAATAAAAGACAGGATCCGCCGTGGCTCGCAACCGTTGGCGACGCTCCTACGAGGGACGACTCAATCGGCACTACTGTGTCTGCCTGAGGCAGGTCGTTATGTCCGTTGGGAAAGAA
>c26b2b57-eac7-4aa1-a4ac-3f591cca0b68_Basecall_2D_000_2d HP_MUSE_default_sample_id_5733_1_ch325_file1_strand_twodirections ../../2015_05_03_tanzania_serra/FAST5/fail/HP_MUSE_default_sample_id_5733_1_ch325_file1_strand.fast5
CACTCCCTGCTTCTCCTATTTCTCCCTCGCCTCTTAGATCTGAGGTATTAACCCCGTGAGAAAACGACGCGGTAGCCACCGCAGACTCTAACCAGCTGTACTAACATTGTTACCCTCCAAATCCACCTAGATAGGTATCTAAACGTGATCCCTATTTCTGTCATATCACCGCGCCTATTAATACAAACCCGCCAATAATACCCGACGTCAAGAGTGTACTATATAGATCGACTCTGTATCTACCCTTCATTAGTAGTCATTAACCTGGCGCTGTAGTATACTACACGAAATAGGATCAGTTTAGATACCCCCTATCTAGGTGGATTAAGGTAAAGTCCGTAAGGTTGCCGTATATGCGAGGGTAAATACCGCCTTGGTTTCTGACTCGGTAATACCGGATCTTGACCGTGGGTAAACGTTGTAAAGCATTAGTCGCGGCGTGCCGTTAAGAGGGCCAGGACTTGAACAAGTGGATAGCGTAGAGGGAATTATCCGGGGAGATGGGGAGGCATCAGAATTAGGCATATGGGCGTGCGCGTTACGATCCGTCTATGTCAAAATCTATGTCCGTTACGAAATCAGTTTATTGAGAATCCACGCGTTAACGTCAGTATTTAGGAGTTGAATTCTGCTCCAGGCCAAAATCCATACTCGGTGGTTCCACGTGAGGACCTTGCCGGGCGTTGCTGTGGGCTTCTGAATTCGCACGCGTCACGGTTGCTTCACGATCTAATCGACCGCATTTAACGTTCCCG
>5a275ed9-3b8d-4fbf-9fbd-b3f091f6637f_Basecall_2D_000_2d HP_MUSE_default_sample_id_5733_1_ch326_file12_strand_twodirections ../../2015_05_03_tanzania_serra/FAST5/fail/HP_MUSE_default_sample_id_5733_1_ch326_file12_strand.fast5
AATTCTGTGTTGACTCTGTGAGCCGCCTGTTGGGACGGTAGTACTCGTTCAAACCGCGCCTGTATTAACGATATTCTAAGCCCACCGTATACGAGTCGCTCCCGCCCTGTTTACCGCTCGCAACGCTCTTACTCTTAACACTCGAAGCACACGCCCCCGCGACCTTACGAATGGCTTGACGTACGGACGATATCTCCCTCCCTTCGACGCCATGACGGTTCCTTTGACGACGGGATGGGGACCGACGCGACGCACGTGATTAACGCCACGTCTCTAACTGGACGGATCGATGCGCATGGGTCTCTACGATCCCACGCAACTGCCACGCACGATCCTCACGCAGAGACTCATCGCAAACCCTAATTTACTAACGTAAAGCGGACGCCAACTGATTGGACTAATATTATCCTGTCGTACCAACGCCCACCGCACTATTGCTATCTAACAACGCCATCCGACAGCATCGGGTTCAGGGATCCCTCACTCTAATCCACAAACTATCCTCGTATGCTGGACTGATTTGAATCCTGACAGGCATGGTTAACGGAGCCCATTAATTCCAATAATACCTATCTACGTATAAACAACGACATGTGCTTAGGTGCGTATGCATACGCTACAAAGTTCTTTTATACCAACATTAGAGTGTAAATAGATAGGTGTATTATGGAATTTAATCGCTCCGTTGGCGGTACGGTCGGAGTTGTCAAATCGTCAGGCTGAATAATTCAGGCATTGCGGATAGGTAGAGATCGCGGCGGTGAAGCGGCGAGTCAGGCGTTGTCGGTTTGTCCATTAATTAGGGTTTTGAAGAACCACGTTATGCAGTCAAGAGTCCGTCCGTGGGATGTTGAGTCGAGTCGTAGGGAGCCAAGTCATGAACCAAAGTCGTCCATTGCGAGTCGTCAGTCTTGGGGCGAGTAAATCACCGCGTCGTCTCACGGGAGATCATTTGCATCGATTAGAGAAAGGAGACACTAAGCTTTTCTAGTCGCGTTCACCATTGGTCGTTAAAGAACAAGACGTAGTCAGGGGCGTTGAAGGCGGCACGCAGGAGACCCCGGGGCCGTTGAACCAAGAGATACGGCACGTTAGTGTTGGGTGTTGAC
>136c99a4-7df9-4b76-aa92-eedcec5782a2_Basecall_2D_000_2d HP_MUSE_default_sample_id_5733_1_ch330_file26_strand_twodirections ../../2015_05_03_tanzania_serra/FAST5/fail/HP_MUSE_default_sample_id_5733_1_ch330_file26_strand.fast5
GTATTTCTTATAGTGTCCCAGTTTCCGGACCGAATCAGATTGAGGTCTCCTATGAAACACGCCTATTCATCGCGCTAGAGGGCACGTCGTCATTCCACTGCGTGTATGTTTGATAACAGGCGCGCTGTTATCAAAAGAGCGGATCAATAGGTAAGAGGCGCTACTGCTGCCCAGTGGCTTACTTCAACGGCCCGGGTACCCTAACCGTGCAAAGGGCACAATCAGGTCCTTGTTCTTTAAATAAGATTAGCTGAACGCACCACGAAGACCATGCTGTCTCCTTTCCTAATCAGTGAAATGATCTCCCGAATGCGGGGGATGTATTCTACACATAGAGAAGACCGGCGACGTAAATTTACGGACTCACTTACAAGCCCGCCACTCAAACAATACCACTGATGACTTAATTTTGGCTGGGGCACGGAGCAAATTAAACCTCGCATGAAGGACTAAACCCTAATTCGCATTACCTCTAAAATCAATATATTGACATAAATTGATCCCAACCTTTGATCAATGAACCAAGTTACTCTAGGATAACAGCAATCCATTTCAAGAGCCTCGATGGACAAATGGGTTTACGACCTCGATGTTCGGATCAGGGCTTGGAGTCTGCAACTAAAGCCCCTAGTTGGTTCAACGATGTGAAGGGTACAGGTGATGAGTTTAAACTAGGCTCGTTGGCTAACAGCCTCTTGATCAACTATAAGAGGGAGCTTGCCCAGTGATGTGAGTTCAGCTCGAGTCTCGACCGTGCACGGCACAATCAGGTCGTCCTCTAAAGCATAATGAGGCCCAGAAACCGTAATTTGACACCCTTTCTCTAATCGAATTCCGTACGAATGCGGAGCCAGCAGTGTTCGGCATAGAGAAAGACCTATGAAGCTGACATTTACATCAACTGCCACCCGGATACACCAGCGCTCAATGACAGACCTTATTAATTTCTTGCTGGGGAGACCCAAAAATCCAACCTCTAAACCAGGGACGATACGATTTGGGCATGCACACCTCTAAAATCGATATTAACATAAATTGATTTAAAGCGTTAATCAATAAATAAGTTATACGATAAAGCGCAATCCATTTCTCAAGAGCGCACTCCTAGTACGTACACTCGATGTTGCATCCCTTTGGAGTCTGCAACCCACCTAAAGGTTCGTTGTTGCTGAAGCATTAAAACCCTACGTCAATGAGTCAAACCCTGAGGGTTATCAAAACTACACCTGTATAAAATTAAACATCGTCTGTTTAT
>524f4605-41a1-4516-b362-856b874ca6bf_Basecall_2D_000_2d HP_MUSE_default_sample_id_5733_1_ch340_file12_strand_twodirections ../../2015_05_03_tanzania_serra/FAST5/fail/HP_MUSE_default_sample_id_5733_1_ch340_file12_strand.fast5
CTGACCGATCTACGTATTAGATTGATTAGATCTAACCGTACGTAAGTCATTAAGTAGGTCGATCCATGAAGTGACATGTCGTAGGACCGGACTAACTTAATCGGCCCTTAATTACGTCGGTTCATTAAGTCACGGAGCCTGATTTACGGGCCTTACGTGACTAACCGATGTACGTAGTTCACCGTCCGACCGATTAAGGGCTTACAGTAATGGATGTACCGTGAGTTGAACAACGACAAATTAAGATGTACGGATTTAATGACCTAACTTAATAACCGTAAGCCCGATGGCAATCTAACCGTAAGGCACTAAGATGACGGTGGATGCTTACGTATTGATCGATAAATTCAGCAGCACTTACGTGATTAATTACAGTATCCATTTAATTAAGTTAGATCGATCCATGAACGTAGGTTTAGTAATGATGAATGAACCGTACGTGTCAGGACGTACTTACGCATCCGACCATGCACTAACCTAACCGATCCACTGAACCTCATCTAACCGATTTAATTGCTCACTTAAACCCATTAGATCTCAATTCATTTAATGGACATGCTTTAATGAGGTGGCCGTAATGCAGGATTGGGCCTCAAGGGATCCCAGCCTAGTGCCTTAAGTGACGTAAGGACTTACGTGGCCCGTGAACCTAATAGGTCTAACCGTAGGCCTGACTCATCTTGCAGGACCGTAAGCGACTAATGCTCCCGCACCCTTAAGTCGACTTACATTACGTGGCAGCCTGGCCTAGTAATGGGGCTGTCGTAAGCCCTTAACCTAACATGCTGCTGCTTACATCTACTTATCCACGTAGACTGATGCTGCGTAAGCCTAACGGACGTTCGATGGCACTTACTCGACGGTGCCCTTAATTCATGAATGAACCCTTGACATGACATCGGACCGTAAATTAAATCCAGCCTGTAACGGTACGGGCCTTCATTAAGCATCATTGATCTAACCGTAAATCGAACCTGGTTCATTAAGGTGGATGCATGAGCAGCATTATCCAATGGACGTTTTTAATCAGCCTGACTTACGGTCGACCACGTACGGGCTTACTTACCTGAGAGCCCATGAGCCGGGCCTACGGGCCATGAACCACGTAAGTAACCCTGAGCCACTTAATGTAAGGACCGATTAGATTGAGCCTGATCCTAGTCGCGTGAGTGTGCATTGTCGACTCATGTAAGCCCGTTAGCTCATGTCCGTAATGCCGTGCTTTGAGCCCGTAGCGCTCCGTGCTCAGTCAGTCCGTAGGTCGGTCCGTGCGTGAGTCCGTTCATTTAATTTACGATCCGTAGCTTGAGTCCGTTCAGGTGGCTGGTCGATATTGAGCGTCGAGCCTATCCATCCGGCTGCCAGGCCATTGAGCCCTTAATGGGTGGCCTATTGAGCCCTTACCTATAGGTGAGCCTTGAGTGGATGGCTGCCCTTCATTCTAGTCATTGAGTGGCTGCCTTTAAGTGGCTTGAGCTCCTATGTTCCATGCTGTAGGCCGCTTACGTGGCCCTGGCTTACTATGTCCGCTGGTCGCTGTGGCTCGGGCCCTGAGCCTATCTAACCGTGGCCCTGTTAGTCGGGCTGCTCAGTTAGTGCCGTTTAATGCCCTTAAAACCTATGACTTGAGTCGGGCTCAGCCTAGGCCTGCTTAATGCTCCGTAATGCTTACGGGCTCATCATGTTCAATGGCCGTGGCTCATGCTTAATCCACCGTACGCATTAAGGCCTTAATGGCAGCCTTACGGTCGACGGCCCTGACAGCACCGATTATCGACTTACGTAGGACTCGGGCCTGCTTTAAAAGTTTACTTAAGGACATATGCGTAGGCCATGCTTAAAAGGTAAATTACGACCGGCCTGTGCGCTTACGTAATGCATTACACTGTCTAACCCGATCGATTTACTTAATTCCAGCCCCTTACCGATCGAGCCCTTAATCATTAAGTCATGCTAACTTAATTACGGGCTCACTTACGTAGATTTACGCTTACTTACGACCCATCCGTAGGTGGATGCTGCCCTGCTATGCTTACGTAATGATTAATGATAGGTGGCATATGAACCGATCGATGGCGTAGGGTCTACGTAAGCCTGTAGGTGCCACTTACAGGCTCGTAGATAGGACCGTACATTACATCCGCAGGCCCTGACGTAGGGTCGCCCGTACGCATCGGTTTAATTAATCCATGCTGCCTGCTTTAGATCCATTAAAGGTTTACGGGCTTAGGTGGCAGCTTACGTAATGATTGAACCTTAAGTCATCACTTGAACCTAACTAATATGCTGATGAATGCATTAAATGTACGGTGGCATGCTTAATGCCTTAAGTCGCCTTACGGGCTTACTTAATCTACGTAGGTGGCTTAAGCATTGAGCCCGTACGTAAGTGGGATGCTTCAACTTAATCCACTAACGGTTTAAGTAGGGATCTACGGGCTGATCGATTTAATGCTAAGGCTCATAGCCACTTACGTAAGTGCACTTACTAGCCTAATTAAGCCTTGACGGCCCGGGCCTGAGCCTTACGGGCCTATTTATAATGTAGGGCTGCTTGCTTAGTAATGAGCCTATTTAATTTGAGTCCTATCCAGGCCGTAGGCCTATTTAGTCTGAGCCTAGTTGCCCTGAGTCCGTCATGCTATCCATCCGTAGGCTGTGCATTGAGCGGTCGGATTAAGTGCCCCTACGACCGTAGGTGCCTAGGCGCTCGTGTCAGGCCGTCAGGCTACCTAATCAGGTTTAGTCAGTTAGAGTTACGACCATTAGTCCATTAGTCGGTCGAGTGCTGTCAGGCTGGATAGTCGATTAGTTAGTTAGTAAGGTCCGTGCTAATTAGTTAGAGTGAGCCTATAGTCGGGCTTCGTCTCGTCGGTAGATATCCACTCGCCGTCGGTGGCTGTTAAGGCTAGATAGATGCGTGAGTTCAGTCAGTCAGTTGGCGGGCTTGAGTTGTTCCGTTCCATGAGTCAGTCCACCTATCAGCTAAGTCCAACCCACCGGAGGGTAGTTAGAGTTAGGTCATGCCGTCATGTTAGTTAATATTTAATCAGGCTAATAGTTAGTTATCCAGGCTCAGTTACGTCAGATAGTTAGGGGCTGAGTCCACGTCAGTGCTAGGCCACCGTACGTGCTTTAGTTAGTGAGTAGATAGAGTTAGTTAGATAGATCAGGTCATATTCAGTGAGTCCAGGTCCACCGTACGTCAGTCAGTCCATCAGTCCACGATAGGTCAGTTGACAGTTAGTCGGTCAGTCCACGGGCTTTAATAGATTAGTTAATCGATCCATACGCCGTTACGTCATAGATTGATCAGTTAGATGCTATTTAAGTCCAGGTCATTAGAGCTTCAGTCCATCATGTTAGTACTATCCATTGAGCCGGTAGTTCACGGGTTAGTCTTGAGTTAGGTAGATGCGGTTGAGTGCCACCAGTTAGATAGTAAGTTAGTGCGCTTTAGTAGAGCGCTAGTGCGTGCGTAGAGCGTGGATTGCGTGCCCTTTTAGGACCGTGAGGTGTGCTAGCGTGCGTAGGTGCCTTTAGTGCTGAGTCCGTAGGGTGCCTATGTCGATAGGTGCTCTAGTGCTGTAGGTGCCCTATCGGTCCGTGCTGAGTAGGTGCTAGTGCGCTTGCGTGCGTGCGCGTGCGCTGTCGATGCCTTTGTTGTTTATAGTGCCCTGAGCGTGAGTGCCGGGCCTCATCGATTTAATTAGTAAGCATTACGTTTAATTAGATTACGGATTGAGCCCGTAGGGCGCACCTGACTAACCTAATGATTACCGTAAGCAGCATGATTACGGGCTCCATTGACATGATAGGGTGCATGCTTAGGACCGTTTAATCCGTAAGCGCACGGTAATGAATGAAGCATGACGTTCACTTACGTTGGATGGCACTGCATGAACCGTAATGAACCTGTAATGACTGACTACCGTAATGACCTGCACTGAACCGGAACAGCACGTAAGCACTATTAGGACGTACGCTACTAATGAACCCATGTACTCAAATTTCACGTAATGGATGGCCGTGAACTAAACTTTAATTCGACGCTTAATGAACGACGTAATCGACGACTTACACTGTACGGTTTAAAATGACTACTGCCACCTAATCCACGTCGGACCGGCCGTAAGGACGGATTATCATGGACTTAATGTACTAACGGCCGTAAAAGGACGCACGTAATGACGGATTGTACGCACGCTCGACAGTAGCACGCACGTTCGAATGATTTAACGAATGTAAGTAAACCGTACGGTCTAAATCCGCTTAACATGAACTAACTAACGGACTTGAATGAAACATGCACTAACCGTAAATCTAACCGCTTAAATCCGACTTGACCAAATTTAAATCGATCCACTAACCTTCAACTATTCGAAGGCCGTAATGATTTAACGTAAAGTGTGCTTAAATGAACTAACGGTCTAACTTACATGCATCGGATTGCTAATTGGAATGTCGACGAAAGCATGACGGGTTCGTGACTAACTAACGTGGACTAACGCACTACCGTGACGCACTGAAATCGGTACGAATTCAATCCGATCGACTTCACGTAGCCGCTGGACTTAATCTAACCTCAATGCATGCTTGACGGTAAATCTAACGGCATACCTCGATCACTGACAACGCACGCTTAAATGAACTCCATGGACTTAAATCAACGCTGAACCTGCCCGTAAGCCTAAGCATTCAATGCAACTCAATGCATGGTTCATGGCATCGGACCGTAATGGCAGCCTGACTAACCCGCACTGACGCTATGGCATTACAGTGCACTGCATTGAACTTAATCCGATTAAGTCCAAAGCATTTACCTGCTAACGTGACGGATTGGACAAAACAACTTACGGATTAAAACTAACTAATCGACATAACCCTGACATGGACATGTAATGAACCTGGCTGCTTAAATCACGCTAACGGTTCTCAGCCTCATCATGCAGGACCGATCCCTTAATCATTAATGGCATGCATGCTGACGGCCGTAGG
>1858f7a1-91b6-4b89-9404-cd3d868f485b_Basecall_2D_000_2d HP_MUSE_default_sample_id_5733_1_ch340_file2_strand_twodirections ../../2015_05_03_tanzania_serra/FAST5/fail/HP_MUSE_default_sample_id_5733_1_ch340_file2_strand.fast5
GATGTTAAGGTCGATAACATTTAGCCGCCTGTTATCGACGGATAATTATCAGTCGATAAAGACATCCCTTGGATCCATCAGGTACTGAATTGAGACAATTGCGTGCGGCCATCAGTTGACCTAGCCGGGTCTGGACCGGTCATACGGGATTCAGGCGGAACCCCGGGCCGATTAGGGTCGTCAAAACCTATGGGAGTAGTTAAACACCGATTGGCGCCAGCCATAAAGCATCCCTCAGCCAAACCACCCCATTTGTTCAAACTCGGAGTGAGCAAACATACACGTGTAGATTTATCTGACCTAGCACCTGTATGTCAAATGGACTAATTTAGATGAATGCTCCTTGCCAACATTACCGGTTTGCCGCAAACGCTTATTGAATGCCCATTCTATTAGTTCGATCCCGAATGCACTTTGCTCTATGCCTCGCAGCCAATGCACGCCGGACCCCTGACTGCAGTGCGCTATCCTCCGAATTCTAATCCCTTCCCACCTGCCCGGAATGGTCTCAATTAGCATAGCTGACTAGAGATCCTTGACACGGGGAGCGTCCTATGCAGAAGGGGGAGCGCAATCTTCGTATTACAATTCAAATAGGATAATATCGTCAGGAGGCGCTCTTGCCTACGTTGCAATTACGAGCCCAGCGTTGGGCGACTCGGCTCCACGCGAGATTGCATCGAAGGGAGAAGCTAAACCTAATCTATGCGCCGAGATAGTTTTACCTAACGACAAGGATTTAGCAACCCATGGCTCACTGTTTACTAACGATCGCAGGTTTCTTTATGTTGATCCAAGTATATTTGGAAACAGG
>c0bda022-816c-4788-905d-7ef7da59ba40_Basecall_2D_000_2d HP_MUSE_default_sample_id_5733_1_ch341_file6_strand_twodirections ../../2015_05_03_tanzania_serra/FAST5/fail/HP_MUSE_default_sample_id_5733_1_ch341_file6_strand.fast5
TACCCTGTATGCTGTCGGGTACAGTAGCGTTGATCACCCTACCTGGAGCGTTGGTACAGCTATACATATGTTGGTAAGGGGTACAGTATCGGGTCAATGAGCGGGTCAAGGGTACATACTTATCGGTCAAGCCATCGCCTGTTGGTAAACCCTCCAGGTCCAATAGGGCGTTATCAATAGTGGGTACTTACATTCAGGCCAATGTTGACCTGGAGCTACTGTCATCCTACACCGAGCGCATAGCACTGCCCCAATACTTATTTCTAGCCATCTACATGAGCGTGCGCCCTATCACGCTGTTCGTGCTGGGGCACCCTCGGCACGCGAGCATTAGTCTCGTCTCTAATCGAGCGGGTAGCGAATCCAAGAGCAGCAGTGGTCGCCCTCCGCGCAGGCCTGAGACAATCGATTCCAATAATCCACCCGCCCACTACCGGCTCCGACTGATGTAATGTCTTAGAGCCACCCCAGCGTACATCGCCATGACCAGCCCTACATGGCGAGGTCGGAACCACCCAAGCATCCACTGATCACTAATCCTAAGCCGTCATCCAATCAGGCAGTACTCAAGGAGCTCACCCATCAGTCCAAGCGCACTCCATCTCATTCGGACGCGATGTGCTGGCCGCTTGCTTAGCATCTGCGAGCCAAGGTTCGTTGTTGCCCGGTGCCTCCCTCGCTTCTCCATTCGCTCGGGCTGTTGCGGGCAGCCGTCGATTTTACCGCTGAAGCAGGTACCGTGCTGGCTAGTACGTAGTGTTTGTAACAGTAAGGAGGTGT
>8ec97ff5-99e7-4c70-a66e-bc06687764ca_Basecall_2D_000_2d HP_MUSE_default_sample_id_5733_1_ch346_file3_strand_twodirections ../../2015_05_03_tanzania_serra/FAST5/fail/HP_MUSE_default_sample_id_5733_1_ch346_file3_strand.fast5
AATTTATTATGCCTCTAGCTTACATAATTCGATCCCATTAACGCATGACTGTTGTAGCTCAGAAAGATGTCGGCCAGAGAAAGTCAGGCAGTCGAGCCGAATTCGTGGACGTATGTCGTGCTCAGGTAT
>63fc66cb-a6fa-4c68-ba56-258e6aafd676_Basecall_2D_000_2d HP_MUSE_default_sample_id_5733_1_ch351_file23_strand_twodirections ../../2015_05_03_tanzania_serra/FAST5/fail/HP_MUSE_default_sample_id_5733_1_ch351_file23_strand.fast5
CTGAGTGGGAGTCAAACCTGTCGGGGAACTTGACTCAGCACGCTAGCTGTGAGACCGGCCTGTACCCGCCACCGGTCAGCCGGCCTGGTTAACAGTGGGTCTGGTCCGTAGA
>7dca71de-0b71-4cbf-8d4f-f4effc26e827_Basecall_2D_000_2d HP_MUSE_default_sample_id_5733_1_ch351_file27_strand_twodirections ../../2015_05_03_tanzania_serra/FAST5/fail/HP_MUSE_default_sample_id_5733_1_ch351_file27_strand.fast5
CAAGTATCTCATTAAACCACCATTATGGCCAGTACTAACCAGGGTTAAACTCGGTGGGTAACATACGATTGAGGCAACAGGCGTGAGTAGTTACGCCATACTAGTTAGCTAATCGACAACACGAAGGGTGGCTAGCAGTACTGAATTGTCAGCCGCACAGCTTGAATGAGTCGATCTGGACCCTACGCGCGGCTGACTTAGTCATCATTTACAACCATTGATCAATAGTAAGTTGCCGATAGGTCCATCCCGAAGTGGGGTCCCGGTGCTTGCTACATCTGGTACCCCAAGCAAAGCATAAGCCGGGTCGATGAGGTGGCGTGGCTCATTTAAAGTGCCCGTACCGTTTATCGCGGGACCCCGTGGTGCAGGGGATGAGTTGCACTACTTAGAAGGACAGCAATGGTTATGGGCGTTACCATCCTCTCTGCCGCACATGATCGCTTCTCATTCGCGCCCAGCCGTACGCGGCCCTACCGAGCTCCTAGTACGCAATAGTGTTGTAAAGGCGCCGGTTGAACCGAGTACTAGTCTTCCGATGACACTCAGCGCCGCTTGAGCACGAGTCAATCCGACCGGTTATGTTGAGACAGCCCGGAGGATCCAGGCATCTATGAGTCATGATTCGGGACGCAACGTCGGCTAATTACAGCTAAAATGGCCTCCAAACCTGGAGTCTTAGGCCAAATGAGGCCCCTTCGAATGTAACCGCGCCTCTCCTTCCATCAACCACTGCATCAAGTGAGTAAGGTATCATTGCGGCTGTGGTACATGCCGAATCGTATGTCGGTGCAGGTTAGACCTCTAGGAGCAGGGAAAGGAAAGGCAGATCATATGAGTTGACTTAAATTGCATAGTCGCCCGTATTCTCGTGGCACACATCCCCGCTTCTTACGGGGATATGCATGATGAGAAGGAAGCTAATGGTCTTCTTATCAGTTGAGCCGCGTATTGACAGACAATACTTATGTGGACAGGTTAGATTGGCTACGATAAGGTTGGGAGCAGTGGGTGGGGTAGAGTAAGATATAGTTATCACGCACTCCGTATTTGACACCCAAGGTTGAGTAGAGTAGGTAAATGTTGACAGGCAGGT
>b1dd5e84-fbcd-4548-b2e2-48d6f5b5888c_Basecall_2D_000_2d HP_MUSE_default_sample_id_5733_1_ch351_file7_strand_twodirections ../../2015_05_03_tanzania_serra/FAST5/fail/HP_MUSE_default_sample_id_5733_1_ch351_file7_strand.fast5
GAAGCCTCGATGTGCTCGCGCCTTATGCCTTCCTGAAAACAGATCACGGGTTGGACCCCACCGCCTTAAACCATTGCCAGCCAGAACCCACGCTGTTAACACTAAGGCCTCAGACGGGTACTCCGGTCCAAACATACGATTTGTTTCAAAGCGCAGCGTATTTAAGGATATGTTGAGACACCTGAGGAGAAGTAAGAGGGTCG
>eb2a61a8-5486-4cfb-81c6-a28e599321d6_Basecall_2D_000_2d HP_MUSE_default_sample_id_5733_1_ch351_file9_strand_twodirections ../../2015_05_03_tanzania_serra/FAST5/fail/HP_MUSE_default_sample_id_5733_1_ch351_file9_strand.fast5
GTTATAGTTTATCAAACATGATGTATCGGGTCGACTCGGCGCCTGTTGACAAACAGCCCTCTGATCAATAGGCTAAGAGCTGCCCGTGCCTCGAGTACCTCAAACGCTTCGAGCGACCTGTGCACACCCTAATCATGGCTCTAATAAGCGAGCACGCAGGACAGATTGTCTCCTTTCTCTAATGAGTGAATCATCCCGTGAAGAAGCCGGAGTGATCCTACGAGACTCGACTGGCAAATTATCAATTGCTCAATATCCGCCGACATACTCACATGACTTAAGGTCTGTAGGACCGGAGCAAATGCAACCCCAACCGAAGGACCGCGCATTCAAGAAGTACCCTCTAAATCAAGCTTGACACTAATTGATCCAACCTTTGATACTGAATGAAGTTATGGGGCACCGCAATCTCAAGTTCGCACAACCGCTTACGATGCTAGCACTGTCGGGCTGTGCATCCAGCACGCGTCGTTCGAATGATTCGACCGTATCGCTTCAAAACCCTGAGTTAATGGGATACAGTGTTGTAGGCTCAGAAGTATTTTGATAACAGGCGTCTGTAGGCCAACAGGCGATATGAGTTTGAACTGAGAGCTAGTAAATACTTATGG
>c0ff9936-2c16-4327-818d-1e9851f6fcc5_Basecall_2D_000_2d HP_MUSE_default_sample_id_5733_1_ch352_file25_strand_twodirections ../../2015_05_03_tanzania_serra/FAST5/fail/HP_MUSE_default_sample_id_5733_1_ch352_file25_strand.fast5
GATTATTGCTCTCTACTGTAGGGTTAGCCCCCTCGTGCCCCTTAGTACCATTTGGCCTCCATGAGTTGTGAGTAAAAGAACCATTGAGGAATGTCAAACCGTGGAGCCAACGGGAGCGTGAGATAGAATTACACCAAGCGGAGAGCGGACTCCAGCTAACGAAAGTAACGCAGTGTGAGGGCCGGGTCCCCGCTCCAATCCCTAATTAACCCCGCGACATCGTGGATGGGACCCCTATTTGAGAACCGTACCTGTCGACTATGGGTGTTGCCAGACGGGACTCGGTGGCGAGCTCCGAGTCAATTGGTTTCATTACGCAAGTTTAATTGACTAATCTTAGAGAGCAGATAGACTAAGCGGTATGTGAGGTACAATATCCTACCGGCGTGATGGATCCCTCGATCTAGGGAGTATTGACATTGGCCGCGGGGTACCATTCTTACGCAAGGAAAACCGTACGACGGGCCGCAGGAGGGGCATAGTGAGCGTCGTGGCGCAGTTCAGCACGATCGTAATGTCCGCCAGGCGCTCTGCCCCCTTGTAAAGATCCCCCTCCCCCGGACTTCGGGGGCCATCATACGCAGCGCAGGGTAAAATCACGTATAACCGCAGCCTCTGTTGTTGTACTATGGGGGAGCGAATTGAACGAAGACACCTAATGGTTGTAGCCTCGACGAGGGGTCGTGACTGTTGCGTGGAGCCTATGCGCAC
>19f140f2-0e7a-4f9e-9bd7-e0edc1a583a1_Basecall_2D_000_2d HP_MUSE_default_sample_id_5733_1_ch353_file12_strand_twodirections ../../2015_05_03_tanzania_serra/FAST5/fail/HP_MUSE_default_sample_id_5733_1_ch353_file12_strand.fast5
ATTGTCATGTGTAGTGCTGCAATGTAGGCCAATCACCGAGGCTAATGATGGGCGGTACATACGAGCGGGTCGGCCCCACAGGCTGTTGGCACCCCAATCCGTAACCGCCTCGTAATACTCCCAATTACGGGCTAATGATTATGTCGTC
>70ded3e7-895f-4ad8-a7dd-5b6afb7e6d72_Basecall_2D_000_2d HP_MUSE_default_sample_id_5733_1_ch353_file3_strand_twodirections ../../2015_05_03_tanzania_serra/FAST5/fail/HP_MUSE_default_sample_id_5733_1_ch353_file3_strand.fast5
CAGTCTTATTCTGTGATCTTCTGTATATTGCCTCCGCATTTACCATAAATCAATGATGGGGTTCAAAACGCTCAGTCCAACTGATAAGGCAGTGGAGTTTTAATGCGTTGGAACAAACGAATGTCCTACCCCGTACACCACTGGAGGACACGATCTCCAACAGCGGGTGTAAACCATTTGAGACGCGCGTGAAATGGATTGCGCTGTTATCAGAGCTCCGTAACTGTCATTATCAAAGGTTCAAGTCAATTTGTAGTAAGAGTACCTTTAGAGGTGTAATTCTTGAATTAGGGGTTTAGTCCTTTCTAGTCTCGCATTTGGCATTTGCTCGTGATCTACGAAGGCAGATGCCATCCGTGGATGCGAGCTTGTGGGCGTGGCTCTGTGTAAGTTTACTACTTCATAGAGGCTCCTGCGTGTAGAATAATCCCGCTTCTTCACGGGGAGATCAGCATTTGATGAGAAGGAGACAGCATGGTTCGTGGAGTTCATAGTCTATCTATTTAAAGAACAAGTACTTGCCCCTTTGCACGATTAGAGAGCGCGGCCGTTGAAACAGTAAGCAGCACCCTATAATCAATTGATACAGAAAATGTTTGACATCAAGCACCAGTTGAGGTGAGGTAAATGGTATGTTTGATAAACAGGCGATGTTTGACGCCGCATTGAGGTCCAAACCGTAGATGGTGTTTGACTAACAGGAATGCTGTTGAATAGAGTACCATCTTTTGTAATAATAAGAGAGAAGTTGTTGAGTAGCGATCAGATGATTAGTTTTGTAACATGAGGGATTATTGACCAACTCAGATCACCGTAGTTTGGCACCCCGTGACAAACGCAATGTAGCGTAGCGGTTGCATCGTTGAACATCGGTTCTAACACCGCTTGCTAAAGCGCCCCGTATGCGGCTCCGAACCCACCCCAGTTCCTATACCGACTGCAGTGGATCAAAGTGTCGGCCCAATAGTGGTACAATATTACCTAGTGGTCCGTAATTCCTACCTGCTTGTTAGAGATACCTTCACTGTGAGTGGCATTTGCGTGGGTCATTGTGGAGATTTAAATTTTAATCAGTGAGTGTGACAGGAGCTGTAAGAGGTGAGCGTAACAATGACTTCAGTGGCCTATCCTGAATCCTGCTGTTGCCTTCGACCGCGTATTCAGTTGCCCGATGTAGAAGGTCAACACCTAAGGGAGTCGCGAGTTTCAGCTTCGAGAGGAAGACACAAGTATTTAGTGCGCGTTCTAGCCCCGTACTGTCGAGGAAGCCAATGATTCGGCTTTGCGCGTGGCTACCGAGCGTTGAAAACATCGCTGGAGAGCACAAACTCAATACGTGTACAATGTTTGATAAACAGGCGGAGTCAAATACCGTATAGTATTGC
>710e11c1-7678-49bb-a2d9-dd1f9e0cbbcb_Basecall_2D_000_2d HP_MUSE_default_sample_id_5733_1_ch356_file1_strand_twodirections ../../2015_05_03_tanzania_serra/FAST5/fail/HP_MUSE_default_sample_id_5733_1_ch356_file1_strand.fast5
AGCAGTATAGTGATGTTGATAAACAGCGCCCCAGGAAGCATATCACTAGGGTCTTAATCGTTGAACAAACGGAACCTTTAGTAGCGTGCGCCTCCCACCACTGGACCAGCCACTCGAATGGCCTGACCGAGTCGTACAGCCCCTTGAAATGGATTGCGCTGTGCTCCTAGAGTAACTTATTCATTGATGGACTATTCCATCAATTATGTCAATATATTACTTTAGAGGGTGATTTCTTGAATTAGGGGGTTGCTATCCTTCATTAGAGATTAATTTGCTCTAGGTCACCGACCAAATTAATAAGCCATGGTCTAGTGCAGCTTGGGGTGGCAGTTGATCGTAAATTGCAGCTTCATAGGATATTCTCGTCTTAGAATAATCCCCGCTTCTTCACGGGAGATCAGTTTCACTGATGAGAAGGAAGAGCATGGTCTTCGTGGTGCTAGTTCATACCTAGGTCCTTATTTAAAGAACAATACTTGTGCTACCGTGCAGGGTTGGCTACGCGGCCGTTGAAACAGATCACTGGCAGCGGAGCGCTCTATAGTACCCAATAGTGTTGTAGGATAAACAGGCCGGTTTGAAGCCCATCACGACCGGTTTAATCGTTGAACAAACGAACCTTTAGTAGCGTTGCCCACTGGCACCCTGATCCAACATCGAGGTGGTAAACCCAAGTTGATAGGCGCGGGTGAAAATGGATTGCGCTGTCTCCCCTATATGTATTCATTGATCAAATATTTACAATACAATTAGTACAGATAGTACTTTAGAGGTGATTCTTGAAGTTAGGGGTTTAGTCCTTCGCTTGTGGGAGCTTTAATTTGCTCCGTGGGATACCCCAAAGCAAAATTAATAATCAGGTCGTCAGGATGAGGTGGCGGCAGTTACTGTAAATTGTGCAGCTGCCCATGTTCTCGTGTAGAATAATCCCCGCTTCTTCACGGGGATGAGTTTCACCTGATGAGAAGGAGACAGCATGGTCTTCGTGGCGTTGAGCCGATGCTCTATTTAAAGAACACAATGATTGTGAGCGTGCACGTTGGCTACCGCGGCCGTTGAAACGATCAAGCTCGCAGCTCCCTGGTCTATCAAGAGGCTATGTTGATAACAGGCGCCGGTTTGAATCAGATCATGTTGTAACATAGAAGTTTGGTTATA
>f8d29c76-ffc0-4ad6-b6eb-9ee6e9e6fc97_Basecall_2D_000_2d HP_MUSE_default_sample_id_5733_1_ch356_file21_strand_twodirections ../../2015_05_03_tanzania_serra/FAST5/fail/HP_MUSE_default_sample_id_5733_1_ch356_file21_strand.fast5
AGGGTTTATGAGGCATGGGTATCCTGGGGCAGCACGGCTTCGGAGTACGTTAAGTTCGACTAGCCAATGGCCATGATCCAGCTAGCATCAATATTGTTAGGCTAGATGGGCTGGGGGCCGAAGGGTAATTGACGTCTCCAATCGCGGGCATCCCCATTAAGAGCACGAGTCGCCGACAGAGGTACATAACCGTATCAATTTACTAAGTAATATCCGCCCAGCACTCATCAATATGGTGGCTTTGGTACAACCGGAGCGAGATGCTGAGCCGCGGGCCTAGTAAGCCTAAAGGTCGGAGGTCACTAAATACATAACTGCGCCTTGATGCCATCAAAGTTGATACCAACCAAGCAATTCCTCC
>b5c7fa7f-8d21-4ff9-89d0-8f97dfe08ae1_Basecall_2D_000_2d HP_MUSE_default_sample_id_5733_1_ch356_file7_strand_twodirections ../../2015_05_03_tanzania_serra/FAST5/fail/HP_MUSE_default_sample_id_5733_1_ch356_file7_strand.fast5
CAAGTCAGATCAGTGGAATAAGCTGTAGTGGGGGTGTCAACCAGCGCTTTACGCAATGAGATAATGTCTATAGGCGGGAGTCAACAGGCGACTTCCCTCATGGACGGATACGGCATGCTGGCCATGACAGCTTATGTGCTCGCGAGTTTGAATCCCAGATACATGACTGTTGGCTCTAGAAATCCGTTGGCTGGCCAAACCTGTTTAGCTCGAGTTTGGAACTCATCCTGCTTTCTAACGGATGTTAACGCATGTTGGCCTCCGGCGTACCAACCCGGAGGAAGGTGGGAGTGAGG
>b3d07c42-20b6-4e45-a7b7-93356b861aaf_Basecall_2D_000_2d HP_MUSE_default_sample_id_5733_1_ch357_file10_strand_twodirections ../../2015_05_03_tanzania_serra/FAST5/fail/HP_MUSE_default_sample_id_5733_1_ch357_file10_strand.fast5
CTCCAGCCTCGTATCTGGGGTCCTGCGTATGCGTCAAACCTATTGATGGGGCCGAGAATGCACTCATCCCGTTATCGACGGATCGTATCTCGTTCCTATCTCAAAATTCTCCGACTAACGTATCGCTACAGAAGGGGACGGTTCGCGAGGGATCGTTGGTTAGGATTCAGTCAGATGTCGTCTAGCCATAAACCTGAGCGGGCGGGATTCGTCATTAACGCCGCATCCAATCCAATCTCCGATCCGCGAGCGGGATCGTATTCACGCCGAGCCTATGAGACTATGCTTTACGGGTATTGAGCGCCATAAACTAGGTATTATCCAATTTGGTACCATCGCGCCAGATTAAAACCTCATGAGGGGCCAACCCC
>573a37cc-72f8-4e4f-956e-ca5878eafe59_Basecall_2D_000_2d HP_MUSE_default_sample_id_5733_1_ch357_file1_strand_twodirections ../../2015_05_03_tanzania_serra/FAST5/fail/HP_MUSE_default_sample_id_5733_1_ch357_file1_strand.fast5
AACCGCGGCGTGCACGAGTCGTCGATAAACATATAGTGCTCCCGGCCTCTTCCCGGTCAGTCGAACGTCAATTGGCTTAGTCGTGGAACATATGTCGGTCGAGGTAACGTCAAGTGGATGAATGAAAGTGTAATGTCTTTTACTTTGGCCCTCCAACG
>0ed59096-da42-482e-ad4e-1327b958e2ff_Basecall_2D_000_2d HP_MUSE_default_sample_id_5733_1_ch359_file17_strand_twodirections ../../2015_05_03_tanzania_serra/FAST5/fail/HP_MUSE_default_sample_id_5733_1_ch359_file17_strand.fast5
CGTCTGTTTATGACTTGCTCGTTGAACATGACGACCTTATTTTACTCACGGGAAATCTAATCTTTTAACATGAGGCAAATGTTGATAGGTGGAGGCAGTGGGGTATGTTGACGGGATCGCGCTGTTGGGGGTAGATCGATGCTACTAAGAAAAGGATACCTTAATTCAAGGCGATACAAGAGCGGATCAGGCGCATCGGAATCTTCTTGCTAGATGGCTGGAGCGGAGGACCTTAATTTAGCTCGTCTCCGATGGATGCAATACCGAAATTAAGATCCATAGGGATGAGCGGCGCTCTAACCAGGCTCAATTTACGACCTATCCAGCGCTAGAGCGCTCGCTCCCCTCTATTATGCTTTAAATACGCGCCTATGCCTGGACACGGGCATAAGGCTCCATTCCATCGTATAAAAAGCCAATCATGGTCTCGCTTGGTGCCATCGGTCGAATCAAACAGGCAGTCTAGGGGCTCGCACGCGATCTAGAGTTCGCGCCGTAGCACGATCATTCCCTACATGTGCTGCGCTTCGGCGTAGTGCATCAAGCTAGGTCGTTGTTCATTAAACATCTGACCGGTTTAAATGGATAAGTTTGTAGTAGCGGGCTTTTACCAACAGGCGGTGTTGCTCACCCGGCGTTGGTAGTATGAAACAGTTGTCCTCATACAGACGAGTTCTTTGGTTCACCTATTGAA
>bb48888c-e923-4859-ab3d-1ba1a9db2a9d_Basecall_2D_000_2d HP_MUSE_default_sample_id_5733_1_ch359_file26_strand_twodirections ../../2015_05_03_tanzania_serra/FAST5/fail/HP_MUSE_default_sample_id_5733_1_ch359_file26_strand.fast5
CGTCTTTCTGTATATGGGTGTGCTCGCTTGTTGGTAAACATAGATTGGGTCGATCCATCCGGGTAAATATTATCTGAGTCCAACCGGACAAATTATTGGCTTCCAAAAGCGCCTGTTTATCCAACACCTCCTTGATGATAAGGCGAGCGCCCAGCCTGCCCAGTATTGGTTCAACGGCCGGTACCCTAACCGTGCAGGGCACAATCGCTTGTCCTACGCAGCGTAGCGACGGAAGGATAATCAATAGTCCTTTCTCTAATGGATCATCTCCCGTGGGGCAATACGCGGTATTCTAAGACTAGAAGACCCTATGCAGCGTAAAATTTACATCAAACTGCCACCCACACCTCACAACCTGACAGACCTGTATCGTTAATCGCTGGGGCCGATCGCAAATTAAACTCCACGGGCACGACTAACCGCATTCAAGATTACCTCTAAAATCAATATTGACATAATTGATCCAATGGCTTTGCATATGAACCAAGTGCTCTAGAAACAGCGCATGCGGTTCAAGAGCCCCATCGACAAATGGGTTTACTACCGATGTCCATCCCCGTGTGGGGTCTGCAGCCTCTAAAGTTTCGTTGTTCAACAAGGATGCTAAACCCTACGTATCTGCTGTCAAACCGGCGCCCTGGTCAATTTATCGAGGCCAAAGCGGCTGGGTCTCAGATTCATCCGGGTCATCAAAATTTACGAGCCCATCCGACTCTTTATCAAACATACGTGATGGCTTCGACTTAGCTGTTTATCAAAAGCCTGCCTGTATTGAGTCAATGGAGCTGTTTCTCCCAGCTTACTCACTTGATGGCTCGCGCAGCGCAGCTGCATCCTTACTTGCTCTACCACGCGTAGCCGAACGTGCAGGACCGACACCCGCATCCGTCTTCTTCGACCGCCGACATCATCCGGCGACAGAAAAGCCTGCTGTTATCGTCCTCGATACGATGCGGGTGGCAGTGGCAAGCGGAGTGCTGCCACGCCCGCAGCTCACATCGCAGCTGAGCATTGGCTCGGGCCGACCGCAAGGGGCATCCATCGACTGATCTTAATTTCTTCAAGGCCGCGGCAAATTAAGTAGAGGCACATAAGCTCCAAGGGTCAGGAAGTACATAGCCCCTATCAGACTGCCCTCAATGTATTGCGATTTATCTCGGCTGCGGATTACACACAAAGCGCGATGCCGTGCACCACACTCCTAGATACCTTTGGATCAGCGGTGTCCTGCTGTCTGCATCTGCGGCTAGATTCGTTTGTTCACCGGATCAACCGCCCGTATCCGGTCGATACATGAGCTTTTAATGGAGTGGGGTGGCAGTTTGAGTCCAGATTAGTCCGGTCCAACCAGGTACTATCATGTTTGTATAACAGGCGGTGTTGGGTCGTAACAGTAACAGGAGCGTTGAG
>315dfa35-c1d3-4ee1-be03-5af019bf4ea1_Basecall_2D_000_2d HP_MUSE_default_sample_id_5733_1_ch362_file9_strand_twodirections ../../2015_05_03_tanzania_serra/FAST5/fail/HP_MUSE_default_sample_id_5733_1_ch362_file9_strand.fast5
CGGGATCGAGCCATCGAGTACCCCACCGCCGGGTGGCGTAGCAACAGTTGCGGGGAACCTGCCGGAGGTCCAACAGTTTACTCGGGAGAGCTTCACACCGTGCGCTCGAGGGCAAGATGTATCTGAGAGCCCAAACTCGACTCGCGTGTGAGCCGCAAGATGTGAGATGGAATCCAGTACCCACCCAAATTGATGGAGTCCCACGTGGGGTTTCGTGTAACTTTCTTAGTTGAGACATTTAGTTTTATACTGTGTACCCCAACCACTGTGTAGACATCCGGGTGTCAAGTGGAGCTCTTATACTGGAGTGCTTAATTGTTGGGGCTTCGATCCCTTGACTAAGCCGCCTCTTACCACGATTACTAGGGGAATTTGATACGAGGGAGGATCTTCCTTCTGCCCGTCGACGCCCGTACTCCGTGACAGAAGCGGGGTCAGGTCCGTACACGAGTACGCGAAGCGTGCAATTACATCAAGCCCAGGATAGCACCTGACGATCTTACGAGCATGTTGTAGACATACGAGTTGAACAGAATCGAC
>55d25f77-80cc-4a69-be4e-a5821c6ef43b_Basecall_2D_000_2d HP_MUSE_default_sample_id_5733_1_ch365_file15_strand_twodirections ../../2015_05_03_tanzania_serra/FAST5/fail/HP_MUSE_default_sample_id_5733_1_ch365_file15_strand.fast5
GGCGCGGCGTAAAGTGGGCGTGAGAGACAGGCGAGATGTTATCGCCAAGCCTCCGCGGGTCTAAGCAATCCACTCCACTCCGGTGTCACAGCCAGCCAATTCCGCCCCAAAGCGGAGCCGCCAAATTCTAAGCTCCGCCGATGTTACTCCGCGAGCGCCAAATCTCCCGTAGCGGCGGCCAAATTTGGTACGCGCCGCCAATCGTTATCCGCCTACCAAACATCTCCGCTCCATTCCAACAGTTGGAACCGATCTTTGCGGAGGAGATCCAGAATTACCATCAGTAAATGATGTTGAGCCTGAGACAGGGCCGGTCTCAAATTCAGACTCCGAGTGGGGTAAAATATGGTTTTATAAAGGGTAAGAGAGACAAATTGTTGTAACAAAGGATATTTTAGATAGAGGAAATTAGATTTGATAGCACTCCCGTATAAAACATGTTGGGCGCTCGAGCAAAGATTCTGTACAGCGGGCCTGTTTGATAAACTAGGAAGTTTCCAACAGGGATGCGAGTCTGAATGGCCGATCGATAATGGTTTGATAAACAGGCGAGTGTTGAACAACAGGCAGAGGGTCC
>ece1a15b-f5c5-4fdf-b9f7-0c454eb0b9b4_Basecall_2D_000_2d HP_MUSE_default_sample_id_5733_1_ch365_file3_strand_twodirections ../../2015_05_03_tanzania_serra/FAST5/fail/HP_MUSE_default_sample_id_5733_1_ch365_file3_strand.fast5
CGGTGTGGTGCTCTCGATACGCCCGCTTGTATAGAGGAGAGCAAATGCCCATAAAAACATCACGCGATCAAACTCGCGCGGGTCAACACATACCTACATCTGAGATCAAAATAGAAGGTCTGGG
>73dcef5f-5906-41bd-b392-61a089dbee6d_Basecall_2D_000_2d HP_MUSE_default_sample_id_5733_1_ch373_file12_strand_twodirections ../../2015_05_03_tanzania_serra/FAST5/fail/HP_MUSE_default_sample_id_5733_1_ch373_file12_strand.fast5
GTCTGGTCTCTAGCGCGCATCCCGTACCGACCGAGATAAGTATGTTGTAAACAGGCGGAGCTAGGCTTACCCAACACCGATCGATAAATGTTGCTCAAAGCACCCCGGAGGGTTGACATAACATGTTAT
>a8a90e77-89da-42b7-9b0b-45c9e151874f_Basecall_2D_000_2d HP_MUSE_default_sample_id_5733_1_ch373_file14_strand_twodirections ../../2015_05_03_tanzania_serra/FAST5/fail/HP_MUSE_default_sample_id_5733_1_ch373_file14_strand.fast5
CGCGCTGCTGGCGTGCGCCCACCCCGGTTTGGTCTGTATAGAAAAGAGTACATGTAACCGTCCAACAGCGATTTGGAGGCAGCGATTGCCGGGATTCTCCTCAAGCGCGGGAGTTGCGCCTCGGGAGGCATTGCCTCGAAGCCCGGTGCGATTTGAACTCAGACCGCTCTTTGAGCTGAGAATTTGGAGGCCGAACCCGGTACTGTTGGCCAAAGAGAAGGTC
>a50201dc-b766-4be0-add9-8373e986a071_Basecall_2D_000_2d HP_MUSE_default_sample_id_5733_1_ch379_file4_strand_twodirections ../../2015_05_03_tanzania_serra/FAST5/fail/HP_MUSE_default_sample_id_5733_1_ch379_file4_strand.fast5
CTTGTTTCTGTTGGTGGGTATATGTAGGCTGTTGGCTACCCGATACCATCTGTTACCTCGGGCCAGGAAGTGCAGTCACCCTACCCGATGAATTGGCTGTTGTGAATGAGAGATCACCGCTTATGCGAAGTTTTATAAGGTACAGGAGGGATTTGAGGCCGAAAACAGTCCCGGTTAGCAACGCATCGCACTCAGTGCCGGACGCAATACGGACTGTTTGACGCCCGGGAACCAGGGGACCCCGGACCAAAGCCATCTTTGACGGATCGAGGCGAGAATTTACGGACGCAGACCTAATGGTTTGCCTCATACAGGAAATTTTACCTGGAGGGAAAAGTTCGTGCTAACTTCCGCG
>a53e7049-f373-42b9-a0d2-d35a966d6506_Basecall_2D_000_2d HP_MUSE_default_sample_id_5733_1_ch380_file14_strand_twodirections ../../2015_05_03_tanzania_serra/FAST5/fail/HP_MUSE_default_sample_id_5733_1_ch380_file14_strand.fast5
CGTGCGACTCCCAACCACGCACTGGTTCGCAAGGTTTTCCCAAATAGATTATGACTACGAGCACTTAAGTAATCTTCGGGGAGCACTTAGCCGACTCGTTGCACATCGCGCTTGTTCAAGCCAGGTATACTGAGGGATATCTGTCTCGTTGGATCCCAACTATCCCCGTAACAGGAAGGCGTATTCAGCAACGGATAGATTAGCACTATCCATAGGGTGGCTCTAACTGTGGCTGTTTGTCTTTGTTGTGTTTTAC
>56269865-05ef-4d57-a51e-3a652f0d3bfc_Basecall_2D_000_2d HP_MUSE_default_sample_id_5733_1_ch381_file11_strand_twodirections ../../2015_05_03_tanzania_serra/FAST5/fail/HP_MUSE_default_sample_id_5733_1_ch381_file11_strand.fast5
TTTGACTGTAATGATCAGCTATCCTAAGCAGGTTGCTTCGCAGCAGCAATCGGATACTGGAGGTCGAACCCGAGGATGGGATGAGGCAGTCAGGGCATTCTGATTGATGTTGTACCGTAAGCTGCGA
>1a527e61-7258-465b-81dc-f8bb4a97f093_Basecall_2D_000_2d HP_MUSE_default_sample_id_5733_1_ch381_file28_strand_twodirections ../../2015_05_03_tanzania_serra/FAST5/fail/HP_MUSE_default_sample_id_5733_1_ch381_file28_strand.fast5
CGTTATTGATCTGGTTAGCCTGTTGGTAAAGGTACTGTACTGCTACTACAAAGCCGCCCATGAATCCAGATACCTTGGTTCACTCACCAATCTCATGGGGTCGACACTAAGATCACTTGTCTTTGATAAAGGCCTGAGCGCCAAAGCTTAGTTGTAGCTTTTATAATGAGTACCATACCTTACCCCGTGTCAAAGAGCGCCGAGTCGACACGAGATACACCTCAGCCATGACATTTACATCATATGTCAAAGCGCGCCTCAGCCTGGCTCAACCTTACGGTTTTAATGGATAAGAGGCCATAGGTAAAATAGGTACCTAAGCGACGCCTTCGCCATCGCCTTCTTTCCGGCGCTTCTCCCTCGCCCTCCCTGGGTCTGACACGTATTACATCTATTTGGTAAAGCGCTGAGATGTACGCCGCATATAGCCGGAATCCAGTTTAAGGCTAGGTACACCTATCTATTTGACCTACCATCTTTGCCATCCACGCTGTTACGATCCATACGAGCGCCATAAATTTGCTTGTTTAACAGAGTCGGGCCACTAGATACCTATTATGGTGGCCTTCAGGTACGCTCTCACGTTGGGCTGGCGATCCACGTCCAAGTATGGGGACCCACTACGGGCTGACGCATAAGCACCATGTGCTTCCTTCCGGTAAGTTGAATATCCTTTTGACTCGCGGCGGTTTATTCGAGACTATAAATACATCCGATTTAATCACTTTGAGCCACTCCAGTAGTTAGATAGCAGTCCCAATAAGAGGGGCCGCGGCGCATTAGTCGGGGGATTTAGTTGAAGCGAGAAGCTGGGCATGAATTAAGGACTTCGGCATCCAAGAAGGCTCTGTAAAGGTCGATTAATCCAGGATTTACCATTAAGTCGTCCTGTGAGTTACACAGTGGATTCATGCAGTTGGCGTCCGTAATTCTCCAGTGCAGTCAGTTGGGGGTCGTCACCCGGCGGTGGCCGGCGGATGACTGCGGTGGAACTATCCAGGCGTTGGAATGAGGGTCCGAATTCCTGAAGGGGGTTCCCGTTATCCAGACATGGCCGAGTCGTT
>99ab87b4-4a58-48ff-91e2-24808ca1ae3f_Basecall_2D_000_2d HP_MUSE_default_sample_id_5733_1_ch381_file42_strand_twodirections ../../2015_05_03_tanzania_serra/FAST5/fail/HP_MUSE_default_sample_id_5733_1_ch381_file42_strand.fast5
ATTATTATCACTCTGTAGCGCTTGCTCCGCCCTCTGGCCTTCGACTCATAAGATCCCGCTAACATCACATCTGGTACTGAATGCGCTCAAGCCGTAGTATACAACATACGTACGCGATATAAACCGTGAACCCGGGTCTTATAACAAAACATCCGTATAGTCAAACGCATGATGGGTCGAAGCCTAGCGCCGGGTCAACATTACTAAGGCCATCAAACTGACGATGCTGAGACGCTGTTAAAACATCGATCGGAATGTCAGTAGTCAGCCAACGATTGAGCTAATGCTAGGACAAACGACTTAGGCTGGCTCGCATTGTACACCCCACTGATCGAAAGCTGTAAATGTACGATATCGTACTGTAGCTCCCCTCTTGACCATGGATTGGGCCTCGGTACTTGCCGCAGGCCGTAACCATGACGGAATCAAGTCAATTATAAGTATAGAAGGATAGGCTGAGTAATCCACTTAGATGGCCTGGGGTGCTCATTGCGCTGCAGCGCGTACTGGATTAAAGGGATAATCAGAGGTTATGTCGAGGAAACCGTGACAGCTCCGCAGGAGCGCCATAGTCTTCCGTCAACACAATCTATGGTGCCGCGCATCGGTATCAGTGCATCGATTAGAGAATAGAAGTCCAGGCTCTAGGCGCTAGGCCTATCGGGTCGAAGACAACTTTACGCTAGCACGAGTTGGGTACAAGCTCCGTGAGTTACAACCGACTCGGACTATTGCGTGGCTACCCAAGTAGACATTGGCCCGTTACTATAACAAACGCAATATAATGTGCTGTTGCAACCCAGATCAATGGTGTGCTAGCTGAAGCATGTGTGGTTGGCTGAATCATCACGTGGGTTGGACTGAGCAGCTTAGTAAACATTAGAGCCATAGGACATCCATACGCAGTGGGTATCGACTGCATTTGACAAACGACAGGGGCTCTGCTGCAGGATCGATTCGTATCCAACAGCTAGACATCATTAGTGGTCTGCTCCACGGGACCTCTTATTCGGTACTGGATCTCATGGATCACTTACACTTAAGTCACGAGGTAAGTTATCCGTTAGAGATTAGTGTAATTCGAATGTGGGAGTCTAGTCCTCATTATTAGCAGCGCGGGTCATGAGTAAAGAAATTAATAATGATAGCGAGTATGAGTGTAAGGCTTACAGAATATCCGTACCGCAGCTATGCCGAGTCTTCTAGGGAATAATCCGAGGAGAGCGCGACGGGTATTGGTCAGTTCACCGATTAGTAGACGTACTAAGCGCTCCTGTGAGCTTGCGGGTCGAGGCAAAGAATTGAAGGCCCGCTCGCACCCAGGGGCCGCGGAGGACTACATCGCACATTACTGGCGCGGGTGTTATCAAGAGGGAGAAGTTGATTATGTTAGTAGCG
>9e53d683-3b3e-490b-82a5-14d30ef611f0_Basecall_2D_000_2d HP_MUSE_default_sample_id_5733_1_ch381_file4_strand_twodirections ../../2015_05_03_tanzania_serra/FAST5/fail/HP_MUSE_default_sample_id_5733_1_ch381_file4_strand.fast5
CCACATTGATCTCGATGTCAAACTCGGGCGAGCTGAGATTTAAACCAGCGCCTGTTGACAACGTGATAAGGAGGCCAGCCTGCCCAGTGGATCGTTTTCACGCCGCGGTACCCCTAACCTTCAAAGGGCACAATCATTGTTCTTTAAATACCACGGCTGACGGCATACGAAGACCATGCTGTCTCCTTTCTCTAATCCATGAATGTACTCCCGTGAAGAAGCGCATTATTTACCCTACGAGAAGACCCTATGAAGCTTAAATTTACATCAACTGCCCCACAGCACTAGCTGACAAGACTGATTATTAATTTTGGTTGGGGTACCACGGAGCAAAATTAAACCCACAATGAAATACTAAACTCCTAGATTCAAGAATTACACCTCTAAAATCAATATTACGACATAAATTGATCCAAAACCTTTGATCAATGAAGCAAGTTACTCTGGTACCGCATCTAGGATGCAGTTCTCGAGCCCACAAACCGCCCTATCGATCATTTGGCTACCCCGGATCATTCTTCTCAGTGCAATCTGCGGGCCTAATAAAGGTTCGTTGTTTGGCCTCACGATTTAAAACCCTACGTATCTCGGTCAAACCGGCCGTTAGTAACCGATACAAGTTGGTTTTGATAAACAGGCAAGTTCTTTGGTTGGTTATAGGTCC
>31a5cbec-53d1-462c-81f6-8f448d3400cf_Basecall_2D_000_2d HP_MUSE_default_sample_id_5733_1_ch382_file0_strand_twodirections ../../2015_05_03_tanzania_serra/FAST5/fail/HP_MUSE_default_sample_id_5733_1_ch382_file0_strand.fast5
TTGTTTCTTATGTGCTCGCTCTTGTTTACCAAAACATGATGGGTTCAAACCGGCGCTGTTTATCAAAACATCATCCTCCTACAATAGGTAAGTGAGCCTCCAGTATTATTTCAACGCGGTACCCTAACCGTGCAAAGGGCACAATCATGTTCTTTAAAGACCACGGCTGAACGGCATAGAAGACCTGCTGTCTCCTTTCTCTAATCAGTGAATGTATCTCCCCGTGAAGAAGCGGGGATCGCCCACGAATACCTATGAAGCTTAAATTTACATCAAACTGCCACCCACACCGACCTGACAGACTGATTGGTCCACTTTGGTCTGGGGACCACGCGAGGCAAATGCAATCGCCCACAATGAAAGAGCAACCGCGGATTCAAGAATTACACTCTAAAGTACATACTTGACATAAATGATCCAACCTTTGATACATCAATGAATCTACCTCTAGGGATAACAGCGCATCCATTTGCACCGCTCCACAAACCGGTTACGACGCGATGTTGGATCAGGGTGTCCCATCTGCAACTCGAGGCAAAGGTTCGTTTGTTCAACGATCGACTCGGTGACCGTGGATGGGCTACCAAATGTCCTCTCGCCCCAAAACATTACGTATCTCGGTTCAGACCGGATCCTAGTGTCAAAACATACGTATCTGGAGTTCAAACCGGCGCTGTTGGTAGCACAGCTGATGGGTTCAAAGCGCTCTTTGGACACAAGCCTCTAGTGTTATCAAAACATTACGTATCGCGGTCGACTCAGCCGTTACGGAGATATAGAGGTGAATTGTTGTAGGCATTTAAGCATTGGCTGGCAAACCGGTTGGCATTAGCGGCGTTCGGCTTGAATTCAGACCGTAGGGTAGGTTAAACCTAGACGAGGGAGGTTATT
>29287aa9-b33e-4f0e-bb86-0092a6b2222a_Basecall_2D_000_2d HP_MUSE_default_sample_id_5733_1_ch382_file18_strand_twodirections ../../2015_05_03_tanzania_serra/FAST5/fail/HP_MUSE_default_sample_id_5733_1_ch382_file18_strand.fast5
CATCTTGCTCTGCTCGATATTGCCTCCATAACTAGGTTGCTCCAGCTCCACAACAGATCCGACCGCCTGACCTGAATCGAGCCATAATGGGACGTGAGACCTCAGCACTGTTGTAATAACAGCAGCACTAACCTGGCTTGAGACGGACGCCTTAACAGGACGGTAATGGGCCATCCAACTCATGAGTTAGACGAACCGATCGAATCGTGGCCTGATTCAGGGACGAAGCACTGTGCCTCATCCCCCACAGCCGCGCACTCCAACTCCCCGACTGAGCGCAGTGCTCCTAAACTGCATCGCTTCTTAATGGTTGTATGACCGCCGCACTATCGTACGTATGGATGTGAGCGTGACTCTTAAGACCTCTGAGTCCCCTCCATGCGGGCGGTTAGTACTTGCCTGTAGAGATGCTTGACATTAACTCACAGCACTGAGCGCCATCAGTGGTGAGTACATATCAGCAATTATGATAGTTAATCCGCCTGGTTAGTTATCGCGCTCTAATACCGCGGTGGTCGCCACGGGGAGATGGCCCGATTATAAAGGTACGGGCAGGAGGCGCGATGTCATCTGAGCGTCAACACAGTGATATGGTGCGCACATCATGTATTACGTGGCGTAGAGGCACGATGGGGCACCAGCCGGGAGGAGCAGAGGAGGCCAAATAGGGATGGACCTAGATAATGTTGGTAAAGCACAGGTCAGGCCGGATCAATGGTTAATAAGAGGAACCCAGTTAGGCAACCTGAAGGCTGGTTACCT
>8ba0ceae-eb5d-43d3-9d9c-ed61961ceffd_Basecall_2D_000_2d HP_MUSE_default_sample_id_5733_1_ch386_file27_strand_twodirections ../../2015_05_03_tanzania_serra/FAST5/fail/HP_MUSE_default_sample_id_5733_1_ch386_file27_strand.fast5
ATTATGCGATTATGCTCGATATCCTCCCCCGGTTACCAGCGCTAAACATAACCGGGCGGACCCTCATGTTAACGCCTACGCCGCTTGTAACAAGACAATACACTGCTCTCAGGCTTACAACACGAGATTGCCGGCGAAATCCGTATTGACACGGGGGATAGAGGTCGGAGTAGGCGCGATACAGTAAACATTTGTGACGCCGGGAAGAGATTTAATTAACTTCAGTGCCATAACATGTA
>57164747-c4db-434a-801c-35c5fd83f8e3_Basecall_2D_000_2d HP_MUSE_default_sample_id_5733_1_ch386_file32_strand_twodirections ../../2015_05_03_tanzania_serra/FAST5/fail/HP_MUSE_default_sample_id_5733_1_ch386_file32_strand.fast5
GGTGCTCCAGGCGCTCCCCTTGCCGCTCCATAAGGTTAGCCGGCTGCTGGCTATTACAACAGCCACGGGTCTCAAAGCGCCGGGTTATACAACACTACGATTGAGCCAAACGCACGCCTTACTGAATCGCCTCCATAAAATTGCCGTAGAAACCAACTTTACCGGGAGGAGAATTTACGCAGTAGAACGAGATACGGTTGAGAACTTCCCACCATGGATGATTACAGGAGGGAAGTGGAGATTGGAGCGAATTGGATAATATTGAGCGGGAGACAGTGCTCGCAGCTCCAAGCACTGATTACGCGCTGAGGGAAGTTACTGTAAATTGCGTCAGGTT
>83f1375e-ff3a-43c2-8aae-bf297ef604fc_Basecall_2D_000_2d HP_MUSE_default_sample_id_5733_1_ch38_file15_strand_twodirections ../../2015_05_03_tanzania_serra/FAST5/fail/HP_MUSE_default_sample_id_5733_1_ch38_file15_strand.fast5
TGACTGTGGCCTTACACAGTATTGTAGCCAAGCGCCATCGGGCGGGCCAACCCCTCAGGTAATCTGCCTTTACAACCCGTTGGATTCGAGGTGAGACAGGTTTGGCTCCACACTCGTAGGTGGATTACGGGCTCGTGTCCGGCAATGCCCGTAGTGTTACACAGAGCCAGGGATATTTGACGCTCGGGCGGCGTCTACAATAGCATCGATGTTGTAGACTCCGCGGTGTCAC
>23babba6-d49d-47e2-9711-816b7873d212_Basecall_2D_000_2d HP_MUSE_default_sample_id_5733_1_ch38_file4_strand_twodirections ../../2015_05_03_tanzania_serra/FAST5/fail/HP_MUSE_default_sample_id_5733_1_ch38_file4_strand.fast5
GTCTGAATTCTGTACTATGGTCTGACGCATAATGTCTGGCCATATGACACTCATTATCCGTGATAAACCAGGGCCCGTATGCAATTGAGACCCACCTATTATTATGGATCAAACCAGCGCTGGTTTGACCGCCAATAATAGGGTATCGACCTCGGAGGACGTAACGAAACCCTTATGGTTGCATACCACGCACATTGGCCCGCAACCTGTCCGACGACGCACAGGCGTAATTGTGTTCCAACGCATCGGGGCCTCCTAGAGTAATCTCAGCCAGGCTAAGAAGGAGCGGATCAATTAGCTTTTTATAATATTGATCTACTAGTAGTCGTAACTCTTAGAATCCGATGAGCCGAGGCATAGGGGAGGTTTAACCACG
>d9f1071a-eb1b-4716-b920-a41694de6743_Basecall_2D_000_2d HP_MUSE_default_sample_id_5733_1_ch38_file6_strand_twodirections ../../2015_05_03_tanzania_serra/FAST5/fail/HP_MUSE_default_sample_id_5733_1_ch38_file6_strand.fast5
GATTCCTTGCCCCAAACATCGTACTCTGGCTCGAAAAGGGGAAGGGGAGAGGAATTCAATACCATTATTCACTGAACCCCACCAGATTGACGTTTTGATAAATCGTGGATATCCCCCGTACGCATACGTGTGCCCCGACTCATGGATAATCGATTTGAGTGCGCCACCAACGTAGCGCTCTATTGACTGATTTTGTATTAATGGAGGAACAAACCAACCTAGGGCGCGGCTGGATTACGGAATCCTCATCAACATTAGTCGTAAATGATTTAGGGCCTTAGCCCCAACGCGCGATCGCGTGTTCCCTATAGACCTTCGACGATGTCAGACAAATCAGTGCATACAAAGTCGTTGTCACATCATCTCACTTGGTGAGTCAAGCCTCCGTGCTACGCGGGCGGTCCGTCCCTCCATCCGTGTCATTTGACCTGGCCTGGCCTGTTACCCATTTAACCAACAGGCATAAGAGTCGCTACAGGCTTATGTCTCTACGAGCACTTTAAGGCTGCTGAGTCCCTCGGGCCTCGATGATGGCGTGAATACACCGCTGTCTCCGGACTCGGTAACCTCACGCACTAGAGAACGTAAAGATCAATGGTCGCGGCCTGAA
>d962c6d2-fc77-4cb7-ad49-13278422ab38_Basecall_2D_000_2d HP_MUSE_default_sample_id_5733_1_ch399_file30_strand_twodirections ../../2015_05_03_tanzania_serra/FAST5/fail/HP_MUSE_default_sample_id_5733_1_ch399_file30_strand.fast5
GCTCGATGGACCAGCCATAAGGACGTGGTGGTTACCTGACGCGGCGTTGGAAGAAGGACGTGCCGTGGCTCCAAGCATGCGAATTCTACCGGGAACTAGTCAGTTGGACTAGATAGGATGGTGTTGGGGAATTCCCATGCGAGCAATCGATGGTTTACGGACAGGAAGGTGTATAGCAAGGATGGAGGCATAAGGCCCTTGCTGACTTCCTAACGAGCCTTGTGCCACCGTGGCTACTAAGCGCTCTGTAGCTACGGACCAAAAGCAGATGACTGATGAGCGTGTGCTACCGATATCCAGGCTTAGGTGTACTCAGCACGACTGATCCTGATAGCTCCCTGTTACAACCAATGCCTATTCGCCTCTGAATGTGCGAGATACTCACTTGGCAGGTGACCGCATTGGATCGTTGCTGTATCCAGTTGGGCTTTGACGGATTACCCAGCCAACCCTCATGGCACGTATGTGACTCATCCATATCTAACGATTAATGGCAATAGTTTCTAGTGCGCCGATATTAGTGCTCCGCATAATCTCGAAAATTAGCTAGGGATATCAGAGTCAGCTTGAGAAAGAGGAGAGACAGGGAGGCTTGGG
>767829c0-8da9-486a-8c81-1e717a31ac58_Basecall_2D_000_2d HP_MUSE_default_sample_id_5733_1_ch39_file2_strand_twodirections ../../2015_05_03_tanzania_serra/FAST5/fail/HP_MUSE_default_sample_id_5733_1_ch39_file2_strand.fast5
GACCTAAGGTATAGCCAAACAGTGTGTTGGTAGACACATAAGGTTTGGCCATAGAATCGGGCGTGCGGACCAAAGAGTGATGAGTCCAAAGCGACGCTGGTTTTATCAAAACATACGTATCTCCATTCTAAACTCTCAGCCGTTGAAGTACAAGATCAGGGGATTTTAATCGTTGAACAAACGAAGCTTTAGCGTGCTAAGGCGCTACGCGGCTGCAACATCGCGAGGTGTAAACCGAGTTGTCGGGCCCGCGTGGAATGGATTGCGCTGTTATCCTAGACTGTGGTTCATTACAAACCATTGGTTAAGTCAATTATGTCAATATGCTTTGGCGTAATTCTTGAATTAGGGGGTTTAGTCCTTTTCATGTGATGGCATTTAGTCCTCGGTGGTACCCCGACCAAATTAATAATCAGTATTTAGAGTGAGCTCTTGGCAGTCCGTAAATTTAAGCTTCATAGGGTGGTCTCGTGTAGAATAATCCCGCTTCTTCACGGGGAGATGAGTTTCATGATTAGAGAAGGAAGACAGCGCATGGTCTTCCTCTTATTGAGTTCCTGAGTAGTGGTTAAAGAACAATAGTTACGCTGTGCGCTGTCTGCCCGGTAGGGGCACCCTGTTGGAGACCAATCAGCAGCGGACCCTATGCGTGTAGTACCCAATAGTGTCTACAACAGATGAGAGAGGTTTAA
>ffa0633e-873a-4c54-95e1-77d6257951b6_Basecall_2D_000_2d HP_MUSE_default_sample_id_5733_1_ch400_file21_strand_twodirections ../../2015_05_03_tanzania_serra/FAST5/fail/HP_MUSE_default_sample_id_5733_1_ch400_file21_strand.fast5
GTCTGTTGCCTTATGCTCACTTGCTCTAGTTTACCAACAGTATCTAGTTTTAAAACTAGACACTTGATTCGAGTCTCAACTAGACACGTGATCTGGGAGTAACTTCGCTCCCTCATTTACCTAAGACATACTATCTCTTACTACACCCAAGTCCGCGAGCTGCTCCAGTGATGGTTGCAACGGGCTCGCATCTCTCTCACAAATTAGGTGCCGACACAATACGGTCTTTGTGCGACCACGACTTAGATGAACGGCACCACGAAGACTACGGGCTCTTCCCTTTCTCGGATCCATCCGACTGACTCCCCCGTGGAACGACGCGACTTATTCTATAAAGAAGAGACTCTCGACCAGCCTGACATTGTACATCGACTTCGCCCCCACACCACCCTGGACTGCATACTGATGTATGGATTTGGTCCTAATGACTCAGCACGGCACCGCCAATCATCGCCAACCCAAAGCAACCGCTTCTAGGATCGCACTACGGATATCGCTCTTGACAGCGATTACTTAAAACGTCAACTCATCGGGCACGTGTACCCACAGACCTACAGTTATCAGTTCCAGACAGATACTAACTCACTTGCCACGCCTCTCTAGGTTTAAATCCATGACGATCTTCCAGCCGGGACGCCCTGTGTTGTCGGGGTTACTGGCCTCAATGTATTACGGTCAACTATCCCCCGTTGCAACTGAAATCGTAAGGGATTTCAGCAAACCGTTAGATGAAGGCCAATAAGAGCCTTCATAGGATTGAGCAACGAAGACAGGGCGTAGGGCTCCGCAAGTACAGTCCAAACGAATTTGTGCAGTAGAAAGATGTATGCAAAGCAGTGCGAGTCGTAGAGGGAACTATGTACGTGCGTGAGTAGAGTCTTCCGTGTGGGTCTCGCTCGTGTCGCGAGTACCGTCTTCCAGTGAGAGTCCTGCCTTTGCCTCGGGTGCGAGTCTTCGATTCTTCGGCGAATCGCGGGGCGGTCAGGCGTTAAGTGGCATTTGGCTCTTACCATGTAATTACAACGTCAGACCAGTATTAGCGTATTAGAGCCGTAGGCGTCGTACAGGAGGAGTGAAGTCGATCCGAGAGGGAGAGCGCGGGTGGTCCGTTAATCAGATTCAGGCGGTCGGGATCGTGAGACCCATCGATCTTGCTAGTCAGAAGGATAAAGCAGGCTTGCGGCTCTCAGCCCGAGGCGAGCTAAAGATCACGTACGGCGAGTGGAATGTTTAGGACTAGGCTAGAGTTTGACGGATAAGTCCAATGTTAGCCTCCGGCGTTAAGTAAGAGGTTGAGTGGATAAACCTCGTGCCATTCTAACTCAAGTACGTTAGATGTCGATAACAGGGTCGCTGATGTTGGACATCGATTTAATGTCTGTTTTCGTGCAACGTACCGACT
>9a40b454-7235-4574-a82d-7728f2fbd8ab_Basecall_2D_000_2d HP_MUSE_default_sample_id_5733_1_ch402_file4_strand_twodirections ../../2015_05_03_tanzania_serra/FAST5/fail/HP_MUSE_default_sample_id_5733_1_ch402_file4_strand.fast5
CTTATTGTAACGTACCCCCTGTTAGCCAACAGGTTCGATGTAAATCCCCTTCAGAGCTCACAAAACTTCCCGCTCGATACAAATCGACTCGTCCGGACGCGGCTGAGTCGACCGCCATCACGGCTTGTTGAACCCACTCCACTCACTGTTTGGAGCTCACGGGAGATTACCGTT
>13f8af0a-ed93-4708-bc2a-fb9bace609e9_Basecall_2D_000_2d HP_MUSE_default_sample_id_5733_1_ch403_file0_strand_twodirections ../../2015_05_03_tanzania_serra/FAST5/fail/HP_MUSE_default_sample_id_5733_1_ch403_file0_strand.fast5
AACTGTCCTCCTGTTGGGCCCGACGCTACTTATGCTGAGTCAAACATACTAAGGTTGGCCACTCACCGCTGGTTATCAAACAAATCCGTAAATCCGTCAAACCGAGCGGTTTCAACCGCTCGCTATTAAACAGCCTCGAGCACGGGTAAGCGTCTCTTGGTTCAACGCCGCGTAGCCGACCGTGCACGGCACAATCAGCTTCGTTAAATAAGGACCTATGAACGGCATAGAAGCACCATGCGTCTCCTTTCTCTAATCAGTGAAACTGATCTCCCGTGAAGAAGGGGCATTATGCCCACGAGACCCTATGAAGCCTTAAATTTACCAATGGGTCCCACCCGCCTCAAGCTGACAGACCTGCTTATGCTAATTTTGCCTCGGGGCCCACGCAAAGCAAATCCATCTAAACCCACGGACTCGATTCAGAATGCCGCCTAAAATCAATATTGACATAAATTGGTTCCATCGTTACTTAATACAGGCAGTCGGCCCACAGAATAGCGCAATGCCGTTTCGCACCTCGATATGGACACGCCTATCGGGTTTGAGGCCATGTGCTTAAGGGTCGAATATGCGAGTAAAGCCCACGTGGTTGTTTAGCCAAATCGAGTAGTAAAAAGTCAATGAGTTTAAACCAATAATTCGTATAATAGGGGCCTAGCCGTGAAGTATCGGGTTCTAAAGGGGTGAGTAGTAAAAGTTGGGAGCTAGTAAATATTATTGGGGTCAAACAGCACCTGTTGGTA
>c29e8c2e-36dc-44bd-9a46-1375b29ee664_Basecall_2D_000_2d HP_MUSE_default_sample_id_5733_1_ch404_file8_strand_twodirections ../../2015_05_03_tanzania_serra/FAST5/fail/HP_MUSE_default_sample_id_5733_1_ch404_file8_strand.fast5
TCTTCTGTGGGCCTCATCTTAGAGTCAAGCGAGCCGGACTGTGTAAGGGGTGCGTAGCGGCAGCCAGCTACTGTGTATAAGAGCGCGCGTTGTAAGCCAGAGCCGAGCCTGGTTACACATAAGAGGGTCGTGTAGTCAG
>37c6c79d-ce19-47e2-a8fd-08c45d6bff8d_Basecall_2D_000_2d HP_MUSE_default_sample_id_5733_1_ch405_file13_strand_twodirections ../../2015_05_03_tanzania_serra/FAST5/fail/HP_MUSE_default_sample_id_5733_1_ch405_file13_strand.fast5
GTTTTTCTTTTATTCTGGTGGTCAACACCTCTTGTTTACAAAACATCACTTTCTTACCAATAGGTAATATGTATGCTCGCCCATAGAGCCTGCCCAACGTATGTCAGCTGAATACCCCTGATTGAGGACAATCATGTGCCTCGAAGATAGACCTATCACGGAAGGACGATCATTAGCTCCTTCTAATCGATGAATCATCTCCCGTACGAAGGGGGATGATGCTAAGACGAGAAGACGCTGAAGCTGACATTTACATCAACTGCCACCCACAGAGCTCAACCGACATCATTATGTAAGTTTGGCTTCGGGGAGGATGTAAGTAACGCCAATGAAGCAGCTAAGACTCCGCATGCAATGTACCTCTAAAACCGATGTAAGTAAATCATCCAACATTTATCAAGGACAAGCAGTATCCTGAGAAGCGCATCCAGTTGCGCCGATAATACCTTCGAGGCCGTACAACCGGGTTGAATACTGCAGCCGCAGGCGGGTCTTTAATGAGTCAAATACCGCCTTATCAAAGTCAGGCACCGGTCATGTCAGTTTCGGTTCAAAATGTATGAGAG
>7eb508d1-4406-4b66-b079-a71cd063ae46_Basecall_2D_000_2d HP_MUSE_default_sample_id_5733_1_ch406_file1_strand_twodirections ../../2015_05_03_tanzania_serra/FAST5/fail/HP_MUSE_default_sample_id_5733_1_ch406_file1_strand.fast5
TCTTTGCTGATATTGCTCCCATTTGAACTCAGATCACGTAATGTTTGATAAACAGGCGCCGGTTTGAACTCAGATCACGTAATGTTGATAAACAGGGGGTGTTTGATAACAGGCGGTCCGGTCTGAACTCAGATCAAGTAATGTTTGATAACAGGCGCTAGTTTATCAAAACAGGCCTCTTGATCAATTATAAGAGGCCCAGCCTGCGAGAGTGATTATTTCAACGCCGCGGTACTCGAGCGTGCAACCCCACAATCATTGTTCTTTAAAGTAAGGACTAGTATGAACGGCACCACGAAAGACTAATGCTTTTGTCTCCTTTCTAATCAGTGAATGATCTCCCGTGAAGAAGCGGGGATTATTCTATAAGACGAAGACCCTATGAATGCTAAATTCTATCAACTGCCACCACACCACTCAAACCTGACATACTGATGGTCTTAATTTTGGTTGCGGTACCACGCGGCAAATTAAACCTCCACAATGAGACGACTAATCTAATTCAAGAATTACAGCCAAATCAATATATTACTAAATTGATCCAACCTTTGATCAATGAATCAAGTTACTCTAGGGATAAAGCGCAATCCATTTCCAAGCCCGGACAAATGGGGTTTACTACGCGGGATGTTGGATCAGGGTGGCGTATGCGAGTAGCACGCCTAAAGGTTCGTTGTTTAAACCATTACAAAACTAGGTCAGTACCGATGTCAAACCGGCGCTGTTATCAAAAACAGAGTCACTTATTGAATTCGAACGAGGGTCGTTATGCG
>3eea5773-d95e-4ab8-9348-b4a5065982c0_Basecall_2D_000_2d HP_MUSE_default_sample_id_5733_1_ch406_file27_strand_twodirections ../../2015_05_03_tanzania_serra/FAST5/fail/HP_MUSE_default_sample_id_5733_1_ch406_file27_strand.fast5
AATATTGTATGATAACTGTAATAATTGCCTATAGAGACTCGGGTGTGTAACAGAGGTTGGCCATCGCGGAGTATTGCCACGGCACCCGAGTCTCGGAGGCGACTGTCATCACCCGCGATCTAATCCTCAGCCGCAATCCATCAGCTGGTCTCCCTCAGCGAACTTGGCCCCCGGAAGATTAATATGTAGCCTATGT
>33181161-cf8f-4bcd-8f63-042ec5f9e34c_Basecall_2D_000_2d HP_MUSE_default_sample_id_5733_1_ch410_file7_strand_twodirections ../../2015_05_03_tanzania_serra/FAST5/fail/HP_MUSE_default_sample_id_5733_1_ch410_file7_strand.fast5
TTTGTTTCTGTTCTGTGGTTGCCTGTTAGTCAAACATAGACGGTGATCTGGTTGGCCAAAGCGTACGCCTTATTAAAGCCGAGCCAAATGCCGTTGATCAAAACATACCTATTGTTTCTACAAAGCCTCCCTGTTTATCAAAACATGATTATCCGGGTCCAACGCGGCCGTTAAAACATGCTCTTATTACAATTAATGAGGGCGCTGTTATCGCGCTATATGAGCCTCGACGTACTGCTCTACGCGCAACGGGCCCAATGATCGTTTCGACTAAGGTATGAACCGCATTTACGACACCATGCTGTGTTCCTTTTCGTAATCAGGACCGCTCCGGCATAGAAAGCCGTCATGTCTCGTCTAATGCACCTTGACCATCTGGACCCCGAATTAGAAGCCGCATTATTCACCGACAGAGACGGATGGCGAGCTAATTTGGATATATCCACCACGCTACCAAATGGGTAAAATGCTTTTCTTTACAATGAAGGACTAAATGCCGGTAAGCCACAAGACCGGGACATCTAAAGTCAAGAGTGACATAAAATCGTAATCAAATGCGGATGATCAATGAACCAAGTTATATACCCCCGATAAAGCGCAATGCGGTTCGCACCCCTATCGACTGTACGGTTCAGGGTAGCGCAGCTTTGCTTAGGGTGCAATCTGCGGCCTAAACAGATTCGTTGTCCTCTGAATCAGTAAAATGCTTGACCTATTCAAACCGGCGCCTGTTAGTCACAAAAAGCTCCTCTTATCAATCTATACCTCGCAGCGCGCCTTGAATGGTCGTCGCCACCCTATCCTAACCGTGCAAAGGGCACAATCTATTGTTTCGACCGCTAAGGCTGAACGGCACCGAAGACCATGCTGTCTCCTTTCTCAATCATTGAAACTCTTAAAGAATCCGGCATAGAGATCGTCACACGAGACCCTATGAAGCTTACGATTCAAACGCTTACACACCCACCTCAACCTGACAGACTGATCTGCTTTTAATTGCTCGGTACCACGGCAAATTAATCTCTACAATGAAGGACTAAACCCTAATTCACAGAATTACACCTCGAATCAATATTACATAAATTGATCCAAACCTTTGATCAAATGAACCAAGTTATACGCGGAGTAAAGGATCCATTCGCACCCTATCGACAACTCGGTCCACTACCTCGATGTTTGGATGCCGTGTCCTCAGTGGTGCAACCGGAGCTAAAGGTTCGTTTTGTTCAACCATTAAAACCCTACGTAATCTCGGTTCAACAATCATCAGTTTAAACCAAGTCACGTTGATAAATAGAAGTTTGGTTAGTCGGGAG
>6260e5be-ce75-4e54-b911-453be60aa267_Basecall_2D_000_2d HP_MUSE_default_sample_id_5733_1_ch411_file18_strand_twodirections ../../2015_05_03_tanzania_serra/FAST5/fail/HP_MUSE_default_sample_id_5733_1_ch411_file18_strand.fast5
CTTCTGTCTGTAGCTCTGCTCGGGTGCTCGCCGGGTGCTGCTCCATGCCGCTCAGATACCCTTGCTGGGGAATAGAGCCAACATACCGGTCCACCCTCTGATACCATTGGCACACCTCGAACGGTAATCCCATTGAGACCGGGAATGGCATCCCCATTACGACCGGCCGGTTTAATGGGATACGGTATGTTAGGGCCAGAAATGTGTATGAGCGATAACAGGGGAGGAGTGTTGATAACAGCGAGCCCATGTAAATTACAGACTACCGAGTGGCCAACAGGTAACTGTTGTAAAGAGCCAAGGATAGGATCTGAGCGGCGATAAAATAGGTTGTACGGCGCAATTGAGATACCGAGGCCCTGGTAACTTGTCTCGCCTCAGGGACGGATACGGGATCCCCTCCAGAATACCGCTCACTGGTTTGGACGCTACGCAGGATGAGTCGGGAGATAAAATTGGCCCTCAGAAACTTGCCGCCCTCGAGAAACCGGATGTACCCACCTGAAGGCCATCTGTTAGGGTAAAGAGGCAAGTTCGTGATGTGCGTC
>3b0790ac-2748-45a4-ba1a-c5567ef48890_Basecall_2D_000_2d HP_MUSE_default_sample_id_5733_1_ch419_file13_strand_twodirections ../../2015_05_03_tanzania_serra/FAST5/fail/HP_MUSE_default_sample_id_5733_1_ch419_file13_strand.fast5
AGCCATCACGTGGGAGGACTCGTGGTGCGGCCGCAATCGTAATTCAGTGGCGAGGTGCGGTTAACATTAGCAGGCAATACGGGCGGGTGCATCCATATCAGCGATGCTGGCCTTAAATCCTAGATCCTATTAACGCATGAGCCGATCTGTGGGGCGATGAATTGCCTACACGTATCGGAGGAGACAGGGACGTATTGCTGATGAGTTACACCGATCTATCGTAGGCACATGTAATTGGCGTGACAGGCCGAGCCATTGGAGGGCACACCGGGGCGCCTATCAATCTCCGAGGTAATTGGGGTGGGGAGCAAACAATATGTCTGAGGCGCAATGTTGTACGGAGGAGATAGTCGTGTAACTTTGCGTCACGGGT
>5d20961c-3fda-4e76-bbc2-978b51125477_Basecall_2D_000_2d HP_MUSE_default_sample_id_5733_1_ch421_file25_strand_twodirections ../../2015_05_03_tanzania_serra/FAST5/fail/HP_MUSE_default_sample_id_5733_1_ch421_file25_strand.fast5
GATCTGCTGATATCGCCCCCTCTGTAGCCAAAAGACGATGATAGCGTAAAGGGGTAGCCGGGTTGTAACAGCGCCTGTAACAGCACGATCATCAAACTACGATGCCTCCGACA
>9eea0670-07f0-45ad-b0a0-88fa50c0278a_Basecall_2D_000_2d HP_MUSE_default_sample_id_5733_1_ch429_file0_strand_twodirections ../../2015_05_03_tanzania_serra/FAST5/fail/HP_MUSE_default_sample_id_5733_1_ch429_file0_strand.fast5
CAGTTTCTGTTGGTGCTGGATATCCCGCCGAGTGTTTACCAACATGAATTAAGCGAGCGTAAATTCCTCCCGCTCATAAACATTAAGGGCATGCGAGCAACGTTACGTTAACGTTAGGGAGTGAGAGCCT
>052f0ec8-1b31-4b53-883a-35b1c89d7eeb_Basecall_2D_000_2d HP_MUSE_default_sample_id_5733_1_ch42_file3_strand_twodirections ../../2015_05_03_tanzania_serra/FAST5/fail/HP_MUSE_default_sample_id_5733_1_ch42_file3_strand.fast5
GATGGTTGGTAACATCTAGGTCTCAGAGCATGGCATCCTGGATGTGAGCGCGATACAAAATTAGCCGCCAGGGTGTAACGCTAAGCTACAGGTGCCAGCACGCATCATCTCAGTCTGAAGGCATCACGGGCTGGTTGGAGAAAGGATTTAGTTAGACTGTTCGGAGGGC
>eccf6e84-0d68-4404-a01f-6514b806de28_Basecall_2D_000_2d HP_MUSE_default_sample_id_5733_1_ch42_file5_strand_twodirections ../../2015_05_03_tanzania_serra/FAST5/fail/HP_MUSE_default_sample_id_5733_1_ch42_file5_strand.fast5
GTGGTCTGCTCTTGCCGCCCGGGTTCTAGATAAGGCCGATTTACAGCGAGGTAATCTCTGGCGTACAACCAGCGTATGAGCGATCCAGCCCACGCCATCCTTAAGAGTTGCGCCGA
>9f1b164d-23f1-45e5-a815-402f55910b08_Basecall_2D_000_2d HP_MUSE_default_sample_id_5733_1_ch430_file19_strand_twodirections ../../2015_05_03_tanzania_serra/FAST5/fail/HP_MUSE_default_sample_id_5733_1_ch430_file19_strand.fast5
GTTTCATTTTGGTTTGGCGTCTCGACTCGTACTTCTTAGTTCCTGGCTACTTATCCATTTAAAGCATCACCGTGAGCACCAGCGGCTAGGACGCGGAAGCGGGGCCAGCTCTGGACAGCGGCTTAATTTTGCTCGTCATTGTACCAAAGTAATGCCGTCTTACCAGGCTGTCGTGGGCGGAGAGCGTGTCTTAAATTACGTTCATAGGGTCTCTGTCGTTAGAATAATCCTGTTCCTTCACGGGCCCATCAGTTGCAGCCGTAACCAACTAATGTAGTGCGTGAGAGCTCTGTTTTAAACAGACAAGATTCTGTTCTTTCTGAATGGTTAGC
>f636c3c8-9666-48b2-9d37-df7869e7ba34_Basecall_2D_000_2d HP_MUSE_default_sample_id_5733_1_ch436_file4_strand_twodirections ../../2015_05_03_tanzania_serra/FAST5/fail/HP_MUSE_default_sample_id_5733_1_ch436_file4_strand.fast5
AAAGGTCCGCGGGTTGCTCGAGCCATCCGTATGAGTCAAAATACGAGCCAGCTGTAACCGGCTGCTGGAGGTCAAATACGATTCTGGTTGTAAATGTTGACAGGGTTAGTAT
>fdc7e053-6241-4d76-ae27-212136727a9c_Basecall_2D_000_2d HP_MUSE_default_sample_id_5733_1_ch437_file3_strand_twodirections ../../2015_05_03_tanzania_serra/FAST5/fail/HP_MUSE_default_sample_id_5733_1_ch437_file3_strand.fast5
CTTCCTTCTGCGTATGCCTCCGGGTTTTAACAGAGCGGCTGCTCCCAATCGCAGCGGAGTTTACGGGGAGCATTGGAAATCCAGACGCATTAGTCCGGTTTACCGGGAGATACATCATGTTACTATAGGAGGAAATTTGCCCCTCAGAAATGTTTAGGGTAAAGGATGCGAGTTCGACCGAGCTGATAAACTGTTTGGCACTCAGAAGGGTTTGGAGCGAATCACATCTGTTTGTAAGCCAGCCGGCATCCGTATAAACCGAACTCGGAGCCTGTTGTAAACAGCCACGAGCGAGTTTGAGGCGCA
>9cc25944-c259-477f-a9ad-5d0dbfe0ba2b_Basecall_2D_000_2d HP_MUSE_default_sample_id_5733_1_ch439_file5_strand_twodirections ../../2015_05_03_tanzania_serra/FAST5/fail/HP_MUSE_default_sample_id_5733_1_ch439_file5_strand.fast5
CATGTTGCTCTTGCCCTCATGTCCCGCCTCGCCCCATATTTGCTCCCGCCCTTAAACTCTGGGGTCAAACAAAGTTATACGACTGAGCTGGAGTTGGAAGCCGGGTCAACCACCCATGAAGCACGACTTGCTCTGGTCGAGAAGGGCTCCCATGCCATCGAAGGCCGGGTCCCAACAAACTGCTCCGGTCAACAGGATTCGATAGGAATGAGTCCAGGTAACCGAGATACGCCTTGCTGTTGAAATACCGATACAGCATCTGTTTTTACGCCACCGAGAGGAGAATATTTTATAGAGAAGTCTAGTCTGGAGCGAATCAGATGATGTTGTAAAGGCCCCGGTTCAAACTCAGATCAAGCTGTTGTAAAAGAGGTTGGTGACTGTCAGTGAGGC
>edddd7b3-8ec3-441e-b5b3-dd990c01f6cc_Basecall_2D_000_2d HP_MUSE_default_sample_id_5733_1_ch443_file10_strand_twodirections ../../2015_05_03_tanzania_serra/FAST5/fail/HP_MUSE_default_sample_id_5733_1_ch443_file10_strand.fast5
CGGGATGCAACCAGCATGGTTCGCCGGCAACCCCGTATTTGTAATCCCAGGAGGCGGTCTCGCTCGAAAGCCCAGATGCGTCTCAAGGCCATCCCATCTTTGGCCTAGTACGAAGTTTAGTTAACTTTCGGTTAGCGCGGA
>1e1f004f-43bb-48f4-9abc-6e2a93cb7ef1_Basecall_2D_000_2d HP_MUSE_default_sample_id_5733_1_ch444_file0_strand_twodirections ../../2015_05_03_tanzania_serra/FAST5/fail/HP_MUSE_default_sample_id_5733_1_ch444_file0_strand.fast5
GACGCGCCGCGTGCTCAGAGCCATCTGGGGTCAAACAGAGCGGGTTAGCCAACAATCTCCGTACTTACCGATCCAGCAACTCGCGGGTCAACCAGCCTCATCCAAACCGATCTAAAGCGGAAACCCGCTTTAAACTCTCTCCCGCCTCTCAAGTAAGTACTGAGTCAACCGAGACAATGATGGGGTCAAAACAGGGTGATGGGAGTTACAACCAAGGAGGGGTTGGTAATAACTGGCTAAAGGCTACGAGATGTTGGCCAGCACCGTATCTGAGTCGATACATAGATTGGTA
>0f17ecb9-21be-4507-8c5f-4d19c7cd2404_Basecall_2D_000_2d HP_MUSE_default_sample_id_5733_1_ch446_file3_strand_twodirections ../../2015_05_03_tanzania_serra/FAST5/fail/HP_MUSE_default_sample_id_5733_1_ch446_file3_strand.fast5
CAGTCAACAGTTATACTTGCTAGTTTACCAATAATGATGGGCGGGTCAAAACACATCGCGGGTTATACAACACATCTCCGTGAGTAACCGAGCGGGTTCTTCCGCCCAAACAGCCGCTTATGCAACCCCGGGAGGCAATCAGCAGGAGCGAGCCCTCGCATCCCAAAGGCCCCTAGTTCAACCGCGCTCGGTAATGACCGAGTTCAGACTGGATTCCAAATGTCAGCCTCAATCTCTTAGCGTCAAGCATCCCAACATCCGTTATCAAAGCATACGATTCTAAAAGCTCGCCTGGTTTTACAAAACATCCTTACTGAATTCGCTCCCGGGTTTTACCAAACATGACCCCCTGGTTATATCAGAAAGCCGTTGAGTAAAATAGACACTTATTGGCGTT
>574fafae-a581-41c0-986a-71ceff35f46c_Basecall_2D_000_2d HP_MUSE_default_sample_id_5733_1_ch447_file7_strand_twodirections ../../2015_05_03_tanzania_serra/FAST5/fail/HP_MUSE_default_sample_id_5733_1_ch447_file7_strand.fast5
AATTCTTGCTGTACTACGATGTCGCCTCCCGCTTTACAACACTCCCGCTTTACCTAACATCCTGTAGCAAAGTTAAGCGGATGGTGGCGGCTTCAAACTCGGCGGGTTCGCCTCAACGCCTTGAATCAACCCTAAGCCAGTTGCAAACGCAACGCCGCTGTGCTCCATAACGATCGCCTATTAACCATTACCCTCCAGGCCAAATTCGTGGACTCCAGCAAATCGACTTACTGCGGTCTCAACCGGCTGTTGAAGGCAATACAGGTCTATTTGGTAACAGGGGGAGTCCCGGTTTGAACTCAATACGGTATTTAGAGCGGGAACGGAGTCTGGAATGGATACAGTCAACTTTACCTCATGAGGCGGGTAGAAATCTGAGTAGCATCCTGTCCTCGACCGAGCAGCCCCAGTTGAGCGGTAAAATTTGCTCACCGGGAATTCGCAGTCGATGGTAAAATCTGTCTCGCTCGCACCGCAGTTACGGGGCGCAAATTTAGTTAACTGTCCGTCGTGGGAGGA
>be753464-1222-4069-b53d-c5ccfd893523_Basecall_2D_000_2d HP_MUSE_default_sample_id_5733_1_ch452_file13_strand_twodirections ../../2015_05_03_tanzania_serra/FAST5/fail/HP_MUSE_default_sample_id_5733_1_ch452_file13_strand.fast5
GACCCCAAACCGTATAGTTTGACAAAGAGCGGGGATCTGTTTGAATCAGATCACGTATGTTGAACAGCGCTCATCAAAGGAGCGGTCCTGGAAGCCTTGAACAACGAAGGGGCGTAGCCTGAGCAGTACGCTACGCGGTTCGACCGGTAGTATGTTAACATCAGGCGGTATTTTGGCTCGACCGCACGCGGTCGCGTTGACTGAGCAGATGTACGGACTGTTTGGCACCAATTTGAGTACAATGAGTACTAGGTCTATCAATTCGACCTGGGGTATGGTCCCTCGCCGCGTACCTAACCTAGCCCGTAGAGCTCCCAATAAACCGCAGTCAAGCCCAGCTTGGCGATGAGGTCCATCTTGGGCGGCAGAGCTATCAATGCATGCTCCAGCTTGCGGGCGGATTAATCCCCTCACGGTATCAGTTGCCGAGATGGGTGAATGAGAATTAATGCTTTTCGTGGAGATGCTTTACCGGCTTGACAGAACAGATTAAGCGTCCGAATGGTCGGGTACCCTCTTGAGCTATGAATTGATAATCAAGGTCCATGCGCGTAATAGTCCCCGAGCTATCAAGAATTATGTCAGGGAAACAGTCCTAGCTGCCGAAGAAGCCAAGAGGTCTTCGTATCACACAGTTCATAGAGTAGGTAGAGAGCAATAGTCATGCGCGTAAAGCGAGGCCTAGGCTTTGAAGACAAACAGGCGAGAGGGTAGGCCAAAAGTAGAATACTGAGATAGTGTT
>a76e0145-f739-4e59-8eb0-49067fafed9e_Basecall_2D_000_2d HP_MUSE_default_sample_id_5733_1_ch452_file17_strand_twodirections ../../2015_05_03_tanzania_serra/FAST5/fail/HP_MUSE_default_sample_id_5733_1_ch452_file17_strand.fast5
ATTATCCTCTCTATTGCTCCGCCTTTACCACTACGGTACCTGCATTCGCCTGAGCCGCTGTTCAGCAAAATACAGTCGATTTGCACCCACCGGAGATTTGATAAATGCCAGGGATGTTGACTCACAGCATTAAGGTCTACCAAACACAGTGGAGCTCTATCTTTTGATACCAACGAGGCGGTATTTTGGACATAGGCACGCGCGTTTGGCGGACTAGGTACCGATTTAATCGTTAGGCCACCAGGCGATAGTTAGGACAGTCAGGGGCCGCCAGTGCTAACGAGATGACCGCTGAGGAGTTGTGCCACGGGTATGAAAGAATCCGACGTGGGGGCGCTATGTGGTGGTCCTGATCACGACTTGCTGACAGGTCCTGATTCAAATCGCTTTTAGAACTCATTGGTGGATGCGGTGCCTTAACGTCGATCCCACGCGCTTGCCTTTATACTAAATGCCCGCAGGCAGATGCACTCATGCATTAACTTGTCAATCAGGTATGTACCTGAGGTGTACTGTAAACTTGCTGCGCCATCTTATCGGTGCCCGGGGGTGGCCGAGTCGACTAGGGAATGCGCGTTACGGGGCCGAAGGAAAAAGATGTACGTCAACTTACGTCATAGCGTACTATCTGTTAGGGGGCGGCGTGATCAGCCGTGAATTACAGCCGCATTCGATGTTGCATGGGGCGGGGTAACGGACTCCCTGTCTCTGACTAGAGATAGTGTTTGACTAACTAGAGAATTTGAGACGAAATGGATTATGTCCTCGGCGGAGGTCCCGTGGCTGAGCGCAATCAAACAATTTTAATGCGCCCCGGAAGCATTTAGATCTCCTAGCCGAAAGCCGATGACTGTTGGCCGGGGGCAATTCGTGCTGGTGTCAGCAGGACCC
>2e3b7a79-c543-4fff-bec1-61b1b2cd61d8_Basecall_2D_000_2d HP_MUSE_default_sample_id_5733_1_ch452_file5_strand_twodirections ../../2015_05_03_tanzania_serra/FAST5/fail/HP_MUSE_default_sample_id_5733_1_ch452_file5_strand.fast5
CTATGCTCCACCCACGAGAAGAGGCTCCGATGATGATTCGACGCCCCGGGTCGCAAGCGTGCAAAGGGCACAATCAGGTCTTCTTTAAATAAGAGCGGTGAACGATACGAAGACTATGCTGTCTCCTTTCTCTAATGAGTGAAGTATCTCCGAATTAGAAGCGCGATCCTCGACGAGAAGACCCCTAGCTGACTAATTTACAGCCAACTGCCCGCCACAGGCTCATCTACATACTGATGCTTAATGTTCGTACCGACTCGCAGCAATCCAACCGCACCCACGCCTACGATACCGCGGTTCAGGATTACGCCCCTGACAGTATTATAAGGATTATTAGATTTGATACATGAACAGTTTGTATAACAGGCAGGCCCCACAGGGCGTTGGCACCGCGGGTCAGATGGGTGTACCGGCGTGTTGGGCATGGCCTAATGTTGGGGTCGTGAGACCAGGCCAATTCTGTTGTTTTAGCCAATGCGGCCTAGTACATTACCGGGTCGATACAGCACTTTATCGCTGAGACTAATGGGGTCAATACGGGATGTCTCTAGAGCTACAATGTATGGAGTCGGGCAGCCGTTAGGGCGATCAGGCAGTTGGGCGGGA
>cd2acb20-f224-4d62-bb35-ac72a310dc5d_Basecall_2D_000_2d HP_MUSE_default_sample_id_5733_1_ch45_file19_strand_twodirections ../../2015_05_03_tanzania_serra/FAST5/fail/HP_MUSE_default_sample_id_5733_1_ch45_file19_strand.fast5
CAGATCCCACCGGGCCGTATGAGTGATACGGCGGGTGGATCTACGGACTAGGTACTGAGTGCACCGCTCCCGGTGCTCACACACCGGAGCCCATCGTCACATGTGGCTGAGTATTACCGTACCATTATGAGGGCCACATCTAGGTTGGCCTGGAATCCACTGTTATCG
>ced8aa62-9124-449f-97a5-64addd4bb235_Basecall_2D_000_2d HP_MUSE_default_sample_id_5733_1_ch45_file33_strand_twodirections ../../2015_05_03_tanzania_serra/FAST5/fail/HP_MUSE_default_sample_id_5733_1_ch45_file33_strand.fast5
GCTTCCAGTTATGCCTCCCTGTTATGGTACAACACTCCTCACGGTACTACCCCCAGCCTGCCCCATGATGTAGTTCGACGGGCCGGGTGACGCTGAATTAGAGGCCCACAATGTATCGTCTTCCTAGCCCACGACTAAATGGCTGAACGCAGAGACTAACGTAATGTGCTCCCTTCCTCACGCTTAAACCGTATCCCGCATCGTACGGAGACGCGGTGCTTCGCTAAAGCGCACTCAAACGCATGATCAGCTTCACACGGACCTGGCCCCTCATGAGACCTTAGTCTGTGACGACTGGACCGACGCCACGCACGACTTGAACGCGGCGAACGCACTCAACCGATCTGTGGAAACGCAGACCCAAAGTAACGCGCAAATGACTAACCCGGACGATTGGGGTAAGAAACACCGCAAGCCTCTACCGCAGTCTCATCGACAAATTCCAGCTAAATGACCTGGGTCGGCTTCAACTCATGTGTCGATGCACGCCTGTTGAACGTATCCAGCCGGACTGACTAAAATTCTGACTTTAAGCCATTAAAACTGAGCCCGACGTAATGGCTTTAATGAGTAAACAAAATTTTGTCATGGGCCGGATGTAAAGAGCGTCGGAGTTACGTCCAACATGGAGGGTTGAAGTCGAGGGATGAGGGATGAGTCCCTAAACACCGGCGCATTGCGTAGGTATCGGGGATTTGTGCCATGAGAGTTAAGAAAGTAGAAGTGCGTAAGTCCAATTAGTGAGCATAAGTCCCGGGCGCGGTTCTCTTCCGGTACTGGGTATGCTTTGGGCGTTGCAGTGCGCATTTCGCTTTGGGTGCAAATTGGCAGATCAGTTGAGTCATTATAGCGCGAGGCGGATCAGTGAGGTCCCACGTTGAGGTGATCATGCAGGTCCATCCTCGGGTGTCGACACGTTACGGGGCTTATCTTCTAAATCGCGGCGGTACAGTTCGTGCCCGACGGGAGAACGGTCAAAGATCCAGTCGCGGTGCTGTTAGTCGTTCCGTAAAGTCGATCGTCGAAGGAGCCATCGTGTCGACGATCCATTCTATAACGAGCCGCGCGGGCTTTCATTAATAGAGTCCGTAGAAATGTTTGGGGCATTTGGACTCCGTATACGTAATGTTTCTATGGAGCAATTAGCTTGGTATGGACTGGCCAGATCTAATGTTGGTACCAACGCGACGTTCTTTTGGTTAG
>51a30b18-004e-4a5a-8bbb-3eed6a30b733_Basecall_2D_000_2d HP_MUSE_default_sample_id_5733_1_ch462_file10_strand_twodirections ../../2015_05_03_tanzania_serra/FAST5/fail/HP_MUSE_default_sample_id_5733_1_ch462_file10_strand.fast5
TATTGCTCTATTGACACGACGTGACCCCTCGGGCTATCCTTCCAACGCGCTCCCGCTTGTCAACAGCACCTAATGGGTATGGAATTGCGGCGCCGAGGGGTCTCAAAAGATGACGGTAATGGGGTTCAGACTCCCGCCGCTTTATACAAAGACACTGCCTGCTCCATTACAACAGATACGGGTTTGCCCCACCTCAACGCGCTTCGGCCACCTGAATGTGTATACGACTAATGGCTTACCAACAGCCATGTTGTCGATAGGAACCGTGAGTGGTTTGATAAAAGCAGGCGATTGTTGGCCACGCAGAGATCGTTGGTTTTGGTAAAAGAGGGGGAGGCATTGGAGACGAACCCGTGAATTTACCCGGGAGGCGTGTTCCTCC
>51d8b398-b507-428f-9797-6352ad941fc0_Basecall_2D_000_2d HP_MUSE_default_sample_id_5733_1_ch484_file4_strand_twodirections ../../2015_05_03_tanzania_serra/FAST5/fail/HP_MUSE_default_sample_id_5733_1_ch484_file4_strand.fast5
TTTGGTTTGGTCTCTGTGCTCCCGTGCTCATCGCGCTCCCTGGTTTTGACAGCCGAGATTTACTATAGGCGATGAAACTTTGGGGCCCGGGAGCGAATTGCCCAACGCATGAGTAAACTTTACGGGAGCGGAATGCGTACCACCCAGGCCAACCTACTGTTTGACGGAGGAGATTCATGTCATATGTCCGTAACAGGGGAAT
>cfb6136a-bb3b-41bf-b88d-35c58b7fd086_Basecall_2D_000_2d HP_MUSE_default_sample_id_5733_1_ch486_file0_strand_twodirections ../../2015_05_03_tanzania_serra/FAST5/fail/HP_MUSE_default_sample_id_5733_1_ch486_file0_strand.fast5
TTTTCTGTTGGTGCTCTGGTGCTTAGGTTACCCGCCTATGCTCCCGGTCGAGCATCGCATATTGCTCGAGCGAGTAAAAACCGTAGCGAGTGAGCCAAAGCCCGCTGTTTAAACATAATGATGGGGTTCACGCCTCCAAATTTTACTTTATTCAGTCCAAAGGGACACTTAGAA
>9670776b-6ea2-453a-8c75-6bbe15ce2714_Basecall_2D_000_2d HP_MUSE_default_sample_id_5733_1_ch486_file14_strand_twodirections ../../2015_05_03_tanzania_serra/FAST5/fail/HP_MUSE_default_sample_id_5733_1_ch486_file14_strand.fast5
AAGCCAGCGCCCGGCTGAGTACAATCCCAGACACGGTGCTCTACACGACTAGTTCGGTAGTCTCACAAAGCGCCTTAACTCCCGGTGCTCAACCAGGCCCGGTTCTATCGAGACACGGCTGATACCCTTACATCCCCAGCCCATATTCACAGCTATAGGGTCAGTAGACCCGTGAGGTGGGGTACACATTTGAGGCATCCGGGGTAGGT
>a0d053e9-20db-4c62-89f5-240160cc9d2f_Basecall_2D_000_2d HP_MUSE_default_sample_id_5733_1_ch486_file3_strand_twodirections ../../2015_05_03_tanzania_serra/FAST5/fail/HP_MUSE_default_sample_id_5733_1_ch486_file3_strand.fast5
GTTCTCTGTCTTAGCCTTGGCGCGGTTCTCAGAGCCGAGGTTAGCAAAATCGCCGTTTACAAATACGTACTAGGGTTGAGAACGCGGTTCTCTCCAGGGCCCAAATTTCTCTCCGAGGCCCAAATGATACTAGGATGCGAGGTTCGACCGTGTAACTGTTTAGTT
>afb13a66-ce0d-472b-8ed4-ff09d9803a63_Basecall_2D_000_2d HP_MUSE_default_sample_id_5733_1_ch487_file10_strand_twodirections ../../2015_05_03_tanzania_serra/FAST5/fail/HP_MUSE_default_sample_id_5733_1_ch487_file10_strand.fast5
ACCCTAGATACTGAGAGTGCAGACCGGACAATGATGGGCTTCAAACCCAGCCAGTTTACGGCAGTACGGTGTTTTAATGCGTTGAACAACGAAGCTTGCTAGCGTTGCGCCTGGAAGGATCGAACAGCCCCAAACATCGCAGTTGTAAAGCGCGGAGTGGGCATCGGTGCGGACTTACCGCGCCTCTGTAGTACTGTGATGCCGTACTCAAATCATTAAGTCAATAGTACAGTTGCCCGATAGTCTTAGGCATCCCACAGAATGTGCTTAGTTCGGTGCATTGTAGGTTAGACCTTATCCCCCAGCCAAACCAACAATGAGCATAATCAGTGGTCAGGTCCGACTTACCCAAATAATCCTGCACTTCATTGAGTCTCGTGACTAGAATAATCCCCGCTGCCTCACGGGGATGAGTTGCACTGATGAGAAGGAGACAGCATGGTCTTCGTGGAGTTCATACCTAGTGCTTGGTTAAAGAACAATACTGTGTGCCCTTTGCACGGGTTAGGACCGCGAGCGTTGAAGGCACTCGGCAGGCCCCTATAGTAGGATGCAGCTATGTTGAGACAACAGGAAAGTCGTTAGTTT
>9868ad10-3148-42b9-850e-fc1859df0113_Basecall_2D_000_2d HP_MUSE_default_sample_id_5733_1_ch487_file20_strand_twodirections ../../2015_05_03_tanzania_serra/FAST5/fail/HP_MUSE_default_sample_id_5733_1_ch487_file20_strand.fast5
CGTCTGTTCTGATATTGCTCGCTGTTACCAAACCGTACTCGGCTTCAAGACTCTTTCAGTCTTATCAAAAACACCTCTTGATCAACTAAGAGGCCCAGCCTGCCCAGTATTATTTCAACGGCCGCGGTTCGGACCGTGCAAAGGTAGCACAATCACTTGTTCTTTAAAGGCTATGAACGGCACCGAAGGCTTAGTGGGAGCTTCCTCTAATGAAACCGATCTCCCGTGAAGAAGCGGGGATTATGCTACGAGAAGACCCTATGAAGCTTAAATTTACATCAACTGCCCCACACACCCAGCTCAATGACAGACTATTATTAATTTTGGTTGGGGATACGCTAAATTAAACCTCCACAATGACCCACACTAAACCGCGGATCCAAGAAGGTACCTCTAAGGATATGTACCAATTGATCCAAACCCTTTGATCAATGAAGTTACTCTAGGGATAAAGCAATCCATTTCAAGAGCCCCTATCACAAACCGGTTGAACTACGCTGTGCTCCCTGTACATCGGGCTCAGGCGCAATTCGTTGACTCGGTGCCAAACCTATTAAACTCGTGAACTCCACCTGTTGTAAAGCCTCGTATAGTCAAACCAGACACTTATCATCAATCCAACCGGAGCCCCTGTTGGCCACTCGAACGCTGTTGGCCCAAACACTCCGGGTGTTGACACTCCGGTAAATTATTACGTGATGGGTATAGTTCAAACCGGGCCGTATTTTACGGGAGCGAGGAGAAGCATTTATCGGGTGGCAGGGTCACCGTCGAGTCCAGGCATCCGGTCAGATATATTTTAGGTAGGGGAGATTTGAGCGCGGTTGGTTAACTTTTGTTACCTGGGT
>5ad399e9-4a2b-49ec-9ff8-5d13f78524f7_Basecall_2D_000_2d HP_MUSE_default_sample_id_5733_1_ch487_file27_strand_twodirections ../../2015_05_03_tanzania_serra/FAST5/fail/HP_MUSE_default_sample_id_5733_1_ch487_file27_strand.fast5
TTTTTCTGTTGCTGGTCAACATATTTACCCTGGTCTGAGACCTGGATGTTATCAAAGCTCGTCCCAACATATAATGTAACCGGGTCGACTCGGCGCTGTTGTGGTACAACACCTATGCTCCCTCATAGAGAAGGGGATGCCCATCTCTTCGTCAGGCCGCGTCTCGCAGCCTTCGAGGCCCCTAATCAATCGTCTTTAATAAGCTGGCCTCTAAGGGCCGAAGCAGTAGCCAAGGTCCTGTCTCCTCGTTTACCGCTTACATGCATTCTCTTGAATGCGGAAGGCTTCGTGAGCGAGGCAAGAAAGCCGGCTACGTAAGGTCCACTGTACACGCCCTAAGGCTGGGACCGCATATACTCATCTTATCGGTTCGTGGCCAGGCCGAGCAAATTAAGCCCCATGGGCACTACGACCCCCACTTCAGAATGCCACCGGGCACTGATTACCAATGTGATCCAAGCTTGATCATCAATCAGAGTCCTCCCCCATAAGGGCAATGCTTCACATAGCGCACAACCGCCCACTATCGCTTGCACCCCGGTGTCTCGTATAGGGTTGCCGATCGTATGCGACCAAGCCCCTGTCGTTGTTTAAAGCTTACAACTCGATGATGGGCTTCAACCGGCTAGTTTGACCTGGGAGTCATGCTGTTTTATAACAGGGGTCTGAGTCTGAACCGAGTAAGTATGTTTTGATAACAGGCGAGTGTTTGAGCTAACAGGCGATAGCGTTATAATCTCAGATACCATCGTCTTTTGTCGGGAGGCAATTCTTTGTAATATGTCGTCGCCTG
>900c37df-5779-48a0-8112-87864aad97d2_Basecall_2D_000_2d HP_MUSE_default_sample_id_5733_1_ch48_file6_strand_twodirections ../../2015_05_03_tanzania_serra/FAST5/fail/HP_MUSE_default_sample_id_5733_1_ch48_file6_strand.fast5
TTTCTTATCAACAGCTTCAAACTAGACGTGACCCGCTACGGACTGCTCCGGTGCCAACAGTGGACGCCCGCTCAAATCCCCAAAATGATGGATGCCAACCGGGAACGCACTGCTCCAATTCCGAGCACCATGTGCTCCCCTCAACGCTGTATGACCGGTAACCATAGTTGAGGCGATACGGGCTGTTGTAAAGGCGCGAGGAGATTGTTTGAGCACTCACCAGGAATTTACTATCAAGAAATTTTCTATCGAATGCGTTACATCATTACGTATGTTGAGCACCCCGTTGTTGTACCCATCAATGGTTTTGACACGCGCATACCATTATGAGGCGGGCTAGAGTTACAACATTTGGCGCTGGAGATAAACATGCTCGTCCGTAAAGAATTCGCATTCCAAGGGGTGGGACAACGAGCGTTGACCCGGGAGGTCGTCCTGTTTGCC
>45d3e7dc-6e1b-4bdb-a9ac-3656f8d6310b_Basecall_2D_000_2d HP_MUSE_default_sample_id_5733_1_ch491_file12_strand_twodirections ../../2015_05_03_tanzania_serra/FAST5/fail/HP_MUSE_default_sample_id_5733_1_ch491_file12_strand.fast5
TTGTATGTAGCTGCGCCGGTTGCTCAGCGCCTTATGGGTGCCCCTCAGCTCCCGTAATGGGCGCCATCCTCATGCATACATACAGATTGCCTCGCATCGCCGTGAGTTATAACGAATGGAGATCCAGTTGGCAACGCGAGCTCCCGCTCAAAATTTGACCTCATGAGAAGTCCGATAGAAGATGGATTAATGTCTGATAGACAGGGAGATTCACGTGTATGTCCT
>2d9e0838-7743-4b48-bb46-0457c13f7cc2_Basecall_2D_000_2d HP_MUSE_default_sample_id_5733_1_ch494_file0_strand_twodirections ../../2015_05_03_tanzania_serra/FAST5/fail/HP_MUSE_default_sample_id_5733_1_ch494_file0_strand.fast5
GTTCTTGCCTCATCTTCCATGGTTGAGACGCAATGGATCTGTTGTAAAAGGATGGCGTACCGGGCTCGCAAACGGATCAATGTTGCTAGGCCAGAAACCCGTGAGACGCGATACAGGCTGTTGGACGCCATAAGCAGGATTGTTGGAGCAAACATCTGTTGGCCGGCACGAAATTGCTAAGGCAATGTTGTAGGCGGAATGGCTTGCTAGGCGGAGAAACGAGTTGTAGCAAGCAAACATCTGTTGCTAGCCAGAGAAATTGGCTACGCGGCCGGACGCATCTGTTGTAACGCTCCCGGAGAGTTGGGACGCAGGACCTAGTTGTAGGCGGAAATTTGCTTGCTGTTTAGCCCGGACTCC
>53ee39c0-483e-42e1-a02a-ce6eb15d2b90_Basecall_2D_000_2d HP_MUSE_default_sample_id_5733_1_ch495_file22_strand_twodirections ../../2015_05_03_tanzania_serra/FAST5/fail/HP_MUSE_default_sample_id_5733_1_ch495_file22_strand.fast5
GTCTTCTGCTCCTTGCCTCCCTGGTTCTCCCCTCCTTATGCCCTTCGCTCCGGCCGTTAAACAGTACGGTTCGGAATTCATGAGTCGACGGATAAGGGGTTTGACTAGTTAAACAACGCACGTGGGTAGAGGTATGGATTCTAACAGCCATCTGCAAACATTTAGTTATCCCAAAGGTATTTAGTGATGGCTTTGAAACCGCATTGCTTACTCTGCTTTAGAGACTCGTATCCATTAAGAAAGTTTAAGATCTATGTCAAGTGTACTAGATCCTTTAAAGGGGAGCCTTAAGGGGAGGAGCATGGCGCCCAGGCAATAAACGATAAGAGAGGGCTAAGGAGGGCGGCGGCGGGCAGTAGAGAATTACGTCTCAGGTATGCCGTGGTCGACGGGGGAATGGGATCGTCACCTCAATGTACCCGAGGAAAGGAGACAGGTCTTCTTATCGTTCAGCCGTGGGTAGTCCTAAAGACAATGATTAGCGTCGAATTACGCTACAGCCGTTGAAATAATACGGCAGGCTAGCTCCTGTGATGAGGATAAGTGTTTACCAACCAGGAGGGTTTGAATAGAGATACAGCTCCATTTAATGGTCTAACAACGAACGTGTAGGCGTCCCCCACCACGCACTTAAGTAGAGAAACCTCGAGTCGACATTACAGGCGTGTAGATGTCTGACCGCACTCTATCGTGTCAATCTCAGGTTTACAACGATGCTGTCAATAACCTTTAAGAGATGATTTGGTAGCATCGAATTAGTACCGTTGGATGTGGAGATTAATTTAGCCTTACCCCAGCAAACCACGACTCGTATTAGTGGCCTGGTGCTCCTGGGAGTGCTCCACTTCCCCTCCTGCGCCGCGTAGGTCTGACGCGGCTGCGCATTGGTCAGGGAAGCGATTCAAAGGTCAAAGAGGAGCCGCGGGTCGTCATCCCGTTGAACACAAACAGTACTGTCCCGCACGATGTGACGGGGTCCACGTACCCACTCGCAGCCGTGTCGCGAGTAGATACATAGAGGCCAAACATCTCGATTGACGCAGATGATCTTTTGGGGCCGGCACGCGTCGGACAGAACCGACGCGTGCTCTATTCGCTCACGCATTGCCTGAATTGCGCACGCCACGGGGCTAGCCGAACTCATGGCGGTTGTGCGACGCGCATCCCGGCTTGCGTGAGCAATGGGTCCTATCTAGTTACGACCATTAATCAATACGTAAGTTGCCCGAGGTGATTCTTAACCGCGGTTAGTGCTTCATATCCCGATTGCTTGCGCCTCCGGTATGCCCGAACCAAACAGCATCACGATGGTGGGCCATCCCTATGTGGGTGGCATTACTGACCCGTGGATGCCGCCAGGCTCTTCTCGTGTAGAATAATCCCCGCTTCTTTCACGGGAGATGAGTTGCCTGATTAGAGAAAGGAGACACGACTTATGCGTCAGCCGATGCTCTGTAAAGACATCATCCTAGTGCAGGATGTAGCACCGCGGCTAGTTGAAATAATCGGGGGCTGGGGCTCCTATTATAATAAGAGGTATGTTGTAGAACAAGAGGGGTTTGAACTGAGATACGTATATGTTACTAACAGGGCGGAGTTTTGATAAACAGGAGTCTAGTTTGACAACGAGATACGGTATGTTTACTAACAGGGAGAGTGTCAAAAGGGGGATGGGGTTTGAACGAGATCAAGCATGTTAGGGACAGAGGGTCTCATGGAAATGGATAATGTTGTATAGCCAAGAAATGTTGTAGATAGGGAAATTTTGAGCGCCAGGAGACCTGTCAACGCATCGATGACGTAATTTACCTACAGAAATTCATTCGTGCGTC
>1babee61-799a-4e42-bcac-6c123d2d0ef5_Basecall_2D_000_2d HP_MUSE_default_sample_id_5733_1_ch495_file26_strand_twodirections ../../2015_05_03_tanzania_serra/FAST5/fail/HP_MUSE_default_sample_id_5733_1_ch495_file26_strand.fast5
GATTTACCGCTACTAAAGTTGGCATGATAGAATTATACGACGGTAGGTATGGATCGAACAACGAACTTTGTCTAGGCAGTACGGTAGAAGTTGCGGGATTCAAGCACCCAACATTCAGCGTGACAGCCATAGGGATGAGCCGCGGACCGGCAATTGTGGCTCCCCCTATCCAGACCCGTATCATGTATCTAAAGAGCTATGCTTAACCACTTAGTCAAGTTAATTACACCTTATAGTTAGAGGACTCGACGTGGTGGATGGCGCAGTGCGTGAGTCAGCAAGTGTGGGATGCGTGTATAGATGGCAATCACCAAAACAGGTACATAAGCCCGTATATGTGAGTACAGAGCGTAGGTGGCGAGTGCCTCCATTGCCTGCTTCCCGCTCTTCCCTTCTCCGCATCATTCCCCAAATTGGTACAGGAGAGTTCACTACGTAGAGAAGGAGAGCACGATGATCTTATCGCGTGCCTACTAATCTATCGGTGGTCTAGAAGAACATTACACTAATTAGAGTGCCCGACGCCAGCCGATTGGAGCCGGCTGAAAAGACTACGGGTGACGATGTGGGCGGGTGTTGACTAATAAGGAGAGGTTAGATAACAAAACCATCTGTTACTAACGGAGACTTCACGTTGGGAAGATGTAA
>2911603e-49de-4bf9-ba17-7dc6a27abe76_Basecall_2D_000_2d HP_MUSE_default_sample_id_5733_1_ch497_file4_strand_twodirections ../../2015_05_03_tanzania_serra/FAST5/fail/HP_MUSE_default_sample_id_5733_1_ch497_file4_strand.fast5
AAGTTCCCACTCGGCTCTGGGATGCTCCTGGGAGTCGCATCATCCAAATTGAATGAGATGAGACTGCCTCCGCTATAAAAATACGTGAGCGATGACAGGTCGATAGTAACCCTGTATACATAGATGGGTCGATACAACCAGCGCTGTCAGACCCCAGATACGATTTGGGAGTCTAAGCCACGACCCTTGCTTCAAGCCCATCCGATTGCGTCTTATAAACCATCCAATATGTTATAGGTA
>81b6c29e-211b-446d-8b3c-4ca386165ea0_Basecall_2D_000_2d HP_MUSE_default_sample_id_5733_1_ch499_file5_strand_twodirections ../../2015_05_03_tanzania_serra/FAST5/fail/HP_MUSE_default_sample_id_5733_1_ch499_file5_strand.fast5
TATTCTATGGTGCCCCTTGCTCCGGGGGTCACTGCTCTGAGTCAAACAGGCAGGATGTGTTGGTAACGCTAAAACAGCTGCTTACCAAGGGAGCACTATCCCCCATCATTGGTTCAACGCCGTATCTACGCGTGCCAAGGGCACAACCGTATTGGTTGCGGCTAATAAGGAGCGAGACGGATACTTACGTTGCTGCGGGCTCCGATGCGCAGCCGAATCATGCCCTAAAGAAGCGGAGCTGCTAAGATCAGACTGTGGGGCGCTAAACCGACCTTATCAATTTGCCGTACCCTCACCGAAGATCGGCCGCTTAAGCTGGGAGCACGGGCTGTAAGGGCCCGCCTCACTAGACCCCCAATCCTAGGATGCCACCGGCACCCCTAACCACCTACTACGGGTAATGTATCAAGCCTATCGTGTAGATGACTTTACTTAATCTCGTATACTCCCTGCAAAGATGCTCTCCTCACACCGGGTATACGAGCGCGGATCCGCTTTCACGCGCTAAGGACGCGTAGCTGAATGTCAGCCCAATTCCTTAATGGATGGGCCAAGCGCGCTCAAGATCTTTAGACGGGCTCAATGCTCCCGTACATCTAGGCCGGGTTACCATAAATCGTATTGATATGATTTACACTAGAGTTACCACTAGGGTATAATTGGCTAACTAGTTAGAGCAGTAGGGTCAACTGTCTAGAGGCATTGCTACCGTAGCGGGCTGGTCAAGGGATCCCATGAATCGGTGATTGCGGGGATGGCGGGTCCCCAAACAGTATGTGCTAAGGCAGCAGAGCTTTAGCCGA
>11b283bc-1ea5-44a3-b7d6-136706f2cc26_Basecall_2D_000_2d HP_MUSE_default_sample_id_5733_1_ch500_file4_strand_twodirections ../../2015_05_03_tanzania_serra/FAST5/fail/HP_MUSE_default_sample_id_5733_1_ch500_file4_strand.fast5
TGTGTCTTTGCTCTGTGCCTCCCGCGTTATCAAAACATCGCCTGTTATCATCAACATACGTGATTGAGTTGCCAACCGGATCGCCGGGTTTATCAACATACGTATCTCATTTAAACCGTATCGCCTGTTTATCAAAACGTCGCCTGTTTATCAAACAACATTATTACCGATTGTTCAAAACTAGCGCCTGTTTATCAAACACTCGTGGATAACTATAAGAGGCCCAGCCTGCCCGTATGCAACGGCCGCGGTACCCTAACGTGCAAAGCACAATCACTTGTTCTTTAAATAAGGTACGGGGAGGCACGGGGATCAGAAGAAGAGGGGAGCTTCCGGGAAGAGCAGACGCACTCCTGGTGACTGTGGATTTATTGGGTAAATGAGACACCCTAAAGGACTAAGTAATCCCAATATTATGCACTTTGACGACCCTACGAGGCACGTACGGCCGCGTAACCACGGAGCAAACTAAAGTCGCGTACGAAATAGACTAAATCTCTAATCTCACGAATTACCTCTTAAAATCACGTTGACATCATGAGATCCTCCCCCATATTCCGCGCCGCGATGCTTTCCGATAAACCTAATCACTTCAATAGTTTGCGGGTGTTGAATGCCAGCCAAGGTTCGTTTGTTGGATTAGAGCACGCTAAACCCTATTATGTAACGATTAAATGGGCATGGATTTCATACTGAAATGGCCGGTTTTGAATGCCGGATACGTGTCTAGTTGGAATGAGATCACCTGTTTTAAATAGCCCACCAGGGTTGAGTAGCGGTAACACTTATGTTTTGACATCGAGACGTTCTTTTATGTTTCAACGTCCACGGGTC
>794db593-4a5c-47e2-ab42-845baca82eff_Basecall_2D_000_2d HP_MUSE_default_sample_id_5733_1_ch500_file5_strand_twodirections ../../2015_05_03_tanzania_serra/FAST5/fail/HP_MUSE_default_sample_id_5733_1_ch500_file5_strand.fast5
AATGTTGAGCGAGCAGAATACGATGCTACCCAAACCGATAGAATCCAACCAGAGTACAGGCTTCGCGGTTCCCCTCCCGGGACAGTAATGTTTGATAAAGGAGACGTTGGTGTAAATGTCGTGACAGGGAGAG
>cf7ef213-69b1-4829-a6f8-170d02f3f4a4_Basecall_2D_000_2d HP_MUSE_default_sample_id_5733_1_ch502_file0_strand_twodirections ../../2015_05_03_tanzania_serra/FAST5/fail/HP_MUSE_default_sample_id_5733_1_ch502_file0_strand.fast5
CCGCCTGAGTACCAAAACATACGTGATCTGGAGAGTTCAAACCGGCGCTGTTGTCCCAAAACATTACGTGATGGCTTCAAAGTATGATATAGAGACCGTGCGATAAGAACCGTCGAGTTTTAATCGTCTGAACAAACGAATGTCTAGCCCCGTTGCACCACTGGCTAACACCCTGATCCAACCGGTCGTAAACCCATTTGTCGATAGCGCGTGAAATGGATTGCGCTGTTATCCTAGAGGACTGTATTCATTGATCAAAGGTTTGGATCAATGCGTAGTAATATATTAGATTTAGAGGTGTAATTCTTGAATTAGGGGGTTTAGGTCCTTCATTGGAGGCTTTAATTTTGCTCTTACCGCATGACCAAATTAATAATGAAATATTGTCAGGTCGATATGTGGCGGCAGTTGATGGTAAATTTAAGCTTCATAGGCCCTTCTGCGTCTTATAGAATAATCCCCGTGGTTCACGCGGGAGATGAGTTGCACCTGATTAGAGAAGGGAAGCATGGGTCTTCGAGTATGCCGTTAGCCGTATTTAAAGAAGCCAAGTAATCGCCCTTGCACGATTAGGAGCCCCAGCCGTGCAGCGGCCTGGGAGCGCCTCTCCTCGCTATCAATTACGTAGAGATAGGTCTTTGTGACACTACGGAGGGTTAGTCCG
>22d2c4b1-d1d9-4703-9a3d-ef1d801d82f9_Basecall_2D_000_2d HP_MUSE_default_sample_id_5733_1_ch511_file1_strand_twodirections ../../2015_05_03_tanzania_serra/FAST5/fail/HP_MUSE_default_sample_id_5733_1_ch511_file1_strand.fast5
TCTCGTATGTCAGTATAGAGTTAGTTGGTTGGTCAGTTGAGTCGTATGTATGTTGAGAGTCCGTATGATAGAGCTCAGTCAGATTGTATGTCATCATATATTTCCGGAAGTATAGGAGGGAGTTGCTTCTTGCGAGAGGAGGGATATCATATGAGAGCGTTTGCGTCGGAGGGTCGTATGGAGGGTCATCCTATCAGGAGGAGGCCGTTGTTTGTATGTTTGAGAGTCAGTTTGTATGTATGCAGTAGATGTGGAATCGTTTTGGGTTGTTGTTGCGTTGTTCCATGGGATACTGGTCAGAGCCTGAGAGAGCGGCCGTCAGCGTTCACCATACCGCCCCCGCCGACGCCCGCTAGCCGCCTGCCCCCGCCGCCCCCGCCGCGCCGCCCCCTACTACCTCGCGCCTCCTGCCCTGGCTGGTCTGTATTGGTCTGGTATGGTATTGGTCGCTGATATATCTCTCATCGTTCCAATACCCGGCATAGCGAGGCGCCGCTCGCTCGGGCAGCCAGGCAGCCCAGGCCTCCTATATACTCTCACTTACTCTTATATCCCTGCCCCCGGCGCCGCCCTCAGGCTGATATCTTATGTCTTATCGGCCTGAGCCCGAGCGCATATGTAATCATCTGGTGGTTTACTTGTATGTATTGTAAGTATGCCCCCGCCCTGTTCCCCCGCCCTCAGCCAGCCCGAGAGCCTGAGCCATATACCTCAGATGATACTGATGGAGCCTATTTACCCCACCAGGCCGGTTGGAGTCCATATGATGGTTGTTCCATGCCCCCTGAGCCCGTTGTGATCTCGTCCGGCTGTTCGGTCAGGGTCGTTCGCGAGCCTGATGGTCGGTCATGGTCACTGCCACTTACTTACTCGGGTGATGCATCATGAGCCTGATGCGGTCAGGTTCATACTGCCCTACTTAAGTATGATTGCTGGTCGGTACTGCTGCCGCCTGAGCGCTAGCCTGCTGCTGCCTGCCGCTGCTCGCTCGCGAGCGCCTAGGTGCCTGCCTAGGCCTAGGCCTAGGAGTCTAGCCGCCCCGCCCTCAGGTGCCGCCTGCCCCCGCCTGAGCTCGGGCTAGCCTGCCTTCGCCTTATGCTCGGGCCCTCCTTAGCTGCTCTTATGCTCGCTGATGCTTGAGCCTGCCCCCACCTGCCTGCTCGCCTGCCCCTACGCCCTTGAGCGAGCCTAGGTAGGTGCCTGTGCCCCCGCGCCCTCAAGGCTGATGAGCCTGGGTGCTCGGTAGCTGCTCCTTGGTCGCTGCCGCCCTGCCCTCATGACTGCCACTGTAACTTACGTCCTCATTCACTGCCCCTACAATCTACACCGCCTGCATTCACACACTGCCACTACTTACACTGTACGCCCGTAAGCCCTAACTCTCACGTACACTGATTAGGTTCGTTCCTGCCCTCATCCGGATGCCCTCGGGACCTTCGGAATGATGCTGCTCGCTATGCTAACTCATCATCGGTCGATGGTCGCTACTTACTTACACTTCATGATGATGGCCTTACTGGTCGGTCATTGATGATGCTTGGTCGTACTTATTCACTTACTCACTTACTGATGCTGATGCTTGATGTAGATGATGCCTGAGCCTGAGCCAGGCTGATGCTCCATGAGCCTGGTCGAGCCTGATGCCTGAGCGACCGTACCACTCGGGAGCCTGGATAAGGCTGATGGATATCTATCATGCCTGGATATCATCATGGATACTGCCATCATCCGAGAGCGAGCCTGCCATCGCCGCCAGCCCTGAGCTCCATAGAGCCATGGCTAGCCCCGCCCAGGCCCTGAGCGAGCGAGCCTGCTAATCTATCATGTTGCTCATGGCCGCCATAGGTTCCATACCATGCTGCTGGGTGCTGCTGCTGCTGCTGCCTTACTTACTGTGCTTACCTATCGGCTGGTGGCCTTACTTGAGCCTTGATCCAGGAGGGTGGCGATGGCTGCGGGCTTGGTGGCCCTGACCCCTGCCCCCTGCCGGCGCCCTCTCGGGCCAGGTCCGCCTGGTCGGTAGTCCACTGCTGCTGCCTGAGCCTGCCCCGCCCCCTGAGCGCAGCAGGTCGGTCGCGCCTGGTCGCCTGCTGCTGCGCCTCCTGCTCGCGCCTAGGCCTAGGCCGCTAGCTCCTGCCACCACATCCCTCTTCCTATGCTGCCCCCTCCTGCCTGCCCCCTCCTGCCCCCTGCCCCCTCCTCGCTGCTGCCACTACTTTCGGTGCCCCCGCCCTAGGCCTCGCCTGCTCCTGCTCGCTCGGGGCTCCTGAGCTGCTGCCAGTGCCATGCCTGCCGATGCTTGGTGCCTGGTCTGCCGATGCTGCTGCGACCGGGTGCCGCTGCTGCTGCGTGCCTCCCTCTTGGGCTGGTCAGATTGTAAGTATCCATCCGATGACTGAGTCTGGTAGATGCTTCGGCCGTCCGGTCGACTCATCAGCCTGGTGGATGCTCGGGCCGTAAGTATCCGATCAATGGTCATATGATGCTGATATCATCAGCCTGCTGCTCGCTGATGCCCCACCCTCATGCTGATGCCTGCCTGTGAGCCTCGGGCCTGGTCGTAAGTGCCTGAGCCTGCTTACCTGCCTTGAGCACACTGCTCCTGCTCGCTGCCTGCCTTGAGCCTGCCCCCAGGGCTGCCTGAGCCGATGGCCTGGATGCTGATATCTGCTGCGGCCTGCCTGATACCCATCCGATGAGCCTGATAAGATGTATCCATGGAGCCCAATACCATACGCCCATGCCCCCGCCTGGTAGTTGCCGCACTGCCCCCTGCCCCCACACCGCTTGAGCCTTACAGGTGCCTAGGTAGGTAGTAGTGAGCGAGCCTGAGCCTGAGCCCCCTCATAGCCTGCCCCACTGTGCTCACTTACTAGGCCCTGAGCCTGCTCGCTGCATGCGCACTGGCCCTGCCCGCTATGCTCAATGGCTCATTCACTTCACTGCCCCCACTGAGCCTGATCCGCCTGATCGCCTGCCCTGCTTACTTACCTGCCTTATCTCGGGCCCTATCCATCCGTATGCCTGTATATATCATTAAGTCAGTAGTCATCCGTATATCCGTAAGTATGTATGCTTGAGTATGCTATCCGATATCCAGTCCGTATGTTATCCGGTCGTATATATTATATCCAGGCTGTATGTATGGTTAAGTATGAGTCAAGTCGTATGAGAGTTACTTATCGGTCCAGTAGGTTAAGTCCGTATGTATGTGATCGGCTGTATGTACCTTACTTATCCATCATTATATCCGTATGTATGCTTCATCCTGCTGCTATCGTAATGCTGCTGCCTGCTCGGGAGGTCATTGAGCCTGAGCGTTAGGTTCCAGGCTGATAGGTTATAAGTATGTTCAGTATAGTGAGTCCATGATAGTACCAGTATGCTCATACCAGGTGAGCCTGAGTCGTATGAGTCCATGTTTGAGAGTCAGTTATATCGTTGTATGCCAGTTATATCGTTATTGTTTGTTAAGTATTGGAGGGTCATGTTAAGTATTTATATCATTGGCTGTTTCATTAAGTATATGCATTCCAGGTCGTTGAGCCTGAGCCTTCAGCGTATGTATGGTCATCATATATACTGGTCGAGCCTTACTTACTGAGAGGAGGGTCGGTCCGAGAGGGATGTATAAGGCTGAGCCTTCTCATTCCTCTTATAATTCTTCCTATGCCCCCTCCCTCCTGCCCCACCTGCCACTCACACTCCTTATGCCCCCGCCCCCTGCCCCCGCCTGCCCCCTGCCGCCCTCATGCCCCCGCTAGCCTCCCGAGCCTGCCCCCACTCGGGCCTCCTGCCCCCTCCTGCTCGCCTTACCTGCCTTGAAGCCGTGCTCCCAGCCCTCCCGTTCGGCTGATGCGTTGGAGGCCGGAGGTTGTTGCCGATTGCCCGAGCAGAGCCTGAGCCTGCCCCCGCCATGAGCCTGAGCTCATAGAGCCTGATCGGTCACTCCTATTCTCTTATTCCCGCTCCATATAGCCTGGACCCATACTGGTCGCATAGCCATATACCTCATACTGCCAGATGCCTGGTTGTTGGTTTGTATTGCTCGGGTTGTTTCTGTATGTTGGTATATTGCCCCCACCGCCCACCATATACCTCATACTTACTCATATACCTATCGCCGTTGAGTCGTATAGAGCCTGGTATAGTATATATCATATAGTACCATACTGGTCACCATACCATCGTTCCATATACTTGGAGATGCAGATAAGTATACATATCCCTGAGGAGGCGAGGAATAGGAGCGAGGAGGTTACATATAGCTCGCTCCTCTCA
>771dfef9-9e16-42a8-8ce3-dc7f160e2d35_Basecall_2D_000_2d HP_MUSE_default_sample_id_5733_1_ch511_file2_strand_twodirections ../../2015_05_03_tanzania_serra/FAST5/fail/HP_MUSE_default_sample_id_5733_1_ch511_file2_strand.fast5
CACGGCTAATGGTGGGATCCAACGAGCGGTTTGAATGGAGAAGCATTAATGTTTGATAAACAGGAATTTGGTGCTCGGACCCGGCGATGCGTTGCAACGCGATACCGCTGGTTTTGACATAGCGCGGCGAGTTGTACCACGAAGAATTGAGTTTGTGAACGCGATGAGAACTGTTTACGGACGAGGCGTCCGTGGAATCGAGTATCCCTGTTGGAATTCATACCGCGCCTGACGCCATCTGTTGAGCTAACAGGCCGCGTTGCAACTCGAGTCACCGTAATGGTTTTGTATAACAGGCAAGGTTGGTTATGAC
>b3179d2e-096c-4f25-8645-77f57a0fffac_Basecall_2D_000_2d HP_MUSE_default_sample_id_5733_1_ch51_file4_strand_twodirections ../../2015_05_03_tanzania_serra/FAST5/fail/HP_MUSE_default_sample_id_5733_1_ch51_file4_strand.fast5
AATGCACTGGCCTCGATCCCCTCACAACCGGTGGCACTGAGAGCCGCTGGGTACCCATTACGGAATAAGGCTCCCTCGATTAACGCCATTCCACGACCTCTAGGCAGGCCCGGGCTAAGCTAAACGCAGGGTTAATAGGGAGTCCCTTAGAGTAAATCCTGGGAGAGTAAACCTAACTTGCCAATTGACGGAAGCCTCTGTAATGCAATCCGGGCACGCAAGTCAGGAACCAAATTGATCCAACCTTAGTCGCATGACTGACCACGTTTCTTGGAGGTCAAAGATTTAATTCTATTCAGATCTTGGGAAGTGCACAGTTAACGGGGTTAATCACCCGGAGCCTAGATCATAGGGTGGGGTCGCTGCAACTGTGGGTATGAATTTACTCATTATCCACCGTATTCAAATCCTACGATCTTTGGGTTGTAAACTGTGAGCCCAGAGCACGCTTACAGGATTCGTCAAGGAGGGGATGCATTTGCTAAACGATCGAGAC
>a26b6182-852d-425f-a559-fd0f11c07376_Basecall_2D_000_2d HP_MUSE_default_sample_id_5733_1_ch52_file6_strand_twodirections ../../2015_05_03_tanzania_serra/FAST5/fail/HP_MUSE_default_sample_id_5733_1_ch52_file6_strand.fast5
TTTTAATGTATGGACTGACGATTGCCCTCCATCGGACTTGCACTCACGCATTGCTCGACCAAATCGCTGGGTGTTTAACGCCACGCCGCTTTGAGCCAGATCAACTTTTGACTACTGAGGCGGTTGTCGAGGAGA
>74d26196-a634-4c93-9c44-0ffc82f268c2_Basecall_2D_000_2d HP_MUSE_default_sample_id_5733_1_ch54_file4_strand_twodirections ../../2015_05_03_tanzania_serra/FAST5/fail/HP_MUSE_default_sample_id_5733_1_ch54_file4_strand.fast5
GTTCTCGTATACTTGCCTCCTGGTCGTAGCAAAATACGACCGTATCACATGCCATCGAACCGTCTCATAGCAGTAGGAAATGTTACCACGACCCAGGAGAGTTTTTACCAAACATAGGGGGTCCCGTTAGCGTCAGAAAACGACCATCTTTGAGCCGCCCATGGAAGCCCGATTAATGACGCGATGGCGGTTGAAATTTACGGCGACCCATCTGTTTGGGTAGAGGAGTCCCGTATAAGCATCCGTGCGCCAGCGCACGGAGCAGGCACCGTTGGTATGTCGTAACGTGCCTTGGCCGGACGGTTAATCAGA
>a286dc63-35cc-4d1a-9b9e-cfb1d7b69b24_Basecall_2D_000_2d HP_MUSE_default_sample_id_5733_1_ch55_file4_strand_twodirections ../../2015_05_03_tanzania_serra/FAST5/fail/HP_MUSE_default_sample_id_5733_1_ch55_file4_strand.fast5
AAGTTTTCTGTTGGGCTCTGTGGGGCGGGTTATTCGCCGCCGCTTAAAACATCCATCCATGAAAGCCGATTGTAAGAGGCAGTAAGTGAGTGTCCAACAGGGATCCGAGTCGGAACGCAGATCACGTAGTGTTAAACAGGGATCGGTTTGAACTCAGAACCGTATGTTGTAAAGGCGCGCTTGCCATGAAAGCCACAGCTGTTTTAAACAGGGGTGTAGTCTGAGTGGAAAGCCATGTGGCTGCCTGAACTCATCAATTGCGTGCGAGCGAATCAGATCACGTTAGTAAACAGGGATGCGTGTAGAGGCTGACACTCACTGTTGTAAGGCACGAAGTTGTAATGTTGAGTGTAG
>6d3573bc-cfc0-4ad5-b3c1-5cfca8e4e1c1_Basecall_2D_000_2d HP_MUSE_default_sample_id_5733_1_ch58_file4_strand_twodirections ../../2015_05_03_tanzania_serra/FAST5/fail/HP_MUSE_default_sample_id_5733_1_ch58_file4_strand.fast5
CTGTTCTTTATCAGCCTCTGTGCGTGCCATCGCATCGGAGTGGGAAAGCCAGATTGTACCTCACGTTTCTTGACATCACGTTAGCGCCATTTTACCTCCATACAGGCAAGGTTATTTTGTATGTTGATTGAGTCGACAGCACGC
>f3610fad-b67e-4ade-918a-7e1b705a64b8_Basecall_2D_000_2d HP_MUSE_default_sample_id_5733_1_ch59_file8_strand_twodirections ../../2015_05_03_tanzania_serra/FAST5/fail/HP_MUSE_default_sample_id_5733_1_ch59_file8_strand.fast5
GATCTGTTGAATCAACGACTTGGTGCGTCTTACCCGAATCAGCCTATTATGCCGTGTCACATGGAAGCATTTCATCCAAAGCGCCTTTGGCCGAGCCAAACATTATCTGGCGGTCAGACTATAATGTTGAGCCGCATTCAGTCGATTGTTCGACGGCTCGCGGGAGGTTTTAACGGGGCAAAGGAGTTGAATAAGAGTCGGGCCTGTTTTAAATAAGGACGCGAGGAAATCCCAGTCAATACGAATACGATGGTGCTTCCTCTCGGCACCGTCGAATTCATCTCCCGAGTACGACTGGTAATTTTGAGCCTGGCTACAAAGATTTGAGAAGGATTATGACGAGTGCAACAGGGGCCAGATTTATCAAAGACTGCCAGCCACATATTTATCACAGCGACAATACTTAGATCCTGAGGCCACTTTTTGTATGGGGTACATAATCTTATAGTTACAACAAAGTAAATTTCTGGCATGAACATTAACTTGACTCTAATTCAAGACCAGGCCATATTTCTAAAAATCAATATGACATTAAATTATACCCTCAAATTTTTGGATACGACATACGTAGTGGGGTCAACCAGGCCAAACCTTCACATTGGCTATCGAAGACCGCGTTTATACAGAGCACTCGGTGGCCAGTGCCTTGAGAATATCGCTGTTGACCCCTAGCACCGCTATTAATCTCCCGGTCCGGCTGAATTTACGGACGCGATCGAGTGATTTCGGCCAGGAATCGGCGCCCTGTTGTCCAAACACCAGTATCAGTGGGATTCGAGTTGAGATGAAACTTAAATTGTCTCACACTCGGGAGAGGGGTTTTAACCGCGCCTCGTGATGGCCGTGAAACAGTCCTAGGTGTTGTACTCCAAACCGCCCCCTGTTTATCAAAGACCTGGTGGGGTCCAAACAACCTCCTTATTA
>5350b93d-6609-440a-bb41-237e8eb8f7b6_Basecall_2D_000_2d HP_MUSE_default_sample_id_5733_1_ch60_file3_strand_twodirections ../../2015_05_03_tanzania_serra/FAST5/fail/HP_MUSE_default_sample_id_5733_1_ch60_file3_strand.fast5
AGTAGTATCTCCGATGTGCTCGAGCACCTGCTCCCATTAAAATACGGGGCCGCGGGTTATCTAAAGCTCCGGGTCAAACACGATGCGGCCGGGAAATGTTGCTCAAAAACATAGATGGTATGAATTAAGACAGAGGGTTGGTCCC
>ba72b6b4-890d-4dbd-b718-b2bc2f8bdd5d_Basecall_2D_000_2d HP_MUSE_default_sample_id_5733_1_ch61_file12_strand_twodirections ../../2015_05_03_tanzania_serra/FAST5/fail/HP_MUSE_default_sample_id_5733_1_ch61_file12_strand.fast5
GTTTTATTCTCTCTTATTAGCCCCTATCTGCTTTGGCGCTCATACGCTGCTTTGGCCCAAAGCCCTCGAGTAGCGTCAAACCCGGATACTCGAGGTTTGATAAAGGGATGCTTTGATGGTAACGCCGAGGTATAACATAAGCGTATCGTCGGAGTATGAAGCCAGAGTTGGAGCCCAAACCGTAAGATTTACGTTGAGCGGAGTTAGATTCAGAGGAACACGGAATGCGAGCTGGAGGCAGTACTGAGATAACAGCGTGTGCCCGGCGCAGAAGCGTATACCGGCTTAGAATGTCCACTTATTGTAGGAGCGCTCTGTGAATCCAAGGGGCGTATTCTCGTAGCCAATGCTTATTCAGCGTACCGTCGAAATATCTACCGTTAATTTGGTGGCGTACAGTTGTAATCTGTAGTCGATGTGGGCGTGTAACAATCTTAGCCGAAGGCGCGGAGAGAGTACCAGCGCGTAGCCGAGTGTTATTAAGGGTCCTGGGTATGTACCAACAACCATTGATAATCAGTTTAGATCCAGGGTCGTGTAAGTTTATTACCCATACGCTCCAGAGGTCATAGGATCATTTCTCCGGCTGAGCTACTAACAATCCCGGAGCGCGCAACTTGTGGATTATCCGTTCCAGCCGCATTACGTGCTAGAGACGAGAATACCGTTAGCCCCCTTTGCGAGAGGCGGTTAGAGCCCCCGAAGAACACAATTTAAGCTTAGCACTGAGGCGGCTATAATCCTGAGTTGACAAGAATGACTGTCCTCATACGAGCGGCGCGCGCGTCGAGGTCAACAGGCGTATTTTGCTCGCGCGGCGATTTCTCGGGGCTGGGATGCGCGGTCTCGGGGCGGCTCAATCTCGGGTGTCCTGGACAGGACCCGTTGACTGATTGGTTGTTTGGTTGACAGCTAGACAGCTTGTGGGCCA
>34a4bc1b-d061-4d25-8aaa-5f4923c62b8b_Basecall_2D_000_2d HP_MUSE_default_sample_id_5733_1_ch68_file5_strand_twodirections ../../2015_05_03_tanzania_serra/FAST5/fail/HP_MUSE_default_sample_id_5733_1_ch68_file5_strand.fast5
TATTCCTCCTTAGCTGTTACCCTCGGACAAGATTATACAGGGTAACCGGTGGCTAGCCAAGAGGTACTGAGCAAGTGGCAAGGGCCAGGGTATGAGATGTACCATGAGGCAATTGCTCGGCTAGCCCCTCACAATATTCGCCCCACCACCTATCGGCTTACACTCAATGATGGGATGCACCGCACAATGAGCCTCACTTAAGGCTATTTGGTCGTACGTCAATGAGTG
>700bacfb-24c6-41dd-a4a2-990bb63f7263_Basecall_2D_000_2d HP_MUSE_default_sample_id_5733_1_ch69_file11_strand_twodirections ../../2015_05_03_tanzania_serra/FAST5/fail/HP_MUSE_default_sample_id_5733_1_ch69_file11_strand.fast5
TCTGTACTCTGTACACTCTGTAGGCCAATGCTCGAGGTAAGGCTGGGATCCATACAAACATGAGTCAGCGGCTAGATTCTACGGAGCGCTCTATGGACTAATGCATCGATCTTAACTTCCGTGGAGA
>96218e9a-a480-4a70-aab9-c8ffb5e276a7_Basecall_2D_000_2d HP_MUSE_default_sample_id_5733_1_ch69_file7_strand_twodirections ../../2015_05_03_tanzania_serra/FAST5/fail/HP_MUSE_default_sample_id_5733_1_ch69_file7_strand.fast5
GTCTGTTGCCTGTGCTCTCTAAGTTTGCCTGACGCAGCCGCTCTGTTGACAACGCGCCGCGTTGGAACTCAGATCAATGTGTTGGCTGATGAAAGTTTGGTACCTCAGGACCCGGCATCCCAGTTTGGAACTCCCAATCACGTAATCTTTTGATAACGCCGCCTGTTGGGACGCATATCTAATTAGCCATTTAGTGATTCTAAACAGAAACGTCTAACGCGTGCCGCCTGCACTAATCGTAACCTCCGGACTCCCATCCTGACATCGCGTTGGACTCTAATGTGAGATGGGGTTGCGGAATTCTTAACTCCGCGCCTCTTATGATTCATGCTTACGGAATTGTTGGATTAATTTGTCGTAATTACTTGATTTTAGCGACTCCTTCTTGAATCGCGGTTAATCCCTTTCCATTGGGCGGGTCTAATTTGCCTCCGTGGTACCCCGACCAAAAATTATCACGATCATGTTGGATGCCTGTGGCTGGCGATCCTTAACTTTAAGCTGCCGCTATCTTCTCGTCTTATAGAATAATTCCCCGCTTGTGCTTCCTCGCACGGGGGAGATGAGCATGGTTCTATAACGTAGCAGGAAAATGATCGTCTCTCTTATCCGTCAGCCCTGTATGTGGTTGACAGGACGACTAATGGGTGCTTTGCACGTGTTCTAATCGCGGCCGTTGAGACGACTTACACTCTGAAGCGGCTCCCCTCTTAGCTGTACTGCACTATGTTTTTGATAACCAAAATATTTGGTGCTACAACAAGAGTGCGTAAGCACTAAGAGGCCTTAGGATGCGATTATTCGACAACGGAGTGCCCCAGGCGAATTGAAGACAGGAGGATCAATACTTATCGTTAACGTTACATAACTAGAGGAAAGCGGCGGATAAGAAGCACCAGTGCGTCTTCCTCGTGCAGTATAAAATACGGATGCCCCGTAGGAATAACCGGGGAATCGTAACGAGGAGACATTAGGAAGGTCTAAATTTAAGAGCACTGGTTAAGAGCGCACTAGGACAAGATACGGATGAGCGACCTGTTGTAGATCCAGTAAAATAGAAGCAAGTGCCAATAGGAACTACACGAAGTTGGGGATCCACAGACGATGTAAAATAATAGTGACATAAATTAATGCAACATTTGGATAAGCAACCCAAGTCTAGGAGACCAGGGAAGCGTCAGAGGGTCGCAAGCAGTCCGGAGGGAACTTCTACATTAAGTGGGAGGCACCACCCGTACGTTGGCGTTAGCAAATGAGGAGGACCATGGGCGTCGATGGAGGCTAAATTTCACTAAAAGCACCCTACGAGTTGCGTATCGACGTGCCTCATAGGTCAAACATCGCACTGTGGTCGGACGGAATGGACCTCTCCGCTGCTTGGACTTATGCCGTCGAGACCGGGGGTTTGGTATCGCACGGCTGCTTATGCGTCCAACAGACCCGTGATTGAGTTCAAACAACTTCTTATCCGACTTCATAACGGGACGTGATCTCAGCGTGAATCCAACGGTTTTCATGCAACTCCGTTTGTACGGTATTTTGACTCACTCCAGGCCAAAGTTCTGTTTATGTTTAGCTA
>f4c69fcb-0c4d-46b6-bde9-1540f5bdc05b_Basecall_2D_000_2d HP_MUSE_default_sample_id_5733_1_ch72_file0_strand_twodirections ../../2015_05_03_tanzania_serra/FAST5/fail/HP_MUSE_default_sample_id_5733_1_ch72_file0_strand.fast5
AATCCATCGCGCACTTTAACCCCACTCAACAATTGATACCAATCCAACCCAGATACCCGGGTGGGCTACCAATCAATCTGCAATTCTAAACCCTCTCAAGTTTTCGAGCCTGAATGGAATTTCCGGCCGTTACAGCCGGGGAGCCTTTAATAGCGCGTGCGCCATGGGCGCACGCGTATTACCAGCTGGAAATATCATGGGCTTTGAGCCGAAGGTTTGAATGGCGGTTTAGATCTTTATCTCGAAGACTCTTGGTGGGTCTATCTAAGTTCAAAATGATTACGTAGATACTTAGTTTGCCGAAAACCAGCTTCTTGGCGGTCGAAGTCAAAATTACGTTACGTGTGGCGATTGCGTTGTAACGATCTTAGCAACTAGATTGCGATAGATGAAATGGTCAAATCTCATCTGGTTACTGAATTGGCTCGGTGGGTGTCAAAACATAGTCGGGGATGTCACGTGTACGCAGTAGTGCCATTGCTTCCTCAGGGGAGATGAGTTCGACTCATGCGGAGGGGAGCACGCGCAAA
>8d64cdfb-a4cd-420d-a7db-74815270e387_Basecall_2D_000_2d HP_MUSE_default_sample_id_5733_1_ch74_file6_strand_twodirections ../../2015_05_03_tanzania_serra/FAST5/fail/HP_MUSE_default_sample_id_5733_1_ch74_file6_strand.fast5
GGTATTTATCACTGTACCCGTTAAACGGCAACCGCTTATTTTACCCAAAGATCCCGTGTAGCCAACCATCATGTTACGCCTGAAGGGAATCGCATGCCTGAATGCAAGGCAGCAGCCCTGTCGGCCGACACAGTTCGGCCGCCTTATAAACCTTCACGTCGGAGGGGT
>246f1fde-c392-47d4-ab58-6f8234d81731_Basecall_2D_000_2d HP_MUSE_default_sample_id_5733_1_ch77_file3_strand_twodirections ../../2015_05_03_tanzania_serra/FAST5/fail/HP_MUSE_default_sample_id_5733_1_ch77_file3_strand.fast5
ACGGATCCGCTAACATAGACGTATCTGGATCAACCAGCAGTTGAAGGGATACGGGCATTTACATCGTTGAACAACGAATTAGGCGTGAGCGGCGCCATCCCTCGCAGTACACTGGGCAATTGTATCCAACACGCTAGTGCAAGCCATGTAGATCCTCTCTACCGCCAACTCTTGCTGGCTCCCTATTACGGCCTCATTATCAAAGTAGGACATCAATTAAGAGTAGCCTTATGTAATCTCGAAGTGCGTAGCTTGCCTGTGAGAGTGGCATTGCTCTAGGTCATCCCCCAACTAAATGGCATAATGAGGTGTGAGTGAGCTTAGGCAGTCTATGGATTACCAAGGCCTACTCGAGTGGTCTCGTGTAGGAATAATCCCGGTGCCTCACGGGAGAATCAGTTCAATGATGAGAAGGAAGGAGCATGGTCTCTGGCGCGTTGCCACCGATCGCTGATCCGCACCAAACAAGTGTAAGCTGTGAAGGGTTAGAGACGCGGCCGTGAAGGCATCAAGCGGCGCGCATAGCGCTCTAGTATCATCAAGAGGTATGTTACCATAGAGAATTGGAGCGAGTAAAGCCTGTTACACCACCCACGAGATAGTCTACAACAGGGAGCCTCGAATTGGGACCCCATCGAATGACTGTTGTAAAGGCGGAGGGTCATAAACAGGCCCGGTTTGAACCCATCACGTATGTCGACATAGAAGTTGGTTATGTCGTAA
>4a00219a-3bb6-4aaf-8bdb-da8d37d69e24_Basecall_2D_000_2d HP_MUSE_default_sample_id_5733_1_ch83_file16_strand_twodirections ../../2015_05_03_tanzania_serra/FAST5/fail/HP_MUSE_default_sample_id_5733_1_ch83_file16_strand.fast5
GATTCATTTGGTACTCGTATTCAACGCTTGCGTTATCAAAACATAGTGATCTGAGTCCGCTATCAAATCCCTGATCGTATGAGGGTCAACGCCTCACGTGACTGCCATTGGACAACGGCCGGTTGAACCCGAGTAAGTCAAGAGGGTTTAATCGTTGAACAAACGAACCTTTAGTAGCGGTTGCACCACTCGAATTAGCGATCCAACATGGAGGTGGTAACCCATTTGTCGATAGGGTGTGAAATGGATTGCGCTGTTATCCCCTAATAACTTGGTTCTATTGATCAAAGGTTTGGGATCAATTTATGTCAATATTACTTTGAGGTGGCATTCGTGAATTAGGGGGTTTAGTCTCTTTCATTGTGGAGGTTTAATTTGCTCCGTGTACCCCAAGTACGAAAATCCAAGAGACCCATATACTGTCAGCGATGGCTATGGTAGGGCAGCTTGAACTAGGTCCATGCCCGAGCTCTTCCTCCGTCTTATAGAATAATCCCCGCTTCCTCACGGGGAGATCCAGTTTCACTGATTAGAGAAAGGAGACAGCATGGTCTTCGTGGTGCCGTTCATACTAGTCCTTATTTAAAGACACAATGATTGTGCCCTTTGCACGGTTGTACTAGAACCAAGCCGTTGCGGTCTCTCCCTGGCTCACCCTGGCCTCTGGTTAATTGGGTGCCCATAACATTATTTTATACCTCCACCCGACACACGCTACTGTTCATTGGCCAGCCAGACGGTATTGGTGGCGTTGTCAAACCATCATAGTACTTGGGTCTCAACAAACTTAGCCGTGTTTATCATAAACATTACGTGATCTGAGTTCAAACTAGCACTGTTGTGATCTCCAGCCTTAAATGGCTGCTCGTTATAGAAACATACTAGTGATTGGCTATTCGCTCCAACGCGCCTGTTTATCAACATGCGTACTTGAGTCGCTCCAAACTAGACATGGTTTTGGTTATCGACGGACGTGATCTGAGTTCAGACCGGACTTACTGTGAGTTTCAACGCCTCTGTAGTGAGCGTCAAACACTATCTGTATCACGTCAACCCTACATAGCCTGTTGATACGCCTCCAACGGTCTCTTACCTCACGCGCACGCTGATCACAGTGAGTTCGTCTAGGCAACAGGATTAGGTCGAACGCAGTCACGACACCATGCTGTCTCCTCGAAGGCTGAGGCACGCGCCGATCATTCCGTTGACACCGGGCAATATGAGTACTGGGGCACGAGGAATACGCGGCGTGACTTTAAAGCAGAGGAGACCACTGGGAGGCTTCAAGTTGGATAGGGCACAGAGCATGGATGAGGCACTCGTGCTTCGTCACGGAGGCAAATCCGGACTTCAGCAGGCAACGAGACAGGACCGCGCAGTGCAAAGGAGTCTCAAAGCTAAGTGTACGATACACACGTACGTAAAATAATTTAAGTAAGTGAATAAGTCTAGGGGATAACAGGGAACCGATTCACAGGGAGGGACCGCCATGATACGCCCGTCGTACGAGCTGGAGTCGCATGCGGAGGTGCATGCTGGGAGGCGGGGCGCCACGGAGTCCGTTGTAACTTCCACTCGAATCCGACCCCTTCGTACCCGTAAACCGGCCGTTTGAATCCCAGTATCATGGCTTTTGATAAACATGGGGCACGTTCGTTAGTGTCCGTAGTA
>a2cb03dc-8691-40e8-a23b-43a0971abd9c_Basecall_2D_000_2d HP_MUSE_default_sample_id_5733_1_ch95_file4_strand_twodirections ../../2015_05_03_tanzania_serra/FAST5/fail/HP_MUSE_default_sample_id_5733_1_ch95_file4_strand.fast5
GTGACTGTGGACCCTCACGTACGATTATAAACGAGACGCATCTATATTGCGCCGGGAGGGATGTTGGCTAAAGCGGCATCTTTATAGCACGCAGGCGAGATCTGGTTAACGATTCTGCCTAAGCTGCGC
>baf63ff6-62a9-4eda-aba6-b25f33be9d82_Basecall_2D_000_2d HP_MUSE_default_sample_id_5733_1_ch99_file11_strand_twodirections ../../2015_05_03_tanzania_serra/FAST5/fail/HP_MUSE_default_sample_id_5733_1_ch99_file11_strand.fast5
AATTCTTTATCCGTAGTGTTGACAGCCATCCATCAATAGGTAAGAGGCCCCAGCCTGCCCATGATGTATTTCAACGCCGCGGGTCTCGACCGTTGCAAAGGGTAGCACAATCATGTGCGACCACTAGTAAACGACGGCATACGAAGACCATGCTGTCTCCTTTCTCTAATCAGTGAATGATCTCCCGTGAAGAAGCGGGGATTATTCTATAAGACGAGAAGCTATGAAGCTTAAATTACATCAAACCGCCCACAACTCAATGACATACTGATGCTTAATTTTGGTCCGTCGGAGCACGGATTAAACCTCACAATGAAAGGACTAAACTCTAATTCAAGAATTACACTCTAAAATCAATATTGACATAAATTATCCAAAACCTTTGATCAATGAACTAAGTACTCTAGGTAAAGCGCAATCCATTTCACACCCCTATGGACAAACCGGGTCCACTACGCTGTGCTGAACTGTGCCAGTGGTGCAACTCGAGGCAAAGGTTCGTTGGTCCTCTCACGGATTAAAACTCGACTTGATGCGTTCAAACCGTGGCGGGCCGTCGATTTACTGAGACCGATGTTGTAATAAACAGGCGATGTTGATAAACAGGCGTACCGCTGTTTGATAATATCATAAGTATGTTGTAACACCAAGTTGGTTATCT
