# Supplementary material for: On site DNA barcoding by nanopore sequencing
Source: PLoS One. 2017 Oct 4;12(10):e0184741. doi: 10.1371/journal.pone.0184741 (PMC5627904; doi:10.1371/journal.pone.0184741)
Supplement: S2 File — Raw MinION and Sanger reads produced in the study. (GZ) [file pone.0184741.s002.tar.gz › Additional_File_3/S._alpinus_16S/assembly/raw.reads.unsorted]

>8c781d47-a8f4-4d2f-a56c-91f72d98182c_Basecall_2D_000_2d Marta_PC_default_sample_id_0729_1_ch402_file318_strand_twodirections FAST5/downloads/pass/Marta_PC_default_sample_id_0729_1_ch402_file318_strand.fast5
GGAACGGCCTCCTCCGCTGTTTGCTTAGGAGCTCAAAACACTAACCATCCGTGATCTGGCGTTGGTTGCCCAATGGTACGCCTGAGCGAGAAGAGAGGATACGGCATCGCCACCCGCCAAATTCGTTTACTATCAGGGCAAACATCGCCTGTTTATCAACATTGCCTCTACTCAAAACATAATGTATTGAGGTTTTCAAAATCACATTCCGGGGTCCCAAAACATCACCCACGTGTTTACTGGCCCCAGGCCAAACCGCCGCAATTCTCCGAGAGCCACAGAAGAAATGCGTGTTATGGTACACAAAAACCAACAAGTCACCTAAGGTTGCTTGGTCTAAACCGATTCGCCTGAGGAAAGCGACTTACGACAGGATATTTCAAAACCCCAACAAACTACCCCGCCTGTTTGTGTGGTGGGCTCCC
>cd9b3af9-2699-4458-ba58-9966eb834d78_Basecall_2D_000_2d Marta_PC_default_sample_id_5248_1_ch191_file77_strand_twodirections FAST5/downloads/pass/Marta_PC_default_sample_id_5248_1_ch191_file77_strand.fast5
ACGATATTGCTCGCCTGTTTATCAAAACATACGTGATCCGTCAGATGGAACGTGATCTGGGGTTAAGACCGGATCCTCACTGTTTATCAAACATACGTGATCTGAGTTTGCAACCGGATCGCCTTGTTTTTTATCAACATACGTGATCTGGAGTTCAAATCCATCGCCTGTTATTATCAAAACATTACGTGATCTGAGTTCAAACCGCGGACCGCCTGTTTATCAAACATCGCCTGTTTATCAAAATCAAGGCTATACGTGGTCTGAATTCGGGCGGCGCCTGTTTTGGTCAAAAAGGCTCTCTAGCCGCATTACTAGTATTAGAGGCACTGCCTTGCCCAGTGACAACGTTAAACGGCCGCGAGTATCCTGACCGTGCAAAGCATAATCATTTGTTCCTTAAAGCCAATGTATGAATGGCCACACGAGGGTTTAACTGTCTCTTGTTGCGATCAGTTGAAATTGACCTTTCCGTGAAGAGGCGGAAATACATTAAACGACGAGAAGACCCTATGGAGCTTTTAATTGACCTAATCCAACAGAATAACAATATACTCCACCAAGGACTAACAAATATTCTAATTGTGGATTATAAATTTCGGTCGCGGACGGAGCATAGAGAATACTCCGAGAAACACAAATACCAAGACTAAACCCAAAGTTAGGTAACATTTACAATTGATCCAGTCTTACTGATCAACGGAACAAGTTACCCTAGGGATAACAGCGCAATCCTATTCTATGAGAGAGTCCCCATGACAATAGGGTTTACGACCTGGATGTTGGATCAGGACATCCCAATGATCCGAAGGATAGATTAATGGTTCGTTGTTTACGGCATTAAAGTCCACGTGATATTATGAGTTTAAAGTGAAAGCTTTGGGTTTTG
>e9fe323e-1665-4124-871e-35c616714b7f_Basecall_2D_000_2d Marta_PC_default_sample_id_0729_1_ch97_file87_strand_twodirections FAST5/downloads/pass/Marta_PC_default_sample_id_0729_1_ch97_file87_strand.fast5
AAGGAGGCCGGGAATTCGATTTGTTTCTGTCGTTGGTGGGGTACAGCTGGTCAGTAGTCAATCACCACACCTTAAACTTATTTTACTGGTAGGCGCGAGAGCCGCGTAGTCCTAGGCGTAGTTGTAATGAACGCGATTTACAATGGGCAACCAGGGGCTAGCGTGTTTGTTATCTACGCGACCTGGATGAACTTATTGGTCTCGCGAGGATGGAGTTCTAGCGGCATGAAACCAAGAGGGGCATGGTTTAACCACACCAATATAGACCCTCGGCCATGCCACCTGTGAGTGAGTGAAATTATTGGGCTCTAAACCGTTGAGCGGCGGTCGACAGAGGATGCGTGGCCACGGATTTCTGGCCAAGGGGTAACCCCTAGAGGTTTTGATAAATATGGCTATAATATCAATAACAATAAACAACGCGTATGCGCTTCTTCGGCTGAGTAAATACTGAGCGGGATGCGCCGGAATTCTGCTCGGGAGTATGTTTGAGAAACAGATGGTACGCGGGAGAGCCGCCTAAATCTTAAGAATGCCTCTATCAAAAATAGGGGATTTCGTTGCGAAACTCTTTCTGTACGCCTCCC
>e960d0d2-9f09-433d-b58f-7de2fafb0a8d_Basecall_2D_000_2d Marta_PC_default_sample_id_0729_1_ch245_file87_strand_twodirections FAST5/downloads/pass/Marta_PC_default_sample_id_0729_1_ch245_file87_strand.fast5
GGACTGTTCTTATCCTCATACTTGCTCGCCGGGTTTTTATCACAAACATTACGTGATCTGAGTTCAAAACCGGAACGCCTGTTTATCAAACATGGATCTGCTCAGTCGCAAACGAGGTTACGGAGGTTTATCAAAACATCGCCTGTGTTTAAAAAACATACGTGATCTGAGTTCAACCGGGGCTTTACAGAGTAAAGGATACAGTCAAGGGACTTTAATCGTTGAACAAACGAAACCATTAATAGCTGCTGAGCACCATTGGGATGTCCTGATCCAACATCGAACCTTAAACCCTATTGTCGATAGGGACCCTAGAATAGGAGATTGCGCTTATCCCTAGGTCAACTTGTGTTCGTTGATCAGTAAGACGGCGGATCAATTTGTACAAAGTGTTACTTGATTGTTAGCTATGTGGTATTTGTTTCTCGGAGGTTATATTCTATGCTCCGAGGTCACCCCAACGCGAATTGCTAATATCCAATTAAGAATATTTGTTGGTCCTTAGCTGAGTAATGTTATTCTGTTGGATTAGGTCAAATTAAAGCTCCATAGGGTCTCGTGCCCTTGGTATTAATGTATTTCCGCCGCCTTCACACGGAAAGTCAGATTTCACTGATTAGAAGCAGAAGAATTAAACCGCTAATCTCGAGCTTTGGTTGCCAACAAGTCCCTATTTAAGGAACAAATTAATTATGTGAGGCTTTGCACGGTGTCACCCATACCGCGGCCGTTTAAATCAGTTGTCACTGGGCAGGCGATCCGCCCCCTAATACTAGTAATGCGCGAGGTAGGTTATTTACATAATAAACCAGGAGGATTTGGGTTGTCTG
>4e670d28-9b5a-4e8b-aac5-ee044df1840f_Basecall_2D_000_2d Marta_PC_default_sample_id_0729_1_ch472_file11_strand_twodirections FAST5/downloads/pass/Marta_PC_default_sample_id_0729_1_ch472_file11_strand.fast5
GCTTTTTGGTGTTCTTGGTGGGTTGCTCGCTGTTTTATCAAAGGCCATCACTCTAGCATTACTAGTATTAGGAGAGGCAGCTGCCTGTGGCCCAGTGACGGACCTGCTACACGGCCGCGGTATCCTGACGTGCAAAAGGTAGCATAATCATTTGTTCCTGTAGGACTCTAGAACTTGTATGAATGGCCACACGAGGGTTTAACCTGTCTCTTGCTTCTAATCAGTGAAATTGACCTTTCCGTGAAGAGGGCGGAAGATCACAACGTGAGTAAAGGCAGACCCTATGGAGCTTTAGATTGACCTAATCCAACAGATAACAGTAACAATACTCCACCAAGGGACCAACAAATATTCTAATTGGATTATATAAATTTCGGTTGTTCTAGGTACCTCGGAGCATAGAATAACCTCCGAGAAACAAATACCAAGACTAACAAGTCAAAGTAACATTTACAAATTGATCCCAGTCTTAACTGATCATTAACGGAACAAGTTACCCTAGGGATAACAGCGCAATCCCTTCTAGCGTTCTGATGGACAATAGGGTTTACGACCTCGATGTTGGATCAGGACATCCCAATGGTGCAGCAGCTATTAATGGTTCGTTTGTTCAACGATTAAGTCCTACGTGTATACACGTGCCATATGAATGACCGTTTTATCGTTTTA
>e7e6318d-c24f-47c2-af03-7ef91e3fad2e_Basecall_2D_000_2d Marta_PC_default_sample_id_0729_1_ch409_file41_strand_twodirections FAST5/downloads/pass/Marta_PC_default_sample_id_0729_1_ch409_file41_strand.fast5
TGTTTCTTTCTGTTGGTGCCTGATATTGCTCGCCTGTTTATTATCAACATCACCTCTAGCATTACTAGTATTAGAGGCACTGCCTGCCCCAGTGACATCGTTAAACGGCCGCGGTAGTGAGTACGTGCAAAAGCATAATCATTTGTTCCTTAAATAGGGACTTGCTGAATGGCCACACGAGGGTTTAACTGTCTCTTGCTTCTAATCAGTGAAATTGACCTTTCTCGTGAAGAGGCGGAAGACCCATTAATAAGACGAGATAACAGATGGCGGTCCTATTGGCTTACGACGACTCCGATAACAGAATAACAATACTCCACCAAGGGACTAACAAATATTCTAATTGGATTATAAATTTCGGTTGGGGGTATCTGGAGCATAGAATAACCTCCGAGAAACAACAACCAAGACTAACAAGTCAAAGGTAACATTTACAAATTGATCCAGTCTTACTGATGTAACGGAAGAACAAGTTACCCTAGGGATAACAGCGCAATCCTATTCTAGAGTCCCTATCGACAATAGGGTTTACGACCTCGATGTTGGATCAGGACATCCCAATGGTGCAGCAGCTATTAATGGTTCGTTTGTTCAACGATTAAAGTCCTACGGATCCGTACCAAACGTCCAAACCAGCGGCGTTCACTGTTTATGC
>2e9319d3-8e25-4591-9484-fec6d6a9fd78_Basecall_2D_000_2d Marta_PC_default_sample_id_5248_1_ch305_file9_strand_twodirections FAST5/downloads/pass/Marta_PC_default_sample_id_5248_1_ch305_file9_strand.fast5
GGGAATTTTGTTCTTCTTATGATATTGCTCGCCTGTTATGACAAACACATCACCTCGGCATTACTAGGTATCGGAGCACTGCCTGCCCAGTGACAACTGTTGCACGCTGGCCGGCGCGGTATCCTGGCTGGACATTCAGGTAGCATAATCATTTGTTCCTTAAAATAGGAGATCGTATGAAGCATGGCCACACGAGGGTTTAACTGTCTCTTGCTTCTAATCAGTGAAATTGACCTTTCCGTACCAAAGAGCGGAAATACATTAATAAGACGGAGAAGACCCTATGAGGTTGCTTAACTAGATCTAAGCAAAGAAATAACAATATACTCCACCAAGGACCAACAAATATTCTAATTGTACATTATAAATTTCGGTTGGGGTACTCGAGCATAGAATAACCTCCGTAGAAACAAATACCAAGACTAACAAGTCAAAGCTATAAAGTTTACAAAATTGATCCAGTCTTAACCTGGATCAACGGAACAAGTTACCCTAGGGATAACAGCGCAATCCACTTCTAGAGTCCCCCGGACAAGATAGGGGTTACGACCTCTAGATGTTGGATCAAAGTACCGCGGACTTCGGTGCAGAGCAGCTATTAATGGTTTATTTCGTTTACCCAACGTAAGTCGACACCTGTGATGTCATCGATGTCCAAAAACCTGAAAGCTTGTTCGTTATGTTTC
>74d7b988-74a0-4f95-aacc-cd1e255e11ad_Basecall_2D_000_2d Marta_PC_default_sample_id_0729_1_ch212_file201_strand_twodirections FAST5/downloads/pass/Marta_PC_default_sample_id_0729_1_ch212_file201_strand.fast5
GTTTCTGTTGCTGCTGATATTGCTCGCCTGTTTTTATCAAAACATCACTCCTGAAGTCCACCTAGTATTAGAGGCATCCTTGGCAAACTGCCTATATGCGTTAGACAACCCACGGCCGCGGTATCCCTGACCGTGCAAAGGTAGCATAAATCATTTGTTCCTTAAATAGGGACTTGTATGAATGCCACGAGGGTTTGACTGTCTCTTGCTTCTAATCAGTGAAATTGACCTTTCTCCGTGAAAAGAGCGGAAATACATTAATAAGACGAGAAGACCCTATGGGAGCTTTAATTGACCTAATCCAACACCAACAACAATATACTCCACTAAGGACTCAACAAATATTCTAATTGGATTATAAATTTCGGTTGGGGTGACCTCGGAGCATAGAATAACCTCCGAGAAACAAATACCAAGACTAACAAAGTCAAAGTAACACATGTCAAATTGATCCAGTCTTACTGATCAACGGAACAAGTTACCCTAGGGATAACAGCGCAGATCCTATTCTAGAGTCCCTATCGACAATAGGGTTTACGACCTCGATGTTGTCTGGATCAGGACATCCGAAATGGTGCAGCAGCTATTAATCGTTCGTTTGTTCACGATTAAAGTCTACATTATTGGCGCCATTCAACCGACCGTCGTGTTTGTATGTTTG
>27bbf4a9-cfd5-41d2-8d85-1d71b105df09_Basecall_2D_000_2d Marta_PC_default_sample_id_0729_1_ch287_file27_strand_twodirections FAST5/downloads/pass/Marta_PC_default_sample_id_0729_1_ch287_file27_strand.fast5
GTTTCTGTTGGTGCTGATTGCTCGCCTGTTTATCAAAACATCACCTCCTAGCATTACTAGTATTAGAGGCACTGCCTGCCCAGTGACAACTCGTTAAACGGCCGCGGTATCCTGACCGTGCAGCAAAGGTAGCATAATCATTTGTTTGGGCAAATAGGGACTTGTATGAATGGCCACAAAGAGCTATTTAACTGTCTCTTGCTTCTAATCAGTGAATTGACCTTTCCGTGAAGAGGCGGAAATACATTAATAAGACGAAGACCCTATGGGAGCTTTAATTGACCTAATCCATAAACAGAATAACAACAATATACTCCACCAAGGACCAACAAATATTCTAATTGGATTATAAATTTCGGTTGGGGTGACCTCGGAGCATAGAATAACCTCCGAGAAACAAATACCAAGACTAACAAGTCAAAGTAACACTTTACAAATTGATCCAGTCTTACTGATCAACGGAACAGGTCCTAGGGATAAAAGCGCAATCCTATTCTAGAGTCCCTATCGACAATAGGGTTTAATAAACCTCGATGTTGGATCAGGACATCCCAATGGTGCAGCAGCTATTAATGGTTCGTTTGTTCGCATTAAAGTCCTACGTGATCTGAGATTCAAACCAAACCGTTCATATTT
>dad8af76-c4b7-4cd7-b499-fea6e4ad72ae_Basecall_2D_000_2d Marta_PC_default_sample_id_0729_1_ch342_file201_strand_twodirections FAST5/downloads/pass/Marta_PC_default_sample_id_0729_1_ch342_file201_strand.fast5
GTTATTGTTGGTATAAAACAGTGGGATTTTCGATATAACGAGATACATGATAATGTTTTACAGACGGGGAGATCGATTAACCGCTACACAATAGATTGTCCGTCTACAAACAAGTGGATGGGTTTTAACAGCCAAGCATATGTTTTTGACAAAATACTAGGCGGAAGTTTGACAAGGGATACACCAGCAGAGAGTCCAGAAACATTTAGTACTAGTCATGATACATAGAGGCTAGAGACAGGCGCATGGCTAGTAACACCACAAGTATCGGAGTTAATGAGATAATAATGTAGCTCCAGCAAATTGCTAAGCGGCAGCCGAATCAGTTGTAAGCACTGTTGACTTAATCGAACAACGAAACCATTAAGGGCGCTGCTGCAGGTTCTTGATCTCTGTATTCAAATGGTTATGTAAATCTTGTTTGGATCCTTGACAGGATCGCGTGTGTTCCCTATACGCGCTCCCGAAGGCATGTTAGACCAACTGCATCAATTGGAACTTGTTATTGACCCCAGGTGTGTCCTATCTGTTTCTCGTAGTATTCCATCCCGCGTTATCAACGAACCTAATCCACGCGAAAGGTTGTGGTCCCTGTGGCCTATCTGTTATCGCGTGCTTGGGATCGGTCAATGGGCAGCTCCATGATGCTCCTCCTGAGCATCTTACTCCCGTGCCTTGCCTCCATTGAACTGGAAAGGGATCTCCACGATCTTTAATGCAATGACAGGAACCCTTCGTGCCGCCAAGATTGGCCGGGGAGTGCACCCGACAAAGCTACGCTGAGGCTATCTTTCAAATCTTACCTGATAAGGCGCCGTTGAAGTTGATTTCCGGACG
>9a736cc1-e650-4c54-af28-c70b286846fd_Basecall_2D_000_2d Marta_PC_default_sample_id_0729_1_ch176_file218_strand_twodirections FAST5/downloads/pass/Marta_PC_default_sample_id_0729_1_ch176_file218_strand.fast5
GAAAACTGCATACCAGTTCATCCAATCACGTAGGACTTTAATCGTTGAACAAACGAACCATTAAGCTGCACCATTGGGGATGTCCCTGATCAACAACATCGAGGTCGTAAACCCTCATTGAGATAGGATTCTAGAATAGGATTGCGCTGTTATCCTAGGGTAACTTGTTCGTTGATCAGGTTAAGACTGGGAATCAATCAATTTGTAAATTAGTTACTTGATTGGTTGTTTCGCAATTATTCTATGCTCCGAGTCAGCAGACCGGAAATTATAATCCAGATTGAGAATATTTGTTGGTCCTTGGTGGAGTATTGTTATTCTGTTGGATTAGGTCAAATTAAAGCTCCATAGGGTCTTCTACGTCTTATTAATGTATTTCCGCCTCTTCACGGAAAGGTCAATTTCACTTGGCAGCAAGAGACAGTTAAACCTCGTGTGGCCATTCGAGTCCCTACTTTAAGGAACAAATGATTATGCTACGGTTGCACGCGTCAGGGCAACAGAGGCCGTTCTGAATGCAGGCAGTGCGCGCAATACTAATAATGCTAGAGGTGATGTTTTGATAAACAACCAGGCGCCATTTGAACTCCAATCACGTAATGTTTGATAAACAGGCAGACGCGATGCTCCAGTACGCGATGGTTTTGATAAACAGACGATCCGGTTTGAACTCCAATCACGTATGTTTTGATAAACAGGCGATCGAGTTTGAACTCAGATCACAATTATGTTTTGATAAACAGGCGATCCAGTCTGAGATCACGTCCAGTTTAATGGCACGTAATGTTTTGATAAACAGGCGATCGGGTCTGAAACGCAGAGATCATGTTTATGATAAACAGGGCAGCTTTCTGTTGCGTTATTACA
>e6d5251e-571d-4132-8e42-a3bcf1e1ba88_Basecall_2D_000_2d Marta_PC_default_sample_id_0729_1_ch114_file28_strand_twodirections FAST5/downloads/pass/Marta_PC_default_sample_id_0729_1_ch114_file28_strand.fast5
AATGATATTGCCTGGACGAATTCAGTGTAATCACGTATGGTATTTTGATAAACAGGGAGTGCGGTTTGAACTCAGATCACGTATGTTTTACCAACAGAGGCAAAGCCCCGGTTTGAACTACCAATCACGTATGTTTTGATAAACAGAGGCGTTCCGGTCTGAACTCAGAAATCACGTGTTGCGGTTTGAAACGCGATACAGGATCTATGTTTTGACTAGAACGGCGGCCCGGTTACGGAATTCGATAAGCAATCAGTCCGGTTGAACTCAGATCACGTATGTTTTGATAAACGAGGCGATCCGGTTTGAAACTCAGATCACAAGTAATGTTTGATAAAACCCGGGGAAGGGTTTCCTGTCATGTTTTGGTGAG
>9c145187-9a4c-4e97-98c5-e710eb3ad301_Basecall_2D_000_2d Marta_PC_default_sample_id_0729_1_ch315_file28_strand_twodirections FAST5/downloads/pass/Marta_PC_default_sample_id_0729_1_ch315_file28_strand.fast5
GTTCGACAGTATCCCAAAGGATGCTTCCTACGAGTGCTATATTGTTAAACTCCGCTAGGTAAAGGATCGTAGTGGCCGTGCAAAGGTAGCATAATCATTTGTTCCTTAAATAGGGACTTGTATGGAACCACGAGGGTTTAACTGTCTCTTGCTTCTAATCAGTGAAATTGACCTTTCCGTGGAGGCGGAAATACATTAATAAGACGAGAAGACCCTATGGAGCTTTAATTGACCTAATCCAACAGATAACAATATACTCCACCAAGGACCAAATATTCTAATTGGATTCTATAAATTTCGGTTGGGGGTACTGGAGCAGCGATAGCCCCAGAAACAAATACCACAGCTAACAAGTCAAGCTAACCACTTTACAAATTGATCCAGTCTTACTGATCAACGGAAACAAGTTACCCTAGGATAACAGCGCAATCCTATTCTAGAGTCCGCTGACAATAGGGTTGTCCACGACCTCGATGTTGGATCAGGACATCCAATCGTGAAGCAGCTATTAATGGTTCGTCATTGTTCACCGATTAAATTACACCAGTGTGGTTACCATT
>287f6ffd-3811-407e-9146-8c1c90af6958_Basecall_2D_000_2d Marta_PC_default_sample_id_0729_1_ch336_file74_strand_twodirections FAST5/downloads/pass/Marta_PC_default_sample_id_0729_1_ch336_file74_strand.fast5
CTTTCTGTTGGTGCCTGATATTGCTGCCTGTTTATCAAAACAGCTCGCCCTCTAATTATTAGAGGCGGCTTAAATTACTGCCCAGTGACAACCTGGTTTAAACGGCCGCGGTATCCTGATAATTCATAGCAACAATCATTTGTTCCTAGGAATTTTAACTGTGCTGACTGCCACACGGTCCACCTAATCCGCCTCTAATCACCCAAATTGACCTTTCCGTGAAGAGGCGGAAATACATTAATAAGACGAGAAGACTGGCTCCTCAGCTTTAATTAGATTGTAACAATCCAACAGAATAACAATATACTCCACCAAGGACCAACAAATATTTCTCAATTGGGGATTATAAATTTCGGTTGCTGGTATCGCGCGACTACGACAAGAATACTCTGGCCCGAACACATATCACGACTAACAAGTCAAAGTAACACTTTACAAATTGATCCAGTCTTACTGATCAACGGAACAAGTTACCCTAGGGATAACACGCAATCCTATTCTAGAGTCCCTATCGACAATAGGTTTAAGGACGCCGATGTTGGATTACGACATCCCCAATGGTGCAGCAGCTATTAATGGTTTCGTTTGTTCAACAGCATTAAATTCTACGTGATCTGGATTCCAACACGTTGTTTGGGGTTAGGCAGTACAAGTAAATTTATTTTGACTAAACAGGGCGACCCGGTTTAACATGACCAATCACGTATGTTTTGATAAAGTCCACCCCCGCTGAAGGATAAGGCGCTGTTGAACTCAGATCAATTATGTTTTGTAACAAACAGGCGACAGTTCTTTTATGTTTGGGTTAGTATGCA
>387fdfba-953d-4d1b-9c1b-615afa13f36d_Basecall_2D_000_2d Marta_PC_default_sample_id_0729_1_ch387_file286_strand_twodirections FAST5/downloads/pass/Marta_PC_default_sample_id_0729_1_ch387_file286_strand.fast5
GAACTCATATGCGCTCCCCTCCTCCCTCCCGGGATATGCTTCCTGCTTGCCTCCCCTTCTCTGCCCATTCCCTCCCTTGGCGGTGCCCATCCTCTTTGGACTCTTCCCCCTGCTCTCGTAATTCTGCCACCCCCTCCTACCCTCGTATTCATCTTCTTCCTTTTAACACCTTAAACTCGCGGGTTATCGGAAGAACCCCCCACACGCGAGGGTTTAACTCGTGTATTGCGCCTTCTAATCAGTGAAATTGACCTTTTCCGCGTGCAGTGCACGAGCGAGCCCAGCGGAAACTAAGATTAAGATAAGCAAGCAATATACACGGTAGGCTGGAGCTTTAATTGTGACCTAATCCAACACGAGGACCACAAAGCAATATACTCACCATACACGACCAACAAATAATTCTAATTGTAGCACTTAAATCGTCTTCTTTCGGTTTGTGTTACGCATGGTAATAAGCGCTAACGATAACCTCCGAGAGAAACAAAGCCATACGCACAGAGAAGCTAACAACTACATTGAAGCACTACTATCATTTAATAAATTAAACAATCAGTGCGTCTTACTGACAGCTCTCCGTGAATGGGCCGCGAGAGCCGGTGTGTATAGACAAGAGGGATAGACCACCGTACACCGTGGTCACCCGTACGCCTATCAGCCACAAATACAGCATGAGGCGTGTTTAAGCGCAGGCGTATTTAATCCCTATCCCATCCCAGGAGCAACGACCCGTAAAGTGGTTCGTTGTTTGTTCTAAAATGTGCCGCGGGTTAGTCAAAACATACGTACTGTATACGATTGTCAAAATGAGCATAATGCTTTTCTGTCTATCAAAACATACGTGATCTGAGTTCATGACAAACCGGGGATAGTGCCTAGGAGGCAACATGTTCTATCATAGATAAAACATCTCTATCCTTGATGTCAAAAACCACACTTACCACTGTTTGTCTTTAGATAGCCATGACAAGGGTGATGCTTTATCAGCGGGTAAACACGACGTTAATCGCCAGCAACGTGATGAAGGCAGCCCAGGGATGGAAGGAGCGAGATCATACGCAGGGAGAACTCGAGACCCCATAACAAACGGAAACCAGGGCAGGAGGCGTCTTGCGCGCATAAGGGAACCACAGAATTGGAGGAGATGAGGCTGCGATCCCTAGGAAGAAATGCGGCTGGGCAGGGAGCGAGTAGTGTCAGCGGGCACCGTGGAAGAATTCGGGATTGCCTCCGTAGAGGTTCTATGTCGGGCGAGGCAAGTTGTGTTGATTTCAGTACGCGATGAGGAGGATACGGAAGTTACGAGTTCTTGACAAAGAACATCGTCCGGTTGAGTGCATGCTACGGCCGTGAGGCTTTGTATCCATCCTTCCGTGTTAGTTATTCGTGCGGTTAGTTTCTGGAGGATGCGTCTATGCAATGACGAAATTATAGAAGGCATTGTTGACAAAGGTCTAGTTGATGTCTCTTGTCGTTATATTTATTAATGCGGTCCGCACTGCGGTCAGGCCAAAGCAATCCCCGGGTCTTCTGGCGTTGATGCATCCTTAGTTTTCTCTTAGTTCCCTCATTACTAAACGAAGGTCGATTGTTCACGCACTCCGTGTTAAAGAGAAGCAAGAGACATTCAAATGGCTCCGTGTGGCCATTTCATACATCGTGGCTAGTTCAGGAGACTAAACAAATTCACTATGGCTGTCGCGCATTTACAGGATACCGGAGGCCGTTTAACAGTTGTTAGGATTCAAGGGCATCCCGCTCCGTGCATAATAGTTTTGAGTAGGTGAGGAGCACTTCTGTTTATGTGTTGGTCGATACATAAACATAGCCAATTG
>d8928561-89c8-4b43-9609-369f93ce3e20_Basecall_2D_000_2d Marta_PC_default_sample_id_0729_1_ch43_file106_strand_twodirections FAST5/downloads/pass/Marta_PC_default_sample_id_0729_1_ch43_file106_strand.fast5
ACTGTCAACCGGATCGCCTGTTTATCAAAACAGCCTGTATTAGCGTCAAACATGACTCTCACCCCAAATTGGACCGCCTGTTTGACAAACATCGCCTGTTTATCAAACATTACGTGATCTGAGTTCAAACCGGGGTGTTGGCTCGGCCGGTTTATCAAAACATACGTGATTGAGTTCGAACCACGGACCGCCTGTTTATCAAAACATTACGTGACCTGTATCCGATTCAAACCGGGCCGGCTGTTATCAAAACATTACGTGATCTCAGTTCAAACCGGTTTGCCTGGCCGGCTAAAACATTACGTGATCTGAGTTCAGGTGCCGGGTCGCCTGTTTATCAAAATAAATGCTAATCTGCGTTCGGAACAATGGGAACGCCTCGGTTTAAAAACATACGTGATCTGAGTTCAAACCGGGGACTCCCGCCTGTTTAAAAACATACGTACGCTGTCATCCGGGGTTATGCGTTGAAAGCTCGGGTCTCCCCGCCTGTTTAAAACATGATCGTACCGGAGTTCAAACCGGCCGGTTTGAACTCAGATCACAGGTTATGTTTACCAAACAGGGCGAAAATGAGGAATTAAGAGATTACCTGCATCTTTTTGATAAACACAGGCGTTTTTGATAAACAGGCGGGGATCCGGTTTGCAACGCAGATCACGCTGTTGAGTTCTGAACTCAGATCACGTGTCCGGTCTGAACTCAGATCACGTGTCCGGTTTGAACTCAGATCACGTATGTTTTGATAAACAGGCGCCGGTTTGAACTCAGATCACAGGTCTATTTTGATAAACAGGCGGCCCGGTTTTGAACTCAGATCACGTATGTTTTGGACAACAGGCGATGTTTTGATAAACAGGCGGTTGTTTGTGACAAACAGGCGACCCAGCTTATGAACTCGATCACGTACACGTTGAGTGGGATCACATATGTTTGATAAACAGGCAACCCGGTTTGAACTCAGTTCAATCAAGTTTATGACTTGCATCGTTGAACAAACGAACCATTAATAGCTGCTGCACCATTGGGATGTCCTGATCCAACATCGAGGTCGTAAACCCTATTGTCGATAGGGGGACTCTAGAATAGGGATTCGGCGCTGTTATCCCTAGGGTAACTTGTTTCGCCGTTGATCAGAGTCACGGGTAGAATCAATTTGTACAAAGTGTTATTTGTACTGTGCTTGTTATTGGTATTTGTTTCTCGGAGGTTATTCTATGTGCGGGGTCACCTAGAAAACCGAAATTGTTATCAATCCAAGTCGTAGACTATTGTATGTCTGTCTTTGGAAGTCCGAGTCCGGTGCCAGGGCTACAAGGGACTATCCAGTGGGCTTCTGGTGCTTAATGTATTTCCGCGCTCGTGCCCACAGGGAAGTCCAAGTTCCACTGAGAATTAGAAGCAAGAGCAAATTCAGGACCCTCGCGGCCATTCATACAGTTCGAGCGCAGGAACAAATGCCCGGGCTTTGCACAGGGAGCAGGTGAGGTTAATCAGATTTGCGGGAGTAGCGGAAATATAGCGAGATTTCGACTAAGTCTTCCCTGGCAGTCAGGGAATGCGGCTAGAGGCCTAATAAATGCGGAAAACGAGTTTTGGCTCGGCGAGCGTTC
>b904af79-6d7e-420a-a502-7853a5d4074c_Basecall_2D_000_2d Marta_PC_default_sample_id_5248_1_ch238_file1_strand_twodirections FAST5/downloads/pass/Marta_PC_default_sample_id_5248_1_ch238_file1_strand.fast5
GAAATTTCTGGCCTGATTAGCCCGCCTGGTCCAACATCACCTCTAGCATTACTATAGATATTAGAGGCACTGCCTGGTTAGGGCAATCTAGCTGTTAAACGGCCGCGGTATCCTGGACCGTGCAAAGGTAGCATAATCATTTGTTCCTTAAAAATAGGGACTTATGAATGGCCACGAGGGTTTAACTGTCTCTTGCTTCTAATCAGTGAAATTGACCTTTCCGTGAAGAGGCGGAAGCCATTAATAAGACGAGAAGACCCTATGGAGCTTTAATTGACCTAATCCAACAGAATAACAATATACTCCACCAAGGACCAACAAATATTCTAATTGGATTATAAATTTCTCGTTGGGCACCTGGAGCATAGAAAACTATACTCCGAGAAACAAACACAGGACTAACAGTCAAAGGTAACACCTTTACAAATTGTAATCTCAGTCTTACTGATCAACGGAACAAGTTAGCGCCGAAAACAGCGCAATCCTATTCTAGAGTCCCTATCAATAGGGTTGCAGGACCTCGATGTTGGATCAGGACATCCCAATGGTGCAGCAGCTATTAATCGTTCGTTTGTTTAACAGCATTAAAGTCCCTACGGATCTTATTAACGAATTCATCCGAGAACGTCT
>24bcbf0b-5477-4525-9338-29c690d67d3a_Basecall_2D_000_2d Marta_PC_default_sample_id_0729_1_ch223_file205_strand_twodirections FAST5/downloads/pass/Marta_PC_default_sample_id_0729_1_ch223_file205_strand.fast5
GATCTTTCTCTGTGTGCTGATATTGCTCGCCTGTTTATCAAAAAACATCACCTCTAGCATTACTAGTATTAGAGGCACTGCCTGCCCAGTGACAGACCTGTTAAACGGCCGCGGTGGTATCCTGACCGTGCAAAGGGTAGCACCACTGTATTTGTTCCTTAAATAGGGACTTGTATGAATGGCCACGAGGGTTTAAACTGTCTCTTGCTTCTAATCAGTGAAATTAACGTTTAATGCGCAGGGGGCAACCATTAATAAGACGAGAAGATCCTATGGTGCTTTAATTGACCTAAAGATCCAGAACAGAGTGACAATATACTCCACCAAGGACTAACAAAATTTCGGCAATTGGATTATGAACTTTCGGTTGGGGTACTCGGAGCATAGAATAACCTCCGAAACAAATAGAGACTAACAAGAGTCAAAGTAACACTTTACAAATTGATCCCAGTCTTACTGATGAATGGAACAAGTTACCCTAGGGATAACAGCGCAAGAATCCTATATTCTAGAGTCCCTATCGACAATAGGGTTTGCCACGACCTCGATGTTGGATCAGGACATCCCAATGGTGCAGCATAGCTATTAATGGTTCGTTTGTTCAAACCCGATTAAAGTCCTACGTGATCAATCATTGGAATTGAATTCGTTTTATTATAGATA
>98a10770-f89a-4b81-9916-67679c0fbf78_Basecall_2D_000_2d Marta_PC_default_sample_id_5248_1_ch145_file36_strand_twodirections FAST5/downloads/pass/Marta_PC_default_sample_id_5248_1_ch145_file36_strand.fast5
GGTTCTTCTGTAGTGATATTGCTCGCTGGTTTAAACATCACCTCTAGCATTACTAGTATATTAGAGGCACTGCCTGCGCGATCTATACTGTTAAATACGGCCGCGGTATCCTGAACTCTAGTGCAAGGGCATAATCATTTGTTCCTTAAAATAGGGACTTGTATGAATGGCCACACGAGGGTTTAACTGTCTCTGTGCTTCTAATCAGTGAAATTGATTTTCCGTGAAGAGGCGGAAATACATTAAATCAAGACGAGAAGATGGCTAACCGAGCTTTAATTGACCTAATCCAAACAGAATAACAATATACTCCACCAAGGACCAACAAATATTCTAATTGGATTATAAATTTCGGTTGGGGTGACCTCGAGCATAGAATAACCTCCGAGAAACAAAATACCAAGACTAACAAGTCAAATGACACTTTACAAAATTGATCCAGTTGTCTTACTGATCAACGGAACACAGTTACCCTAGGGGATAACGCGCAATCCCTTCTAGAGTCCCTATCGACAATAGGGTTTACGACCTCGATGTTGGATCAAAAACCATGACGATCCGAAGCGCAGCAGCTATTAATGGTTCGTTTTGTTCATACGGATTAAAGTCCTACGTGATCTGGAGTATTCAAACCAAACGTTTTATTTTATGTTTCT
>8d2b5b7a-cfa0-4d03-9319-4609f114c007_Basecall_2D_000_2d Marta_PC_default_sample_id_0729_1_ch145_file287_strand_twodirections FAST5/downloads/pass/Marta_PC_default_sample_id_0729_1_ch145_file287_strand.fast5
GATCTTTCTGTGCTGATATTGCTCGCCTGTTTATCAAACATCACCCTCTAAGTCTACTAGTATTAGAGGCAGGTGCCTGCCTTGAAGATCGGGTTCCAACGGCCGCGGTGATCATCCTGACCGTGCAGGTAGCATAATCATTTGTTCCTTGTAAATAGGGACTCTTGTATGAACCCCACACGAGGGGTTCAACTGTCTCTGCTTCTAATCAGTGAGAAATTGACCTTCCGTGAAGAGGCGGAAATACATTAATAAGACGAGAAGTACCCTATGGAGCTTGCAGTACTAGGATCAAACAGAATAACGACTACTCCACCATACCGACTAACAATTTCTAATTGGATCTAAATTTCGGTTGGGGTGACCTCGAGCATAGAGAATAACCTCTAGAAACAAAATACCAAGCTAACAAGTCAAAGTAACACTTTACAAATTGATCCAGTCTTACTGATCAACGGAACAAGTTACCCTAGGGATAACAGCGCAAACCTATTCTAGAGTCAGGGCCGGACAATTGTTTACGACCTCGATGTTGGATCCGACATCCCAATGGTGCAGCAGCTATTAATGGTTCGTTTGTTCAACGATTAAAGTCCTACGTGATCTGAGTTCATCCAACACCGCTGTTTATCAAAGACATCGCCTGTGTTTATCAAAACATACGTATTACCGGTTCAACCGGATCGCCTGTTTATCAAACATCGCCTGCTTATCAAAGCACGCGCTGTTGGTAAAACATTACGTGATCTGAGTTCAAACCGGGCCGCCTGTTTATCAAACATACGTGATTGGAGTTCAAACCGGGCGCCCTGTTGGTATCAAAACATTACGTGATCTGAGTTCAAACCGGACGTGATCTGGAACGCTTTCCCGCTAGAGTAAAAATAATCCACTGTTTCAAATCTCCTAAAAACATTACGTGATCTGAGTTCAAATGGATCGCCTGTTGTTATCGACTCATACGGGTTGATCTCATGTCTAATACAGAAAACATACGTGATCTGGGTTCAAACTGGAACCGCCGCTGTTTGACAAAACATATACGTGATCTGAGTTCAAAGCGACCTAGACTTTTTTATCAAAGCTACATGCAGTGGTCTGAGTTTAATGAAACAGTTGTCAGGCGATCAGTTAATGTTTAATAAGGGAATGCGTTGGCGACCCAGTCAAAACAGTCGTGTTGTGATAAAACCAGGGAGTTCCGTTATTAACATCAGGCATTCCACATAGTTTATTTGAGTACAGGCTAAGTCATAAATTTTGGGATAAGGAGGTAGGAGGTTTACAAACAGTAGAGTCGTTAGGCTGAAGGAACAGTCTTGATTTGCTACGGCAAAGGAGATTAAGAAGTGTTTGAGTGGCTTGAAGAAGTCCATGGGTTTTGATAAACAGCGCTGTTTTGAAGGACCAACCCACCGGTCTGAAATCCTCAGATCACGGCATGTTGGCAAGTTCAGAACTCAGATCATAGTAGTTTC
>d48452c5-a329-4096-9185-fe0df32e1ff6_Basecall_2D_000_2d Marta_PC_default_sample_id_0729_1_ch215_file78_strand_twodirections FAST5/downloads/pass/Marta_PC_default_sample_id_0729_1_ch215_file78_strand.fast5
GTACTTTGGTGCCTCCTATCCGCCCATGTCCTCGCCGCTATCAAAACATAATGGTGGATCCCAGCATAAGAAAACCATCTAAGACCGCGCCCGCTGATGTAACAGCAGTATTTGCCATGGCAACCTAAAGTTCTTATGAGAGCGTAAAACAATGATGTAGCATTGGAGGCCGAGACGGGGTCGCGCCTTGCTCCAGCAAACGTGATGGAGTTCACAAACGAAATTTCTGGTGTTGCTGTC
>8779f15d-c4da-4c45-b4b3-1a7a3476a502_Basecall_2D_000_2d Marta_PC_default_sample_id_0729_1_ch220_file50_strand_twodirections FAST5/downloads/pass/Marta_PC_default_sample_id_0729_1_ch220_file50_strand.fast5
TGATATTGCTCCGGTTTGAACTCAGATCACGTAGGACTTTAATCCTTCGAACAAACGGAACCATTAAGCTGCTGCACCATTGGGGATGTCCTGATCCAACATGAGGTCGGGCCCTAAAACCCTATTGTCGATAGGGACTCTAGAAATAGGATTGCGCTGTTATTAGGGTACTGTTCCGTTGATCAGTAAGACTGGATCAATTTGTAAATGTCATTTGACACTTGTTAGTCTTATTTGTTTCTCGAGGTTATATTCTATGCTCCGAGGTCACCGAAACCGGAAATTTATAATGCGCAATTTAGAATTGTTGGTCCTTGATGGAGTATATTGTTATTCTGTTGGATTAGGTCAATTGCACGCTCCATAGGGTCTTCTTCGTCTTATTAATGTATTTCCGCCTCTTCGCACGGAAAGGTCAATTTCACTGATTAGAAGCAGAGAGACAGTTAAACCCCCTCGTGCGCTTCCAGTCTACAATATGTTCTAAGGAACAAATGATTATGCTACCTTTGCACGGTCAGGATACCGCGGCCGTTCAACCCAGTTGTCACTGGGCAGGCAGTGCCTCTACGATAAGTAATGCTAGAGGTGGATTGTTTTTGATAAACAGGCGACACGTTCGTTTTAGATGTTTATTACC
>40c2b5c2-e068-412c-a30e-19f5f8e9d546_Basecall_2D_000_2d Marta_PC_default_sample_id_0729_1_ch216_file121_strand_twodirections FAST5/downloads/pass/Marta_PC_default_sample_id_0729_1_ch216_file121_strand.fast5
GTTTCTTTGGTGCTCTATTGCTCGCCTGTTATCAAAACATATGATCGCATTCAAACCAGACAATCGTGAATTCCAAGCGGATCGCCGTTTATCAAAAGCTACGATCGTGGAGTTCAAACCGGCAAACCCCTGTTTATCAAAACACATTACGTGATCTGGAGTTCAAACGCGAGTAGGGTTGTTCAAAACAACGCCTGTTTATCATCAAACATACGTAGATCGAGTTCAAACCGGATCGCCTGTTTATCAAAACATACGTGATCTGAGTTCAAAACCGGGCCGCCTGGTTTATCAAAACATTAGATCTGATCTGAGTTCAAACCGACTCCGTATTGGTTAGAATTCGGCAACGTATTGCCATGTCAGAGACTAGAGAGGCGCTGGTTATCAAAAAGGCTATTAGTACGTATGAATTTAGAACCAGCTTTCTGTTGGGCT
>cf3bf996-4441-4868-ba05-46fc3598ae4d_Basecall_2D_000_2d Marta_PC_default_sample_id_5248_1_ch55_file9_strand_twodirections FAST5/downloads/pass/Marta_PC_default_sample_id_5248_1_ch55_file9_strand.fast5
AGACTGGCGCCTCAGCCGATGATCGCCTGAGTTTGTCAAAAGAAGTGATCTGGATATGGAACTGGGCCAACGCCTGTTTATCAAAACATACGTGATCCATTGCCAAAACCGGATGCAACTAGATCGGGCTCAGTCGCCAGACCGGGTCGCCTGGTTGGTTGGTAAAACATTAATGATCTGAGTTCAAACGAGCAGTTAAATACCAGTACAGGATCGAAGTGTGCATCGTTGAACAAAACGAAAACCATTAATAGCTGCGCACCATTACGCGGTCCTCCTGATCCGACATCGAGGTCGTAAACCCTATTGTCGATAGGGACTCTAGAAACGAAATTGCGCTGTTATCCCTAGGGATATGTTCCAGTTGATACGAGTAAGAAATGGGGATCAATTGTAAATGTTATTGACACTTGTTAGTCTTGATTGTTTCTCGGAGGTTATTCTATGCTCCGAGGGTGAGAGGACCCGAAATTGAGAGTAATCTCCGATTAGAATATTGTTGGTCCTTGGTGGAGTATATTGTTATTCTGGTTGGCGTACGAGTACAAGTGCACGCGCCGATGGTCGCCTCGTCTTATTAATGATTTCCGCCCTCTTCACGGAAAGTACCACACGTCTCCACTGATTAGAAGCAGGACAGAAGATTAAACCCTCGTGGTGGGCCATGCCACAAGTCCCTATTTAAGGAACACGACCCGTGACCTTGAAATAGTTGATCAGGGTGCCCATACGCACCAGTTCACATGGCAATTGTCAGGGCGAGGCAAGATCCATAGATAAGGGTAGTCAGAAGGTATTTTGATAAACCAGGCGACGTTGGTTCAGTGTCC
>425559ea-7cec-406d-b112-c69a7e7b1e2b_Basecall_2D_000_2d Marta_PC_default_sample_id_0729_1_ch396_file21_strand_twodirections FAST5/downloads/pass/Marta_PC_default_sample_id_0729_1_ch396_file21_strand.fast5
GGAATATTGCTCGCCTGTTTATCAAAACCGCTCGCCCTAGCATTACTAGTATTAGAGGCACTGCCTGCCCAGTGACAACTGTTAAACGGCGCGGTATCAACCGTGCAAAAAGCTAGCATAATCATTTGTTCCTTAAAAATAGGGACTTGTATGAATGGCCACACGAGGGTTTAACTGTCTCTTGCTTCTAATCAGTGAAATTGACCTTTCCGTGAAGAGGCGGAAATACATTAATAAGACGAGAAGACCCTATGGGATTAATTGACCTAATCCAACAGAATAACAATATACTCCACCAAGGACCAACAAATATTCTAATTGGATTATAAATTTCGGTTGGGGTACTCGAGCATAGAATAACCTCCCCCAGAAACAAATACCAAGACTAACAAGTCAAAGTAACACTTTACAAATTGATCCAGTCTTACTGATCAACGGAACAAGATGTTACCCTAGGGATAACAGCGCAGATCCTATTCTAGATGTTCTAGGTGGGACAAACTTAGGGTTTGCACGACCTCGATGTTGGATCTCAGGAAACCCCAATGGTGCAGCAGCTATTAATGGTTCGTTTGTTCACGGATTAAAGTCCACGTGATCTGAGATTCAAACGAACCAGGGCGTTCTTGTTTTC
>68439a66-a904-4d74-a0ab-3a8185634123_Basecall_2D_000_2d Marta_PC_default_sample_id_5248_1_ch224_file79_strand_twodirections FAST5/downloads/pass/Marta_PC_default_sample_id_5248_1_ch224_file79_strand.fast5
TTTTTCTGTTGGTGCTGATTTGCTCGCCTGTTTATCAAAAGCCACCTCTAGCAGTCACATCTGCGAGGAGCTTAATGCCTCGCCCAGTGACAACAATCGTTAAACGGCGCATCTTATCCTGACCGTGCAAAGCATAATCATTTGTTCCTTAAAATAGGGACTTATGGGATCGCCACACGAGGGTTTAACTGTCTCTTGCTTCCCCAATTCGATCTGAAATTGACCTTTCCGTGAAGAGGCGGAAATACATTAATAAGACGAGAAGACCCTATGGAGCTTTAATTGACCTAATGCCAACAGAAGACAATATACTCCACCAAGGACCAACAAATATTCTTAATTGGATTATATAAATTTCGGTTGGGGTGACCTCCAGCATAGAATAACCTCCGAGAAACAAATACCAAGACTAACAAGTCAAATGACATTTACAAATTGATCCAGTCTTACTGATCAACGGAACAAGTTACCCTAGGATAACAGCGCAATACATGCTATTCTAGAAGAGTCCCTATCGACAATAGGGTCCCACTCGATGTTGGATCAGGACATCCCGACATCCAAGGTTGCAGCAGCAGCTATTAATGGTTTCGTTTGTTCAACGATTAAAGCTCGTACGTGATCTGAGTTCAACCGGCCGTTAGTCAGAGTACGAGATCACAATTGATAGGTTTTGATAAACAGGCGATCCGTTTCGGTCGAACTCAGATCATAATCTCCTGTTTTGATAATAAAACAGGCGCTCCGGTTTGAACTCAGATCAACTATGATTGTTTTGATAAACAGGCGGGCCGGTTTGAACTCAGATCACATAAACTGTTGATAAACAGGCAATATCCGGTCTGAACATCAGATCATGGCTGGTGTTTAGATAAACAGGCGTCCCGGTTGACACGCTGAGATCATGTTTGATAAACAGGCGAAGGTTGGTTTATGTTTG
>f3ab2fdd-6b3b-4090-b278-d569428db3e5_Basecall_2D_000_2d Marta_PC_default_sample_id_0729_1_ch442_file80_strand_twodirections FAST5/downloads/pass/Marta_PC_default_sample_id_0729_1_ch442_file80_strand.fast5
TCGTCTTTTCTTACTGATATTGCTCGCCTGTTTATCAAAACATCACCTCTAGCATTACTAGTATTAGAGGCATGCCTTCTGCCCAGTGACAACTCGTCCAAACGGCCGCGGTATCCTGACCGTGCAAAGGTAGCATAATCATTTGTTCCTTAAATAGGGACTTGTATGAATGGCCACACGAGGGTTTAACTGTCTCTTGCTTCCCCAATCAGTGAAATTGACCTTTCCGTGAAGAGGCGGAAATACCATTAATAAGACGAGAAGACCCTATGGAGCTTTGATTGACCTAATTAAAGCCAGAATAACAATATACTCCACCAAGGACCAACAAATATTCTAATTGGATTATAAATTTCGGTTGGGGTGACCTCGGAGCATAGAATAACCTCCGGAAACAAATACCAAGACTAACAAGTCAAGGTAACATGTTACAAATTGATCCCCAGTCTTACTGATCAACGGAACAAGTTACCCTAGGGGATAACAGCGCAATCCTATTCTAGAGTCCCTATCGACAATAGGGTTTACGACCTCGATGATGTTGGATCAGGACCCCAATGGTGCAGCAGCTATTAATGGTTCGTTTGTTCAACGATTAAAGTCCTACGTGATCTGAGGTTTAAAACCAAGACGTTCTGTCATGTTATGTT
>f814311b-4e1e-4f8b-a3a3-e9efe0713b1e_Basecall_2D_000_2d Marta_PC_default_sample_id_0729_1_ch175_file16_strand_twodirections FAST5/downloads/pass/Marta_PC_default_sample_id_0729_1_ch175_file16_strand.fast5
GGAACTTCGTGTCTGATATTGCTCGCCTGTTTATCAAAACATACGTGATCTGAGTTCAACCGGTCGCCGCTTTTAACAAAACATGATCTGAGTTCAAACCGGACACGTGATCTGAGAGTTCAGAAGCCAATTCGCCTGTTTGACCCAAAACATTACGGATCTGAGTTCAAACCGGGGCGAGTTCAATGGAGATCACCGTAGTTTTGCTCGGCGGGAGACAAGTCTTAAGGATTTAGATAAAGGCGAGATCACATTCAGGGATTTAAAAATCGTTGAACAAACGAACCATTAATAGCTGCTGCACCATTGGCCGCATGTCCTGATTTGCTGACATCGAGGTCGTAAACCCTATTGTCGATAGGGACTCTAGAATAGGATTGCGCTATGTTATCCCTAGGGTAACTTGTTCCGTTGTAAGCAGTAAGACTGGATCGGATTTGTAAAGTGTTACTTTGACTTGTTAGTCTTATTTGTTTCTCGGAGGTTATTCTATGCTCCGAGGTCACCCAACCGAAATATTTATAATCCAATTAGAATATTTGTTGGTCCTGTGTATGAGAGTATTGTTATTCTGTTGGATTAGGTCAATTAAAGCTCCATAGGGTCGCGTCTCGTGTATTAATGTATTTCCGCCTCTTCACGGAAGGTCAATTTCACTGATTAGAAGCAAGAGACAGTTAAAACCCTCGTGTGGCCATTCATACAAGTCCCTATTTTAAGGAACAAATGATTATGCTACCTTTGCAGCGGTCAGGGATACGCGGCCGGTTGAAGTTGTCACTGGGCAGGCAGTGCCTCTAATACTAGTAATGCTAGAGGTGATGTTTTTTGATAAAACAGGAAGTTTGAGTTATGTTCTTG
>5ed6c363-a337-4860-a59b-6892d097b100_Basecall_2D_000_2d Marta_PC_default_sample_id_0729_1_ch202_file4_strand_twodirections FAST5/downloads/pass/Marta_PC_default_sample_id_0729_1_ch202_file4_strand.fast5
GCTTCTTTGATCCTGATATTGCTCGCCTGTTATCAACATCACTCTAGCATTACTAGTGCCTAGAGGCACTGCCTGCCGAATCTGAACTGTTCCTGGCGCGGTATCCTGACCGTGCAAGGGTAGCATAATCATTTGTTCCTTAAATAGGGACTTGTATGAATGGCCACACGAGGGTTTAACGTGTCTCTTGCTTCCGCAATCAGTCGAATTGATTTTCCGTGAAGAGGCGGAAATACATTAATAAGGGAAGGTCAGCGCTGCAGCTTTAATTGACCTAATCCAACAGACGCCAACAATATAACTCCACCAAGGACCAACAAATATTCTAATTGGATTATAAATTTCGGTTGGGGTGACCTCGAGGCAATAGAATAACCTCCGAGAAACAAATACCAAGACTAACAAGTCAAATAACATTTACAAATTGATCCAGTCTTACTGATCAACGGAACAAGTTACCCTAGGCAATATAAAGGGAATCCTATTCTAGAGTCCGCCTATCGACAATAGGGGTTTAAGGACCTCGATGTGAGGATCAGGACCCCAATGGTGCCGCAGCATATTAATACTGTTCGTTTGTTCAACGATTAAAGTCCTACGTGATCTAGGTTGAATAGGTTTGTTTAATGGATCAAGGCGGTCGATTCTTTTGATAAACAGGCGATCCGGTTTGAACCAATCACGTCCTGTCTGAACTGAGATCACGTCCGGTTTGAAACTCAGATCACGTAATGTTTTGATAAACAGGCGGCTTGTTTGATAAACAGGCGACGTTCTGTTTATGTTTATTACGC
>29704988-e65e-48cf-b18e-e11bde910b84_Basecall_2D_000_2d Marta_PC_default_sample_id_5248_1_ch440_file8_strand_twodirections FAST5/downloads/pass/Marta_PC_default_sample_id_5248_1_ch440_file8_strand.fast5
AGGCGGTTTCCTGTTGATCATCAGTGCCGCCTGTTTATCAAAACATCACCTCTAGCATGCCCGGCCGTAGAGGCACTGCCTTGCCCAGTGACAACTGTTAAACGGCCGCGGTATCCTGACCGGACTTCGAGCATAATCATTTGTTCCTTAAAGCGGATTGTATGAATGGCCACACGAGGGTTTAACTGTCTCTTGCTTCTAATCAGTGAAAATTGACCTTTCCGTGTGAAGAGGCGGAAATACATTAATAAGACGAGAAGACCCTATGGAGCTTTAATTGACCTAATCCAATAAAAGATAACAATATACTCCACCAAGGACTAACAAATATTCTAATTGGATTATAAATTTTCAGTTGGGTACTCAGCATAGAATAACCTCCGAAACAAATACCAAGATAGTAACAAGTTAGACCGACATTTACAAATTATAATCCAGTCTTACTGATCAACGGAACAAGTTACCCTAGGGATAACAGCGCAATCCTATTCTAGAGGTTCTCCATCGACAATAGGGTTTACGACCTCGATGGTTCTAATGACATCCCAATGGTGCAGCAGCTATTAATGGTTCGTTTGTTCAACGAAGTTAATTGCTACGTGATCTGAGTTCAAACCGGCGCCTGTTATCAAAACATACGTGATCTGAGCTCAGACCGGATCGCCTGTTTATCAAAAACATGATCTGTGGATCAAAACCGGGTCGCCTGTTTATCGAAAAACATGATCTGAGTTCAAACCGGAACACGTGATATGGCGTTGGGACCGGATCGCCTGTTTAAAAACATTACGTACTTAGCCGTGCCAACGCTTACCGCTGTTTATCAAAACAGATGGGTTGATAAAGCGTGAAGATGTCCATATA
>3a6c3272-11af-499f-830b-2cc0f4616d73_Basecall_2D_000_2d Marta_PC_default_sample_id_0729_1_ch406_file9_strand_twodirections FAST5/downloads/pass/Marta_PC_default_sample_id_0729_1_ch406_file9_strand.fast5
AACTTTCTGTTGGTGCTGGATATTGCTGCTGGGTTTATCAAAACATCACTCTAGCATTACTAGTATTAGAGGCACTGCCTGCCCAGTGACAACTGTTAAACGGCCGCCCCATCCCTGACCGTGCAAGGTAGCATAATCATTTGTTCCTTAAATAGGGACTTGTATGAATGGCCACACGAGGGTTTAACTGTCTCTTGCTTCTACTAATCAGTGAAATTAACCTTTCCGTGAAGGCGGAAATACAAGTCCAATAAGACGAGAAGACCCTATGGAGCTTTAATTGACCTAATCCAACAGAATAACAATATACTCCACCAAGGACCAACAAATATTCTAATTGGATTATAAATTCGGTTGTAGACCTCGGAGCATAGAATAACCTCCGAGAAACAAATACCAAGACTAACAAGTCAAAGTAACACTTTACAAATTGATCCAGTCTTACTGATCAACCGGAACACAGTACCTAGGGATAACATAGCGCAATCCTATTCTCTAGAGTCCCTATCGACAATAGGGTTTACGACCTCGATGTTGGATCAGGACATCCCAATGGTGCAGCAGCTATTGCAATGGTTCGTTTGTTCAACGATTAAAGTCCTACGTGATCTGGAGTTCAAACCGGGCCTCCGCTGTTTATCAAAACATTACGTGATCTGAGGTTCAAACCGGATCGCCTGTTTATCAAAACATACGTGTGATCTGAGTTCAAACCGGAACAGCGTGATCTGACTTCAGACCAAATTGGCCGCTGTTTATCAAAACAGATAGTCAATGCCATTGAAAACCGACGTTCTGTTTGTGACT
>d3055eef-b3ec-4554-86f1-285a63399d5d_Basecall_2D_000_2d Marta_PC_default_sample_id_5248_1_ch145_file19_strand_twodirections FAST5/downloads/pass/Marta_PC_default_sample_id_5248_1_ch145_file19_strand.fast5
GAACCGTTTATCGGGGCTCGCCGTGGTCTAGTTTAAAACCGACTCGCATGTAGAGTTCAGAACATCCGGAATCTCCTGTTTATCTGAAAAACATACGTGATGCAGTTTAGACTCGGGCGCCTGTTTATCAAAAGGGCTAACGGATGCGGTCTCAAACCGGGTCGCCTGTTTATCAAACATACGTGATCTGAGTTCATCCAAAATGCGCGCCTGTTTTATCAAAACATACGTGATGGGTTCAACCGGGCGCGCTGGTTTATCAAACATACACGTGATCTGTGAGTTCAAACCGGGCACGTACTGCGAGTTCAGGACCATCCACGCTGGTTTATCAAAACATACGTGATCTGAGTTCCAAACCGGACCGCCTGTTTATCAAAACATACTGTACTGAGTTCAAACCCCACGTCTCGCCTGTTTATCAAAACATACGTACGTGGAGTTCAGAGACTGGGTCGCCTCGTTTATCAAAACATACGTGATCTGAGTTCATCAGACGGGTCGCCCCTGTTTATCACAAAACATGATCTTGGGGTTCAAACCGGCGCCTGTTTATCAAAAGCCGCTCCTCGCATTACTAGGCTCTTAGAGGCGGATCCTTGCCCAGTGACAACTGTTAAACGGCCGCGGTATCTAATCGTGCAGGGCGCATAGATTGCCATTTGTTCCTTAAATAGGGACTTGTATGAATGGCCACACGAGGGGTTTAACTGTCTCTTGCTCCGGTTCTAATCAGTGACGCGATCCTTTCTCGTGAAGAGGCGGAAATACAGGGATTAATGCGCCTAGAAGACCGCTGGAGCTTTAAATTGACCTAATCCAACAGCGAATAACAATAGTAACACTCCACCAAGGACAAGCCATAAATATTCCCTAATTGGATTAGCGTCAAATTTCTGTTCTAATGGGGCGCCGAACTATACTACGCGGAAACAAATACACAAGGTAACATACCCATAAATAACACATTTACAATTGGATCCAGTCGATCATGATCGAAACAAGTCTACCCTAGGGATAAAGGGATTACCCTATTCTATAGGGGTCCTAAAACCTGCCGGCCACCATTGCCAGCCCGATGTTGCAATGCGCAAACCCAGATGATCTGGAGGCATGCTATCGTCGTTGTTTTAACGATTATCATTGACAGGGTTAGATCTGAGAGTTCAAAACCAGACGTTCGGTTCGTTTCTTG
>6e20fa3e-3e77-440f-b5e4-60b49f967eac_Basecall_2D_000_2d Marta_PC_default_sample_id_0729_1_ch251_file108_strand_twodirections FAST5/downloads/pass/Marta_PC_default_sample_id_0729_1_ch251_file108_strand.fast5
TGCTCGCCCTGTTTATCAAAACATCAGCTCCCAGCATTACTAGTATCCGCGGCACTGCCTTGAAGAGTGTAGATATTAAACGGCCGCGGTATATCCTGACCGTGCAAAGGTAGCATAATCATTTGTTCCTTAAATAGGGACTTGTATGAGAATGGCCACACGAGGGTTTAACTGTCTCTTGCTTCTAATCAGTGAAAATTGTGACCTTTCCGTGAAGAGGCGGAATACATTAATAAGACGAGAAGACCCTATGGAGCTTTAATTGACCTAGTCACAACACGATAAATATACACACCAAGGGACCAACAAATATTCGATTGATTATAAATTTCGGTTGCTAGGTGACCTCGAGCATAGAATAACCTCCGAGAAACAAATACCAAGACTAACAAGTCAAAGTAACACTTTACAAACTTGGATCCAGTCTTACTGATCAACGGAACAAGTTACCCTAGGGATAAAGGGCAATCCTATTCTAGAGTCCCTATCGACAATAGGGTTTACGACCTCGATCGTCGATCAGGACATCCCAATGGTGCAGCAGCTATTAATGGTTCGTTTGTCCAACGATTAAAGTCCTACGTGATCTGAGTTCAAACCGGCCGTTGTGAATAACCGAGAAGGCCGTACGGTCTTTTGATAAACAGGCGACCCGGTCTGAATGCCAGATCACGTAATGTTTTGATAAACAGACGATCCGGTTTGAACTCAGATCACGTAATGTTTGATAAACAGGCGACCCGGTTTGAACTCAGTACTACGTATGTTTTGATAAACAGGCGATCCGGTATTTGAACTCGGGATACGTATGTTTGATAACAGGCGCGGTTTGAACTCAGATCACGTATGTTTTGATAAACAGGCGTTGTTTGATAAACAGGCGGCCCGGTTTGAACTCAGTACACGTAATGTTTTGATAAACGAGCCAGTTTTACCAAAACCATGACACCTGTTGACTTGGAGCATAACCCGGTTTGAGTGAGAGGTTACGTCCATTTAAGAACCGCTATTACGTCCAGTTCGATCACGTATGTTTTGATAAACAGGCGATGTTTGATAAACAGGCGGTGTTTTTGATAAAAGCCGAGTGGTCCGGTTTGAACTCAGATCACGTATGTTTGTAAAAGGTAAATATTAGAGGCGAGAA
>1cd5fcf1-beb2-4b09-b0a4-fed8fd0cd3b0_Basecall_2D_000_2d Marta_PC_default_sample_id_0729_1_ch347_file0_strand_twodirections FAST5/downloads/pass/Marta_PC_default_sample_id_0729_1_ch347_file0_strand.fast5
TTCTTTCTTATGCTATTGCTCGCTGGTTTATCAAAACATGCTCACCTCCCGGCATTACTAGATGGTGTGAGGGGCACTGCCTGCCCAGTGACAACTGTTAAACGGCCGCGGTATCCTGACCGTGCAAAGGTAGCATAATCATTTGTTCCTATCAACCCCAATGTATGAATGGCCACACGAGGGTTTAACTGTCTCTGCTTCTAATCAGTGAAATTGACCTTTCCGTGAAGAGGCGGAATACATTAATAAGACGAGAAAAGCTATGGAGCTTTTAATTGACCTAAGATCCAACAGAATAACAATATACTCCCACCAAGGGACTAACAAATATTCTAATTGGATTATAAATTTCGGTTGGGGTACTACGGAGCATAGAATAACCTCCGAGAAACAAATACTACCAAGACTAACACGAGTCGTAAAAGGTGGGTAACACTTTACAAAGTTGATCCAGTCTTACTGATCAACGGAACAAGTCCCCCTAGAGATAAAGAGGCAATCCTATTCTAGAGTCCCGCTGACAATAGGGCTTACGATTCGAGCGTTGGATCCGACATCCCAATGGGCGCAGCAGCTATTAATGGTTCGTTTGTTCAACGATTAAAGTCCTACGTGATCCGAGGTTTAAAACCAAATATCGTCATCGTCGTA
>1001fa37-b0d3-4843-8202-8f3dc1f9ff77_Basecall_2D_000_2d Marta_PC_default_sample_id_5248_1_ch473_file139_strand_twodirections FAST5/downloads/pass/Marta_PC_default_sample_id_5248_1_ch473_file139_strand.fast5
CCTTCTGTTGGTGCTGATATTGCTCGCCTGTTTATCAAAGCTCGCGCATTACTAGGTATTAGAGGCACTGCTGCCCAGTGACAACTGTCCGCTCGGCCGCGGTATCCTGACCGTGCAAAGCTAGCATAATGGATTGTTCCTTAAATAGGGACTTGTATGAATGGCCACACGAGGGTTTAACTGTCTCTTTGCTTCTAATCAGTGAAATTGATTTTCCGTGACCAGGGGGCGGAAATACATTAATAAGACGAGAAGACCCTATGGAGCTTTAATTGACCTAATCCAACAGGATAACAATATACTCCACCAAGGACCAACAAATATTCTAATTGGATTATAAATTTCGGTTGGGGGTACGGAGCATAGAATAACCCCTAGAGAAACAAATACCAGACATCACAAGTCGACGGTAACACTATGTTACAAATTACTTGAGTTATAATGATCAACGAACACAGTTATAGGGATAAAGTAAGGATATCGGTTCTTTTATGTTG
>839aca9c-3e86-4bd9-acbf-632679be8157_Basecall_2D_000_2d Marta_PC_default_sample_id_0729_1_ch145_file140_strand_twodirections FAST5/downloads/pass/Marta_PC_default_sample_id_0729_1_ch145_file140_strand.fast5
GTTTTCTTCTGTGCTGATTACTCGCCTGTTTATCAAAACATCACTCTAGCATTACTAGGAGGCGGTGCACTGCCCCGCCCAGTGACAACTGTTAAACGGCCGCGGTATCCTGACCGTGCAAGGTAGCATAATCATTCGTTCCTTAAATAGGACTTATGAATGGCCACACGAGGGTTTAACTGTCTCTGCTTCTAATCAGTAGAAACTTGATTTCCGTAGAAGAGGCGGAAATACATTAATAAGACGAAGACCCTATGGGGAGCTTTAATTGACCTAATCCAACAGATAACAATATACTCCACCAAGGACCAACAAAATATTCCACGTGGGGTTAATTATAAATTTCGGTTGGGGTGACCTCGGAGCATAAGAGTAACCTCCGAGAAACAAATACCAAGACTAACAAGTCAAAATAACACTTTACAAATTGATCCAGTCTTACTGATCAACGCAGAAACATGGTTACCCTAGGATAACAGCGCAATCCTATTCCGAGTCCCGGACAATAGGGTTTACGACCTCGATGTTGGATCAGGACATCCCCAATGATCCAGCAGCTATTAATGGTTCGTTTGTTCAACGATTAAAGTCCTACGTGATCTGAGTTCAAACATCCAAGCCGTTTGAAGGTACAGTTAAGCGTCAAGGTTTTGATAAACAGGCGATTAAGGTTTGGCTGAACCGGATCACGTAATGTATGTTTTGATAAACAGGCGATTGGCGTTATGAACTCAGATCACGTATGTTTTGATAAACAGGCGAGATCCGGTTTGTCGAACTCAGATCACGTAATGTTTTGATAAACAGGCGACGTTTGGGTTTTTG
>1b806206-29ec-40ea-a1ec-cee214a794bf_Basecall_2D_000_2d Marta_PC_default_sample_id_0729_1_ch288_file193_strand_twodirections FAST5/downloads/pass/Marta_PC_default_sample_id_0729_1_ch288_file193_strand.fast5
GCTTTTCTGTTGGTGCTGTGGGATTCGAACGCGTACGGGACTTAATCGTTGAACAAACGAACCATTAATAGCTGCTGCACCATTGCGATGTCCTGATCCGACATCGAGGTCGTAAACCCTATTGTCGATAGGGACTCTAGAATAGGATTGCGCTGTTATCCCTAGGGTAACTTGTTCCGTTGATCAGTAAGACCGATTAATTGTAAAAGTGTTATTTGACTTGTTAGTCTTGGTATTTGTTTCTCGGAGGTTATTCTATGCTCCGAGGTCATCAACGCGGAAATTTATATAATCCAATTAGAATATTTGTTGAGTCCTTGGTGGAGTATTGTTATTGCTGTTGGATTAGTTACAATTAAAGCTCCATAGGGTCTTCTCGTCTTATTAATGTATTTCCGCCGCCTTCACGGAAGGTCAATTTCACTGATTAGAAGCAAGAGACAGTTAAACCCTCGTGTGGCCATTCAGCCAAGTCCCCTATTTAAGGAACAAATGATTATGCTACCCCTTTGCACGGTCAGGATAAGAGGGGCTTTCAGACCCAGTTGTCAAGCGAAGAGGCAGTGCTAGACAAGTAAGGGTAGGTCAAAGAGGTACTGTTGTGATAGGTAAG
>d724ad4f-0cb4-4dd8-8d6c-80a53064a791_Basecall_2D_000_2d Marta_PC_default_sample_id_0729_1_ch79_file88_strand_twodirections FAST5/downloads/pass/Marta_PC_default_sample_id_0729_1_ch79_file88_strand.fast5
AGCTGATATTGCTCGCCTGTTTATCAAAACATCACCTCGGCATTACTAGGTATTAGAGGCATGCCTGCCCAGGTGACAACTGTTACGGCCGGCGGTATCCTGACCGTGCAAGGTAGCATAATCATTTGGGTCTCCTCGACTCCGATTGTATGAATCGCCACACGAGGGTTTAACTGTCTTGGGTTCTAATCAGTGAGAAAATTGATAACTTTCCGTGAAGAGGCGGAAATACATTAATAAGACGAGAAGACCGGATGGAGCTTTAATTGACCTCTAATCCAACAGAATAACAAACACCAAGGACCAACACAAATATTCTAATTGGATTATAAATTCGGTTGCTAGGTACTCGGAGCATAGAATAACCTCCGAGAAACAAATACCAGACTAACAAGTCAAATGTAACACTTTACAAATTGATCCAGTCTTACTGATCAACGGAACAAGTTACCCTAGGGATAACAGCGCAATCCTATTCTAGAGTCCCTATCGACACAATAGGGTTTGCACGACCTCGATGTTGGATCAGGACATCCCAATGGTGCAGCAGCTATTAATGGTTCGTTTGTTCACGCATTAAAGTCCTACGTGATCTGAGTTTAAACCAAACCGTCGTGATAGTGC
>bd51d8a0-c3b7-4ff1-8f1f-950a95a4c791_Basecall_2D_000_2d Marta_PC_default_sample_id_0729_1_ch368_file133_strand_twodirections FAST5/downloads/pass/Marta_PC_default_sample_id_0729_1_ch368_file133_strand.fast5
ATGTCGTGGTCTTATGATATTGCCTCTAGCGGTTTACCAAAACATACGTGATCTGGAGTTCAAACCGACTTACCATGTTTATCAAAACACCTACTAGACTAGACCCCTGGATCTGAGGTTCAAAACCAAGATCTAGATTGTTTATCACACGACCGCGCTTATAAAAGATCTGCCTCGGTCAAACAATTATACACCCGTTTGGTACACGGGGTACGCCTGTTTATCAAAACATACGTGATCTGAGTTCAACCGGGCCGCCTGTTTATCAAAACAACGTGATCTGAGTTCATCCCGGCGCCTGTTATGAAACATCACCTCAGCGCATTACTAGTATTAGAGGCACTGCCTGCCCAGTGACAACTGTTAAACGGCCGCGGTATCCTGACCGTGCAAAGCCCCACTATCATTTGTTCCTTAAATAGGGACTTGTATGAATGGCCACACGAGGGTTCTTGACTGTCTCTTGCTTCTAATCAGTGAAATTATGATTTCCGTGAAGAGGCGGAAACAGCATTAATAAGACGAAGACCCTATGGAGCTTTTGTAATTGACCTAATCCCAACAAACTCACAACAATATACTCCACCAAGGACCAACAAAAATTCTAATTGGATTATAAATTTCGGTTGGGGTGACCAAGGCTACTGATAGAAACAAATACTAAGACTAACAAGTCAAAGTAACACACTTTACAAATTGATCCATTATCTACTGATCAACTCAGAAGAACACAAGTTACCCTAGGGATAAGAAATCTCAGCTTCTAGGAGTCCCTATCGACAATAGGGTTTAAGAGGACCTCGATGTTGGATCAGGACATCCCAATGGTGCATCGAAGAGGTCGATCGGTTCGTTTGTTTTAAACGATGTCTAAATTAGGGCCAATGTGATGGCGCCGATTCAAAACCAAACCATTCTGTTTATGT
>dd9d52bb-29ec-4f0b-949d-921c29cded76_Basecall_2D_000_2d Marta_PC_default_sample_id_0729_1_ch229_file246_strand_twodirections FAST5/downloads/pass/Marta_PC_default_sample_id_0729_1_ch229_file246_strand.fast5
CATCACCTCTAGCATTTTACTAGTATTAGAGGGCACTGCCTGCCCAGTGACAACTGTTAAACGGCCGCGGGTATCCTGACCGTGCAAAGGTAGCATAGATCATTTGTTCCTTAAATAGGGGACTTGTATGAATGGCCACACGAGGGTTTAACTGTCTCTTGTGCTTCTAATCAATCCAAAATTGACCTTTCCGTGAAGAGGCGGAAATACATTAATAAGACGAGAAGACCCTATGGCAGAGCTTTAATTGACCTAATGCCAACAGAATAACAATATACACTCCACCAAGGACCAACAAATATTCTAGTAATTGTGGATTATAAATTCGGTTGGGGTGACCTCGAGCATAGAAATAACCTCCAGAAACAAATACTAAGACTAACAAGTCAAAGTAACACTTTACAAATTGATCCAGTCTTAACTGACTGGAGAACAAGTTACCCTAGGGATAACAGCGCAGATCCTATTCTAGAGTCCCTATCGACAATAGGGGTTCCCACACTCGATGTTCCATCCACTATGAGTGGTGCAGCAGCTTGGGTTTCGTTTGTTCAACGGATTAAAGTCCTACGTGATCTGAGCTTTCAAACCGGCCGTTGTACAGTAAAGGCAGTCACGCTGTTTGATAAACAGGCGACGGCGGTCTGAACTCAGATCACGTGTCCGGTTTGAACTCAGATCACACGTAATGTTTGATAAACAGGCGATGTTTTGATAAACAGGCGATGTTTTATGATAAACGCCAGGCGATGTTTTGATAAGCAGGGCAATGCCGTTACGCTACAATCAATTAATGTTTTGATAAACAGGCGATGTTCTTGATAAACAGGCGAACCGGGTTTTGAACTCAGATCACGTAATGTTTTGATAAACAGGGCGACAGTTCTGTTTATGT
>3d94797e-604e-4136-bf2a-3b5543728575_Basecall_2D_000_2d Marta_PC_default_sample_id_0729_1_ch233_file78_strand_twodirections FAST5/downloads/pass/Marta_PC_default_sample_id_0729_1_ch233_file78_strand.fast5
GAAATTTCTGTGCTGATATTGCTCCGGTTTGAACTCAGATCACGTAGGACTTTAAATTCGTTGAACAAACGAACCATTAATAGCTGCTGCACCATTGGGATGTCCTGATCCAACATCGAGGTCGTAAACCCTATTGTCGATAGGGACTCTAGAATAGGATTGCACTGTTATCCCTAGGGTAACTTGTTCGTTGATCAGTAAGACTGGATCAATTTGTAAAGTGTTACTTTGACTTGTTAGTCTTGGTATTTGTTTCTCGGAGGTTATTCTATGCTGAGAGAGGTCACCCCAACCGAAATTTATAGATCCACCGTGAATATTTGTTGGTCCTTGGTGGAGTATATTGTTATTCTGTTGGATTAGGTCAATTAAAGCTCCATAGGGTCTTCTCGTCTTATTAATGTATTTCCGCCTCTTCACGGAAAGGTCGATTCACTGATTAGAAGCAAGAGACAGTTAAACCCTCGTGTGGCCATTCATACAAGTCCCTATTTAAGGAACACAAATGATTATGCTACCTTTGCACGGTCAGGATACCGCGGCCGTTTAACAGTTGTCACTGGGCAGGCAGTGCCTCTAATACTAGTAATTGCTAGAGGTGAGTGTTTTGATAAACAGGCGACACGTTTCTGTTTACTGTT
>65e45a6d-e549-4a5f-8957-7ab7628f871c_Basecall_2D_000_2d Marta_PC_default_sample_id_0729_1_ch342_file58_strand_twodirections FAST5/downloads/pass/Marta_PC_default_sample_id_0729_1_ch342_file58_strand.fast5
GGTTCCTGTTGGTATTGATATTGCTCCGGTTTGAGGAACTCAGATCACGTAGGACTTTAATCCTGTTGAACAAACGAAGAACTACCATTAATAGCTAGCCTGCTGCACCATTGGGATGTCCTGATCCAACATCGAGGTCGTAATCGCTATTGTCGATAGGGACTCTAGAATAGGATTGCGCTGTTATCCCTAGGGTAACTTGTTCCGTTGATCAGTACGACTGATCGGGATATCAATTTGTAAAGTGTTACTTTGACTTGTTAGTCTTGGTATTTGTTTCTCGGAGGTTATTCTATGCTCCGAGGTCATCGAAACGCAGCAGAAATTTGATAATCCAATTAGAATATTTGTTGGTCCTTGGTGGAGTATATTGTTATTCTGTTCCGGATTAGGTCAATTAAAGCTCCATAGGGGTCTTCTCGTCTTATTAATATGTATTTCCGCCTCTTCACACGAAAGGTCAATTTCACTGATTAGAAGCAGAAAGAGAACAGTTAAATCTTGGCCTCGTGTGGCCATTCATACAATTACCGGGGTTCAAGGAACAAATGATTATGTGCTACCTTGTCGCACGTGATAGGATACCGCGGCCGTTTAACCGTTACTGGGCAGGCAAGTGCCTCTAATACTAGATTAGGTAGTCTAGAGATGTTTTGATAAACCAAGAAAGTCGTTCACTGTTT
>f9ad3707-1875-402d-bce1-99319419ef2b_Basecall_2D_000_2d Marta_PC_default_sample_id_0729_1_ch219_file67_strand_twodirections FAST5/downloads/pass/Marta_PC_default_sample_id_0729_1_ch219_file67_strand.fast5
CATTTGTATCTGCTGATCCTCCTCGTTATCAAAACAATCACTCTAGCATTACTAGTATTAGAGGCAACTGCCTGCCCAGTGACAACTGTTAAACGGGGCCCGCGGTATCCTGACCGTGCAAAGGGTAGCATAATCATTTGTTCCTTAAACCTAGGGACTTATGGAATGGCCACACGAGGGTTTAACTGTCTCTTGCTTCTACCGGGCTTAGCGAATTGACTTTTCCGTGAGAATAGCGGAAATACATTCAATAAGACGAGAAGGGCTGGAGCTTTAATTGACCTAATCCAACAGAATAACAATATACTCCCACCAAGGACCGACTAAATATTCTAATTGGGATTATAAATTTCGGTTGGGGGTACTCGGAGCATAGAATAACCTCCGAGAGAAACAAATACCAAGACTATAACAAGATCAAAGGTAACATTTACAAATTGATCCAGTCTTACTATGATCAACGAACAAGTTACCCTAGGGATAACAGCGCAATCCTATTCTAGAGTCCCTATCGACAATAGATGTTTACGACCTCGATGTGTTGGATCAGGACATCCCCAATGGTGCAGCATAGCTATTAATGGTTTCGTTTTGTTCAAACGATTAAAGTCCACTAGTGATCTGAGTTCAAACCAAACCGTTGGGTTTATGTCA
>0d4c2ebd-1a2f-4094-a91f-2f59ee8903a9_Basecall_2D_000_2d Marta_PC_default_sample_id_0729_1_ch58_file30_strand_twodirections FAST5/downloads/pass/Marta_PC_default_sample_id_0729_1_ch58_file30_strand.fast5
TGACCTAGATCGTGAGTTCAGACCGGGTGTACGCCTGTTTATCAAAACGCCTCCTTACGTGATCTGAGTTCAATGGGCGGCGCCTGTTTATCAAAACATCACCTCTAGCATTACTAGTATTAGAGGGCACTGCCTGCCCAGTGACAACTGTTAAACGGCCGCGGTATCTAACCGTGCAAAGCATAATCATTTGTTCCTTAAATAGGGACTTGTATGAATGGCCACACGAGGGTTTAACTGTCTCTTGCTTCTAATCAGTGAAATTGACCTTTCCGTGAAGAGGCGGAAATACCAAGTCCAATAAGACGAGAAGACCCTATGGAGCTTGTAATTGACCTAATCCAACAGAGACTAATATACTCCACCAAGGACCAACAAATATTCTCTAATTGGGATTATAAACTTTCGGTTGGGGTGACCTCGGAGCATAGAATAACCTCCGAGAAACAAATACCAAGACTAACAAGTCAAAGTAACATTTACAAATTGATCCAGTCTTATAACCTGGATCAACGGAGAACAAGTTACCCTAGGGATAACAGCGCAATTCGGCTTCTGAGTCCCTATCGACAAGATAGGGTTTACGACCTCAGTCGTTGGGATCAGGACATCCCAATGATCCCGAAGAGCAGCTATTAATGGTTCGTTTGTTCGCATTTAAGTTAACGGATTAAAGTTCATCCGACCTTTCCATCGTTTATGTTCAAATTGACATGATTAC
>880f4572-0f6a-4877-bff2-3ce2eebc473e_Basecall_2D_000_2d Marta_PC_default_sample_id_0729_1_ch462_file129_strand_twodirections FAST5/downloads/pass/Marta_PC_default_sample_id_0729_1_ch462_file129_strand.fast5
CGCTCTGTTGGTGCTGGACTTGCTCGCCTGGTTTATCAAAACATCACCTCTAGCATTACTAGTATTAGAGGCACTGCCTATGCCCCAGTGACAACTGTTTAAACGGCCGCGGTATCCTGGACCGTGCAAAGGTGGCATAATCATTTGTTCCTCTTAAAATAGGGACTTATGAATGGCCACACGAGGGTTTAACTGTCTCTTGCTTCTACTAATCAGTGAAAGTTGACCTTTCCGTGAAGAGGCGGAAATACATTAATAAGGACGAAGACCCTATGGAGCTTTAATTGACCTAATGCAGACCACGATAACAATATACTCCACCAAGGACCAACAAATATTCTAATTGGATTATAAAAATTTCGGTTGGGGTGGAGCATAGAATAACCTCCGAGAAACAAATACCAAGACTAACAAGTCAAAGTAACATTTACAAATTGATCCAGTCTTACTGATCAACGGAACAAGTTGGCTAGGGATAACAGCGCAATCCTATTCTAGAGTGTCCCTATCGACAATAGGGTTTACGACCTCGATGTTGGATCAGGACATCCCAATGGTGCAGCAGCTATTAATGGTTCGTTTGTTCATTAACGATTGAAAGTCTACATAGATTATTAAGTTCCAAACACAGTTCTGTTTATGTTTCTTG
>b5691028-573f-4c5e-b7fa-5d9b6cf95371_Basecall_2D_000_2d Marta_PC_default_sample_id_0729_1_ch79_file154_strand_twodirections FAST5/downloads/pass/Marta_PC_default_sample_id_0729_1_ch79_file154_strand.fast5
ACAGTCATACGCTGTGTTTATCAGTAAAACACAGATCACGTACAGTGCGACTCGATCGCCTGTTTATCAAAACAACTACGATTGATCTGAGTTCAATGGAACGCTTGAGTTATGTTTATCAAGACATCGCCTGTTTATCAAACATACGTGATCGATTCGACCCAAAGGGAATCTTACGTGGGATTCAAACCGGATCGCCTGTTTAAAAAACATACGTGATCTGAGTTCAAAACCGAAGACTACGTGATCCCGTGGTTCAAACCGGAACACGTGATCTGAGTTCATAACGGGCCGCCTGTTTACACTCAACGCCTGTTTATCAAACATACACGTGATCTGAGTTCAACCGGGGCGCCTGTTTATTATCAAAACATCACCTCTAGCATTACTAGTATTAGAGGCACTGCCTGCCCAGTGACAACTGTTAAACGGGGGCATCCCTGACCGTGCAAAGTAGCATAATCATTTGTTCCTTAAATAGGGACTTGTATGAATGGCCACACGAGGGTTTAACTGTCTCTTGCTTCTAATCAGTGAAAATTGACCTTTCCGTGAAGAGGCGGAAATACATTAATAAGACGAAGACCCTATGGAGCGTCTAATTGACCTAATCCAACAGAATGACAATATAACCTCCCACCAAGGACCAACAAATATTCTAATTGGCTTTATAAAATTTCGGTTGGGGTGACCTCGGAGCATAGAATACTGCTCTTAGAAACAAATACCAAGACTAACAAGTCAGGACCTAACACTTTACAAATTGATCCAGTCTTACTGATCAACGAACAAGTTACCCTAGGGATAACAGCGCAATCCTATTAGCCGAGTCCTCCTGACAATAGGGTTTACGACCTCGATGTTGGATCAGGACATCCCACAGAAACGCGCCGCAGCTATTAATGGTTCGTTTGTTCAACGATTAAAGTCCTACGTGATCGGTTCAATGACGCGCCTGTTTATCAAAACATCGCCTGTTTATCAAAAACATCACCTCTAGCATTACTAGTATTAGAGGCACAGGATGCCTGCCCAGTGACAACTGTTAAACGGCCGCGGTATCCTGACCGTGCAAATGGGAGCACCAATCATTTGTTCCTGCTAAATAGGGACTTGTATGAATGGCCACACGAGGGTTTACTGTCTCTTGCTTCTAATCAGTGAAATTGACCTTTCCTCCGTGAAGAGGCGGAAATACATTAATAAGACGAGAAGCCCCGGATGGCAATTTATTGACCTAATCCAACAGACTGACAATATACTCCACCAAGGGACTAACAAATATTCTAATTGGATTATAAATTTCGGTTGGGGTGACCTCGAGCATAGAATAACCTCCGAGAAACAAATACCAGACGACTAACAAGTCAAAGTAACACTTTACAAATTGATCCAGTCTTACTGATCAACCGAGAAACAAGTTACCCTAGGGATAACATAGGGATCCTATATTCTCTAGAGTCCCATGGCAACACGTTGTCCATATAACCTGGTTGTTCTAATGCACAACCAGAGGTAACTGCAAGAGGGATACTATATTAATGTTCGTTTGTGTTACACGATTAAGTCAACATATTAATTACATTGGTTGAACCAAATTCTGTTTGTGATGTTGTTT
>1d64fd5b-55a6-40dd-9c2e-671d9ee6e291_Basecall_2D_000_2d Marta_PC_default_sample_id_0729_1_ch95_file130_strand_twodirections FAST5/downloads/pass/Marta_PC_default_sample_id_0729_1_ch95_file130_strand.fast5
TTCGTGATATTGCTCGCCTGTTTATCAAACATCACTCTAGCGAAGTCACCTGTATTAGAGGCAAATCGCCTGGTCAGAGTCCGACAACTGTTAAACGGGCCGCGGTATCCTGACCGTGCAAAGGTAGCATAATCATGTTAGTTCCTTAAATAGGGATTGGAGTGGCACGGAGGGGTTTAACTGTTTCTTGCTTCTAAATGCCCGTAGAAATTGTAACCTTTCGTCGACAGATTAGAGGCGGAAATACATTAATAAGACGAGAGAAGCCCGGGAGCTGTTGGCACGTGTAAGCCCCAATTAAACAGAAACAACACAATATAACTCCACACCAATCAGCCAACAAATATTCTAATTGGATTATAAAATTTCGGTTGCGGGTGACCTCGAGAGCATAGAATAACCTCCGAGAAACAAAATACCAAGACTAACAAGTCAAAGTAACACTTTACAAATTGATCCAGTCTTGATCATACGAACAAGTTACCCTAGAAAGCCGCGCAATCCGCTTCTAGAGTCCCTATCGACAATAGGGTTTACGACCTCGATGTTGGATCACCTGAGGACATCCCAATGGTGCAGCAGCACTATTAATGGTTCTGATGTTTGTTCAACGATTAAAATTCCCTACGTGATCTCAGAGTTTGTAAAACCGGACGTTCATTGTTTATAGTG
>68e30576-a5b8-43d5-836f-4d14d1457b17_Basecall_2D_000_2d Marta_PC_default_sample_id_0729_1_ch102_file62_strand_twodirections FAST5/downloads/pass/Marta_PC_default_sample_id_0729_1_ch102_file62_strand.fast5
GAAATACGGCTTGGTTCTCCGCTCAACATACGTGATCGAGTTCAACCGGACGGAGGTTTATCAAAACATACGTGATCTGAGGTTCAATGGGGTGGTCGCCTGTTTCATCAAACATCGCCTGTTTATCAAAACATGATCTGAGTTCAAACCCAGACAAAGTGATCTGAGTTCAGGACCGGGTCGCCTGTTTATCAAAACATCGCCTGTTTTACCCAAAACATTACGTGGGGTTTTCAACCGGACTGTGATCTGAGTTCAGACCGGAACGTGATCTGAGTTCAGGACCGATCGCTGTTTATCAAAAACATCGCCTGTTGATCAAAAACATACGTGATCTCCAGTTCAAACCGGCGCCTGTTTATCAAAGCCGGCCCTCTAGCATTACTAGTATTAGAGGCAATGCCTGCCCAGGTTGACAACTGTTAAACGGCCGCGGTATCCTGAACTCTAATTCGAGGTAGCAGCAATCATTTGTTCCTTAAATAGGGACTGTATGAAATGGCCACACGAGGGTTTTAACTGTCTCTTGCTTCTAATCAGTGAATGACCTTCCGTGAAGAGGCGGAAAACATTAAACAGCGAGAAGACCGCTATGAGAACGTTAATTGTAGATCCAACAGAATAACAATATACTCCACCAAGGACCAACAAATATTCTAATTGGATTATAAATTTCGGTTGGGGTGACCTCGGAGCATAGAATAACCTCCGAGAAACAAATAGAAGACTAACAAGTCAAAGTAACACTTTACAAATTGATCCAGTCTTACTGATCAACGGAACAAGTTACCCTAGAAAACAGCGCAATCCTATTCGAGTCCCTATCGACAATAGGGTTTACGACCTCGATGTTGGATCTCAGGACATCCCCAATGGTGCAGCAGCTATTAATGGTTCGTTTGTTCGGCGGTGCACGTCCACCCTGCGTACCGTGTCAAACCAAACATTGTTCAGTATGTTT
>ddc764c5-1b09-45db-9eec-1bac73424aa0_Basecall_2D_000_2d Marta_PC_default_sample_id_0729_1_ch460_file195_strand_twodirections FAST5/downloads/pass/Marta_PC_default_sample_id_0729_1_ch460_file195_strand.fast5
ATTTCATACTTGCTCGCCTGTTTATCAAACAGCCGCTCCTACACCCATTACTAGTATTAGAGGCACTGCCTGCCCAGTGACAACATCGTTAAACGGGCCGCGGTATCCTGACCGTGCACGGCTAGCATAATCATTCGTCCTTAAATAGGGACTTGTATGTAGAATGGCCACACGAGGGTTTAACTGTCTCTTGCTTCTAATCAGTGAAATGACCTTTCCGTGAAGAGGCGGAAATACATTAATAAGCGGCAGAGAAGACCCTATGGAGCTTTAATTGACCTAATTCAAACAGAAATAACAATATACTCCACCACCAAGGACCTCAACAAATATTCTAATTGAGCATTATAAATTTCGGTTGGGGGTGACCTCGGAGCATAGAATAACCTCCGAGAAACAAATACCAAGACTAACAAGTCAAAGCAACACTTTACAAATTGATTATCCAGTCTTAACTGATCAACGGAACAAGTTACCCTAGGGATAACAGCGCAATCCTATTCTAGAGTCCCTATCGACAATAGGGTTTACGACCTCGATGTTGGATCAGGACATCCCCAAATGGTGCAGCAGCTATTAATGGTTCGTTTGTTCAACGGAATTAAGTCCTATCACGTAGTACCGATGTCAAAGTGAGACAAGGCGTTCTGTTTATGTTC
>03f99e94-db86-4b00-9dc7-45c7fda21f98_Basecall_2D_000_2d Marta_PC_default_sample_id_0729_1_ch408_file7_strand_twodirections FAST5/downloads/pass/Marta_PC_default_sample_id_0729_1_ch408_file7_strand.fast5
TGAGTCATGACTTGCTCGCCTGTGTTTATCAAAACACATCACCTCCTAGCAGGTTACTAGTATTAGAGGCACTGCTGCCCAGTGAACATCGTTAAACGGCCGCGGGTCTATCCTGACCGTGCAAAGGCTAGCATAATCAATTTGTTCCCTTAAATAGGGACTTGTATGAGAATGGCCACACGAGGGTTTTAACTGTCTCTTGCTGTCGCCCCAATCAGTGAAATTGACTTTCCGTGAAGAGGCGGAAATACATTAATAAGACGAGAGAAGACCCTATGGAGCTTTTAATTGTGACCTAATCCAACACCAACAATATACTCACCACCAAGGACCAACAAATATTCTAATTGGATTATAAATTTCGGTTGGGGGGTACTCGGAGCATAGAATAACCTCCGAGAAACAAATACCAAGACTAACAAGTCAAATGACCACTTTACAAATTGATCCAGTCTTACTGATCAACGGAACACAAGTTACCCCTAGGGATAACAGCGCAATCCTATTCTAGAGTCCCTATCGACAATAGGGTTTAGAGCCGATGTCTAATCAAAACCGATGGTGCAGCAGCTATTAATGGTTCGTTTGTTCAACGATTAAATTCCCTACGTGAGATCTGAGGTTCAACCGGCCGGTTTGATAAATGGAGCATTACGGTCGGTATTTTAGATAAACAGGCGATCCGGTCTGAACTCAGATCACAGTGTAATGTTTTGGGCCAGGCGAAAGTTCTGTTGACTAACAGGGCGTGGGCGGTTTGTGAACCAGATGTAGCGTATGTTTTGATAAACAGGCGCCCGGTTGCTGACCGGATCGCGATCACGTATGTTTTGATAAAGCCGGGATGTTTTGATAAACAGGCGGTGTTTATAAACAGGCAAGCCGGAGTTTTGAACTCAGATCACGTAATGTTTTGATAAACAGGCGATCCGGTTTGGCTGACACCCAGATCGCCGTATGTTTAGATAAAACAATAGAAGTTTGTTCTGTTTATCGT
>1288c85c-499b-452c-9317-e89763916676_Basecall_2D_000_2d Marta_PC_default_sample_id_0729_1_ch129_file142_strand_twodirections FAST5/downloads/pass/Marta_PC_default_sample_id_0729_1_ch129_file142_strand.fast5
AAATGTTCTGTGAGTATATTAACACGCCGTTTATCAGATAGAACACTGTGATCTGAGTTTAAAAACCGGATCGCCTGTTTATCAAAAACATACTACGTGATCTGAGTTCAAACCGGCGCCTGTTATCAAAACATCACTCTAGCATTACTAGTATTAGAGGCATGCCCACTGCCCCGAGATCACACGGCGTCTAAACGGAGCGGAGGCTCCTGAACTCGTGCAAAGCTAGCATAATCAGTTGTTTCCTTAAATAGGGATCTGTCCGAATGGCCACACGCTAGGTTTGACTGTCTCTTGCTTCTAATCAGTGAAATTGACCTTTCCGTGAAGAGCGCAAGAAATACATTAATAAGACGAGAAGATACATATCTATGGGAGCTTTAATTGACCTAATCCAGCGATAACAGAATATACTCCACCAAGGACCAACAAATATTCTAATTGGATTATAAATTTCGGTTGTGGGGTGACCTCGGAGCATAGAATAACCTCCGAGAAACAAATACCAAGACTAACAAGTCAAAATAACACTTTACAAATTGATCCAGTCTTACTGATCAACGGAACAAGTTACCCCCCAGATAAGGCAATCCTATTCTAGAAAGTTAACCCTATCGACAATAGGGTTTACGACCTCGATGTTGGATCAGGACATCCCAATGGGCGCAGCAGCTATTAATGGTTCGTTTGTTCAACGATTAAAGTCCTCCTGTGATCTGGCTGTCAAACCAAATCGTTCTGGGTTTATGTT
>69f065cc-2fb1-43d6-9716-48b9f97442a8_Basecall_2D_000_2d Marta_PC_default_sample_id_0729_1_ch311_file147_strand_twodirections FAST5/downloads/pass/Marta_PC_default_sample_id_0729_1_ch311_file147_strand.fast5
GTTGTTTCTGGATATTGGTGCTGGACTTCTCTCCTCCGCTGGTTTTCTCCGCTAGCTCAACACCTCTAGCATTACTAGTATTGGTTAGAGGCATGCCTGCCCAGTGACAACTGTTAAACGGCCGCGGTATCCTAACCGTTAGAGCATAATCATTTGTTCCTTAAATAGGGACTTGTATGAATGGCCACACGAGGGTTTAACTGTCTCTTGCTTCTAATCAGTGAAATTGACCTTTCCGTGAAGAGGCGGAAATACATTAATAGACGAGAAGACCCTATGGAGGAGCTTTAATTGACCTAATGCGAACAGAATAACAATATACTCCACCAAGGACCAACAAATATTCTAATTGGATTATAGATTTCGGTTGGGGTGACCTCGGAGCATAGAATAACCTCCAAGAAACAATACCAAGACTAACAAGTCAAAGACCCTTTACAAATTGATCCAGTCTTACCTGGATCAACGGAACAAGTTACCCTAGGGATAACAGCGCAATCCTATTCTAGAGTCCCTATCGACAATAGGGTTTACGACCTCGGATGTTGGATCTAAATCCCAATGGTGCAGAAGCAGCTAGCTATTAATGGTTCGTTTGTTTGCTCACGATTAAAGTCCTACGTGATCTGAGATTCAAACCACACGTTCGGCCGTTATGTTTG
>e33bd01d-17a3-428c-9881-14f69ec4124f_Basecall_2D_000_2d Marta_PC_default_sample_id_0729_1_ch146_file13_strand_twodirections FAST5/downloads/pass/Marta_PC_default_sample_id_0729_1_ch146_file13_strand.fast5
GGTATCAAGAAGACATCGCCCTGTTTATCAAAACATACGTGATCGAGTTCAACCGGATCGCCTGTTTATCAAAACATACGTGATCTGAGTTCAAACCGACCGCCTGTTTATCATCAAAACATTACGTGATCTTGGGGTTCAACCGGCCATGATTTCAGTAAAGGAGCAGTCGCACCGTCAGAGAAGATGTCGATCGTTGAACAAACGAACCATTAATAAGCTGCTGCACCCATTGGGGCATGTCCTGATCCAACATCGAAGTATGTAAACCCTATTGCGATAGGGGACTCTAGAATAGGAATTGCGCTGTTATCCCCTAGGGTAACTTGTTCCGTTATCAGTACAAGACTGGATCAATTTGTAAAAGTGTTACTTTGACTTGTTAGTCTTGTACTTTGTTTCTCGGAGGTTATTCTATGCTCCGAGGTCACCGAGGACCGAAATTTATAATCCGATTGAGAATATTTGTTGGTCCTTGTGTATGAGTATATTGTTATTCTGTTGGATCCGTACAATTAAAGCTCCATAGAGGGTCTTCTCGTCTTATTAATGGTTTCCGCCTCTTCACGGAAGGTCAGATTCATGATTAGAAGCAAGAGACAGTCTAAACCCTCGTGTGGCCATTCATACAAGTCCCTATTTAAGGAACACAAATGATTATGCTACCTTTGCACAGGACGTCTGGATACCGCGGCCGTTTAAAATCAGTTGCTGGGCGAGAGATTAGGGTAGAACAATAGATCCGCCCCAAGGTAACTATGTTTTGATAAGGCTATAGAAAGCGTCGTTTACTGTTTTGAACAGTGC
>49ed2239-54f0-4e87-b989-5b4eb2516991_Basecall_2D_000_2d Marta_PC_default_sample_id_0729_1_ch264_file100_strand_twodirections FAST5/downloads/pass/Marta_PC_default_sample_id_0729_1_ch264_file100_strand.fast5
GGAACACTGTCGCTCACCCGCTGCCTGTTTATCAAAACATCTCCTCTAACGATGTCATAGAGTATTAGAGGCAGCTGCCTGCCCCAGTGACAACTGTTAAACGGCCGCGGTATCTGAACTCGTGCAAAGCTAGCATAATCATTTGTTCCTGTAAATAGGGACTTGTATGAATGGCCACACGAGGGTTTAACTGTCTCTTGCTTCCTAATCAGTGAAAATTGACCTTTCCGTGAAGAGGCGGAAATACATTAATAAGACGAGAAAGACCCTATGGGAGCTTTAATTGACCTAATCCAACAGAATAACAATATACTCCACCAAGGACCAACAAATATTCTAATTCGATTATAAATTCGGTTGGGGTACGCACAGCGCAACCAGAAACAAATACCAAGACTAACAAGTCACGGGTAACACTTTACAAATTGATCCAGTCGTACTGGTCAACCCCAAACAAGTTGACCCTAGGGATAACAGCGCAATCCTATTCTAGAGTCCCTATCGACAATAGGGTTTACGACCTCGATGTTGGATCAGGACATCCCAATGGTGCAGCAGCTATATTAATGGTTGTTCGTTTGTTCAACGATTAAAGTCCTACTAATTATTGGCTGGTTCAAACCAAACCGTTCTGTTTAT
>338bc50d-e391-4b1c-ab80-62c081f0ca12_Basecall_2D_000_2d Marta_PC_default_sample_id_0729_1_ch439_file51_strand_twodirections FAST5/downloads/pass/Marta_PC_default_sample_id_0729_1_ch439_file51_strand.fast5
TCTTTCTTTGGTGCTGGACCTGCCCGGTTTGAACTCAGATCACGTAGGACTTTAATCGTTGAACAAATGGAACCATTAAGACGCTGCTGCGCATTACGCGTTGTAGACTTGCGGGACCCAATCGTAAACCCTATTGTCGATAGGGACTCTAGAATAGGATTGCGGCCTTGTTATCCCTAGGACTCGTTCGTTGATCAGAGTAAGACTGACGGATCAATTGTAAAGTGTTATTTGACTTGTTAGTCTTATTTGTTTCTCGGAGGTTATTCTATGCTCCGAGGTCACCCCAACCGGAATGTCTAATCCAATTAGAATATTTGTTGGTCCTTAGCGAGTATATTGTTATTCTGTTGGATTAGTCAATTAAGACCTCCATAGGGGTCTTCTCGTCTTATTAATGTATTTCCGCCTCTTCACGGAAGGTCAGATTTCAACGGATTAGAAGCAAGAGACAGTCAATCCGGCGTGTGGTACATTCATACAAGTCCCTATTTAAGGAACAAATGATTATGCTACCTTTGCACGGTCAGGATACCGCGGCCGTTTTAACAGTTGTCACTGGGCAGGCATGCCTCTAATACTAGATTAGTATGCTAAGAAAGGTACGTTTGGACTAGAG
>c8336621-d9cf-4c7f-91c6-d4eb3f080d52_Basecall_2D_000_2d Marta_PC_default_sample_id_5248_1_ch383_file1_strand_twodirections FAST5/downloads/pass/Marta_PC_default_sample_id_5248_1_ch383_file1_strand.fast5
TAACGGCCTGCTCGCCTGAGTTCCAAACCGATCGGGCTGAATCCACACGAACCCCTAGGTTCAACATCGCTCTTTTCCTTATCAAAATGCCTGTTAAATACCGGCGATTCAGGAACCCGAGTCACGAAGCAATTAGTACGTGATCGTTGAACAAACGAACCATTAATAGCTGCTGCGCATTACAGTGCTGGTGCAACAACCCAATTGGGTGGATCCGGCCACGAGCCCTAGAATAGGCATGCGCTGTTATCCTAGGTAACTTGTTCCGTTGATCAGTAAGAAAAGCTCGGATCAATTTGTAAATTATATTTGACTTGTTAGTCTTGGTATTTGTTTCTCGGAGGTTATTCTATGCGAGGTCACCCCAACCGAAATTTAATCAATTAGAATATTTGTTGGTCCTTATGGAGTATATTGTTATTCTGTTGGATTAGGTCAATTAAAGCTCCACCTAATCTTCTCGTCTTATTAATGTATTTCGCCTTCGGAAAGGTCAATTCACTGATTAGAAGCAAGAGACAGTTAAACCCTCGTGTGGCCATTGCCACATTCTCGGATTTAAGGAACAAATAATTATGCTACCTTTGCACGGTCAGGATACGCGGCCGTTTACAAACAGTCACTGGGCAGGAAATTAGGCCTAGTAAGAGTAGATCGGAGGTATGTTGTACAAAAGGCGACCGTCCTGTTTATGTTTAAT
>17e5096a-b559-46f6-9b66-6862e98472dd_Basecall_2D_000_2d Marta_PC_default_sample_id_0729_1_ch223_file195_strand_twodirections FAST5/downloads/pass/Marta_PC_default_sample_id_0729_1_ch223_file195_strand.fast5
TCTTTCTTCTGGTGCTGATATTGCTCGCCTGTTTATCAAAAACAGCTTCGCTCCTAGCATTACTAGAGTATTAGAGGGGGGCACTGCCTGCCCAGTGACAACTCGTTAAACGAGCGCGGTATGAACCGTGCAGGACTAGCATAATCATTTGTTCCTTAAATAGGGACTTGTATGAATGGCCACACGAGGGTTTAACTGTCTCTCTTGCTGTCCAATCAGTGAAATTGACCTTGCGTGAAGAGGCGGAAATACATTAATAAGCAGAAGATCCCTATGGCGAGAGCTTTAATTGACCTAATCCAAAGCGATAACAATATACTCCACCAAGGACTAACAAATATTCTAATGCGTGACCTCGTTACGGTTGGGGTGACCTCGGAGCATAGAATAACCTCCGAGAAACAAATACCACGACTAACAAGTCAAAGTAACATTTTACAAATTGATCCAGTCTTAACTGATCAACCGGAACAAAGTTACCTAGGAGCCGCAATCCTATTCTAGAGTCCCCATCCGACAATAGGGTTTACGACCTCGATGTCTGGATCAAGGACATCCAATGGGTCGGCAGCAGGTAGCTATTAATGGTTCGTTTGTTCAAGAATTACACTACGTCACCTCGTATTATGGATCCGCCATGAGGACGTTCGTTTACTGTTCTTGTAAATATTGTG
>707a3261-ffc3-4590-a5d0-25179cf1dbbd_Basecall_2D_000_2d Marta_PC_default_sample_id_0729_1_ch166_file151_strand_twodirections FAST5/downloads/pass/Marta_PC_default_sample_id_0729_1_ch166_file151_strand.fast5
TCAACTTTTCTGCTCCATATTGCTCGCCTGTTATCAAAACATCACCTCTCCTAGCATTACTAGTATTAGAGGCACTGCCTGCCCAGTTAGATCGTTAAACGGCCGCGGTATCCTGAATGTTGCAAAGGTAGCATAATCATTTGTTCCTGTGGTAAATAGAGACTTGTATGAATGGCCACACGAGGGTTTAACTGTCTCTTGCTTCTAATCAGTGAAATTGACCTTTCCGTGAAGAGGCGCAAATACATTAATAAGACGAGAAGACCCTATGGGAGCTTTAATTGACCTAATCCAACAGAATGACAATATACTCCACCAAGGGACCAACAAATATTCTAATTGGATTATAAATTTCGGGGTTGTTGGGGTGACCTCGGAGCATAAGAATAACCTCCGGAAACAAATACCAGACTAACAAGTCGACAAAGTAATTTACAAATTGATCCAGTCTTACTGATCAACGGAACAAGTTACCCTAGGGATAACAGCGCAATCCCATTCTAGAGTCCCTATCGACAATAGGGTTTACGACCTCGAGTGTTGGATCAGGACATCCCAATGGTGCAGCAGCTATTAAGGGTTGTTCGTTTTGTTCAAACCATTGACCAGGTCCTACGTATTGTATCTGAATTTGAATACGTTCAGTTTATAGTGC
>b70ab7bf-14a0-4891-b38f-0238e071b971_Basecall_2D_000_2d Marta_PC_default_sample_id_0729_1_ch464_file160_strand_twodirections FAST5/downloads/pass/Marta_PC_default_sample_id_0729_1_ch464_file160_strand.fast5
GAACTTTTCTGTACTGATATTGCTCGCCTGTTACCTAAACATCACTCTAGCATTATACTATTAGTATTAGAGGGCAAAGCTGCCTGCCCAGTGACAACTGTTAAACGGCCGCGGTATCCTGGTACGTGCAAAGGTAGCATAATCATTTGTTCCTTAAATAGGGACTTGTATGGAATGGCCACACGAGGGTTTAACTGTCTCTTGCTTCTAATCTGCCGTACCAGAAATTGACCTTCCGTGAAGAGGCGGAAATACATTAATAAGACGAGAAGACCCTATGGAGCTTTAATTGACCTAATCCAACAGAATGACAATATACTCCCACCAAGGACCAACAAATATTCTAATTGGATTATAAATTTCGGTTGGGGTGACCTCGAGCATAGAATAACCTCCGATGAAACAAATACCAAGACTAACAAGTCAAAGGTAACACTTTACAAATTGATCCAGTCTTACTGATCAACGGAACAAAGTTACCCTAGGGATAACAGCGCAATCCTATTCTAGAGTCCCTATCGACAATAGGGTTTACGACCTCGATGTTGGATCAGGACATCCCAATGGTGCAGCAGCTATTAATGGTTCGTTTGTTCAAACGATTAAAGTCCTACGTGATTATACATTCAAACCAAACCGTTTTATGTTTTAGTAC
>bc93a76f-e20a-4203-b100-f7e10c2a7dd8_Basecall_2D_000_2d Marta_PC_default_sample_id_0729_1_ch385_file4_strand_twodirections FAST5/downloads/pass/Marta_PC_default_sample_id_0729_1_ch385_file4_strand.fast5
GGACAAACTTGGAGGATGCTTGAATCTCCGGGTGGTCCATCAAACCGCTCGCGGGCATCTAGTACCTTTGAGGTAGCAAAAATTGCCTTCGTTTAGACACTGCTAACCCGCATGGTTATGGCAACCGCCACACGAGGGTTTAACTGTCTCTTGCTTCTAATCAGTGAAATTGACCTTTCCGTACCGAGGAGCAAGAAATACATTAATAAGACGAGAAGACCCTATGTAGGAGCTTTAATTGACCCTAATCCAACAGAATAACAATATATTCCACCAAGGACCAACAATGTCACCTAATTGGATTATAAATTTCGGTTGGGGCAACCTCGGAGCATAGAAATAACCTCCGAGAAACAAATACCAAGACTAACAAGATCAAAGGTAACAACTTTACAAATTGATCCAGTCTTAACTGATCGAACGAGAACAAGTTACCCTAGGGATAACAGCGCAATCCTATTCTAGAGTCTCGCGCTCCCGACAATAGGGTTTACGACCTCGATGTTGGATCAGGACATCCAATGGTGCAGCATATAGATTAGGTTTCGTTTGTTTAACGATTAAGTAAAGTCCATAGTATTGATATTAAATGGAATTTGGCTCG
>cf7b434d-7d2f-43ae-8bd4-2bbe0115a8f0_Basecall_2D_000_2d Marta_PC_default_sample_id_0729_1_ch429_file96_strand_twodirections FAST5/downloads/pass/Marta_PC_default_sample_id_0729_1_ch429_file96_strand.fast5
GGTTTCTTTCTGTACTCCTGGTTGCTCGCCTAGTTTTATCTAAAAACAACTGAGCTCCCTCACATTACTTAGCCATCTGTGGCTGCAGACCTCCAGCTGCCTATTAACACGCCGAATGGCCTGGGCGTTCCTCTGAGCACGCTATCTTAAAATGGCCGTGCACTAACGCCATGTCTGTTTCCTTGACAACCCCCTGTATGAATGGCCGCCCCAAAGGGTTCTCTGAGACTGTTGGTTAGACTTTTTCCTGCTCCCCTGTACGGAGTCATGAAACTTGACCTTTTCCCTAGTGCACGCTCCGGAAATACATTTAAAACGACGCCGGAGACTCCCCTCTATCGAAAGTCCTTAATTGACGAATCATGACAGAACTACGACCTGATAGACTAAGGACCAACAGGTATTTCCAATTGGAGACTTATAAATTTCGGTTGGGGTGACTCGGAGCATAGAGTAACGACCTCCTCGAGAAACAGAACTACCCAAGACGGACCACATTACGACATGAGTAACACTTTACAAACTTGATCCTCAGTCTTGACTGGTACGGACGGAACGCAAGTTACTCCGCGGAACACCCTCGCAATCCCTATTCTCGCCGATGCCCGCACACTGGCTCACGGACTTCGGAGCCTCGATGTTGGGTGTCAGACATCCCTATCAATCCCGCACGCATAGCTATTAATCGGTTTCGTTGTTTCAACGATTTTAAAGTCCTCTACCGTGATCTGGGGTTCAAACCGGCCGGTTGAACTCAAGCAGCGTCACCCACGTCGAAATTCATGCCGTTGGAACAAACGAAAGCAGTGAGTAGGGTGCGATGAAGGATGTCAGGCGTTAAGGTGGATCCAACAGAACCCCAGGTCGGGCAAAGTTATTTAGAGTAGGGGGATAGCACCGGGAATAGGCGATCGAGGGTCTTCGGTAGGGGGTAGACTTGTTCCCGTCCAGTACCAGGTCACAGGACTAGGATCACAGTTGTAAAGTGTCAGTTTTGACGTGCGGTCTGTGAGTTCTGTTCGGGAGGTTACTCGTCGCTCCGGGGAGGTCACCCCAACCGAGAAAGTTGTACGGGCACTGTCACGGTCAGTGCTTTAGTCGGTAGGGAGTAGTTACGTGGTCTCTGTCTAGTTGAGGATTGCGGTAATTAAGGCTCTCCAGATAGGAGTCTGTCCTCCGTCTATTAATTAGAGTTCGTGCCGGAGCGTACAGGGAAAAGGTCGAACTTTCACTGTGATTAGAAGCAAGGAGACAGTCAATTCCCTGGCGGCGGTCGTACCAGTTCATACAAGTCCCCTAGTTCAGGAAGAACAACCGATTAGTGCATAGATTTGAATTTACAGGAGTAAGGAGATTGGGCGCCGTGCTGACACCATGTCTTTAATACTGGCGAAGGAGACGTGCGGCGCCTAAGTACCTAGTAATCCAGGAGGTGAGTTTTGCGGCTGGCAACAGGCGAAAATCGTTCTGATTTTATGT
>1974d1a2-dde8-4c71-8bbf-fdfdfa6e8b1f_Basecall_2D_000_2d Marta_PC_default_sample_id_0729_1_ch327_file6_strand_twodirections FAST5/downloads/pass/Marta_PC_default_sample_id_0729_1_ch327_file6_strand.fast5
TCTTTCTGTTGGTGCTCATTGCTCGCCTGTTTATCAAAGCCGCTCCTACACTTACTAGTATTAGAGGGCATTAAAGTCGCCTGCCCAGTGACAACTGTTAAACGGCCGCGGGTGGGTATCATGACCGTGCAAAGGTAGCATAATCATTTGTTCCTTAAATAGGGACTTGTATGAATGGCCACACGAGGGTTGACTGTCTCTGCTTCTAATGAGTGTAAAGAAATTGATTTTTCCGCGTGAAGAGGCGGAAATACATTAATAAGACGAGAAGACTCGCTCCAGACGTGTAATTGGCCCTGTACAACAGAATAACACATACTCCTCCACCAAGGACCAACAAATATTCTCAATTGGATTGTTATAAATTTCGGTTGGGGTGACCTCGAGCATAGAATAACCTCCGAGAGTGAACAAATACCAAGACTAACAAGAGTCAAAGTAACACTTTACAAATTGATCCAGTCTTACTGATCATCAACGAGAAATAAGTTACCCTAGGGGATAACAGCGCATCCTATTCTAGAGTCCCTATCGACAATAGGGTTTAAGAGACTAGCGATGTTGGATCATCACACTGGCCCAATGGTGCAGCAGCTATTAATGGTTTCGTTTGTTCAACGATTAAAGTCCTACAATCTGATCACCGTAAACCTGAGACGTTTTAGGTTTATATG
>baef73a0-beea-4d89-9048-97c18d8a673d_Basecall_2D_000_2d Marta_PC_default_sample_id_0729_1_ch260_file308_strand_twodirections FAST5/downloads/pass/Marta_PC_default_sample_id_0729_1_ch260_file308_strand.fast5
TGTTTCTTGTTGGTGCTGGGTTGCTCGCTTGTTTATCAAAAGCTCACCTCGCGCATGTACTAGGACCTTAGAGGCACTGCCTGCCCAGTGACACGCTACGCTCGTTCTTGAGGACCGGCGCAATCTGAGTACGTGCATAATCATTTAGTTCCTTAAAATAGGGACTTATGGAATGGCCACACGAGGGTTTAACTGTCTCTTGCTTCTAATCAGTGGCGAAATTGACCTCGTCCGTGAAGAGGGCAAGAAGCATTAATAAGACGAGAAGACCCTATGGAGGCTTAATTGACTAATCCAACAGAATAACAATATACTCCACCAAGGACCAACTCACACGACTTATTCTAATTGGGATTATAAATTTCGGTTGGGGGTAACCTCGAGCATAGCGGAATAACCTCCGAGAACAAATATCAAGAACTAACAAGTCAAAGGTAACACTTTACAAATTGATCCAGTCTTAATGATCAACCGGAACACAAGTTACCCTAGGGATAACAGGGGCAATCCTATTCTAGAGTCCCTATCGACAATAGGGTTTACGACCTCGATGTTGGATGTGAAATCCCAATGGTGCAAGCAGCTAACTTAATGGTTCGTTTGTTCAACCCATTAAAGTCCTCGCCGTATTAACGCTTTAAAACCCGGAAGAGCGGCGTTTATC
>00d16d93-7267-4726-839c-f2c710e15474_Basecall_2D_000_2d Marta_PC_default_sample_id_0729_1_ch175_file152_strand_twodirections FAST5/downloads/pass/Marta_PC_default_sample_id_0729_1_ch175_file152_strand.fast5
GAATGGGATTCAGTTTAATCGTTGAACAAACGAACCATTAATAGCTGCTGCACCATTGGGATGTCCTGATCCAACATCGAGGTCGTAAACCCTCGTCGATAGGGATACGAATAGAAGTCCATGTTATCCCTAGGGTAATTGTTCCGTTACGTCAGTAAGACTGGATCAATTTGGCAAAGTGTTACTTTGACTTGTTAGTCTTGGTATTTGTTTCTCGGAGGTTATTCTGATGCGGGCCCAGGTACGAAATTTATAATCCACCGATTAGAATATTTGTTGGTCCTTGTGGAGTATTGTTATTCTGTTGGATTAGGTCAATTAAGCTCCATAGGGTCTTCTCGTCTTATTAATGTATTTCCGCCTCTTCACGGAAAGGTCAATTTCACTGATTAGAAGCAAGAGACAGTTAAACCCCTCGTGTGGCCATTCATACAAGTCCCACTTTAAGGAACAAATGATTATGCTACCTTTGCACGGTTAGGATACCGCGGCCGTTTAACAGTTGTCAATGGGCAGGCAGTGCCTCTAATACTAGTAATGCTAGAGGTGATGTTTGATAAACAGGCCGAGGGAGTTTGCAAAGCGGGCCAGTCAGTGATTTAGATATCGTTGAACAAACGAACCATTAATAGCTGCTATGCACCATTGGGATGTCCTGATCCAACATCGAGTATCGACTCGAGGTGTCGATAGGGACTCTAGAATAGGATTGCTGTTATCCTAGGGTAACTTGTTCGTTGGTGAGTAAGACTGGATCAATTGTAAAAGTGTTACTTTGACTTGTTAGTCTTATTTGTTTCTCGGAGGTTATTCTATGCTCCGAGGTCACCCGAGACCGAAAATTTATAAATCCAGGATTAGAATATTTGTTGGTCCTGTGGTGGAGTATATTGTTATTCTGTTTACATCGTAGGTCAATTAGGACTCCATAGGGTCTTCTCGTCTTATTAATGTATTCCGCCGCCTTCACGGAAAGTGATTTCACTGCCACGAAGCAAGAGACAGTTAAACCCTCGTGTGGCCATTCATACAAGTCCCTATTTAAGGAACAAATATCATTATGCTACCTTTGCACCGTCAAGGATAGGGCGGCCGTTTTGAAAGTTGTCAGGTGGGGCAGGCAGTGCGCCGGCCAATAGATTAGAGGTAGTTTGATAGGTAAACAAGAGGGCAGTTCTTACTCGTTG
>27fddac1-c342-42bd-990d-d59289bb5f49_Basecall_2D_000_2d Marta_PC_default_sample_id_0729_1_ch247_file31_strand_twodirections FAST5/downloads/pass/Marta_PC_default_sample_id_0729_1_ch247_file31_strand.fast5
GGTCCTGATATTGCTCGCCTGTTTATCAAAACATCACCTCCTAGCATTACTAGTATTAGAGGCACTGCCTGCCCAGTGACAACTCGTTAAACGGCCGCGGTATCCTGACCGTGCAAAGCTAGCATAATCATTTGTTCCTTAAAAATAGGGACTTGTATGAATGGCCACACGAGGGTTTAACTGTCTCTTGCTTCTAATCAGTGAATGACCTTTCCGCGTGAAGAGGCGGAAATACATTAATAAGACGAGAAGACCCTATGGAGCTTTAATTGACCTAATCCAACAGAATAACAATATACTCCACCAAGGACTAACACAAATACTTCTAATTGGATTATAAATTTCGGTTGGGACCTCGGAGCATAGAATAACCTCCGAGAAACAAATACCAAGACTAACACAAGTCAAAGTAACATTTACAAATTGATCCAGTCTTACTGATCACGGAACAAGTTACCCTAGGGATAACAGCGCAATCCTATTCTAGAGTCTCCCCTATCGACAATAGGGTTGGCACGACCTCGATGTTGGATCAGGACATCCCAATGGTGCAGCAGGATTAAAATGGTTCGTTTGTGTTCAACGATTAAAGTGCTCACGTGATCTGGGGTTCATCCAAAACCATCGTTCAGGTGTTTA
>78415c8c-9024-4fbf-8af9-4e19c542669e_Basecall_2D_000_2d Marta_PC_default_sample_id_5248_1_ch452_file19_strand_twodirections FAST5/downloads/pass/Marta_PC_default_sample_id_5248_1_ch452_file19_strand.fast5
TTGTTCTGTTGGTGCCTGATATTGCTCGCCTGGTTTATCAAAACAGCTTCCTACGCGGTACTAGTATTAGAGGGCAAAGCTGCCTGCCCAAATCGCTATGATTTAAACGGCCGCGGTATATCCTGACCGGCGTGCAAAGCTAGCATAATCATTTGTTCCTTAAACCTAGAACTTGTATGAATGGCCACGAGGGGTTTTAACTGTCTCTTGCTTCCTAATCAGTGAAATTGACCTTTCCGTGAAGAGGCGCAAATACATTAATAAGACGAGAAGACCCTATGGAGCTTTAATTGACCTAATCCAACAGAATAACAATATACTCCACCAAGGACCAACAAATATTCTAATTGGATTATAAATTTTCGGTTGGGGTACTGAGGAGCATATAGAATATAACCTCCGAGAAACAAATACCAAGACTAACAAGTCAAAGGTAACACTTTACAAATTGATCCAGTCTTACTGATCAACCGGAACAAGTTACCCTAGGGATAACAGCGCAATCCTATTCTAGAGTCCCTATCGACATCGGATGGTCCACGACCTCGATGTTGGATCAGGACATCCCCAATGGTGCAGCAGCTATTAATGGTTTCCGTTGTTCGGCCCATTAAAGTCCTACGTGATCTGAGTTCAACCGCCGGTTTACATGGCAAATCACAGTCAACTGTTTTGATAAACAGGCGATTGCGCGGTTTGAGTGATACAGATCGGTATGTTTTGATAAACAGGCGATCCGGTCTGAACTCAGATCACGTATGTTTTGACTAACAGACGATAATGCGAGGTTTTGAACTCAGATCACACGTAATGTTTTTGATAAACAGGCGATGTTTTGATAAACAGGCGATGTTTGATAAACAGGCGATCCGGTTTTAAGTGCAGTACACGCCACGTATGTTTTGATAAACACCCAATACCCCAGCGTTCTGTTTA
>31431c38-e684-4645-9ce6-55b2b048f123_Basecall_2D_000_2d Marta_PC_default_sample_id_5248_1_ch463_file10_strand_twodirections FAST5/downloads/pass/Marta_PC_default_sample_id_5248_1_ch463_file10_strand.fast5
CCTTTTCTGTTGGGTCAACTTGCTCGCCTGTTTATCAAAACATCGACTCTAGCATTACTAGTATTAGAGGCATGCCTCGCCCAGTGACATCGTTAAACGGCCGCGGTATCCTGACCTAACGTTAAGCCAATGAGTTTGTTCCTTAAATAGGGATTGTATGAAATGGCCACACGAGGGTTTAACTGTCTCTTGCTTCTAATCAGTGAAGTTGTACTCTTTTTGACTTGGAGGGAAATACATTAATAAGACGAGAAGACCCGCTGGCGCTTTACGTGTAACCTAATCCAAAACACAGAATAACAATACTCCACCAAGGACCAACAAATGCGGATTCACGTGACAATTTCGGTTGGGGTGATTCGAGCATAGAATAACCTCCGAGAAACAATACCAAGACTAACAAGTCAGGACCCAACATTTACAAAAATTGATCCAGTCTTACTGATCAACGGAACAAGTTACCCTAGGGATAACAGCGCAATTCCTATTCTAGAGTCCTATCGACAATAGGGTTTACGACCTCGATGTTCCATTACCGACATCCCAATGGTGCAGCAGCACTATTAATGGTTCGTTTGTTCAACGATTAAAGTCCTACGGATCTGAGTTCAAACCGGCGCCCTGTTTATCAAAACATCACCTCTAGCATGCTACTAGTATTAGAGGCACTGCCTGCCCAGTGACATCGTTAACGGCCACCCGCGGTATCCTGAATGACCGTGCAAAGGCTAGCATAATCATTTGTTCCTTAAAATAGGGACTTGTATGAAATGGCCACACGAGGGTTTGACTGTCTCTTGCTTCCAATGATGAAATGTACTTTCCGTGAAAGAGGCGGAAATACATTAATAAGACGAGAAGACCCTATGGAGCTTTTAATTGACCTAATCTTGAACAGAATAACAATATACTCCACCAAGGACCAACAAAAATATGCGGATTGGATTAAATTTCTGGCTTCGGGTGACCTCGGAGCATAGAATAACCTCCGGAAACAAATACCAAGACTAACAAGTCAAAGGTAACATTGTTACAAAATTATGATCCAGTCTTAATCTGGAACAAGTGGTTACCACGAGCCTCGCAATCCTATTCTACCCGTGTATAAAACCACCTGAGGGGTTTACGATACTGGGGTGTTGGGGCTTAAAGTGAGAGCGACTGGTGCAGGCGGATCATCGTTGCGTTGTTTACTGGATTAGGTTACTATACGTACCAATGTCAGGTACCGGAGTAAACGACACGTTCTGTTTATGTTA
>9c49d168-b173-4271-8321-466f641425e9_Basecall_2D_000_2d Marta_PC_default_sample_id_0729_1_ch93_file21_strand_twodirections FAST5/downloads/pass/Marta_PC_default_sample_id_0729_1_ch93_file21_strand.fast5
TGCTTAGTAATATTGCTGGTTTTGAATCCAGATCACGTAGGACTTTAAATCGTTGAACAAACGGAACCATTAAGCCCATGCTGCACCCATTGGGGATGTGTAATGCACATGAGGTCGTAAACCGGATTGTCGATAGGGGGACTCTAGAATAGGATTGCGCTGTTATCCTAGGGTAACTTGTTCCGTTGATCAGTAAGACTGGATCAATTTGTAAAAGTGTTACTTTGATTGGTCCGTCTTATTTGTTTTCTCGGAGTGGTTATTCTATGCTCCGAGATGCCCCAACCGAATGTTAATCCAATTGGAATATTTGTTGGTCCTTGGTGGAGTATATTGTTATTCTGTTGGATTAAGTAGACAATTAAAGCTCCAATAGGGTCTTCTCGTCTTATCCACTTATTATTTCCGCCTCTTCACCGGAAAGGTCAATTTCACTGATTAGAAGCAGAGACAGTTAAACCCTCGTGTACCCCTATTCGGCATTATCACTGTCCTAGGAACAAATGATTATGCTACCTATGCACGGTCAGGATACACCCCCAGCCGTTTAACAACCGTCACTGGCAGGCAGTGCGAGCCTCTAATACTAGTAATGCTAGAGAGGACAATATGAATGTTTTGAGCTATGAA
>8fc4bb49-e82e-4354-9211-05a8bdb3e4f0_Basecall_2D_000_2d Marta_PC_default_sample_id_0729_1_ch125_file123_strand_twodirections FAST5/downloads/pass/Marta_PC_default_sample_id_0729_1_ch125_file123_strand.fast5
ATTCTATTGCCTCCCGCCGTTATCAAAACAGCCCCTCCCTTGTACGCCTGGTATTGCCTCGGCAATTCCCGCCTATTATAGGAACATAACTGTGTTGAACTCACTCGCCCGGTACTCCTTAATCGTGCAAATCGCGAGGGCATAGATCATGTCCTTTCCTTAGAACTAGGTGCGTATGAATGGCCGCTAACGCCAAAGGGGTTTGACTGTGCTCCTTGCTTCTCCGTGCACTGCCCGAACTTGTGACCTTTTCCTAGTGCACGCTCCGAAGAAGTGGATTAAACAGCCGAAAACTCCGCTGGATTTAATTGACCTCACGATTCAACAGAACTACAAATAACTATGACCTCCTACCGCAGGACGGACCAAATAGGTTCTCGCATTGGGGATTATAGAACTTCCGTTCTTTGGCGACTCTCGAGGCATATAGAACGACTCTCCGCCGAACAGGTACTAAGACTAACAAAGATTACAAATGGACCACTTTACAAAGATTGTGATTCCAGTCCTGATTACTGGACGCGAAATACAAGTTACCCCCTAGATGACATACGCATGCGCTTCCCCCGTTTCTCCTATCGACCAATTGTGCCGACTAATGTTTCTAATGCGCCGGATACGAAGATGGACCCCTGCAGGCCTATTAATCGTTTGCGTTTGTTCCAAATGGATCAAATTCTAGACGCGATCTGCTGTCGATGTCAACGGTTTAAGTAGCAAATTACCACGTCAAGAGGTGTTAATTAAGCGTTGAAACAAACGAACCATTAAGTCCCGCTGCAGGATGCGATGTCCTGGATCCAACATGAGGAGCGCGAAGACGGGCCGAGGAGATAGGAGCAATTCAGAATAGGTTCTATGTACCCCTAGAGACATCTTATTTCCGCGTTACCGAGTCAGACCACGCAGTCACGTTGTACAATGTCACCTTGATCTGTTAGTCTTAGTAGATGTCTGTTTCTGGAGGTTACTCTCGTCGAGGCGAGATGAGAAGCGAAATTGTCAACCTGCATTGAGAAGATTTGCTTCGGTCCGTGGGTGGAGGAGGTCGTAGTTATTCTGTTTATACGTGTTGAAGGCAACTTGCCGAGTCGGCTTTCCGGGGTAGGAGCGCATGTATCCCTCTCGTCTCGTGGTCGGATCTTAAAACGTTACAAGTTCCCCCGGTTCATTAGAGAAGCAAGAGACACAGTCAAACCCCTCGTGCGGTTTCCATACAGCGGTCTAAGTTCAGGAAACACAAATGCCCGTGAGTGCCAAATAGTCAGGATACTTTGAGGAGTGAGGAACCATTTACACCGGTGTTAATGAAGGATTTGCGGCGCGTAAGAGCGGTAATGCGTGAGGAGCGTCTATCGACCCGGGAGAGAAAGTTTTTGCCGGGTTTAACGCAGATCACTGTAATGTTTTGACTAAACCGCTGGTCCGGTTTGAACGCCAATCAGGTTGTTTGTGATAAACAGGCGGTGTTCAGAACAGCCCAGACCCGGTTTTGAACCCCAGATCATGTTTTGATAAAGCCGGCGATCCGGTTTTGACATCCAATCACTATGTCCGGGTTTTGAACTCAGATCATGTTTTTGTCGTGATAAACAGGCGACGTTCTGTTTATGTTATTAGCG
>add581ab-104e-4a4c-bc46-2b5cfea8ce0d_Basecall_2D_000_2d Marta_PC_default_sample_id_0729_1_ch26_file212_strand_twodirections FAST5/downloads/pass/Marta_PC_default_sample_id_0729_1_ch26_file212_strand.fast5
GAAGGTATTAGCCGCCTGTGTTTATCAAAGCCGCTCTACGGCATTACCATTAGAGGCGACTGCTTTGCCCAGTGACAACTGTTGGACTGGCCCGCGGTATCCTGACCGTGCAAAGGTAGCATAATCATTTGTTCCTTAAACCTAGGACTGTGTATGAATGGCCACAACGAGGGTTTGACTGTCTCTTGCTTCTAATCAGTGAGAACGTGACCTTCCCTGTGAAGAGGCGGAAATACATTAATAAGACGAGAAGACCCTATGGAGCTTTAATTGACCTAATCCAACAGAATAACAATATACTCCACCAAGGACCAACAAATATTCTAATTGGATTATAAAAACCTTCGGTTGGGGGTGACCTCGGAGCATAGAATAACCTCCGAGAAGGCTCTAAGACTAACAAGTCAAAAGTAACACTTTACAAATTGATCCAGTCTTACTGATCAACGGAACAAGTTATCTAGGGGATAACAGCGCAATCCTATTCTAGAGTCCCTATCGACAATAGGGCCATTTACGAGAACTCGATGTTGGATCAGGACATCCCAATGGTGCGAAGAGCTATTAATGGTTTCGTTTGTTCAACGATTAAAGTCCTACGTGATCTCGATTCAACCGCTCAAGTTCAAACCCAAGTCACCGTCAATTTTGAGTCGAAACAGGCGACCCGGTTTGAACTCAGATCATGTTTGATAAACAGGCGGCGCTCCGGTTTGAACTCAGATTCACGTATGTTTGATAAACAGGCGATGCGGTTTGGAAACTCAGATCACGGTAATGTTTGACCAACAGGCGACATGTTCGTTAGTGTTT
>f5605bf4-42aa-4c96-a990-dc19c8511284_Basecall_2D_000_2d Marta_PC_default_sample_id_0729_1_ch237_file89_strand_twodirections FAST5/downloads/pass/Marta_PC_default_sample_id_0729_1_ch237_file89_strand.fast5
CATTTGCTGATATTGCTCGCCTGTGTTTTTATCAAAACATCACCTCTAGCATTACTAGTATTGCGAGGCACTGCCTTGCCCAGTGACAACTGTTAAAACGGCCGCGGTATTCCCTGACCGTGCGCAAAGGTAGCATAATCATTTGTTCCTTAAAACTAGAACTTGTATGGGAATGGCCACACGAGGGTTTAACTGTCTCTTGCTTCTAATCAGTGAGAAATTGACCTTTCCGTGAAGAGGCGGAAACACCATTAATAATAAGACGAGAAGACCCTATGGAGCTTTAATTGACCTAATCCAACACCAACTAATACGACAATGATAAATATTCTAATTGGATTATAAACTTCGGTTGGGGTACCTCGAGCATAGAATAACCTCCGAGAAACAAATACCAAGACTAACACCGGTCAAATAACACTTTACAAATTGATCCAGTCTTACTGATCATACGGAACAACAGTTACCCTAGGGATAAAGCAATCCTATTCTAGAGTCCCTATCGACAATAGGGTTTACGACCTCGATGTTGGATCAGGACATCCCAATGGTGCAGCAGCGCTATTAATGGTTCGTTTTGTTCAACGGGATTAAAGTCCTACGTGATCTGGGGTTTTCAAACCGGGAATCGTTTATGGTTTATGGTGTC
>820fe890-d473-4ecc-ae8b-096cef59f7c4_Basecall_2D_000_2d Marta_PC_default_sample_id_5248_1_ch84_file9_strand_twodirections FAST5/downloads/pass/Marta_PC_default_sample_id_5248_1_ch84_file9_strand.fast5
TCTTTCTGTTGCTGAGTCATCTGCTCCGGTTGAACTCAGATCACGGGCCGACTTTAATCGTTGAACAAACGAACCATTACGCGCCTGCGCTGCACCATTGGGAGTTCTGATGCACTCGACCGAGTATCGACTCGATGTCGATAGGGACTCTAGAATAGGATTGCGCTGTTATCCTAGACTTGTTCCGTTGATCAGTAAGACTAATCAATTTGGGACTTTACCTTGACGTGTTAGTCTTATTGTTTCTCGGAGGTTATTCTATGCGCGAGGTCACCCAACGCAGATTCATACGCTAATCCAATGTCTAGAAATATTTGTTGGTCCTTGGTGAGTAATATTGTTATTCTGTTCACATCCGTAGATTAGCAGCGCTCCATAGGGTCTTCTCGTCTTATTAATGGTTCCGCCTCTTCACGGAAGGTCAATTCAGCACTTAGAAGGCAAGAGACAGTTAAACCCCTCGTGTGGCCATTCATACAATTGGGGGTATTTAAGGAACAAATGATTGGGTCGGCTTTGCACGTCAGGATACCGCGGCCGTTTAACAGTTGATAAGCGGAAAGCAGTGCACGCCTCGACCATTAGCTAAGCCTGATGTTTTGATAAACAGGCGATCACCCGGTTTGAACTACTCAGATGAATGTTTTATAGGCTGAGAAAGTCCAGTTGGGCTCGCAGTAAAGTGGATGTTTGATAAGGGATTTATATTTACAAACATTTGGTAAAGTGGGTTATTAG
>5c79cdde-d591-4fd0-a973-e896de2a7e81_Basecall_2D_000_2d Marta_PC_default_sample_id_0729_1_ch136_file107_strand_twodirections FAST5/downloads/pass/Marta_PC_default_sample_id_0729_1_ch136_file107_strand.fast5
GCTTTTTCTGTTGGTGCCTGATATTGCTCGCCTGTTTATCAAAACATCTACCTCTAGCATTATACTAGTATTAGAGGCAGCTGCCTGCCCAGTGACAACTGTTAAACGGCCGGTATATCCTGACCGTGCAAAGTAGCATAATCATTTGTTCCTTAAATAGGGACTTGGTCGAAATGGCCACACGAGGGTTTAACTGTCTCCCGCTGCTTCGATCAGTGAAATTGACCTTTCTCGTGGAGGCGGAAATACCGGTGGAATAAGCGAGAAGACCCTATGGAGCTTTAATTGACCTAATTAAACAGAATAACAATATACTCACCAAGGACCATAACAAATATTCTAATTGGATTATAAATTTCGGTTGGGGTGACCTCGAGCATAGAATAACCTCCAAGAAACAAAAATACAGAGCAAGACTAACAAGTTACGGGTAACACTTTACAAAATTGATCCCAGTCTTACTGACATCACGGAACAAAGTTACCCTAGGCGGAGTAACAGCGCAATCCTATTCTAGATGCCCCTATCGACATCGATGTCCACGACCTCGATGTTGGGATCAGGACATCCCCAATGGTGCAGCGAGCAGCTTGATAATGGTTCGTTTGTTCACGATTAAAGTCCTACGTGATCTGAGAGTTCAAACGACCATTGTTCGTTTATATG
>0faf56a6-aaef-4b61-94a2-ce97cca0954b_Basecall_2D_000_2d Marta_PC_default_sample_id_5248_1_ch26_file45_strand_twodirections FAST5/downloads/pass/Marta_PC_default_sample_id_5248_1_ch26_file45_strand.fast5
AAAATATTGATATTGCTCGCTGTTTATCGCAAACATCACCTCTAGCATTACACCTAGGTGGTTAGGCTAGCAAATATGCTGCCCAGTGAACGTGCAATGAACGCCGCGGTATCCTCCTGACCGTGCAAAGCACCAATCGTTTGTTCCTTAAATAGGGACTTGTATGAATGGCCACGAGGGTTTAACTGTCTCTTGCTTCTAATCAGTGAATTGACGTTCCGTGAAGAGGCGGAAATACATTAATAAGACGAGAAGACCCTATGGAGCTTTAATTGTGGACCTAATTAGAGACCGCCAACAACAATATACTCCACAAGGACCAACACAAATATTCTAATTGGATTATAAAGATTTCGGTTGCTGGCTGACCTTCGAGGCAGCGATAAATAACTCCGAGAAACAAATACCAAGACTAAATCCACGTAACACTTTTACAAAATTGATCCAGTCTTACTGATGTAAACGGAACAAGTTACCTAGGGATAACAGCGCGATCCTATTCTAGAGTCCCTATCGACAATAGGGTTTACGACCTCGATGTTCATCCCACTAAACCCCAATGGTGCAGCAGCTATTAATGGTTCGTTTGTTCAACGATTAAAGTGTCCTACGCTGTGATCTCAGTTCAAACCGGCGCCTGTGTTTATCAAAACATCACCTCTAGCATTACTAGATGGGCTTGGCACTGCCTGCAGACTTGACAACTGTTAAACGGCCGCGGTATCCTGACCGTGCAAAGGTAGCATAATCACCTTTGTTCCTTAAATCTGACCCGCGGTGTATGAATAATGCCACACGAGGGTTTAACTGTCTCTTGCTTGCAATACGTGAATCGCAGTGTCTCTTTTGACAGGCAGCAAGAATACATTAATAAGACGAGAAAGACCCTATGGCACTATTTAGATTAGATCCAACAGTAACAATATAACTCCACTAAAGGACCAACAAATATTCTACCGTGTACAACCTTATAAATTTCGGTTGTTGGGCTGACCTCGAGCATAGAATAACTCTGAGAGAAACAAATACCAAGACTAAATCATCAAAGATCGACATGACTAAGTCAAACTTGATCCAGTCTTAACGATCAACGGAACACAAGTTACCTAGGGATAACAGCGCCGCAATCCTATTCTAGAGTCCCGCTGACAATAGGGTTTACGACCCCGCGGCTTGTTGGGATCCAAGTACCCACAGAATGGTGACTGTGCAGCAGCTCTTAATGGTTCGTTTGTTACTCACGCCATTACTGCCGTACGTGATCTGGGGTTCAAACCGACAGTTCTGTTTATGTTCT
>625b246f-b607-462a-be51-691d29bf838b_Basecall_2D_000_2d Marta_PC_default_sample_id_5248_1_ch496_file24_strand_twodirections FAST5/downloads/pass/Marta_PC_default_sample_id_5248_1_ch496_file24_strand.fast5
TCTTCCTTTGATCGACACTGATGCTCGCCTGGTTTATCAAAGCTCGCATTACTAGTATTAGAGGCAACTGCCTGCGCATGACAATGCTAACGGAGACTCTGGCTCCTCGATTCGGCAAAGGGCGCATAATCATGTTCCTTAAAGGCGGACTTATGAAGCCACACGAGGGGTTTAACTGGTCTCTTGCTTCTAATCAGTGAAACCTTTCCGTGAAGAGGCGGAAATACATTAATAAGACGAGAAGTACCCTATGGCAGCTTTAATTATAGGATCGAGCCACAGACCGACACTACTCAAGAAGCACAACATCTCGATTGTACTATAGAATTGGGGTCCCCTGTTACGTTCTCGTAGCATGAATACTCCCGAACACAGCACTAACAAGTCAAATCTAACACTTTACAAATTGATCCAGTCTTACTGATCAACGAAACAATTACCTAGGATAAGAAGATCGGATTCGGCTTCGTGCTTGGACAATCGGGCGAGTTCAACTCGATGTTGGATGCACATCCAATGGGCAGCAGCTTAATGGTTCGTTTGTTCAACCCATTAAAGTCCTGACTAACTTGATCTGAGTTCAACCGGCGCCGTTATCAACATTACGTGATCTGGAGTTAGCCAATGGAACGCCTGTTTATCAAAACATTACTAATCTGAGTTCAACCGGCCGACCGTTGCGCCTACAACACGTGATCTGAGTTCAAACCGGATCCCTGTTTTATCAAACCATCGCCTGTTTATCAAAACAACTACCGCCTGTTTATCAAAACATCGCCTGTTTATCAAAACATTAATTGATCTTGGGTTCAACCGGACCGCCTGGTTCCAAAACATACTAATTGGTTAGCATTCAAACCGGAAAGTTTCCTTTACTGTTACC
>0b0fe697-eb5d-4118-a70f-8160d9119c99_Basecall_2D_000_2d Marta_PC_default_sample_id_0729_1_ch220_file40_strand_twodirections FAST5/downloads/pass/Marta_PC_default_sample_id_0729_1_ch220_file40_strand.fast5
GGAACTTGCTGATGCTCGCCTGTTTATCAAGCCGCTCTAGCGCATTACTAGTATTAGAGGCATTGCGTCCCAGTGACAATGCTTAAACGGCCGCGGTATCCTGACCGTGCAAAGGTAGCATGACTCATTTGTTCCTTAAATAGGGATTGTATGGAATGGCCACACGAGAGTTTAACTGTCTCTTGCTTCTAATCATGAAAATTGACCTTTCCGTGAAGCAGGCGGAAATACATTAATAAGACGAGAAGACCCTATGGAGCTTTAAGGATTGGCCGATCCAAAACAGAATAACAATATACTCCCACCAAGGACCAACAAAATATTCTAATTGGATGCTAATTTCTAGTTCTCCACTGGAGCATAGAATAACCTCCGGAAACAAATAAGACTAACAAGTCAAAGTAACATTTACAAATTGATCCAGTCTTAACCTGATCAACGGAACAAGTTACCCTAGGGATAACAGGGCAATCCTATTCTCTAGAGTCCCCTATCGACAATAGGGTTTACGACCTCGATGTTCGGGATCTCATGACGCGGATCGTGCAGCAGCTATCTTAATCGTTCGTTTGTTCACGATTATCAAAGTCCTACGTGATCTGAGGTTCAAACCGGCGCCTGTTTATCAAAGCCATACGTGATCTGAGTTAAGACCGGATCGCCTGTTTATCAAAACATGATCGATCTGAGTTCTAGACCAGCTCGCCTGTTATCAAAAACATACGTGATCTCAGTTCCATAACTGGATACCTCGTTGTTTATCAAAACACATACGTGATCTGAGTTCAAATGGCGACTGTATTGGCGTTGGGACTGGATCGCTGTTTATCAAAAACATACGTACTTGGGGTTCAAACTCGAGACGTTCTGTTGAC
>c474f7a4-8eb4-4577-ada8-59cf73574ba3_Basecall_2D_000_2d Marta_PC_default_sample_id_5248_1_ch124_file51_strand_twodirections FAST5/downloads/pass/Marta_PC_default_sample_id_5248_1_ch124_file51_strand.fast5
GCTTCTGTTGGTGCTGGGTTGCTCGCCTGTTTATCAAAAGCTCGCTCTAGCATTACTAGTATTAGAGGCACTGCCTGCCCCAGTGACAACTGTTAAACGGCCGCGGTATCCTGACCGTGCCAAAGCTAGCATAATCATTTGTTCCTTAAATAGGGACTTATGAATGGCCACACGAGGGTTTAACTGTCTCTTGCTTCTAATCAGTGAAATTGTACTTTGTTCCGCGTGAAGAGGCGGAAATACATTAATAAGACGAGAAGACCCTATGGAGCTTTAATGACCTAATCCAACAGAGAATAACAATATACTCCACCAAGATGTCCAACAAATATTCTAATTGGATTATAAATTCGGTTGGGGGTACTCTCGGAGCATAGAATAACCTCCGAGAAACAAATACCAAGACTAACACAGAGTCAAACTATATAAAGTCCAAAATTGATCCAGTCTTACTGATCAACCCAAACAGTACCTAGGGATAACAGCGCAATCCTATTCTAGAGTCCCTATCGACAATAGGGTTTACGACCTCGATGTGTTGGATCATAAATGGGATCGTGAGTGCAGCCACAGCTATTAATGGTTCGTTTGTTCAACGATTAAAGTCCTACGTGATCTGAGTTCAACCGCGCCTCGTTGTAAAAACATCACCTCTAGCATTACTAGTATTAGAGGCACTGCCTGGTGCCCAGTGACAAACACTGTTAAACGGCCGCGCGGTATCCTGAGCGTGCAAAGGTAGCATAATATCATTTGTTCCTTAAATAGGGACTTGTATGAATGGCCACGAGGGTTCCAACTGTCTCTGGTGCTGTCGATCAGTGAAATTGACCTTTCTTAGAACATTGAGGCGCAAGAAATACATTAATAGACGAGAGAAGACCCTATGGAGCTTTAATTGACCTAATCCAACAGAATAACAATATATACTCCACCAAGGACTAACATACAAATATTCTAATTGGATTATAAATTTCGGTTGGGGTACTCTCGGAGCATAGAGAATAACCTCGAGAAACAAATACCAAGACTAACAAGTCGACATGGTAACACTTTACAAATTTGATCCAGTCTTAACTTACATCACGGAACAAGTTACCCTAGGGGATAACAGCGCAATCCTATTCTAGAGGAGTCCCTATCGACAATAGGGTTTACGACCTCGATGTTGGATCAGGACATCCCAATGGTGCAGCAGCTATTAATGGTTCGTCGTTTGTTCAACGATGTGCACGCTTACGCTAATCTGCTGGAGTTCAAACCGGCCGTTGAACTGTCAGGCAATAACCACATTCGTATTTTGATAAGATAAACAGGCGATCCGGCCTGAACTCAGATCACGTAATGTTTTGATAAACAGGCGATGTTTTGATAAACAGGCGAGCCCGGTTTTGAATGGCCCAGGATCATGTTTGATAAAGCAGGCGGAAGCCCGGATTTGAACTCAGATCACGTAATGTTTTGATAAACAGGCGACACGGTTTGAACTCAGATCACGTAATGTTTTGATAAACAGGCGACAGTTCTGTTTATAT
>1f9cb6b7-1b05-4332-9ce9-4dc98d267f8f_Basecall_2D_000_2d Marta_PC_default_sample_id_5248_1_ch473_file22_strand_twodirections FAST5/downloads/pass/Marta_PC_default_sample_id_5248_1_ch473_file22_strand.fast5
GGACACTGATTGCTCGCCTGTTTATCAAAACATCACCTCTAGCATTACTAGTATTAGAGGCACTGCCTGCCCAGTGACAACTGTTAAACGGCCGCGGTATCCTGACCGTGCAAAGGGTGGCATAATCATTTGTTCCTTAATAGCGCGACTGTATGAATGGCCACACGAGGGTTTTAAACTGTCTCTTGCTTCTAATCAGTGAAATTGACCTTTCCGTGAAGAGGCGGAAATACAGCTTAATAAGACGAGAGAACCCATCGTGGGAGCTTTAATTGTACACGGATCACAACACGATAACACAATATACTCCACCAAGGGTACGACCAAATATTCTAATTGGATTATAAAAATTTCGGTTGCCTATACGTATGACCTCGGAGCATAGAATATAACCTCCGAGAAACAAATACCATAAGACTAAAGTCAAGCTACGGATATTTACAAATTGATCCAGTCTTACTGATAGCACGGAACAAGTTACCTAGGGGATAACAGCGCAGATCCTCACTTCTAGAGTCCCTATCGACAATAGGGTATTTACGACCTCGATGTTGGATCTCAGGACATCCCCAATGACTGTGCAGCAGCTATTAGTACCGCTTCGTTTGTTCAACGATTAAAGTCCACTATAATGTCGTATCTGAATTTAAAACCAGATCGTTCTGTTT
>c02387e3-5c5f-4d1b-a6df-b6d06c0a248e_Basecall_2D_000_2d Marta_PC_default_sample_id_0729_1_ch267_file85_strand_twodirections FAST5/downloads/pass/Marta_PC_default_sample_id_0729_1_ch267_file85_strand.fast5
AACCACTCATTGCTTCCGCTATCAAAAGCCGCGCATTACTAGTATTAGAGGCATTGCCTGCCCAGTGAACATCGTTAAACGGCGCATCTTATCCTTTGCAAGGGTAGCATAATCATTTTGTTCCTTAAATAGGACTTGTATGAATGGCCACACGAGGGTTTAACTGTCTCTTGCTTCTAATCAGTGAATTGACCTTTCCGTGAAGAGGCGGAAAATACATTAAGGCGACGAGAAGACCCTATGGAGCTTTTAATTGACCTAATCCAAATAGAATAACACTAATATACTCCACCAAGGACCAACAAATATTCTAATTGGATTATAAATTTCGGTCTAGGTACCAAGCGACTAGAATAACCTCCGAGAAACAAATGAGACTAACAAGTCAAAGGTAACACTTTACAAATTGATCCAGTCTTGGACCTGATCAACGGAACAAGTTACCCTAGGGATAACAGCGCAATCCTATTCTAGAGTCCCTATCGACAATAGGGTTCCACGACCTCGATGTTGGATCAGGACATCCCAATGGTGCAGCAGCTATTAATGGTTCGTTTGTTCAACGATTAAAGTCCTACGTGGTCTAATGCGGCCACTTTCGGGCATTAAAACTTTTGCTCATCAGGCAACCGTCTGGATACAGTACTACGTATGTTTTTGATAAACAGGCAATGTCTTTGACCTGAACAGTAGAAGCGTCCCATACAATCACGTTAATGTTTTGACCAAACAGGCGATGTTTTTGATAAACAGGCGATCCGGTCTGAACTCAGATCACGTATGTTTGATAAGCAGGCGGTCTGCGGTTTGAACTCAGATCATGTTTTGATAAACAGGCGCCGGTTTGAACTCCAGATCACGTAATGTTTTGATAAACAGGCGATCCGATCTGAACTCAGATCACGTATGTTTGATAAACAGGCGGCCCGGTCTGAACTCAGATCACGTATGTTTTGATAAACAGGCGATGTTCTTGATAAACAGGCGAACCAGTTCGAACGCAATCAAGAGTAGTGTTTTGATAAACACTAGGCGATCCGGTTTGAACTCAGTACACGGTACTGTGTTTTGATAAACAGGGCGACCCGGTTGACAAACTCAGATCACGTATGTTTTGATAAACAGGCGACCGTTTCTGTTTATA
>1a664f12-ff29-46e9-86d3-bf264100e28c_Basecall_2D_000_2d Marta_PC_default_sample_id_0729_1_ch187_file96_strand_twodirections FAST5/downloads/pass/Marta_PC_default_sample_id_0729_1_ch187_file96_strand.fast5
CTGATCTGTGCTGATTCAGCCCGGGTTTATCAAAACATCACCTCCTACCCATTACTAGTATTAGAGGCACTGCCTGCCCAGTGACAACTGTTAATAGGCCCATGGTGAACCGTGCAAAGGTAGCATAATCATTTGTTCCTTAGGTACACGACTTAGAGTACGAGGGTTTAACTGTCTCTTGCTTCTAATCAGTGAAATTGATTTCCGTGAAAGAGGCGGAAACAGACATTAATAAGACGAGAAGACCCTATGCGAGCTTTAATTGACCTAATCCAACAGAATAACAAGCTCCACCAAGGACCAACAAATATTCTAATCGCCAAATTATAAATTTCGGTTGGGGTGACCTCGAGCAGCGAATAACCTCCGAGAGAAACAAATACCAAGACTAACAAGTCAAAGTAACATTTACAAATTGATCCAGTCTTACTGATCAACGAGAACAAGTTATCTAGGATAACAGCGCAATCCTATTCTAGAGTCCCTATCGACCGCGTGCTACGATGTTGGATCAGGACCCAATGGTGCAGCAGCTATTAATATCGTTCGTTTGTTCAACGATTAAAGTCCTACGTGATCTGAGTTCAACCGGCGCCTGTTTATCAAAACATCACCTCTAGCATTACTGTTATACTAGAGGCACTGCCTGCCCAGTGACAACTGTTAAACGGCCGCGGTATCCTGACCGTGCAAAAGCCCATAATCAGTTTGTTCCTTAAATAGGGACTTTTATGAATGGCCACACGAGGGTTTAACTGTCTCTTGCTTCTAATCAGTGAAATTGACCTTTCCGTGAAGAGGCGGAAATACATTAATAGTAAGACGGAAGACCCTATGGAGCTTTAATTGACCTAATCCAACAGAATAACAATACTCCACCAAGGACCAACAAATATTCTAATTGGATTATAAATTTCGGTTGGGGTACGTATAGGGCAGGGCGAATATACTCCGAGAAACAAATACCAAGACTAACAAGTCAAATAACACTTTACAAATTGATCCCAGTCTTACTGACCGTAACGGAACAAGTTATAGCGGAGACCAAAAAGCAATCCTATTCTAGAGTCCCTATCGACCGCGATTACGACCTCGATGTTTCGATCATAGTGACACCCCCAATGGTGCAGAGCAGCTAACTTGAGTGTAAGCTTTCGTTTGTTCACGATTAAAGTCCTACGTGATCTGGATTTCAAACCGGCCGGTTTAAATGAGATGCTAAGCTAGGTTTTGATAAAACAAGGCGATGTTTTGATAAACAGTGAGAGATGTTTTGATAAAACAGGCGATGTTTTGATAAACATCGGGGAATCCGGTTTGAACTCAGATCACGTATGTGTTTGATAAACAGGCGATCCGGTCTGAACTCAGATCACGGTAATGTTTTGATAAACAGGCGATGTTTGATAAACAGGCGTGCCGGTTTGAACTCAGATCACGTAATGTTTTGATAAACAGGCGATTAGAGTAAGACCGTATACAGATCGGGTCGTTTTGATAAACAGGCGACCATTCTGTTTATGTTT
>450e88c9-78f2-4dd4-b32d-b9cb48b341a6_Basecall_2D_000_2d Marta_PC_default_sample_id_0729_1_ch130_file66_strand_twodirections FAST5/downloads/pass/Marta_PC_default_sample_id_0729_1_ch130_file66_strand.fast5
ATTTCATATTGCTCGCCTGTTTATCAAAACATACGTGATCTGAGTTCAAACCGGGCCGCGCCTGTTATTATCAAAACATTACGTGATCTGAGTTCAACCGGCTCGCCTGTTTATCACGACAAAGACCGCCTGTTTATCAAAACATTACGTGATGCCGATTCAAAACCGGCCACGCCTGTTTATCAAAAACATACGTGATCTGCGAATTCGCTCGACTCGCCTGTTTATCAAAACGTCGCCTGTTATCAAACATACGTGATCTGGGGTTCGAGACTGTGATCTGAGTTCAACCGACGTGATCCGCCGGAGTTCAAACCGGCCAGTCCATAACCCAGTACGAGTCGGAAGTCCAATCGTCGAACAAACGAACCATTACTGCTACGCCATGCTGCACCATTGGGATGTCCTGATCCAACATCGGAGGTCGTAAACCCTATTGTCGATAGGGGGATTCTAGAATAGGATTGCGCAATGTTATCCCTAGGGTAACTTGTTCCGTTGATCAGTAAGACCCGATCAATTTTAAAGTGTTATTATTTGACTTGTTAGTCTTGGTATTTGTTTCTCGGAGGTTATTCTGCTCCATACGCATGAAATTTATAATCCAAATTAGAATGACTTTGTTGGTCCTTGGTGAGAGGTATTGTTATTCTGTTGCTTAAAATCAATGCAAGCCCATAGATCTTTGCGTCTTATTAATGTATTTCCACATAATTAAGAAAGGTCAATTTCACTGATCGAAGCAGAGAGACAGTTAAACCCCTCGTGTAGGCCATTCATACAAGTCCCTATTTGGCCAAGGAACAAATGATTATGCTACCTTGCACGGTTAGGATACCGCGGCGTTTAACAGTTGTCACTGGGCAGGCAGTGCCCCCCAACACCACCTTAGTAATGCTAGAGGTGAGATGTTTTTACCAGACAAGAGGGCGATACGTTTAGGTTATGTTTTCTT
>ad6f2361-3fc4-49a0-aff8-adc68325cfe2_Basecall_2D_000_2d Marta_PC_default_sample_id_0729_1_ch387_file123_strand_twodirections FAST5/downloads/pass/Marta_PC_default_sample_id_0729_1_ch387_file123_strand.fast5
CCTTCTGTTCATGCTGATATTGCTCCGGTTTGAACTCAGATTGGATCGGATTTAATCGTTGAACAAACGAAAACCATTACGCTGCTGCACCATTGGGCATGTCCTGATCTAACATCGAGTCGTAAACCCTATTGTCGATAGGGACCCTAGAATAGGATTGCGCGCTGTTATCCCTAGGGTAACTTGTTCCGTTGATCAGTAAGACCGGGATCAATTTGTAAAGTGTTATTTGACTTGTTAGTCTTGGTATTTGTTTCTCGAGGTTATTCTATGCTCCAGCCCGAAACCGAACTTATAATCCAATTAGAATATTTGTTGGTCCTTGGGTATGAGTATTCTATCTCGTGGATGGGAGATACAGCAACGCAGTGGAGGCGCCCCCGAGAAGCATGTAGGATCGCGCCTCCGCATCGTGACCGAGGATTGCCAAGGAGAATGCGGTGAAGAACGCAGAGGAGAAAGTTTAAACCCTCGTGTGGCCGGTGTCATACAAGTCCCTATTTAAGGAACAAATGATTATGCTACCTTTGCACGGTCAGGATACCGCGGCCGTTTAACAGTTGTCACTGGGCAGGCAGTGCCTCTACGCTAGTAATGCTAGAGGGTACATGTTTTGATAAACAAGTACGCAGCTTTCTGTTGACTGTTATGC
>d4750b07-4fd3-4027-b6b8-a0d4c19cbdd5_Basecall_2D_000_2d Marta_PC_default_sample_id_5248_1_ch260_file42_strand_twodirections FAST5/downloads/pass/Marta_PC_default_sample_id_5248_1_ch260_file42_strand.fast5
TTCGTTCTATTGGGACGGTTAGCAGTGCAGCAGACTCCGGCTAGTTGACATATGAGGGATGCAGTCGCGAAAAGCCCAGACGCCCGGCACTGTTAGATGAAGATGGAGTGCACGGCATTTGGCAAGCAATCGGCTATGGTTAAAGCGGGGGATCGCGGTTGGAAGCCCAGAACTAATGTTGGCTAGACGAAGGAGCGTATTCCTCATACAGAAGGAGTGGCGATTGCCATGGAACGCCCATCGTGTAGAGCAGGGATGTAGTGGGAGCAAACAGGCCTGGTTGGCATGCAGTTAATTATATTGTTAGGTT
>0ee5cd5e-8ca5-42f6-80c9-2c47ab5e4148_Basecall_2D_000_2d Marta_PC_default_sample_id_0729_1_ch415_file40_strand_twodirections FAST5/downloads/pass/Marta_PC_default_sample_id_0729_1_ch415_file40_strand.fast5
ACGGCGCCTGTTATGAACATACTCGGCGCTACGGTACTAGTATTAGAGGCACTGCCTGCCCAGTGACAACTGTTAAAACGGCCGCGTATCCTCAACGTGCAAAAGCATCAATCATTTGTTCCTAGTAAATAGGGACTGTATGAATGGCCACAGAGGGTTATTTAACTGTCTCTTGCTTCTAATCAGTGAAATTGATTTTTTCCGTGAAGAGGGGGAAAATACATTAATAAGACGAGAAGACCCTATGGGAGCTTTAATTGACCTAATCCAACAGAATATAATACTCCACCACAGGACCAACAATATTCTCAATTGGGATTATAAATTTCGGTTTCGCTGACCTCGGAGCATAGAAGCATTTCGAGAAACAAATATCACCGACAATAGATTAAAGTAACATTTACAAATTGATCCCCAGTCTTACTGATCAACGCAGTAACAAGTTACCCTAGGGATAATAAACCGCAATTCTACTTCTAGAGTCTCTCATCGACACGACCGCCATTGCCGACCTCATGTTGGATCAGGACATCCCAATGGTGCAGCAGCTATTAATGGTTCGTTTGTTCAACGATTAATTGCTCTAATCTGCCCATTCAAACCGTTGGAGTGGAAATCGCAGTCAGCTGTTTTGATAAACAGGCGATGTTTTGATAACACAGGCGGTCCGGTTGAACTCAGATCACGTATGTTTTTGATAAACAGGCGGCCCGGTTTGAACTCAGATCAGGGTCGTTTGATAAACAGCGGGGATTCCGGTTTTAAATCCAGATCACCGTAGCTGTTTTTGATAAGGGAAACCCATTCCCAATGGAGAGATCAGCGTGCCATCAACGAGGCGACGTTCGTTTATGTTCA
>d3ccd5d4-e37d-4799-9af6-8a64daa0155b_Basecall_2D_000_2d Marta_PC_default_sample_id_0729_1_ch242_file49_strand_twodirections FAST5/downloads/pass/Marta_PC_default_sample_id_0729_1_ch242_file49_strand.fast5
GACGGCCATCGGGGCTTACTAGTATTGAGGCACTGCCTGCCCAGTGACAACTGTTAAACGGCCGCGGGCTCTTACTAACCGTGCAAAGGGCTAGCATAATCATTTGTTCCTTAAATAGGACTGTATGAATGGCCACACGAGGGGTTTGACTGTCTCTTGCTTCTACTAATCAGTGAAATTGACCTTCCGTGAAGAGGCGGAAATACATTAATAAGACGAGAAAGCGTATCGAGCTTTAATTGGCCGATTCCAACAGAATAACACATAGATATACTCCACCAAGGACCAACAAATATTCTAATTGGATTATAAATTTCGGTTGGGGGTACTCGGAGCATAGAATAACCTCCGAGAAACAAATACCAAGACTAACAAGTCAAAGGTAACACTTTACAAATTATTGATCCAGTCTTACTGATCAACGGAACAAGTTACCCTAGGGGATATAAAGGGGAAAATCCTATTCTAGAGTCCCATATCGACAATAGGGTTTGAACCATACGCGATGTTGGATTGGGACATCCCAATGGTGCAGCAGCTATTAATGGTTCGTTTGTTCAACGGATTAAAGTCCTACGTGATCTGGGGTTCACGCCAAACCAGGCCGTTTATATT
>b8a8837e-4f97-47f4-b28a-ed9b040b68c1_Basecall_2D_000_2d Marta_PC_default_sample_id_5248_1_ch220_file25_strand_twodirections FAST5/downloads/pass/Marta_PC_default_sample_id_5248_1_ch220_file25_strand.fast5
ATTTTTCTGTTGCTTGCTGAGTTATGCTTTCTCCAAATACGAATATTAAACAATGAGCAACCATGGGAGATCTTCTTCTTGGGCGACTGGCAGGAAGGAAAACTCCTAGAAGCAGTGGCGGCCATCGCGGGCTTTCATAAACGACCGCCTAATAGTGAGGCACCCCTGCGTACTCAAAGTCCTGCCTCCCATAGGCACCTGGTATGTAGCTGGTCGCTGGCAAAAGCCTATCTCTTCCGCCTATCATCACTACGACAAAGAAGGCAATATCATGCGTAATGCGTGTAGATGAGCTCAGAATGCAACCACTGTGTATCCCTGCGTAGGAGGCAAGCATCAGGAAGGAGCCCACCTTCCCGGCGGGAGCAGCTCCTTCTTACTTGTATCGTAACTAATAATTAAAGTCCCTCCTCCAGGAAGGGTTTAGCCTTACATACCCCAGCCAAAGAAGAAGATCATTCGATGATATCAGCCAAATAACCAAACTGTGTGACTTATAGAGTTTGCAGGATTAAGCAAAGAAATACGAAACTAAGGATAGCCACATAGTGTTCTTCAGTACCATGAAGAAAATAGGCTCTCATACAGGCATGCGTCTCCCGATATCCAGGCAGTGCGACCAGGGCTCCTCCCTCTTCCTCCT
>9b5f9c3d-0cde-4db9-a3a6-17ce6fa3f72b_Basecall_2D_000_2d Marta_PC_default_sample_id_0729_1_ch448_file144_strand_twodirections FAST5/downloads/pass/Marta_PC_default_sample_id_0729_1_ch448_file144_strand.fast5
CGACTCTGGTCAGCCGCCTGTTTATCAAAACATGATCCCAGTCCAGACCGGATTGCCTGTTCATCAAAACTCGCCTGTTTATCAAAACATAAGTGATCTGAGTTTCTCAACCGGACCGCCTGTTTATCAAAACATCTGTACGATTCAACCGGGACCGCGCTTTATCAAACGCCTGTTTATCAAAAGCACTCGCCGCGTTTACACCAAACCAACGCGGGTTTATCAAACCATTAATGATCGGAGTTTGGGACCCGACACTTTCTGTTAGGTTA
>6f63390e-ff8a-4b5d-9774-c10252be4e4b_Basecall_2D_000_2d Marta_PC_default_sample_id_0729_1_ch452_file180_strand_twodirections FAST5/downloads/pass/Marta_PC_default_sample_id_0729_1_ch452_file180_strand.fast5
GGAACTTTCCTTATTGCTCCGGTTTTGAACTCAGATCACGTAGGACTTTAATCGTTGAACAAACGAACCATTAATAGCTGCTGCACCATTGGGATGTCCTGATCCAACATCGAGGTCGTAAACCCTATTGTCGATAGGGACTCTAGAGAACACGAAGTTCCGCTGTTATCCTAACTTGTCGGCGTTATTAAGACTAGCATCAATTGTAAAGTGTTGTATATTTGACTTGTTAGTCTTGGTATTTGTTTCTCGGAGGTTATTCTATGCTCCGAGGTCACCCAGACCGAAATTTATAATCCAATTAGAATATTTGTTGGTCCTTATCCGAGTATTGTTATTCTGTTGGATTAGGTCAATTAAAGTAGCCATAGGGTCTTCTCGTCTTATTAATGTATTTCCGCCTCTTCACGAGAAAGGTCAATTTCACTGATTAGAAGCAAGAGACAGTCAAACCCTCGTGTGGCCATTCACCGGGCCACTTTAAGGAACAAATGATTATGCTACCTTGCACGGTCAGGATACCGCGGCCGTTTAACAGTTGTCACTGGGCAGGCAGTCTGCTAGCTAATACTAGTACACTTATAGAGGTATCTGTTTTGGCCAACAGAGGCAGTTCTTATTTTG
>9f5bf966-1ca7-495b-bde7-d638075ad09f_Basecall_2D_000_2d Marta_PC_default_sample_id_0729_1_ch271_file64_strand_twodirections FAST5/downloads/pass/Marta_PC_default_sample_id_0729_1_ch271_file64_strand.fast5
GGACTGTAATTCTCCGATGTCCGCCTCCGGAGTCCGCAAAACTGCCGAGCAGGCTTGGCTCCGTATCGGACTTCCCATGACAATGGCCTAAACGTGGACTCGTCTCCCTACGCAACGCGCATAATCATTTGTTCCTTAAAATGGGACTTATGAATGGCCACACGAGTTTAACTGTCTCTTCTCCTTCTACTGCCAGTGAAATGTGACCTTTCCGTGAAGCCGGAATACATTAATAAGCCGAAGACCCTATCGAGCTTTAATTGACCCTAATCCAACCACGACCAAGTCTCACCACCGACTAACAAATATTTCTAATCGGATTATAAATTTCGTTTCCTGACCTCGGAGCATAGAATAACCTCCGGAGAAACAAATACTAAGACTAACAAGTCAAATAACACTTTACAAATTAATCCAGTCTTACTGATACGCTCGAACAAGTTACCCTAGGATAACAGCGCAATCCTATTCCGCGATCCTATCGACAACCTGTCCGACCTAATTTCTACCGTAGCCGCTAGACATCCAATGGTGCATCATGGTTAATCGCTTTCGGTTTGTTCACCGATTAAAGTGCTGTGATCTCCGAGTTCAAACCGGCCTGTTTAAATGGCGAGATTACAGGCAAATTCGATTCGTTGAAACCGAACCAGTGCAGTGTTTAGGCAGTCTGCGACAGTAGGGATGCTGAAGTTCGAGTAGGGACCCGGGAGGAGTAATCTGTGAAGAGTATTCTATGCGCGGGGGTAATGTGTTTCCGGTCAGTTACAAGCGCATAACCAGTCACATTTGCTAAACTTATAGTTTTACGTGCTATGTGGTATTCGGCGTTATATGGTGTTGTCTTGTTTGTAAATGAAAAGTCGTCAATCGGCAAGGGTCACACAGGCGGTCGAGGCGGTAGAGGATTAGTTCGTCCGTACCGTGGAGATACGTGGACTTCTGAGTTGGGAGTTGCGTCGGTTACGACCCAGGCTCCTCGATTTGAACCGTTAAGTGCGATCGTTGTAACCACAGATAAGAGAATTCGCGGGAGCGTACAAGTTTGGGAGTCAGGAACAAAACAGGATAGGGGCGGCTATTTTAAATAGAGCCATGCGTCAGATACATTAGCGGTTGTCAGGAAACAGAGGTACAATCGGGCACGATGCGTCCCGGCCCCAATGGCGTTAAACCCGGTTAGATAGAGGCGGGAGAAACATTTAGAACGAGCCATTAGGTCGAGGGCTCGTGC
>2c8e2273-6bdf-4284-8dc1-a7097908ee1a_Basecall_2D_000_2d Marta_PC_default_sample_id_5248_1_ch194_file81_strand_twodirections FAST5/downloads/pass/Marta_PC_default_sample_id_5248_1_ch194_file81_strand.fast5
TTGTTCTGTTGTGCTGACCAGCTTGCTCGCCTGTTATCAAAACATCACCCTCCTACGCGTTACTAGTATTAGGAGGCATGCCCTGCCCAGTGACAACTGTCGTTAAACGGCCGGGGCGGTATCCTGACCGTGCGCAAAAAGGTAGCATAATCATTTGTTCCCCTTAAATAGGACTTATGAATGGCCGAGGGTTTAACTGTCTCCGTGTGCTTCTAATCAGTACGCAGTGACCTTTCCGTGGAGGCGGAAATACATTAATAAGACGAGAAAAACATGGGAGCTTTTAATTGACCTAATGCTAACAGAACAATAATAACTCCACCACAAGGACCAACAAATATTCTAATTGGCTATTATAAATTTCGCGGTTGGGGTGACCTCGGAGCATAGAATATAACCTCCGAGAAACAAATACTACCAAGACTAACAAGTCTACAAAGTATAACATTTACAAATTACTGTGTTAGCGAATCTGACATCAAACGAAATAAGAGTCCTCGAGGGGATAACAGGGAGCATCCTACCCCTTGTTACGAGTGCGCCGGACAAGGACCCCATTACGAACTCGCATGGTTGAGGATGAGAGGGACATGGGGGGACCGGGTGCTCACAGGAGGAGGGCATCCGGTTCGTTTGTTCAACGATTAAAGTGCTTACGTGATCTCGTCAAACCATATTCGCTTGATCTGAGTTCACGACTGGATCGCCTGTTTATCAAAAACATTACGTGATCTGAGTTCAGACCAGGCTTCAAGTGACACCTGTATTATCCAAATTCAAACCCGGACGTCTGTTTA
>7443488a-1c2a-4447-ab93-1fd0d89c9f8d_Basecall_2D_000_2d Marta_PC_default_sample_id_0729_1_ch32_file71_strand_twodirections FAST5/downloads/pass/Marta_PC_default_sample_id_0729_1_ch32_file71_strand.fast5
ATTTCTCCTTTCGTACTGGGTTACTCCCGCCTGGTTTATCTAAAACATCACCTCCTAGCATTGTACCTAGTATCCGCGCCGAAGCTGCCTGCCCAGTGACAACTGGTTCAAACGCCCATCCTGACTCCTGGGTTCCAAAGCGCACTAATCTCATTTGTGTTCCCTGGATCCTCCGACTTATCCCGGGATGTAACGCCCACCACAAGGGGTTTAACGTGCTCCTTGCTTCTCTAATTCACCCTAAATCGCAATCTCTTCCGGAATCCCGCGGCGGAAGGTACCATTCGCTCAGCAGAAAGCCACTCCTATCGGGGAGCCTTAATGGACTTGGACTCCACGTAACGACCACGATAGCTCACATCCTCCACGCACGACCAACAATTTCTAATTTGGATTACAAACTTCGCTTCGTGGACTCTCCAGCATAAACCGCAGCTCCTCAGAAACAATCAGGACTAACCACGTCAAACTCAACACTTTACAAACTTGATCCCAGTCTGACTATGGGTCACTGGACGAGAAATAAGTTACCCCTAGATAGACACGCAAATCCCTATTTCCCCCGATGCCGCACAACCTACTAACTAATGCCCGGCTCCTAATGTTGACATCCCTGACTCGCGACTGATCCAAGCTATTAATCGTTGCGTTTGGTTTCAACGATTAAAGTCCTACGTGATCGGCTTCATCTCAAAAGCGGTTTGAACTCAGAGATCACATGTCCGCATGTTAATCGTTGAAACAAACGAAACGATCATACAGTGAGTGGAGTCCCGCATTCGATAGCTGGATGCGTAGGGATTAGACATTGAGGTAGCCGGAATACTAGGAGTAGGAGTTGGCGATTCTGGCGCAAAGTGATCTTCCGGTCCGGGCGGTTGAGGACCTGGAATCGCGTTAAGTTAAGACGCAAGGTTTAACCCGTAAAAGTGTTATTTAAGTCTTAGTAGTCGTGTTCACTCGGCGGGAGGTTAGTTCCTATCCGGCGGAGGATCTAGAGACCGAAAATTTTACAATCCAATTGGAAGTTAGTTGTCTTTCGCGTGCGTGTTATTAGGAGGTCATGTTTAATCTTTTAGACTTTTAAAGAGTCTCCATTAGGTCTGCCGCGGCGGAGTCGTTTAATGGTATCCCTTCTGTGGTGCCTAATCTGTTAAGAACAGATTCACTGGATAGAAGGCAAGTCACAGTTTAACAGGCGTGGGGGAGCAGGAGATTCATCATACAAGTTTTGGCGGTTCAGGATTTAAACAAAGGTTTACCTCAGGAAGAGCTGAATGTTACGGGCTACATTTGCGTGAGGAGTAGCGGAAAACCCGGTCCTACAGTTGCTAAGCAGCTGGGAATTGGAGCAAATAGTAGATCAGGGAAATTTGCATCCCGGGAGGGTGTTTATATTTTGATAAAATTTTCTTAACTATTGGCCAC
>e67561c5-0cea-4478-b89d-737e12a33545_Basecall_2D_000_2d Marta_PC_default_sample_id_0729_1_ch31_file185_strand_twodirections FAST5/downloads/pass/Marta_PC_default_sample_id_0729_1_ch31_file185_strand.fast5
AGAACGTGTCCTCTACGGTTTATCACAAAACATCACTCGCGCAATTACTAGTATTAGAGGCATGCCTGCCCAGTACAAACGTTAAACGCCAATCTAGTAGATTCGACGAACCGCTTTTAACTGCTAAGTAATCAGAATGTGAATGGCCACACGAGGGGTTTGCTCTGTCTCTGCTTCTAATCAGTGAGAAATTGACCTTTCCGAATTAGAGGCGGAAATACAAGGATTAATAAGACGAGAAGACCCTATGGGCATGCTTTAATTGACCTAATCCAACACAGAATAACACAACTATACTCCACCAAGGACCAACAAAGTGCAATTGGATTATAAATTTCGGTTGGGGTACTGAGGCATAAGAGAATACTCTGAGAAACAAATACCAAGACTAACAAGTCAAAGGTAACACTTTACAATTGATCCAGTCTTACTGATCAAACACAATAGAGTTACCCTAGAGATAAAGCGCAATCCTATTCTAGTTAAAATGGCTAAACGATTCGATAGATGTTGGATCAGGACTCGAGGTGGTGCAGCAGCTATTAATGGTTCGTTTGTTCAACGATTAAGTCCTACGTGATCTGTGGGGTTCAAACGCGCGCCTGTTTATTATCAAAACATTACGTGATCTGGGGTTCAAACCGTAACGCCTGTTTATCAAGAAACATTACCTACGTGATCTGAGTTCAACCGGGACTCAGACCCTATCTTAGTCCAACCGGATGTACACACCGCCGTTTATCAAAACATACGTGGTAGTGATCTGGAGTTCAACAACCCGACAGTTCTTTCGTCATCTGTTTC
>82dc6d44-394b-4e49-935a-e39590ec4448_Basecall_2D_000_2d Marta_PC_default_sample_id_0729_1_ch212_file186_strand_twodirections FAST5/downloads/pass/Marta_PC_default_sample_id_0729_1_ch212_file186_strand.fast5
GGAATATCTTTCTGAGCCGATTTCGCTCTGAGATCACCCACGTAGGACTTTAATCGTTGAACAAACGAAAACCATTAATAGCCTGCTGCACCATTGGGATGTCCCTGATCGCCGACATCGAGGTCGTAAACCCTATTGTCGATAGGGATTCTAGAATAGGATTCCGGTTATCCCTAGGGTAACTTGTTCCGTTGATCAGTAAGACTGGAGTGGATTTGTAAAGATGTTACTTTGACCTGGTGTTAGTCTTATATTTGTTTCTCGATATTATTCTAGCCTCTTAGGGATACGCAACCGAAATTTATAATCCCAATTAGAATTTGTTGGTCCTTGGGTGGAGTATATTGTTATTCTGTTTGATGGATTAGGTCAATGCACGGCTCCAGGGTCTTCTCGTCTTATTAATGTGATTTCCGCCTCTTCACGAGACGTTAATTCAATGATTGAAGCAAGAGACAGTTAAACCCCTCGTGGGCCATTCATACAAGTCCCTATTTAAGGAAACAAATGATTATGCTACCTTTGCACGGTCAGGATATCCCGCAGCGTCAAGCGTGTCAAACGAGGCAGTGCTAGCGGACAAGTAGATTAGAGGTAGAGCTTTTTGATAAGACAAGAGGCAAGTTTTCGTTGTTAGTT
>39e5015c-7dee-47f6-9498-1325fe7545b6_Basecall_2D_000_2d Marta_PC_default_sample_id_0729_1_ch401_file7_strand_twodirections FAST5/downloads/pass/Marta_PC_default_sample_id_0729_1_ch401_file7_strand.fast5
CGTTTCTGTTGGTGCTGATCCGCCCGCTGTTTATCAAAACATATACCGTGATCTGAGTTCAAACCGGACCGCCTGTTTATCAAAACATTACCGTACGTGGGAGTTCAACCGGTACGCCTGTTTATCAAAACATTACGACGTGATCTGAGTTCATGGATCGCCTGTTTTATCAAAACATCGCTGTTTATCAAAAGCAGTGGGGTTCAAACCGGGGCGCCTGTTTATCAGCTATATACAAACACCACGTGATCTGAGTTCAACCGGACCGCCTGTTTATCAAAACATTACGTGATCTGAGTTCAAACCGGACCGCCGCCTGTTTATCAAAAACATACGTGATCTGAGTTCAACCGGCCAGTTCGATAACCGAATCACATAATTTAGAGACTTTAATCGTTGAACAAACGAACCATTAAGCCCGCTGCTGCACCATTGGGATGTCCTGATCCAACATCGAACCTTAAACCCTATTGTCGATAGGGAGACCCTAGAATAGGATTGCGCTGTTATCCCTAGGGTAACTTGTTCCGTTAGATCAGTAAGACTGGATCAATTTGTAAAGTGTTACTTTGACTTGTTAATTATTGGTATTTGTTCTCGGAGGTTATTCTATGCTCCGAGTGAGCCGAAACGAATTTATAATCCGATTAGAGAAGATTTTCTTTATGCGTATATTGTTATTCTGTTGGATTAGGTCAATTAAAGGGCATAGGGTCTTCTCGTCTTATTAATGTATTTCCGCCTCTTCACGGAAAAGGTCAATTTCACTGATTAGAAGCAAGAGACAGTTAAACCCTCGTGTGAGATTCGAGCCATGCCCCTATTTAAGGAACATACAAATGATTATGCTACCTTTGCACGGTCAGGATACCGCGGCCGTTTAACAGTTGTCACTGGGCAGGCAGTGCCTCTACAGTAATAATGCTAGAGGGTAGTTGTTTTGATAAACAGAGGAACCGTTTGGGTTTTATA
>de2c4047-34c3-45f8-9371-16befec4c197_Basecall_2D_000_2d Marta_PC_default_sample_id_5248_1_ch227_file79_strand_twodirections FAST5/downloads/pass/Marta_PC_default_sample_id_5248_1_ch227_file79_strand.fast5
GACTTAATATATTGCTCCGGTTTGTGAACGCGGATCACGTAGGACGTGTAATCGGTCGAACAAACGAACCATTAAGAGCCCGCCTGCTGCACCATTGTGGGGATGTCGCCCTGATCCAACATCGAGGTCGTAAACCCTATGTCGATAGGGACTCCGAATAGGAAGTCGCTGTTATCCCTAGGGTAGATTGTTCCGTTGATCAGTAAGACGCATCAATTTGTAAAGTGTTACTTTGACTTGTGTTAGTCTTATTTGTTTCTCGGAGGTCCCGTTATAGTAGACCCGCGAGTAACGGAACAGGAAATTTATAATCCAATTTAGAATATTTGTTATGGTCCTTGGTGAGTATAATGTTATTCTGTTGGATTAGGTCAATTAAAGCTCCATAGGGTCTTCTCGTCTTATTAATGGGTTTCCGCGCCTTCACGGGGAAAGTCAATTTCACTGATTAGAAGCAGAGAAAGATTAAACCCCTCGTGTGGCCACATTCATACAAGTCCCACTTTAAGGAACAAAATGATTAGTGGCTCTACCTTTGCAAAGGCGTCAGGATACCGCGGCCGTTAGTTTAACAGAGTTGATCTCACTGGGCAGGCGATCCACCCCTAAGCCTAGTAATGCTAGAGGTATAAGTGTTATGTAGATAAACAAGAGGCAAGTTTGAGTTTAGTGCC
>6a62a32b-ef38-4a5c-b76d-69a0b9a90e19_Basecall_2D_000_2d Marta_PC_default_sample_id_0729_1_ch130_file115_strand_twodirections FAST5/downloads/pass/Marta_PC_default_sample_id_0729_1_ch130_file115_strand.fast5
CTGTTTCTTCTGCTGATATTGCTCGCCGGGTTTATCAAAACATCACCTCTAGCATTACTAGTATTAGAGGCACTGCCTGCCCAGTGACAACTGTCGTTAAACGGCCGCGGTATCCTGACCGTGCAAAGCTGAAATCATTTGTTCCTTAAATAGGGACTTGTATGAAATGGCCACACGAGGGTTTTAACTGTCTCTTGCTTCTAATCAGTGGCGAAATTGACCTTTCCGTGAAGAGGCGGAAATACATTAATAAGAACGAGAAGACCCTATGGCACTTTAATTGACCTAAATCCAACAGAATAACAATATACTCCACCAAGGACCAACAAATATTCTAATTGGATTATAAATTTCGGTTGGGGGTGACCTCGGAGCATAAGAATAACCTCCGAGAAACAAATACCAAGACTAACAAGTCAAATAAGTCAGCAAATTGATCCAGTCTTACTGATCAACGGAACAAGTTACCCTAGGGGATAACAGCGCAATCCTATATTCTAGAGTCCCTATCGACAATAGGGTTCCCACGGGGCTTGTTGGATTGGCTAAATGGGATGGTGCAGCAGCTATTAATGGTTCGTTTGTTCAACGGGATTAAAGTCCTACTGTGATCTGAGTTCTACGACCAGCCGTTCTA
>2022bec2-d511-460c-8660-3c0f04e38220_Basecall_2D_000_2d Marta_PC_default_sample_id_0729_1_ch246_file25_strand_twodirections FAST5/downloads/pass/Marta_PC_default_sample_id_0729_1_ch246_file25_strand.fast5
CTTTCTTTCTGCTGATTGCTCGCCTGTTTATCAAAACATCACCTCTAGCATTACTAGTATTAGAGGCGCAAATGCCTGCCCAGTGACAACTGTCGGGACCGGAGCCGCGGTATCATGACCGTGCAAAGGTAGCATAATCATTTGTTCCTTAAATAGGGACTTATGAATGGCCACACGAGGGTTTAACTGTCTCTTGCTTCTAAATCAGTGAAATTGACCTTTCCGTGAAGAGGCGGAAATACATTAATAAGACGAGAAGATACCCTATGGGAGCTTTAATTGACCTAATCTAAACAGAATAACAATACTACTCCACCAAGGACCAACAAATATTCTAATTGGATTATAAATTTCGGTTGGGGTGACCTCGGAGCATAGAACAACCCGAGAAACAAAACCAAGACTATAATAAGTCAAAGGTAACACTTTACAAATTGATCCAGTCTTACTGGATCAACGAACACATATTACCCTAGGGATAACAGCGCAATCATTCTAGAGTCCCTAATGACAATAGGGTTTACGACCTCGATGTTGGATCAGGACATCCCCAATGGTGAGCAGCAGCTATTAAATGGTTCGTTTGTTCAACGATTAAAGTCCTACGTACTGTGATAGAATTTAAACCAGCTTTCTGTTGGTATGT
>28ce3656-e83c-4284-811e-eb00bafb2f12_Basecall_2D_000_2d Marta_PC_default_sample_id_0729_1_ch301_file102_strand_twodirections FAST5/downloads/pass/Marta_PC_default_sample_id_0729_1_ch301_file102_strand.fast5
GAAATTGCTCTTGCTCCACTGTTTATCAAAACATCACCTCTAGCAGGTCACTAGTGCCGAGGCACTGCCTTCCCAGTGACAACTGTTTAAACGTTGGCCGCGGTATCCTGACCGTGCACGGCCCTGAGCATAATCGTTTGTTCCTTAAATAGGGACTTGTATGAATGGCCACACGAGGGTTTAACGACTGTCTCTCTTGCTTCTAATCAGTGAAAATTGACCTTTCCCTGTGAAGAGGCGGAAATACATTAATAAGACGAGAAGACCGCTGTAGCATTTTATGATTGACCTAATCCAACAGAATAAGCCAACAATATACTCCACCAAAAGCTCAACAAATATTCTACAACTAGTTGGATTATATAAATTTTCGGTTGGGGTGACCTCGGAGCATAGAATAACCTCCAGAAACAAATACCACAACTAACAAGTCAAAAGTAACACACTTTACAAATTGATCCAGTCTTAACTGATGATCAACGGAACAAGTTACCTAGGGATAAGCGCAAATCCTATTCTAGAGTCCCTATCGACAATAGGGTTTACGACCTCGATGTTGGATCAGGACATCCCCAATGGTGCAGCAGCTATTAATGGTTCGTTTGTTCAACGATTACAAAGTCCTACGTGATCTGAGTTCAAAAACCCAAACCGTTTTAGGTTTTATA
>cbff0f6b-179e-4182-a95c-3d295d3aaab9_Basecall_2D_000_2d Marta_PC_default_sample_id_0729_1_ch27_file283_strand_twodirections FAST5/downloads/pass/Marta_PC_default_sample_id_0729_1_ch27_file283_strand.fast5
TTTACCTACCTAGCATTACTAGTATTAGAGGCAATGCCTGCCCAGTGACAACTGTTGCTCATCGCGGTATCCTGACCGTGCAAAGCTAGTCCAATATTTGTTCCTTAAATAGGGACTTGTATGAATGGCCACACGAGGGTTTAACTGTCTCTTATTGCTTCTAATCATGAAATTGATTTCCGTGAAGAGGCGGAAATACATTAATAAGACGAGAAGACCGCTCCATTTGTAATTGACCTAATCCAACAGAATAACAATATACTCCACCACAAGGACAACAACAATATTCTAATTGGATTATAAATTTTCGGTTGGGGGTGACCTCGAGCATAGAAGCTCCTCCGAGAAACAAATACCAAGACTAACAAGTCAAATAGCCTTTACAATTGATCCAGTCTTACTGATCAACGGAACAGGTCCCCCCAACAGCGCAATCCTATTCTAGAGTCCTCGCTGACAATAGGGGTTTAAGACCTCGATGTTGGATCAGGACATCCCCAATGGTGCAGCAGCTATTAATGGTTCGTTTGTTCAACGATTAAATGCCCCTACGTGATCTGAGTTCAAAAACCAATCGTTCTTTATGTTT
>160f0e19-b39a-47bb-bc1e-b25659607acc_Basecall_2D_000_2d Marta_PC_default_sample_id_0729_1_ch288_file201_strand_twodirections FAST5/downloads/pass/Marta_PC_default_sample_id_0729_1_ch288_file201_strand.fast5
TTTTTCTGTTATCCTGGACGTGAGCCAGGCGTTAAACAAGATACGATAGGAGTAAACCCCATTCGATGAGAGACAGTACTATTGGGATTCCTTCCATCCAGGGTTAACACAGAGTATTGTTTATACAGGGCATCGGTTGGTTATCAAAACACAGATAAGTATTGGAGTTTACAACAAGGCCCAATGTTGTTATAAACAGAGCAAGGTCACGTATTATAGAATTTAGATACAGGTTACCAAATATTGTTTAAACTGCCGCTATAAACATACGTGATCGTGCCAACTGGATCGCCGTGTTTATTAAAACACTCAGCCGTATGCGTAAACAGGGTTCAGCTAAAACCGGGGCTAATGTTGGTACCCAAATAAGCCACGTGATCTGAGTTGCGCTCCGAAAACTGTACGCCTGTTTATCAAAACAGGTTACGTGATCTGAGTTCAAACCAGCCCGTGTTATCAAAACATCGCCTGTTTATCAAAACATACGTGATCTGAGTTCAAACCGGACCGTGCCTGTGGTCTAATTCAAAACCGATCGCCTGTTTATCAAATAAACGTGATCTGAGTTCAAAACGCGGATCGTGCCGTGATCTGAGTTCAAACCAGAGTCGCCTGTTTATCAAAACATCACGGCTGTTTATCAAAAACAGGACTCTCTTTAATCTGGCCACTCAAATCACTGCTGGGTTGAGTTCAAACCTCAGGCTCAAAAGCGCCTGTTTATCAAACACTACGATCATAGCCAAAGCGCAGGGTTGATCAAAACACCCCTAATATTAGAGGCACTGCCTGCCCAGTGACAACTGTTTAAACGCCCTAGGCCGCGGTATCCTGGACGTGCAAATAGCATAATCATTTGTTCCTTAAATAGGGACTTGTATGAATGCCACACGAGGAGTTCAACTGTCTCTTGCTTCTACAATCGATGAAATTGACCTTTCCGTGAAGAGGCCGGAAATACATTAATAAGACGAGAAAATACACTGGCGGTTAATTGACCTAATCCAACAGAATAACAATACTCCACCAAGGACCAACAAGGCTTCTAATTGGATTATAAATTTCGGCTTGGGGTGACCTCGGAGCATAGAATAACCTCCGAGAAACAAATACCAAGACTAACAAGTCAAAGTATAACACTTTACAAATTGATCCAGTCTTACTGATCAACGGAACAAGTTACCCTAGGGATAACAGCGCAATCCTATTCTAGAGTCCCTATCAAAGCGGCTTTGCCGACTTAGCGATGTTGGATCAGGACATCCCAATGGGTCGAAGGCACCTATTAATCGGTTCGTTTGTTCGGAATTAAGTGTCATAAGTGCGTACCGTCATTAGATGAAATCACGTTCTTATTTATA
>9f20b5c3-f2b8-43df-8b97-89ba2838e861_Basecall_2D_000_2d Marta_PC_default_sample_id_0729_1_ch26_file252_strand_twodirections FAST5/downloads/pass/Marta_PC_default_sample_id_0729_1_ch26_file252_strand.fast5
TTAATTTCTTACTGATATTGCTCACCTTTGTTTATCAAAACACATCACCTCTCGGCATTACTAGTATTACGAGGCACTGCCTGCCCAGTGGATCGTCGGACCCGCGCGGTATCCTGACCGTGCAAGGGCTACATAATCATTTGTTCCTTAAATAGGGACTTGTATGAATGGCCGAGATTAACTGTCTCTGTGCTTCTAATCAGTGAAATTGACCTTTCCGTGAAGAGGCGGAAATACATTAATAAGACGGAAAATACCCTATGGAGCTTTAATTGACCTAATCCAACACCAACATAACAATATACTCCACCAAGGACCAACAAATATTCTAATTGGATTATATAAAATTTCGGTTGGGGGTACTCGAGCATAGAATAACCTCCGAGAAACAAATACCAAGACTAACAAGTCAAAGTAACATTTTACAAAATTGATCCGAGTCTTACTGATCAACGGAACAAGTTACCCTAGGGATAACAGCGCAATCCTATCGTTAGTGTCACCCTGACAATAGGGGTTTACGACCTCGATGTTGGATCAGGAAGTACCCAATGGTGCAGCCGTATAATGGTTCGTTTGTTCAACGATTAAAGTCCACGTGATCTGAGTTCAAACCGGCGCCTGTTTATCAAAACATCACTCTAGCATTACTAGTATTAGAGGCACTGCCTGCCCAGTGACGACCCGTTAAACGGCCGCGGTATCCTCCTGACCGTGCAAAGCTAGCATAATCATTTGTTCCTTAAATAGGGACTTGTATGAATTGGCCACACGAGGGTTTAACTGTCTCTTGCTTCTAATCAGTGAAAATTGACCTTTCCGTGAAGAGGCGGAAATACATTAATAAGACGAGAAAGACCCTATGGAGCTTTAATTGACCTAATCCAACAATAACAATATACTCCACCAAGGACCAACAAATATTCTAATTGGATTATAATTTCGGTTGGGGTAACCTCGGAGCATAGAATAACTCTGAGAAACAAATACTAAGACGCCAAGTCAAAGGTAACACTTTACAAATTGATCCAGTCTTACTGATCAACGGAACAAGTTACCCTAGGGATAACAGCGCAATCCTATTCTAGAGTCCCTATCGACAATAGGGTTTACGACCTGGGGTTGTTGGATCAGGACATCCCAATGGTGCAGCATATTAATGGTTGTTCGTTTGTTCAACGATTAAATTAACGTGATCTGGAGTTCAAACCGGCGCCTGTTTATCAAAACATCACCTCTAGCATTACTAATATTAGAGGCACTGCCTGCCCAGTGACAACTGTTAAACAGCCGCAATCGCTGGCCGTGCAGGACACATAATCATTTGTTCCTTAAAATAGGGACTTGTATGAATGGCCACACGAGGGTTTAACTGTCTCTTGCTTCTAAATCAGTGAAAGTGCTTTCCGTGAAGAGGCGGAAATACCGGTAATAAGACGAGAAGACCCTATGGAGCTTTAATTGACCTAATCCAACAGAATAACAAGATATACTCCACCAAGGACCAACAAATATTCTAAATTGGATTATAAATTTCGGTTGGGCGATTTCGGAGCATAGAATAACCTCCGAGAAACAATACCAAGACTAACACAGTGATAAAGGTAACACTGTTACAAATTGATGATCTAGTCTTACTGATCAACGGAACAAGTTATAGGGGATAACAGTGCAATCCTATTCTAGAGTCCCTATCGACAATAGGGTTTAGGACCTCGATGTCCGGATCCAGGACATCCCAATGGTGCAGCAGCCTTATTAATGGTTCGTTTGTTCAACGATTAAAGTCCTACGTGATCTGAGTTCAAACCCAAGCGTTCTGTTCGTTGAC
>e3f6ab9d-750c-414e-a781-f08cef2c99e0_Basecall_2D_000_2d Marta_PC_default_sample_id_0729_1_ch265_file186_strand_twodirections FAST5/downloads/pass/Marta_PC_default_sample_id_0729_1_ch265_file186_strand.fast5
GGAAACACTGCCCGTTTGCCTCCGCCCGAGACCGCATCATGTTGCTCATAAACCCGGGGAGGTGTTGAGCGGGAGCGAAGATGAGAGTTTGGGTCTAGACCGCATACCGATACATGTTGGCTGAGGAAGTCGGTAAGGCGTTCTAGCGGCAACTGATGGCCCGCGTACGTGTTTTACCAACAGATGCGGGGAATCGCGGTTGTTAAAGCTGAGTATGTTACGCCGGAGGCGACAGTTTTCGTGAGCATTTTCGTGAGCGGA
>b64a1d67-3d23-4d68-bbea-488a319e60b4_Basecall_2D_000_2d Marta_PC_default_sample_id_0729_1_ch208_file24_strand_twodirections FAST5/downloads/pass/Marta_PC_default_sample_id_0729_1_ch208_file24_strand.fast5
CCTGATATTGCTCCGGTTTGAACGCCAGTACGTAGGACTTTAATCGTTGAACAAACGAGAACCATTACAATAGCTGCTGCACTAAGTCGGGGATGTCCCTCTGATCCAACATCGAGTGTATAAACCCTATTGTCGATACGGGATTCTAGAATAGGATTGCGCTGTGTTATCACCCTAGGGTACAACTTGTTCTAGTTTACCCCAGTAAGACTGGGATCAATTTGTAAAGTGTTAGTTATTGACTTGTTAGTCTTGGTATTTGTTGTTTCTCGGAGGTTATTCTATTAACGCGAATCCGCATGGAAGTTCTATAATCCAATTAGAAATATTTGTTGGTCCCTTGGGTGGGAGTATATTGTTATATTCTGTGTTGGATTAGGTCAATTTAAAGCTCCCATAGGGTCTTCTCGTCTTATCTTAATGTATTTCCGCCTCTTCACGGAAAGAGGTCAATTTTCACTGATTACTGTGAAGCAAGAGACAGTTAAACCCTAGCGTGTGGCCATTCATACAAGTCCGGGTATTTAAGGAACAAATGATTGATATGCTATAGTTTTGCAAAGGGTCAGGGATACAGGGGGCCGTTTAACAGTTGTCTAACCTGGGCAGAGCAGTGCCTCTAAAAATACTAGATAATGCTAGAGGTGATGTTTTGATAAAGGTGAGAGACCAGGGTTATATG
>df4a3d19-7e33-48ad-a937-93b5954be80e_Basecall_2D_000_2d Marta_PC_default_sample_id_0729_1_ch340_file22_strand_twodirections FAST5/downloads/pass/Marta_PC_default_sample_id_0729_1_ch340_file22_strand.fast5
ACGTTTCTTTCTGTGCTGATATTGCTCGCCTGTTTATCAAAACATACGTGATCGGAGTTCAAACCGGACCGCCTGTTTATCAAAACATACGTGATCTGAGTTCAAAACCGGACCGCCTGTTTATCAAAACATCACCTCTAGCATTACTAGTATTAGAGGCACTGCCTGCCCAGTGACAAACTGTTAAACGGCATCTCTTATCCTGACCGTGCAAGGTAGCATAATCATTTGTTCCTTAAATAGGGACTTGTATGAATGGCCACACGAGGGTTTAACTGTCTCTTTGCTTCTAATCAGTGAAAATTGACCTTTCCGTGAAGAAAGGCGGAAATACATTAATAAGACGAAGACCCTATGGCCCCGCTTTAATTGACCTAATCCAACAGAATAACAATATACTCCACCAAGGACCAACAAATATTCTAATTGGATTACCTAAATTTCGGTTGGGGTGACCTCGGAGCATAGAATAACCTCCGAGAAACAAATACCAAGCTAACAAGTCAAAGGTAACACTTTACAAATTGATCCAGTCTTGATCTGACAACCGAACAAGTTACCCTAGGGATAACAGCGCAATCCTATTCTAGAGTCCCTATCGACAATAGGGTTTACGACCTCGATGTTGGATCAGGACATCCGAGATGGTGCAGCAGCTATTAATGGTTCGTTTGTTCAACGATTAAATTGCCCTACGTGATCTGAGATTCAAATTGAGACAAACCGTTTGTCATGTTTATGTTT
>39b09ee8-6651-4e0f-8258-36a993ca3065_Basecall_2D_000_2d Marta_PC_default_sample_id_0729_1_ch92_file56_strand_twodirections FAST5/downloads/pass/Marta_PC_default_sample_id_0729_1_ch92_file56_strand.fast5
CTTTCTTCTTAGTATTGCTCCGGTTTGAACATCGCCAGTACAATCAATTAGTACGTAACTTCGCTGACAACGAACCATTAATAGCTGCTGCACCCGGGCTGTCCTGATCCAACATCGAGTGGTAAACCCTATTGTCGATAGGGATTCTAGAATAGGATTGCGCTGTTATCCCTAGGGTAACTTGTTCCGTTGATCAGTAAGAAAGCATTAATTTGTAAAGTGTTATTTGACTTGTTAGTCGTACTTTGTTTCTGGAGGTTATTCTATGCACTGGAGGTCAGCGAATACGAAATTTATATAATCCAATTAGAATTTGTGTTGATCCTTGGTGGAGTAATTATCCTGCTGTCCGGATTAGGTCAATTAAAGCCCTCCATAGGGTCTTCTCGTCTTATTAATGTATTTCCGCCTTCACGGAAGGTCAATTTCCACTGATTAGAAGCAAGAGACAGTTAAACCCCTCGTGTGGCCATTCAGCATTGGCGCTTTAAGGGAACAAATGATTATGCTACCTTTGCACGGTAGCGTAAGAATGCCGTTTAACAGTTGTCACTGGGCAGGCATGCCTAGCCCAATACTAGTAAGTCCAGGAGAGGTTTTGGACAATAGACCAGGGATGCG
>dcffa556-b9d0-4a29-9d30-4a9dd98f471d_Basecall_2D_000_2d Marta_PC_default_sample_id_0729_1_ch354_file59_strand_twodirections FAST5/downloads/pass/Marta_PC_default_sample_id_0729_1_ch354_file59_strand.fast5
GGAACCTGCTGACTTCGCCGCCTGTTTATCAAAACATCAGCTCACACCCATTACTAGTATTGTGGCACCCATGCCTGCCCAGTGACAACTGTCAGAACGGCCGCGGTATCCTGAACCCGTGCAAAGGCTCACATAATCATTTGTTCCTTAAACGCCAATGTATGAATGGCCACACGAGGGTTTAACTGTCTCTTGCTTCTTAATCAGTGAAATTGATTTTTCCGTGAGACACGAGGCGGAAATACATTAATAAGACGCGGAAGACCCTATGGAGCTTTAATGTAACAGTGAGATAGAATAACAATAACGCCACCAAGGACCAACAAATATTCTAATCGATTATAAATTTCGGTTGGCAGGTAGAACAAGGGACCTCCAGAAACAAATACCAAGACTAACAAGTTAAACCTTTACAAATTTAATCCAATTACTGATCAACGGAAACAAGTTACCCTAGGGATAACAGCGCAATCCTATTCTAGAGTCCCAAATACGACCGGTTAGGATACTTCGATGTTGATTGGATCAGGACATCCCCAATGGTGCAGCAGCTATTAATGGTTCGTTTGTTCAACGATTAAAGTCCTACGTGATCTGAGTTCAAACCGACGTTTTAGGTTTTATC
>6eaeb961-b546-4c6a-9ef7-91135fa2782c_Basecall_2D_000_2d Marta_PC_default_sample_id_5248_1_ch138_file59_strand_twodirections FAST5/downloads/pass/Marta_PC_default_sample_id_5248_1_ch138_file59_strand.fast5
AAGTCCTATTAGCTCACTAGATGCTCAAATGTTACGTCGCCTATCCCCTATCTGTGAAACCACTATTGATGGTTTGTCGTTGTTCTAGTGTCTCGTCTGGTTAGTCAAACATGATCCAGGCACAGGGAATGCGGCTGTAGAAACAGAGTATGCAGCGCCAGGATAATTGGTACTGCTCGAGCAGAAAGTCGACGTCTGTGACTCAGCAACGGCCGGATGAATGAGGATACCAAGGCATCGCGATAGAACAGAAGAACCACCAGAGACCGTGCTTACAGAGCAACATACCTGTGATGTACGTTAAACCTGGCCTTTTGTAATCTTTATCATAGATGTAATCTTATAATTAATCTCATCAGTTCTAGTAAACCTTAGAGCTCTTAGTCGTTGATCATAAACAATTAGTGCATAATCTGACAATAGGTTGTACCGTGATCCCGGCGATAGTGGCTCGGGAGGTTATTCTGTCTTGCTCATAATAGAAAGACGAAGCGACTCACAGGGAAGTGCCGATTTACCCAGGTTATCGTCCGAGTTTGAAGCGGTAAGCAGGCGCCACCCAGGCGGAGTCTCGGGCGAGTGGTATCAGCATGTACTCGTGCGAGTTCGCCAACGAAACTTACAATTGGGAACCCTTACATCAGGGAGAAGCAATAACAGAAGAGCCCTGAGAAGAGATCTTCCATTCCGGGATCCCCGGGCAATCGGGTTCTTCTTCCAATTGATGGCGTGCCGCATCATGGTCTTCTCTTCTTTTCGATGCGCTGCGTCTCCATGCGGCAGCCCCCATCTTCTCCCGCTTCCACTGCATCCCTGGGTTCCCAGTTAGGAGAAAGTCGTTAAACCAGTCGGAGCGAGGGGCTCGCCC
>bad1b20a-5df0-4b85-aea7-492354c5cbb8_Basecall_2D_000_2d Marta_PC_default_sample_id_0729_1_ch505_file66_strand_twodirections FAST5/downloads/pass/Marta_PC_default_sample_id_0729_1_ch505_file66_strand.fast5
GAACTGATATTGCTCGCCTGTTTATCAAAACATCACCTCTAGCATTACTAGTATTAGAGGCATGCCTGCCCAGTACGCTATTTTCATCGGCGGTATTAACCGTGCAAAGCATAATCATTTGTTCCTTAAATAGGGACTTGGGCAATACACACGAGGGTTTAACTGTCTCTTGCTTCTAATCAGTGAAATTGACCTTTCCGTGAAAAGAGGCGGAAATACATTAATAAGACGAAGACCCTATGGAGCTTCGATTGTACTAATCCAACAGAATAACAATATACACTCCACCAAGGACCAACAAATATTTCTAATTGGATTATAATTTCGGTTGCTAGTAACGCACCATAGAATAACCTCCGAGAAACAAACCAAGACTAAAGTCAAAGGTAACACTTTACAATTGATCCAGTCTTAACGATCAACGGAACAAGTTACCCTAGGGATAACAGCGCAATCCTATTCTAGAGTCCCTATCGACAATAGGGTTTACGACCTCGATGTTGGATCAGGACATCCCAATGGTGCAGCAGCACTTAATGGTTCGTTTGTTCAACGATTAAAGACTTCCTACGTGAATTTAAACCGGCGCCTGTTTATCAAAACATACGTGATCTGAGTTCAAACGCTCACAATGCCCGCTCATAGGTTATTACAAATTCGCTCATTACCCACTGTTTGTAAAAACACATCGCCTGTTATCAAAACAACGTGATCTGAGTTCAGACTGAGATCGCCTGTTTATATCAAAACATATTTTTATTTTACGTGATCTGGATTCAAACCCATACGTTCTGTTTATGTTC
>ea3af9e6-e93c-4a3d-b303-57cd8fb478c9_Basecall_2D_000_2d Marta_PC_default_sample_id_5248_1_ch206_file14_strand_twodirections FAST5/downloads/pass/Marta_PC_default_sample_id_5248_1_ch206_file14_strand.fast5
AGTTCTTCTTTGGTGCTGATATTGCTCCAGTTTGAACTCAGATCACGTAGGACTTTAATCGTTGAAAATAAACGAACCATTAATAGGGTCGCTGCACCATTACGAGTTCCTGATCCAGACATCGAGGTCTTAAACCCTATTGTGCTAATAGGGGATGGGGGAAGGCATTTCCCGGTTATCCTAGGGTAACTTGTTCCCGTTGATCAGGCATAACGCGAATGATTCTTAAAGTGTTATTTACTATTGTTGGGTCTTGGTATTGTTCTGGGGGTTATTCTATGCTCTGAGAGTCCGCAACCGAAATTCCTAATCGAATTAGAAAGTTGTTGGTCCTGCGAATATATCTTGTTATTCTGTTTGAGATTAGGTCAATGCCGACTAGCCATAGAGTGTATTTACCCTTATTACCGACTTATTTCCTACCCCTCTTCACAAGAAAAGTCAATTCATACTTACATTAGAAGCAAGAGACAGTTAAACCCGTGTGGGATCCATACAAGTCCCTATTTAAGGAACAAAAATGATTATGCCTTTGCACGCGGTCAGGATACCGCGGCCGTTTAGACCAGTTGTCATCGGAATAAGGAAGATTGCTAGGTACATAGACAAGCCTAGTAGGCTGCTAGAAATGTTTTGTAGCCTCAGGTAGAAACATAGATTTTATCAAAGCGGCTTCGTATGAGGTTTAAAGATACTCAGCCCCCTGGTTTATCAAAAACATAATATCTGAGTTCAAATCCGAGACCGCCTGTTTATCAAAACATAATCTGCTGGGTTCAGAACGCGTACGCCTGTTTATCAAACATTACATGGTGATCTGAGTTCAAACCGGCCGGTTCAAACCCATTAATTGAAGATTTATAATCGTTTGAACAAACGAACCATTAAGCTGCTGCACCATTGGGATGTCCTGATCCAACATCGAGTGGGTAACCGGTGCGGCCCGCATTCTAGAATAGGGATCGCGCTGTTATCCTAGGGTAACTTGTTCCGGTCGATCAGTAAGACTGGGATCAATTTGATAAAATCGTGCTATTGGACTTGTTAGTCTTGGTATTCGTTTCTCGGAGGTTATTCTATGCTCCGAGGTCCACCCCCAACCGAAATTGCTAATCCAATTAGAATATTGCTTTGGTCCTTGTGATGACGAGTATTGTTATTCTGGTCTCATTAATCGTCAATAAAGCTCCATAGGGGTCTTCTCGTCTTATTAATGTATTTCCGCCTCTTCACGGAAAATTACACAATTCACTGATTAGAAGACAGCAGAGAGACAGTTAAACCCTCGTGTGGCCATTCATACAAGTCCCTATTTAAGGAAACACAAATGATTATGCTACCTTTGCGGAATTATATAAGGATACTCTAGAATACCCGTTCGGGATTTGATTTGCTGGGCAGGCGATTAGGTAGCTAGATAAAGAGTAGATCAGGGGAGAGGTGTTTTTG
>88e0f7bd-1ad2-4be7-9a9b-214074fdba6d_Basecall_2D_000_2d Marta_PC_default_sample_id_5248_1_ch40_file19_strand_twodirections FAST5/downloads/pass/Marta_PC_default_sample_id_5248_1_ch40_file19_strand.fast5
CGGAAAGTCTCTTATCGCATACCCGCCGCCCGCCGTCAAAACACATGATCCTCAGGCATGCATGAGCAAACACTACCGATCGGTCTCAACGGGGCGATCGAGTTCAGAATCCGATCGTCAATTCTGGTTATCAAAACCTATCTACATAGTAAAGGGCAGCATAGATAGGCACTCGGAGGAACAATCGAACACGTTTAATAGCTGCATTCGGGGATGCTCGACATTGCTATGGCAAACTCGCGGCAGGTGAGCGGGATTCTAGATCACCCCTGCTGTTATCCGTGGTAGATAACTCCGTTGATCATCTGTTGACTGTGATCAACCTGTAACGGTCGACTTATTGGTATTTTCCAGTATATTCTATGCTCCGAGGTCAGCCAACCGGAAATTAGCGATCCAATTAGAAGCTTGTTGGTCCTTAGAGTATATTGTTATTCTGGTTCAATCGTGACAATTAAGGCGCCGATGGTCGCCCCCTTATTAAACTGGTTTGCGCTCTTCACGGAACGACCTTCACGTAATTAGAAGCAAGAGAAAAGAGTAAACGCCTCGTGTGGCCATTCATACAAGTCGCGGGTCCTAAGGAACAAATCAATAGTGGCCTACCTTGCCCAAACCCATACCATACATCTTTAGCGAGTTGACATACCAGGCAGTGGCGGATAGGACCTAGCTAAGGTATCGGAGGTATGTTAGATAAACAGGGCAAGTTTTGGTTTTATATGTCCT
>7bfd3e99-be1a-4caa-bee3-7069e14a5a22_Basecall_2D_000_2d Marta_PC_default_sample_id_0729_1_ch234_file122_strand_twodirections FAST5/downloads/pass/Marta_PC_default_sample_id_0729_1_ch234_file122_strand.fast5
GTTTCTGTTGGTGCTGATATTGCTCGCCTGTTTATCAAAAACATCACCTCTAGCATTACTAGTATTAGAGGCACACTGCCTGCCCAGTGAACATCGTTAAACGGCCGCGGGCTCCTGAATGCACGGCTCACCATAATGGATTTGTTCCTTAAATAGGGACTGTATGAATGGCCACACGAGGGTTTTAACTGTCTCTTGGGTTCTAATCAGTGAAATTGATTCTTTCCGTGAAGAGGCGGAAATACATTAATAAGACGAGAAAGGCCTATGGAGCTTTTAAAATTGACCTAATGCCAACAGACAACAATATACTCCACCAAGGACCAACAATTCTAATTGGATTATAAATTTCGGTTGGGGTGACCTCGGAGCATAGAATACTCCGAGAAACAAATACCAAGACTAAATACAAGTCAAAGTAACATTTACAATTGATCCAGTCTTACTGATGTAACGGAACAAGTTACCCTAGGGATAACAGCGCAATCCTATTCTAGAGTCCCTATCGACAATAGGGTTTACGACCTCGATGTTGGATCTCAGGACATCCCAATGGTGCAGCAGCTATTAATGGTTCGTTTGTTCAACGATTAAAGTCCTACGTGATCTGGAGTTCAAACCGGACACGTTCTTTTATGTTCGTCATACG
>ecd586cc-68a4-41cd-ae33-a6d5d35ae1d3_Basecall_2D_000_2d Marta_PC_default_sample_id_0729_1_ch50_file109_strand_twodirections FAST5/downloads/pass/Marta_PC_default_sample_id_0729_1_ch50_file109_strand.fast5
TTTTCTGTTGCTCCTGATATTGCTCGCCTGTTTATCAAAAACATCACCTCTAGGGATTACTAGTATTAGAGGCACTGCCTGCCCAGAGATGACAACTGTTTAAACGGCCGCGGGTCGTATCCTGACCGTGCAAAGGTAGCATAATCATTTGTTCCTTAAATAGGGACTTGGTGGAATGGCCACACGAGGGTTTAACTGTCTCTTGCTTCTAATCAGTGAAATTGGACCTTTCCGTGAAGAGGCGGAAACCATTAATAAGACGAGAAGACCCTATGGGGAGCTTTAATTGACCTAATCCAACAGAATAACAATATACTCCACCAAGAAGCCAACAAATATTCCTAATTGGATTATAAATTTCGGTTGGGGTGACCTCGGAGCATAGAATAACTCGAGAAACAAATAGCAGACTAACAAGTCAAAGTAACACTTTACAAATTGATTCCAGTCGGTACTGATCAACGCGAACAAGTTGTATAAGGATAACAGCGCAATCCCATTCTAGAGTCCTATCGACAATAGGGTTTACGACCTCGATGTTGGATCAGGACATCCCAATGGTGCAGCAGCTATATTAATGGTTCGTTTGTTCAACGATTAAATTGCAGCGGATCTGCTGAGTTCAAACCGGCCGGTTTGAACTAGGCAAGTCAGCGGTCCTGTTTTGATAAACAATCAGGCGATGTTTGTTGATAAACAGGGGATGTTTTGGCAAAACAGGCGATGTGTTTTGATACAGGCGGCCCGGTTTGAACTCAGATCACGTAATGTTTGATAAACAGGCGATGTTTGATAAACAGGCTGCCCGGTTTGAACTCAGATCACGTAATGTTTTGATAAACAGGCGATGTTTTCGATAAACAGGCGATCCGGTTTGAACTCAGACCCCGGATGAACCCCACGTAATGGACAGTCCCGGTTTGAACTCAGATCACGTAATGTTTGATAAACAGGCCACCGGTTTGAAACATGAGATCACGTATGTTTGATAAACAGCGGGGATGCGGTCGCTCCCAAGTCGAGTGTTTGATAAACAGGCGATCCGAGGAGCGGAATTTAGACCCACGTATGAGCGGTAAACAGTGTTTGTTTTGATAAAATAGCCCGCTCAACAGGAGATCCACGCCCGGTTGAACTCGGTACGTAATGTTTTGATAAATAGGCGATGTTTTGATAAACAATGGCCCGGTTTTGAACTAGATCGCGCCGCGGTTTGAGTTACAGTACGGTATGTTTTGGGTGAATCTACAGAATTGTCTGTTAGCAACAGGCGGTTCCATTTTGAACTCAGATCACGTAATGTTTTGATAAACAGGCGATCCGGTTTGAACTCAGATTACGGATCGTTTTGACGCTAAACAGGCGAATCCCAGGGTTTTGCAAATGAGATCATTACACTGTTTGGACCACTCCGGGGAGCGTCCTGTTTGGTCATCAACGCTTGCCAG
>d4fd1922-7f54-486a-b43b-1be6b239d621_Basecall_2D_000_2d Marta_PC_default_sample_id_0729_1_ch446_file78_strand_twodirections FAST5/downloads/pass/Marta_PC_default_sample_id_0729_1_ch446_file78_strand.fast5
CACATCCGAAAGACCTGTCTCCTAGGACAAGCCAATGAATTGAACTGTCAGTACAAAAGCTGACACTATAAATGCAGCAAGACAAAAATAATCTGTGGAACTTTAACAAACTACTCATGGCTTGAACTATCCGTGCTTGCCTTCGACAATTTAGAAAAATTAACTTCATGATAATTAAGACCCACAAGTCTGCCCCACGATACGAGCCAGTCACACTGATTAACGCGAAACAAGCTACCCCAGGGGATAACAGCGCCTTCTCAAAGAGTTCATATCTAACAAGAAGACCTACACGACCTCGATGTGTTGGACTCGGCATCCTGGACGTGGCAAGGCGGCAAATTCGGCTTTCGTTTGTTCAACAACTATAACACAGGGGATCAAACTGAGTTCAAACCAAAGCTTTCTGTTTTATG
>ac83cde2-5d79-4b36-8ddf-c6e1b1068e77_Basecall_2D_000_2d Marta_PC_default_sample_id_0729_1_ch239_file131_strand_twodirections FAST5/downloads/pass/Marta_PC_default_sample_id_0729_1_ch239_file131_strand.fast5
GAAATGTTGGTGCCTGGGTTGAGCCGCCTGTTTATCAAACATCACCTCTAGCATTACTAGTATTAGAGGCACTGCCTGCCCAGTGACAACTGTCAAACGGCCGCGGTATCCTGACCGTGCAAAGCTAGCATAATCATTTGTTCCTTAAATAGGGATTGTATGAATGGCCACACGAGGGTTTAACTGTCTCTTGCTTCTAATCAGTGAAAATTGACCTTTCCGTGAAGAGGGCGGAAATACACATTAATAAGACGAGATAAGCATCGAGCTTTAATTGACCTAAATCCAACAGAATAACAAGATACTCCACCAAGGACCAACAAATATTCTAATTGGATTATAAATTTCGGTTGGGGTGACCTCGAGCATAGAATAACCTCCGAGAAACAAAATACCAAGACTAACAAGTCAAAGGTAACACTTTATCCAAATTGATCCAGTCTTACTGATCAACGGAACAAGTTACCCTAGGATAACAGCGCAATCCTATTCTAGAGTCTCTAAGCTGACAATAGGGTTTACGACCTCGATGTTGGATCAGGACATCCCAATGGTGCAGCAGCTATTAATGGTTCGTTTGTTCAACGATTAAAGTCCTACGTGATCTGAGTTCAAAACCAACGTTTGAGTTTTATA
>1e5580bd-6502-480a-8b24-87b51d859049_Basecall_2D_000_2d Marta_PC_default_sample_id_0729_1_ch235_file11_strand_twodirections FAST5/downloads/pass/Marta_PC_default_sample_id_0729_1_ch235_file11_strand.fast5
ATGTCTTCTGGTGCTCTATTGCTCGCCTGGTTTATCAAACATTACCGTACTCTGCGTCAACCGGGCCGCCTGTTTATCAAAACAATTGATCTCAGTTCAGATCGGGTTACGCCTGTTTATCAAAACATGATCTGGAGTTCAACCGGATCGCCTGTTTATCTTACAAGAACATCGCCTGTTTATCAAAACATTACGTGATCTGAGTTCAATCGGAACACCTGTTTATCAAAACATCGCCTGTTTATCAAAACATACGTGATCTGAGTTCAAACCCGGGCCGCATGTTTATCAAAACACATTACCGTATGATCTGGGAGTTCAAACCGGGTCGCATGTTTATCAAAAATAAACGCCTGTTTACGTAAAAGACCGCCTGTTTATCAAAACATACGTGATCTGAGTACAGACCGGACCGCCTGTTTATCAAAACATACGGATCTGCCGATTCAAAACCGGCCAGGGTTTAAAGGCATTACGTAGGACTTTAATCGTTGAACAAACGAACCATTAATAGGGTCGCTGCACCATTGCGGTCCCTGATCCAACATCGAGGTCGTAAACCCTATTGTCGATAGGGATTCTAGAATAGGGATTGCGCTGTTATCCCTAGGTGATCGTTCCGTTGATCAGTAAGACTGGATCAATTTGTAAACCTTTACTTTGACTTGTTAGTCTTGGTATTTGTTTCTGGAGGTTATTCTATGCTCCGAGGTCAGCCCCAGACCGAAATTTAGATCCCCAATTGAGAAATACTTTGTTGGTCCTTGTGGAGTATATTGTTATTCTGTTGGATTAGGTCAATTACAACTCCATAGGGTCTTCTCGTCTTATATTAATGTATTTCCGCCTCTTCACGGAAGGTCAATTTCACTGATTGAAGCAAGAGACAGTTAAACCCTCGTGTGGCCATGCCATACAAGTCCTAGGTATTTAAGAAACAAAGTAGATTATGCTACCCTTTGCACCCGTCAGAAATGGGGGGTTAAGTTCATAACAGTTGTCTATACATGGCGAAGTGGAAATTTGCTAGCGGCTCACATTTAGATTAGAGGTATGTTTTGATAAACAGGTAAGTTTATGAGTTTC
>429d4ef2-1a26-489b-bf78-6a4b79ebaa24_Basecall_2D_000_2d Marta_PC_default_sample_id_0729_1_ch146_file161_strand_twodirections FAST5/downloads/pass/Marta_PC_default_sample_id_0729_1_ch146_file161_strand.fast5
CTGACTTTGGTGCTCTTGGACCCCGGTTTGAACTCAGATCAAGTAGGACTTTTAATCGTTGAACAAACGAACCATTAATAGCTGCTGCACCCATTGGGATGTCCTGCTGCAACATCGAGGTCTTAAACCCTATTGCGCTCGCCAGGGCGATAGAAGTCGAGGGTGTTATCCTAGGGTAACTTGTTCCGTTGATCAGTAAGACTGGATCAATTTGTAAAGTGTTATTTGACTTGTTAGTCTTGGTATTCGTTTCTCGGAGGTTATTCTATGCTCCGAGAGGTTCCCCAACCGAAAATTTATAATCCAATTGAGAAATATTTGTTGGTCCTTGTGGCGGAGTATATTGTTATTCTGTTGGATTAGGTCAATTAAAGCTCCATAGGGTCTTCTCGTCTTATTAATGTACTTTCCGCCTTCACGGAAAGGTCAATTTCACTGATTGAAGCAAGAGACAGTTAAACCCTCGTGGCCATTCATACAAGTCCCTAATATTTAAGGAACAAATGATTATGCTACCTTTGCACGGTACGAGTAGAATACAGTTCCGAGTTGTTTAACACTGGGCAGGCAGTGCCTCTAAATACTAGTAATGCCCCATGATGTTTTGATAAACAGGCGATGTTTTGATAAACAGGCGTTCCCATTTTGAACCCAATCATGTTTTGATAACAGGCGATGTTTGATAACATACATCGCGGTTCGAACTCAGATCACGTATGTTTTGATAAACAGGCGCCGGTTTGAACTCAGATCACGTAGGACTTTAATCGTTGAACAAACGAACCATGCTAGCCTGCTGCACCATTGGGGATGTCTATCGTGAAACATCGAGGTCGTAAACCCTAAGTCCTAGATTAGAGACTCTAGAATAGGATTCCGCTGTTATCCCTAGATAACTTGTTCCGTTGATCAGTAAGAAACTGGATCAATTTGTAAATGTTATATTTGACTTGTTAGTCTTGGTATTTGTTTCTTCTCGGAGGTTATTCTATGCTGCGGAGGTCACCCCAACCGAAATTTATAATCCCAATTAGAATAAGTTGTTGGTCCTTGGTGGAGTATATTGTTATTCTGTTGGATTAGATACAATTAAAGCTCCAGGGTCTTCTCGTCTTATTAATGGTATTTCCGCCTAGCCTTCACGGAAAGGTCAATTGCCACTGATTAGAAGCAGAAGCGTCTCATCCCTCGTGCCATTCATACAAGTCCTAATTTAAGGAACAAATGATTATGCTACCTTTGCACGGTCAGGATAACCCCCGGCGTTTAACAGTTGTCACTGGGCAAGGCAGTGCCTCTAATACTAGATTAGTATAGAGAGGTGGTTTTACAGACACAGGCGACACGTTTATGGTTTATATTT
>91a9977d-3081-44f8-80e3-a56538681857_Basecall_2D_000_2d Marta_PC_default_sample_id_0729_1_ch505_file115_strand_twodirections FAST5/downloads/pass/Marta_PC_default_sample_id_0729_1_ch505_file115_strand.fast5
CCTTTCTGTTGGTGCTGATATTGCTCGCCGCCTGTTTATCAAAACATCACTCTAGCATTACTAGTATTAGAGGCACTGCCTGCCCAGTGACAACTGTTAAACGGCCGCGGTATCCTGAACAGCGTGCAAAGGTAGCATAATCATGTTCCTTAAATAGGGACGAGGGAATGGCCACACGAGGGTTTAACTGTCTCTTGCTTCCCCAATCAGTGAAATTGACCTTTCCGTGAAGAGGGCGGGAAATACATTAATAAGACGAGAAGACCCTATGGAGCTTTAATTGACCTAATCCTCCAACAGAATAACAATATACTCCACCAAGGACCAACAAATATTCTAATTGGATTATAAATTTCGGTTGGGGCTGACCTCGGAGAGCATAGAATAACCTCCGAGAAACAAATACCAAGACTAACAAGTCAAAGTAACACTTTACAAATTGATCCAGTCTTACTGATCTGAACGGAACAAGTTACCCTAGGGATAACAGCGCAATCCTATTCTAGAGTCCCTATCGACAATAGGGTTCCGACCTCGATGTTTCCCGTAGGACATCCCAATGGTGCAGCAGCTATTAATGGTTCGTTTGTTCACGATTAAAGTCCTACGTGATCTGGAGTTCGACAATACCCGTGTTCGTCC
>6848b7c2-2284-4e49-af72-d55bff32e905_Basecall_2D_000_2d Marta_PC_default_sample_id_0729_1_ch245_file223_strand_twodirections FAST5/downloads/pass/Marta_PC_default_sample_id_0729_1_ch245_file223_strand.fast5
GGAATATGTGCCTGACGCCGCCTGTTTATCAAAAACATCACCTCCCGAAGTCTACTAGTATTAGAGGCACTGCCTTCAGAGTTGACAACTGTTAGTCAAACGGCCGCGGTATCCCTGACCGCGTTGCAAAGGCCAGCATAATCATTTGTTCCTGCTACGCAATGTATGAATGGCCACACGAGGGTTTAACTGTCTCTTGCTTCTAATCAGTGAAATTGTACTGTTCCGTGAAGAGGCGGAAATACATTATTAATAAGACGAGAAAGAGACCCTATGGAGCATGTTAATTGACCTAATCCAACAGAATAACAATATACTTCCACCAAGGACCAACAAATATTCTAATTGGATTATAAATTTCGGTTGCGGGGTGACCTCGGAGCATAGAATAACCTCCGAGAAACAAATACGACTAACAAGTCAAAGTAACACTTTACAAATTGATCCAGTCTTACTGATCAACGGAACACAAGTTATAGAAAACAGCGCAATCCTATTCTAGAGTCCCTATCGACAATAGGGTTTACGACCTCGATGTTGGATCAGGACATCCCAATGGTGCAGCAGCTATTAATGGTTCGTTTTGTTCAACGATTAAAGTCCTACGATCATTACTGAATTTAGAACCAGACGTTCTGTTTATGTTCTTAA
>081f9e06-a861-4530-9f65-b27b32678a6d_Basecall_2D_000_2d Marta_PC_default_sample_id_0729_1_ch430_file27_strand_twodirections FAST5/downloads/pass/Marta_PC_default_sample_id_0729_1_ch430_file27_strand.fast5
CTTTTCTGTTGGTGCTGATATTGCTCGCCTGTTTATCAAAACATGAGCTCTAGCAGCACCTTACCTATTAGAGGCACTGCCTGCTGCCCAGTGACAACTCGTCCAAACGGCCGCGGTATCCTGACCGTGCAAAGGTAGCATAATCATTTGTTCCTTAAATAGGGACTCCTGTATGAATGGCCGAGGGTTTAACTTTATGCTTCTAATCGACCGCAGTGAAATCGACCTTTCCGTGAAGAGGCGGAAATACATTAATAAGACGAGAAGACCCTATGGAGCTTTAATTGACCTAATCCAACGATAACAAATATACTCCACCAAGGACCAACAAATATTCTAATTGGATTACCCTGTTTCGGTCACGCTGGAGCATAGAATAACCTCCGAGAAACAAAATACCAGACTAACAAGTCAAAGGTAACACTTTACAAAATTGATCCAGTCTTACTGATCAACGGAACAAGTTACCCTAGGGATAACAGCGCAATCCTATTGTCTCTAGAGTCCCTATCGACAATAGGGTTTACGACCTCGATGTTGGATCAGGACATCCCAATGCTCATGCAGCTATTAATCGGTTTCGTTTGTTCAACGATGCCCAAAGTCCTACGTGTGATCTGAGGTTTGCCCTGACGAACGTTTTATCGTTATGTTTCT
>57ca2f9e-afd2-46e6-b9d0-379e9a54f9ef_Basecall_2D_000_2d Marta_PC_default_sample_id_5248_1_ch489_file42_strand_twodirections FAST5/downloads/pass/Marta_PC_default_sample_id_5248_1_ch489_file42_strand.fast5
AGGTGCCTGATATTGCCGGTTTATCAAAAGCTACCTCCGCATCTACCTAGTATTAGAGGCACTGCCTGCCCAGTGTGACAACTGTTAAACGGCCGCGGTATCCTGACCGTGCAAAGCTAGAGCTATCATTTGTTCCTTAAAACCCAATTGTATGAATCACACGAGGGGCTTTAACTGTCTCTTGTGCTTCTAGATCAGTGAAATTGACTTTCTCGTGAAGAGGCGGGAAATACATTAATAAGACGAGAAGACCCTATGGAGCTTTGTAAATTGACCTAATCCAGAACAGAAGACACCATACTCCACCCCAAGGACTAACACGGCTTCTAATTGTGGATTATAAATTCTGTTCGTGCTAGATCTGGAGCATAGAATAACCTCCGAGAAACAAATACTAAGACTAAGATCAGTAATAACACTTTACAAATTGATCCAGTCTTACTGATCAACGGAACAAGTTACCCTAGGGATAACAGCGCAATCCTATTCTAGCATCCCCGGACAATAGGGTTTACGACGCCGATGTTGGATCTCAGGACATCCCAATGGTGCAGCAGCTATATGTGATCAGCTTCTGTTTGTTCAAAGCATTGTCCAAAGTCCCTACGTGACCTTACCATTAAAACCAAACGTTTAGGTTTATGTGTTTTGA
>212a909a-2dfd-4afa-8e69-cf15fddca637_Basecall_2D_000_2d Marta_PC_default_sample_id_5248_1_ch363_file96_strand_twodirections FAST5/downloads/pass/Marta_PC_default_sample_id_5248_1_ch363_file96_strand.fast5
GAAAGCTGATATTGCTCCGGTTTGAACTCAGATCACGTGACAGTCTAATCGTTGAACAAACGAACCAATCAACATGAGGATGCGTGTAAAGCGTGGGGGCCAGGTGGCGATTATGATACGGTGCCGGCGGTAGAATAGGATTGCGCTGTTATCCCCCTAGGGTAACTTGTTCCGTTGATCAGTAAGACTGGATCAATTTGTAAAGTGTTACTTTGACTTGTTAGTCTTGGTATTTGTTTCTCGGAGGTTATTCTATGCTCCGAGAGGTTCCCCAACGCAGAATTTATAATCAGCAATTAGAATATTTGTTGGTCCTTAGGAGTATATTGATTATTCTGTTATGGATTAATTAGATTAAAGGCTCCATAGGGGTCTTCTCGTCTTATTAATGTATTTCCGCCTCTTCACGGAATAATTTCACGGATTAGAAGCAAGAAGACAGTTAAACCCCCTCGTGTGGCCATTCAAGTAGCGAGTCTAAAGTTGGAACAATGATTATGCTACCTTTGCACGGTCAGGATACCGCGGCCGGTTAACAGTTGTGGACGGCAGGGAGTGCCTCTAAGAGCCTAGTAATGCTAGAGATGTTGACAAGTGGAGGCAGTTCGTCCATAGTGTTTAG
>ab1fffcb-e868-40f9-ae84-f90823c530af_Basecall_2D_000_2d Marta_PC_default_sample_id_0729_1_ch466_file234_strand_twodirections FAST5/downloads/pass/Marta_PC_default_sample_id_0729_1_ch466_file234_strand.fast5
GTCGTGTTTCTGCCATCTGCTCGCCTGTTTATCAAAACATCGCCTGCTTATCAAAACCCATTAATTGATCTGGGGTTCAAACTCGACACGTGATCGAGTTCAACCGGGTCGCCTGTTTATCAAAACATCACCTCTAGCATTACTAGTATTAGAGGCACTGCCTGCCCAGTGACAACTGATTAAACGGCATGTGGTATCCTGACCGTGCAAAGCTAGCATAATCATTTGTTCCTTAAATAGGGACTTATGAATGGCCACGAGGGTTTAACTGTCTCTTGCTTCTAATGAGTGAAATTGATTTTCTCGTGACAAGAGGCGGAAATACATTAATAAGAAGGAGAAGACCCTATGGAGCTTTAATTGACCTGCAATCTAAACAGAATAACAATATACTCCACCACGACTAACAAATATTCTAATTGGATTATAAATTTCGGTTGGGGTGACCTCGAGCAGGGCGAATAACCTCCGAGAAACAAATACCAAGACTAACAAGTCTAAAGTAACACTTTACAATTGATCCAGTCTTACTGATCAACGGAACAAGTTACCCTAGGATAACAGCGCAATCCTATTCTCTAGAGTCCCTATCGACAATAGGGTTTACGACCTCGATGTTGGATCAAGGACCCAATGGTGCAGCAGCTATTAATGGTTCGTTGTTCAACGATTAAAGTCATCCTGTGCGGGTTCAAACGCGCCTGTTTATCAAACATCACCTCTAGCATTACTAGTATTAGAGGCACTGCCTGCCCAGTGACTCTGTCAAACGGCCGCGGTATCCTGACCGTGCAAAGGGCATAATCATTTGTTCCTTAAACTAGAAACTTGTAGAATGGCCACACGAGGGTTTAAATTCTTGCTTCTCAATCAGTGAAATTGATTTCCGGTGAAGAGGCGGTGACCACATTAATAAGACGAGAAGACCCTATGGAGCTTTAATTGGACCTAATCCAACAGCCAAAGAATAAGCTCCCACCAACAGGACCAACAAATATTCTAATTGGATTATAAATTTCGGTTACGCTGGGGGTACCGCGAATAACCTCCGAGAAACAAATACCAAGACTAACAAGTCAAATGTATAACACTTTACAAACTTGATCCAGTCTTACTGATCAACGGAGAACAAGTTACCCTAGGGATAAAAGGATGTACGCGGTTCGAGAGTCCCTATGACAAAGCGTGCCATAGATATTGCGTACCAGAGTACGGCAATATCAATTGGGGACTTAGTACGTCACGTTTGTTCGCATTGGCTTCGCTCAGGACAATCGTACGTTAAGATGGAGCGTCATCGGTTTTAGTTTCAAATTAAATACA
>49a902b6-42a5-464f-988a-cb1533d7a466_Basecall_2D_000_2d Marta_PC_default_sample_id_0729_1_ch372_file154_strand_twodirections FAST5/downloads/pass/Marta_PC_default_sample_id_0729_1_ch372_file154_strand.fast5
GAAACTGGTCACTCTAATGTTTATCAAAACATCACCTCTAGCAGGTTACTAGTATTAGAGGCACTGCCTGCCCCGAATGACAACTGTTAAACGGCCGCGGTATCCTGACCGTGCAAAGGTAGCATAATCATTTGTTCTATTAAATAGGGACTTGTATGAATGGCCACACGAGGGTTTAACTGTCTCTTGCTGCTTCCGTAATCATAGTGAAATTGACCTTTCCGTGAAGAGGCGGAAATGCATTAATAAGACGAGAAGACCCTATGGGAGCTTTGTAATTGACCTAATCCCAACAGAATAACAATATACTCCCACCAAGGACTAAACAAATATTCTAATTTACCGTGTAACAATTTCGGTTGACCCTATACGAGCATAGAATAACCTCCGAGAAACAAATACCACAACTAACACAGTCAAAATAACACTTTACAAATTGCTGGAATGGTGGTCTGTACTGATCAACCGAACAATGTTACCCTAGGGGATAAAGAGAAATCCTATTCTAGAGTCCCTATCGACAATAGGGGTTTAATGTCTAAGGCCGTGTTGGATCAAACCCAATGGTGCATCAGCAGAGCTATTAATGGTTCGTTTGTTTCCACGATTAAAGTCCTACGTGATCTTGGTACCAAATTCGATGAGATCTCGCTGTTTATCAAAACATACGTACTGTGAGTTCAGGCCGGACACGCCCTGTTTATCAAAACATACAGTGATCTGAATTCGGCATGTTCTGTCAGTGTTTC
>cde15b13-63d0-4be9-850e-3a46247cf757_Basecall_2D_000_2d Marta_PC_default_sample_id_0729_1_ch253_file45_strand_twodirections FAST5/downloads/pass/Marta_PC_default_sample_id_0729_1_ch253_file45_strand.fast5
GATTGAGTATTGCTCGCCTGTTTATCAAAACATCACCTCTAGCATTACTAGTATTAGAGGCGCACTGCCTGCCCAGTGACATCGTTAAACCCTCTAGATCCTCCTGACCGTGCAAAAGGTAGCATGATCATTTGTTCCTTGAACTAGAACTTATGAATGGCCACACGAGGGTTTAACTGTCTCTTGCTTCTAATCAGTGAATTACTTTCCGTGAAGAGGCGGAAATACATTAATAAGACGAAGACCCTATGGGAGCTTTAATTGACCTAATCCAAACACCAGAATAACAATACTCACCACCGACCAAAACAAATTCTAATTGGATTATAAATTTCGGTCATGGGGTATCTGGAGCATAGAATAACCTCCGAGAAACAAATACCAAGACTAACAAGTCAAAGTAACACTTTACAAAAATTGATCCAGTCTTATAACCTGATCAACGGAACAAGTTACCCTAGGGATAAGCGGGGCAATCCTATTCTAGAGTCCCTATCGACAATAGCCGATTCAGGACCTCGATGTTGGATCTCAGGACATCCCCAATGGTGCAGCAGCTATTAATGGTTCGTTTGTTCAACGATTAAATTTCCTACGTGACTTGACCCGGAATTCAAACCAGGCGAGTCGTTC
>6a3a10e8-7d50-412c-af9f-be66da650e63_Basecall_2D_000_2d Marta_PC_default_sample_id_0729_1_ch149_file46_strand_twodirections FAST5/downloads/pass/Marta_PC_default_sample_id_0729_1_ch149_file46_strand.fast5
GGAAATATCTTGCTCGCCGGGTTTATCAAAACATCACCTCTAGCATTACTAGTATCGAGCAAATTCATGTGCGAACGTAACAACTTGTTTAAACGGCATCTTAATCCTGTTAAGACCGCATAGATCATTTGTTCCTTAAATAGGGACTTGTATGAATGGCCACACGAGGGTTTAACTGTCTCTTGCTTTAATCCAATCCAGGAAATTGACCTTGTTCGCCTCTTGAAGAGCGAAGAAATACGGTACGACCGACGAGAAGACCGGGGCACCTTTAATTGACCTAATCCAACAGAAGATAACAATATACTCCACCAAGGACTAACAAATATTCTAATTGGATTATAAATTTCGGTTGCGGCTGACCTTCGAGAGCATAGAATAACCTCCGAGAAACAAATACCAAGACTAACAAGTCAAAGTAACACTTTAAATTGATCCAGTCTTACTGATCAACGGAACAAGTTACCCTAGGGATAAAGGGCAATCCTATTCTAGAGTCTGGGATGGACAATAGGGTTTACGACCTCGATGTTGGATCAGGACATCCCAATGGTGCAGCAGCTATTAATGGTTCTGTTTGTTTTCAACGATTAAGTCCTACGTGATCTGGGGTTCAAAGTGAAGATGTTCTTTACAGTGTTA
>25c03bf6-302e-46b8-b557-8d248bf3ef22_Basecall_2D_000_2d Marta_PC_default_sample_id_0729_1_ch54_file102_strand_twodirections FAST5/downloads/pass/Marta_PC_default_sample_id_0729_1_ch54_file102_strand.fast5
TTTTTCTGATCCTGCTGATATTGCTCGCCTGTTTATCAAACATACGTGATCTGGGGTTCAAAACCGGATCCGCCGCGTCTATCAAACACTAAATTCTAAAACATACGTACTCAGTTCAAACCGGACCACCTGTTTATCAAAACACCGCCTGTTTATCAAAACATCGCCTGTTTATCAAACATTACGTGATCTGAGTTGCCAACCGGATTCGCCTGTTTATCAAACATACACGTGATCTGAGTTCAACCGCCATTTGATAAATGGAGATCACCGGGCGATTTAATCGTTGAACAAACGAACCATTAATAGGTGCTGCACCATTGGGGATGTCCTGATCCAACATCGAGGTCGTAAACCCTATTGTCGATAGGGACTCTAGAATAGGATTGCCCCTGTTATCCCTAGGGTAATGTTCCGTTGATCAGTAAGAACGATCAATTTTGTAAAGGTGTTATTTGACTTGTTAGTCTTGGTATTTGTTTCTCGGAGGTTATTTCTATGCTCCGAGGTCCACCGAGACCGAAATTTATAATCCAATTAGAACTGGTTTGTTGGTCCCTGTGGAGTATATTGTTATTCTGTTGGATTAGGTCAATTAAAAGCCTCCATAGGGTCTTCTCGTCTTATTAATGTATTTCACTCTCTTCACGGAAAGGTCAATTTCACTGATTTGTAGAAGCAAGAGACAGTTAAAACCCTCGTGTGGCCGCCACATTCGGGATTAAGATGTTAGGAACAAATGATTATGCCTCTACCTTTGCACGGTCAGGATACGCGGCCCGTTTAACAGTTGTCATGGGCAAGGCAGTGCCCTCTAAGCTAGTAATGCCTAGATAGTTGTTTTGGATAAGACACAGTCCGTTTGCAAACGCGGTAAGTGATTTTACCTGACATGGAAAGGCATTTTGGGACTGGAGAGCAAATCCAAGATAGTTCCAGTAAACACAGGGAAGTCCCGAGTTCTGAACTCAGATCACATTGCGTTGAACTCAGATCACGTATGTTTTGATAAACAGACGGCATTTGAACTCAATCTAGTGAGGACTTTACAATCGTTGAACAAACGAACCATTAATAGATGCTGCACCATTGGGATGTGCTGATCCAACATCGAGTCTGTAAACCCTATTGTCGATAGGGACTCTAGAATAGGATTGCGGTTATCCCACGGGTTGTTCCGTCCTTAGTAGGTAGGGTCAATTTGTAATGTTGATTTGATCGTTAGTCTTATTTGTTTCTCGGAGGTTATTCCGGTAGCAATCGCCGAAACCGAAATTTGACGGGCAATCCCGATATTTGTCGTCGTGATGGAGTATTGTTATTCTGTTGGATTAGAGGTCAATTAAAGCTCCATAGGGTCTTCTCGTCTTATTAATGTATTTCCGCCTCTTCACGGAAGGTCAATTTCACTGATTACGGAAGCAAGAGACAGTTAAACCCTCGTGTGGCCATTCATACAAGTCCTAGATGTTGTACATAAGAACAAATGATTATTATGCTACCTTTGGCACGTTATAGGATACGCGGCCAGTTCATGACACAGTTGTCACTGGGCGGGGAACTTTAAGCTGGGGCTCCTAATAGATTAGAGGTATGTTTTAGATAAACAGGCAAGTTTCTGTTTATTATGTTTC
>4c70a640-134c-4785-88bd-c6ff2666702c_Basecall_2D_000_2d Marta_PC_default_sample_id_0729_1_ch37_file158_strand_twodirections FAST5/downloads/pass/Marta_PC_default_sample_id_0729_1_ch37_file158_strand.fast5
AATATTGCTCGCCTGTTTATCAAAACATCACCTCTAGCATTACTAGTATTAGAGGCATGCTTGCCTGCCCAGTGACAACTGTTCAACGGCCGCGGTATCCTGACCGTGCAAGGTAGCATAATCATTTGTTCCTTAAAAATAGAAACTTGTATGAATGGCCACACGAGGGTTTAACTGTCTCCTTGCTGTCGCCCTGTAAGATCATGAAATTGACCTTCCGTGAAGAGGCGGAATACATTAATAAGACGAGAAGTACCCTATGGCGCGAGCTTTAATTGACCTAAATCCAAACAGAACAACAATACCTCCACCAAGGACCAACAAATATTCCAATTGGATTATAAATTTCGGTTGGGGTGACCTTCGGAGCATAGAATAACCTCCGAGAAACAAATACCAAGACTAACAAGTCAAATAACACTTTACAAATTGATCCAGTCTTACTGATCAACGGAACAAGTGTGTGGCCCCGATAACAGCGCAATCCTATTCCGAGTCCCTACTAGGTGGACAATAGGGTTCACGACCTCGATGTTGGATCAGGACATCCCAATGGTGCAGCAGCTATTATTAATGGTTCGTTTGTTCAACGATTAAAGTCCTACGTGATCTAAGTCGAAGCGTGCCTGTTATCAAAACATCACCTCTAGCATTACTAGTATTAGAGGCACTGCCTGGTGCCCAGTGACAACTGTTAAACGGCCGCGGTATCCTGACCGTGCAAAGGTAGCATAATCATTTGTTCCTTGACATGGGGACTTGTATGAATGGCCACGAGGGTTTAACTGTCTCTTGCTTCTAATCAGTGAAATTGATTTTCCGTGAAGAGGCGGAAATACATTAATAAGACGAAAGCACCCTATGAGAGCTTTAATTGACCTAATCCAACAGAATAACACTAATAATATACTCCACCAAGGACAACGACCAAATATTCTAATTGGATTATAAATTCGGTTGGGGTGACCTCGAGCACTAGAAATAACCTCCGAGAAACAAATACCAAGACTAACAAGTCAAAGTAACACTTTACAAATTGATCCAGTCTTAACTGATCACGGAACAAGTTATAGGAGGTACAACAAGAGTGTACAGCTTCGGAGTCCTAGAGTAGCTAACAATAGGGTTGCCAATACCGGCGTTGAGCTTACAATTAGAACTCGGGCACCGAGGCACTATACGTCAGTAAGCTTTTCGGTTTGTTCATGAATTACATTATAAAGGGTCGTGACCCTGTCATCGCGACGTCCAAAACCATTTTATGTTTCTTGACATGATTGGTT
>62ea1a3c-1c66-4c5b-9ebd-56ffd9fc62ad_Basecall_2D_000_2d Marta_PC_default_sample_id_0729_1_ch167_file234_strand_twodirections FAST5/downloads/pass/Marta_PC_default_sample_id_0729_1_ch167_file234_strand.fast5
GCTTCTGTTGGTGCTGATGCTCCGGTTTGAACTCAGATCACGGCGTAGGACTTTAATCGTTGAACAAACGAACCATTAAGCTGCTGCACCATTGGGCATGTCCTGATCTAAAGGCCTGAATGGCTCCATTGCACTCTAGAACGAGGCATGCGCTGTTATCCCCTAGGGTAATGTTCCGTTGATCAGTAAGAAACGCATCCGTGTAAGTGTTACTTTGACTTGTTAGTCTTGGTATTTGTTTCTCGGAGGTTATTCTATCCGAACACGAACGGAAATTTTATAATCACCAATTAGAATATTTGGTCTCTTATAGCATACTGTTATTCTGTTGGGATTAGGTCAATTAAAGCTCCATAGGGGTCTTCTCGTCTTATTAATGTATTTCCGCCTCTTCACGGAAAGGTCAATTTCACTGATTAGAAGCAGAGACAGTTAAACCCTCGTGTGGCCATTCATACAAGTCCCCTTTAAGGAACAAATGATTATGCTACCTTTGCACGGTCAGGATACGCGGCCGTTTAACAGTTGTCACTGGGCAGGCAGTGCCTCTAATACATCTAATGCTAGAGGTGATGTTTTGATAAACAGGCCTAGCTGTTTATACAAAACAGATTAGTATACAGTGCTTCAACCGAGATCGCGTTGGAGCAACACGTGATCTGAGATTCGAGAACTCCGGTTCGCCTGTTTATCAGAAACATACGCCTGTTTATCAAAACATGATCTGCGTCATCCGAGGACCGGACGCTTTGTTTTATATCAAAACAATATTGTACCAGAATTCGACAAGATGAGGGTAA
>69c0fe03-6452-4b2a-bb14-f76359187574_Basecall_2D_000_2d Marta_PC_default_sample_id_5248_1_ch421_file38_strand_twodirections FAST5/downloads/pass/Marta_PC_default_sample_id_5248_1_ch421_file38_strand.fast5
GAAATGCTGATATTGCTCGCCGTTTATCAAAAACATCACCTCTAGCAGCTTACTAGTATTAGGGGGCACTGCCTTGCCCAGTGACAACTGTTAAACGGCCGCGGTATCCTGACCGTGCAAAGGTAGCATAATCATTATTTGTTCCTTAAATAGGGACTTATGAATGGCCACACGAGGGGTTTAACTGTCTCTTGCTTCTAATCAGTGAAAATTGACCTTTCCGTCGAAGGCGGAAATACATTACGACCAGACGAGAAGACCCTATGGAGCTTTAATTGACCTAATCCAACAGAAGAAACTAATATACTCCACTAAGGACCAACAAATATTCTGAATTGGATTATAAATTTCGGTTCTAGGTACCTCGAGCATAGAATAACCTCGAGAAACATGGCGGGACTAAGTCAAAGTAACACTTTACAAATTGATCCAGTCTTACTGACCTTAACCGGAACAAGTTACCACACAGAAAGCTCACGCAGTAATATTCCCCCAGAGTCCCCTGACAATAGGGTTTACGACCTCGATGTTGATGGATCAGGCATCCCAATGGTGCAGCAGCTATTAATCGGTTCGTTTGTTCAACGATTTAAAGTCCTACGTGATCTGAGAGTTCAAACGGGGCGCCTGTTTATCGACAAAACATCACCTCTAGCATTACTAGTATTAGAGGCACTGCCTGCCCAGTGACAACTGTTAAACGGCCGCGGTATCCTGACCGTGCAAAGTAGCATAATCATTTGTTCCTTAAAACCTAGAACTTGTATGAATGGCCACACGAGGGTTTAACTGTCTCTTGCTTCTACAATCAGTGAAATTGACCTTTCCGTGAGACCGAGGCGGAATACATTAATAAGACGAGAGGACATACCGCTGGAGCTTTAATTGACCTAATCCAACAGAATAACAATATACTCCCGCCAGGACCAACAAATATTCTAATTGGATTATATAAATTTCGGTTGGGGTGACCTCGGAGCATAGAATAACCTCCGAGAAACAAATACCAAGACTAACAAGTCAAAGTAACACTTTACAAATTGATCCAGTCTTACTGGTTCGACTGGAACAAGTTACCCTAGGGATAACAGCGCAGTGTACACTGGTTAGGGGTTGGGCCATGACACATAGGCGATTACAATAGCGAGTGTTCCTTATAGCTAATACCAACGCGAGTACTGTCGGCAGCGAGCTATTAATTGGGTTTCGGTTTTTGTTCGGAACATTAAGTCGACAATGTCTATTATACATTCAGATGAAAGCGTCGAATCTGTTTATGTTTGTCTTG
>fa10c3c6-72db-4387-aa98-7b56e88916d5_Basecall_2D_000_2d Marta_PC_default_sample_id_5248_1_ch187_file36_strand_twodirections FAST5/downloads/pass/Marta_PC_default_sample_id_5248_1_ch187_file36_strand.fast5
TTTTTCTGTCTGTTGGTGCTGATATTGCTCGCGCTGGTTATCAAAACATTACGGTATTGGAGTTCAAACCTGCGCTAGGTTTTGTAGAAAAACATGATCTGAGTTTAAAATTGACGATATTGGTGGGGTTCGAACCACGGGTCGCCTGTTTAAAAATACGGGTAATTGAGTGACCAGTCTTCAGCTCAGGTCAACATGATTTATGGCCCACTCATAAATCTTGAACAATTCCATATGCAAACATCGCCTGTTAGTGGCTAAAACATTACGTGATCTGAGTTCAAACCGGACCGCCTGTTATCAAAACATCGCTCGTGTTTTATCAAAACATATAATCTGCGTAGTTCAACCGGGGCGCCGTTGGTCCAAAAACATCACCTCGCTTACTAGTATTAGAGGCACTGCCTGCCAGTGACAACTGTTAGTGAACGCCGCGGTATCGCTGACCGTGCACTGGTAGCACCTTGACCGTTTTGTTCCTTAAATAGGGACTTATGAATGAGCCACACGAGGGGTTTGGACTTCTCTTGCTTCTAATCAGTGAAATTGACCTTTCCGATCCGGAGGGCGGAAATACATTAATAAGACGAGAAACATGCATGTTGCTAATTATACCGCATCCAACAGAATAACAATAACTCCACCAAGGACCAACAAAAATATTCTAATTGGGATTATAAATTTCGGTTGGGGTGACCTCGGAGCATAGAATAACCTCCGAGAAACAAAATATCACAAGACTAACAAGAGTCAAAGTAACACTTTACAATTGATCCAGTTTACTGATCAACGGAACAAGATTACCCTAGGATAACAGCGCAATCCTACTCTTATAGAGTCCCTATCGACAATAGGGTTCCGACCTCGATGTTGGATCAGGACATCCAATGGTGCAGCAGCCTATTAATGGTTCGTTTGTTCTTCAACGATTAAAGTCGGGACGATCTGTGAGTTCAACCGGCGCCTGTTTGTATCAAAACATGAGCTAGCATTACTAGTATTAGAGGCACTGCCTGCCCCAGTGATCGTTAAACGGCCGCGGTATCCTGTAAACGTGCAAGGTAGCATAATCATTTGTTCCTTAAATAGGGACTTGTATGAATGGCCACGAGGGTTTAACTGTCTCTTGGTCCTACAATGATGAAATTGACCTTCCGTGAAAAGAGGGCGGAAATACATTAATAAGACGAGAAGACCGCTATGGAGCTTTAATTGACCTAATCCAACAGAATAACAATATACACGCCCAAGGACTAACAAATATTCTAATTGGGATTATAAATTTCGGTTGGGCTGACCTCGAGGCATAGAGAATAACCTCCAGAAACATAACCGCTAACAAGTCAAACAGCCAACACTTTATACAAATTGGATCCAGTCTTACTGATCAACGGAGAACAAGTTACCCTAGGGGATAACAGCGCGCAATCCTATTGCGGAGTCCCTATCGACAATAGGGTTTAATAGAGACCTCGATGTTGGATCAGGACATCCGACTGTCCGAAGAGGATCATTAATGGTTCGTTTGTTCAAACGATTAAAGTGTCACTAATTGGTACCAAATTCAAACCAGCTTTC
>ffb5a727-eb19-4775-97b8-4dbcafd74bb0_Basecall_2D_000_2d Marta_PC_default_sample_id_0729_1_ch416_file219_strand_twodirections FAST5/downloads/pass/Marta_PC_default_sample_id_0729_1_ch416_file219_strand.fast5
TGCATCCTCTTACCCGCCGATTGGCCGCTCCGCGATTACTCATGTTGTTTTGCTACTCCCGCACCTCAGCCGCCGAGGTGATGTTGTAACCACGACTCAGGTCGACTACAGCAGGTGATGTTGTAACCCACCGACTAAGTCTCACGTAATGTTACCAATGTTACGATATCAAGCGATTATAGATTGTTGTAATAGTAGAAGAAGGCAGGGCCAGGTAGTGTTGTAACCACATATACTAAGCTCAGCACCAATGTGTCTCGCCAAAACCAGATAGGACTTACTTGACCTCGCGTGTCCCATCACCCTGCCCACAAGAACTGGTTCGTATGTAGCACAGCTCCCGCCAAAAGATTGGGGCTGGTTGGATACAACGAGGCCGTAGGCTGACACGAGATCTGTGCGAGCCCAGGGGTCCTGGTACAAATTTGGAGACATCTAGGAGGTAGTGACTTGGGGTCGCGAGGACATCGCGAATGGTGACTCGGAGGACTGCCTTCTCCCGAGAGCCCAACACTACCACGGTGATATCCTAGGAAGGTCACCAGTGTTACGATATCGCGAAAGTCCTCGGATCGGGTCGCCCGGGTATGAGAATGGGGCGACTTCTCTCCCGGGTAGCATACCTGGGACAGTTGGACTTACTGCGTACGAGAGTGTGCGAGGTGACAAAATCGAGAAGTGTTTGGGCCTTGTCTAACTGTG
>77edc556-1100-46fc-85f4-f35c6eb63b43_Basecall_2D_000_2d Marta_PC_default_sample_id_0729_1_ch191_file22_strand_twodirections FAST5/downloads/pass/Marta_PC_default_sample_id_0729_1_ch191_file22_strand.fast5
GAATATGTGCTTATTGCTCGCCTGTTTATCAAAACATCACTCTAGCATTGAGGTTAGAGGCTTGGCTAAATTGCCTGCCCAGGTTGACAACTGTTAAACGGCCGCGGTATCCTGACCGTGCAAAAGGGTAGCATAATCATTTGTTCCTTAAATAGGGACTTATCGAATGGCCACACGAGGGTTTAACTGTCTCTTGCTTCTAATCATGAAATTGACCTTTCCGTGAAGAGGCGGAAATACATTAATAAGACGAGAAGACCCTATGGAGCTTTAATTGACCTAATCCAACAGAATAACAATATACTCCACCAAGGACCAACAAATATTCTAATTGGATTATAAATTTCGGTTGGGGGTACTGGAGCATAGAATAACTCCGAGAAACAAATACCAAGACTAACAAGTCAAAGTAACACTTTACAAATTGATCCAGTCTTACTGATCAACGGAATAAGTTACCTAGGGATAACAGCGCAATCCTATTCCGCGTTACCCTATCGACAATAGGGCTTTACGACCTCGATGTTGGATCAGGACATCCCAATGGTGCAGCAGCTATTAATGGTTCGTTTGTTCACGATTAGACTGTCACTATAATTATTATGGATTCAACCGACCACGTTCTGTTTATGT
>d70c79dd-4700-4ee9-bfc7-6a6d99302283_Basecall_2D_000_2d Marta_PC_default_sample_id_0729_1_ch169_file196_strand_twodirections FAST5/downloads/pass/Marta_PC_default_sample_id_0729_1_ch169_file196_strand.fast5
ACGATATATTGCTCGCCTGTTTATCAGTAACATCACCTCTAGCATTACTAGTATTAGAGGCACAGCTGCCTGCCCCAGAAACTTATGGGACTGGTTCCATCGGCGCGGTATCCTGACCGTGCAAAGCTAGCATAATCATGTTGTGTTCCTTAGTGTAAAATAGGGACTTGTATGAATGGCCACGAGGGTTTAACTGTCTCTTGCTTCTAAATCACGCTGTAGAATTGACCTTTTGGGCCGTGAAGAGGCGGAAATGGATATTAATAAGACGAGAAGACCCTATGGAGCTTTGTAATTGACCTAATCTACAACAGAATAACAATATACTCCACCAAGGACTAACAACAGAACGTCCTCTAATTGGATTATAAATTTCGGTTGGGGTACTCGGAGCATAGAATAACTCTGAGAAACAAATACGCCAAGACTAACAAGTCAAAGTAACACTTTATACAAATTGATCCAGTCTTACTGATCAACGGAACAAGTTACCCTAGGGATAACAGCGCAAGTGCCCTATTCTAGAGTCCTCGGGCCGACAATAGGGTTTACGACCTCGATGTTGGATTACGACATCCCAATGGTGCAGCAGCTATTAATGGTTCGTTTGTTCAACAGCATTAAAGTCCTACGTACTTGGCGATTTTCAAACCGACCGTTTTAGAGTCGTTATGTT
>90d86353-2d99-4b90-ac78-1d1d2ae8c0f4_Basecall_2D_000_2d Marta_PC_default_sample_id_0729_1_ch1_file347_strand_twodirections FAST5/downloads/pass/Marta_PC_default_sample_id_0729_1_ch1_file347_strand.fast5
AACCGCTGTTTATCAAAACAAGCCCCTGTTTATCACAAATGGATTGGATCTTCTGAGTTTGAGATAAATGGTGTACTCCTGTTTATCAAAACATACGTGATCCCAGTTCAACCGGCGCCTGGTTTATCAAAACATCACCTCTAGCATTACTAGTATTAGAGGCAACTTCCATGCCCATGACAACTGTTAAACCTGAGCGGAGACTTATAAATCTAATTCAGGGTAGCATAATCATTTGTTTCCCTTAAATAGGGACTTGTATGAATGGCCACACGCGATGGTTAAACTGTCTCCCTTTCTCGATCAGTGAAATTGACCTTTTCCGTGAAGAGGGAAATACATTAATAAGACGAGAAGACCCTATGGGAGCTTTAATTGACCTAGAATCTAAACAGAATAACAATACTCCACCACAAGGACCAACAAATATTCTAAAACTGCTCGACCTTATAAATTTCGGTTGCGGGTGACCTCGGGGAGCATAGAGAATAACCTCCGAGAAACAAATACCAAGACTAACAAGTCAAATGAGCATTTACAAATTGATCGATCCAGTCTTAACTGATCAACGGAACAAGTTACCCTAGAAAGCGCAATCCTATTCCCGTACCCTATCGACAATAGGGTTTAAGCACTCGATGTTGGATCAGGACATCCCAATGGTGCAGCATGGCTATTAATGGTTCGTTTGTTCATTTAACGCATTAAAGTCCTACGTGATCTGTATTGAATTCAAACCGGTTCTGTTTATT
>685ea774-7a20-447c-9653-b9698f23b9b9_Basecall_2D_000_2d Marta_PC_default_sample_id_0729_1_ch186_file85_strand_twodirections FAST5/downloads/pass/Marta_PC_default_sample_id_0729_1_ch186_file85_strand.fast5
GACCTGATATTGCTCGCCTGTTTATCAAAACATATAAGATATTATAATCCGTGGAGTTCAAAACTCGACGGCCTGATGGGTTAAGACCGTACGCCTGTTTATCAAAACTGGCGCTACCACGTACGTACCGTGCCACCATCCAGATGCTCGCTTTATCAAAACATCACTCTCTAGCATTACTAGTATTAGAGGCCGCAAAGTTGCCTGCCCAGGTCTGAACTGTTGAAAACGGCCGCGTATCCTGACCGTGCAAAGGGTGCATAATCATTTGTTCCTTAAATAGGGACTTGTATGGGAGTGGCCACGAGGGTTTTAACTGTCTCTTGCTTTCTAATCAGTGAAATTGACCTTTCCGTGAAGATGAGGGGAAATACATTAATAAGACGAAAGACCCTATGGAGCTTTAATTGACCTAAATTAAGCCAACAGAATAACAAACTATACTCCACCAAGGACCAACAAATATTCTAATTGGGATAGTTATAAATTTCGGTTGGGGTGACCTCGGAGCATAGAATAACCTCCGGAAACAAATACCAAGACTAACAAGTTAAAGGTAACGGTTACATTGATCCAGTCTTACTGATCAACGGAACAAGTTACCCTAGGGATAACAGCGCAAATTACCCTATTCTAGAGTCCCTATCGACAATAGGGTTTACACGACCTCGATGTTGGATCAGGACATCCCAATGGTGCAGCAGCTATTAATGGTTTCGTTTGTTCCACGATTAAAGTCCTACGTATATTGT
>65886aab-9780-4749-bea6-1db0182b05d4_Basecall_2D_000_2d Marta_PC_default_sample_id_0729_1_ch182_file319_strand_twodirections FAST5/downloads/pass/Marta_PC_default_sample_id_0729_1_ch182_file319_strand.fast5
GGACAGCGCGGTTTGCCGCGCGAACTCCAGATCAATTAGGACTTTAATCGTTGAACGACCGAAACAAGCTGCTGCACCATTGGGGATGTCCTGATCCAACATCGAGGTCGTAAACCCTATTGTCGATAGGGACTCTAGAATAGGCATGCGCTGTTATCCCTAGGGTAGACTTGTTCTAGTTCAGTACAAGAACAGCTGGGATCAATTTGTAAAGTGTTGATTGTAGTGTGTCGGTATTTGTTCTCGGAGGTTATTCTATGCTCCGAGGTCAGCGAAAGTACGAAGTCTAATCCAATTAGAATATTTGTTGGTCCTTGGTGGAGTATATTGTTATTCTGTTGCAATTAGGTCAATTAAAGCTCCATAGGGTCTTCTTACTCGTCTTATTAATGTATTTCCGCCTCTTCACGGAAGGTCAATTTCACTGATTGAAGCAAGAGACAGTTAAACCCTCGTGTGGCCATTCATACAAGTCCCCCTGTCAGGGAACACAAAATACTGTATGCTACCTTGCACGGTCAGGATACCGCGGCCGTTTAACAGTTGTCACTGGGCAGGCAGTGCCTCTAATACTAGGGCATGCGCGAGGTGATGTTGATAAACAGGCGCCGAGTTCTGAACCTCAGTACAATCAGGACTTTAATCGTTGAACAAACGAACCATTAATAGATGCTCATGCACCATTGCGACATGTCCTGATCCAAATGAGGTCGTAAACCCTATTGATAGGGACTCTAGAATAGGATTGCGCTTTATCCCTAGATTGTTCCGTTGATCGACCAACTGGATCAATTGTAAAGTGTTATTTGACTTGTTTAGTCTTGGTATTTGTTTCTCGGAGGTTATGCTATGCTCCGTAGTCAGCGAAACCGAAATTTATAATCCGATCCGAATATTTGTTGGTCCTTGGTGGAGTATATTGTTGCTGTTGGATTAGGTCAATTAGCATAGGCTCCATAGGGTCTCTCGGTCTTATTAATGGTTCCCCGCCTTCACGGAAGGTCAATTTCACTGATTGGGAAGCAAGAGACAGTTAAACCCTCGTGTGGCCATTCATACAAGTCCCTATTTAAGGAACAAATGATTATGAGCTTTGCACGGGTCAGGATAAGCCCCATCAGTTTAACAGTTGTCACTGGGCAGGCAGTGCCTCTACATCTAGTAATGCCCCGGGTGATGTTTTGATAAACAGGCGCTAAGTTTGAAACTCCAGATCACGTTCGGTCTGAACTCAGATCAAGTCCGGTTTGAACTCAGATCACGTATGTTTAGCCAACAGGCGGTCCGGTTTGAAACTCAGATCACGTATGTTTTGATAAACAGGCGCCGTTTGAACTCAGTGATCACGTGTCCGGTTTTGAACTCAATCACGCTGTTTTGATAAACAGGCGACCCGGTTTGAACTCAGATCACGTATGTTTTGTGAACAGGCGATCTGAGAGTTTAACTGCTCACAACCTAATCTAGTGCGGTTTGAACTCGATCACAGTCCGGTTTGAACTCAGATCACGTATGTTTTGATAAGAAAGTTCGTTGACTGTGTCATTATAGTAA
>c0700d95-9fc4-47da-a3b1-ff4e9dd7880d_Basecall_2D_000_2d Marta_PC_default_sample_id_0729_1_ch222_file18_strand_twodirections FAST5/downloads/pass/Marta_PC_default_sample_id_0729_1_ch222_file18_strand.fast5
TTGTTCTGTTATTGATACTGGTTAAACACGGTTTATCAATAGGACGGCCATTACAAGTCGTGAATGCTGTCAGACCGGATCGCCTGTTTATCAAAACATTACGTGATCTGAGTTCAAAACTGGGGACCATCTGTTTATCAAAACATCGCCTGTTTATCAAAAACATACGTGATCTGAGATTCAAACCGGCCGGTCAGTAAAGGAGATCACAATTAGAAATTAATCGTCAACAAACGAACCATTAATAGCTGCTGCACCATTAGGATGTCCTGATCCAACATCGAGGTCGTAAACCCTATTGTCGATAGGGACTCTAGAATAGGATTGCGCTGTTATCCCTAGGGTACTGTTCCGTTGATCAGTAAGACTGGATCAATTTGTAAAGTGTTACTTTGACTGTGTTAGTCTTGTGATTTTGTTTCCGGAGGTTATTCTATGAACGCGGGCCCCGAAACCGAAATGTTGTATAATCCAATTAGAATGTTTGTTGGTCCTTATGAGTATATTGTTATTCTGTTGGATTAGGTTAATTAAAGCCTCCATAGGGTCTTCTCGTCTTATTAATGTATTTCCGCCTCTTCACGGAAGGTCAATTTCATACGTATTGAAACCGGGGCAAGACGACAGTTTTGAAACCCTCGTGTGGCCATTCATACTAAGTCCCTATTTAAGGAACAAATGATTATGCTACGTTGCACGGTTATAAAGGATACGCGGCCGTTTAACAGTTGTCACTGGGCAGGCAGTGCCCTCTAATACTAGTAATCTAGAGGTGATGTTTTGAGACAGGCAGGCGTTTATGTTTC
>24125077-1df5-4b6f-b53e-3a975b6be589_Basecall_2D_000_2d Marta_PC_default_sample_id_0729_1_ch401_file147_strand_twodirections FAST5/downloads/pass/Marta_PC_default_sample_id_0729_1_ch401_file147_strand.fast5
CATATTGCCGCGGTTTGAACTCAGATCACGTAGGACTTTAATCGTTGAACAAACGAACCATTAATAGCCATGCTGCAGCATTATAGGGGATGTCCTGATCCAACATGGAGGTCGTAAACCCTATTGTCGAGCCCCACGCGGCGACCAGGATTCCGGCTGTTATCCCTAGGTGTGTTCGTTGATCATACGACTGGATCAATATTTGAAAGTGTTATTTGATTGTTAGTCGGTATTTGTTTCTCGAGAGTGTATTCTATGCTCCGGAGTCCCACAGACCAGGAATTACCTATAATCCAATTAGAAGTATTTGTGTTGGTCCTTGGTGGAGTATATTGTTATTCTGATCGATTAGGTCAATTAAGACACCTCCATAGGGTCTTCTCGTCTTATTAATGTATTTTCCGCCTCTTCACGGAAGGTCAATTCACTGATTAGAAGCAAGAGACAGTTAAACCCTCGTGTGTGGCGAGGTTCATACAAGTCCCTATTTGACCAGGAACAAATGATTATATGCTACCTTTGCACGGTCAGGATACGCAGCCGTTTAACAGTTGATCCGACCCAGGCAGTGCGCCGATAAGAGTAGATCCGGAGGTATATATTTGATAAGACAAGTAAGGAGTCGTTATTAAT
>26d6b698-42b6-42c4-9435-0d0b49f26169_Basecall_2D_000_2d Marta_PC_default_sample_id_0729_1_ch452_file163_strand_twodirections FAST5/downloads/pass/Marta_PC_default_sample_id_0729_1_ch452_file163_strand.fast5
CGTCTTCTGCTCCCTGATGCTCGCCGTTTATCAAACATACGCGTGATCGATTTGTAAAACCGGGTCGCCCTGTTTATCAAAACATTACGTGATCTGAGTTCAAACCGGCTCGCCTGTTTATCAAAAACACTACGTGATCTGATCCAACGGATCGCCTGTTTATCAAGAACACGACCTAGTGTGATCTGAGTTCAGAACGGACCGCCTGTTTATCAAAACATGACTGAGTTAAACCGGACCGCCTGTTTATCCAGAAACATCGCCTGTTTATCAGATACAAAAATAATGATCGCATTCAAACAAGCCGGTTTTGAACGGAGATCACAGGCGACTTTACAATCGTTGAACAAACGAACCATTAATATAGGTCTGCACCATTGCCCATTAGCTGATCCAACATGAGGTCGTAAACCCTATTGATAGGGACATCGCGGAATAGGATTGCGAGGTGTTATCCTAGGGTAATTGTTCCAGTCTTGAATAGACTACGGATCAATTGTAAAGTGTTATTTGACTTGTTAGTCTTGATATGTTTCTCGGAGGTTATATTTGGGTGCTCCGAGTCAGCGAGACCGAAATTTGGCATCCAAATTAGAATATATTTGTTGGTCCTTGGTGGAGTATATTGTTATTCTGTTGGATTTAGGTCAATTGAAAGCTCCATAGGGTCTTCTCGTCTTATTAATGTATTTTCCGCCTCTTCACGGAAAGGTCAATTTCACTGATTACGGAAGCAAGAGACAGTTAAACCCTCGTGTGGCCATGCCATAACCATGCGGGTTTTAAGGAACAAATGATTATGCTACCTGCACGAGTTACGGGATACCGCGAGGCGTTCAGGCACAGTTGTCACTGGGCAAGCAGTGCCTCTAATACTAGTAATGCTAGAGGTGATGTTTTTGATAAACAGCCCCGGTTTAAAATGAGATCACGTAATGTTTTTGATAAACACAGGGCAGTGTGGTCTGAACTCAGATCAGATCTGACCTGTTTTGATAAACAGGCGATGTTTTGATAAACAGGCGATCTGGTTTGAATCGGTTAATACAGGCAATGTTTTAGCTAACAGGCACCCGGTTTGAACTCAGATCATGGTTTTTGTAATAAACAGGCGACGTTCTGTTTATGTTC
>eef281d0-7136-4bac-abeb-49a2e8d75a91_Basecall_2D_000_2d Marta_PC_default_sample_id_0729_1_ch321_file55_strand_twodirections FAST5/downloads/pass/Marta_PC_default_sample_id_0729_1_ch321_file55_strand.fast5
GAACATCAGCCCTAGCATTACTAGTATCGAGGCGAAATCGCCTGCCCAGTGACAACTCGTTAAAACGGCCCGCGGTATCCTGACCGTGCAAAGGTAGCATAATGGCCACATTTGTTCCTTAAATAGGGACTTATGAATGGCCACACGAGGGTTTTAACTGTCTCTTGCTTCTAATCAGTGAAATTGACCTTTCCGTGAAGAGGCGGAAATGGCACATTAATAAGACGAGAAGACCCTATGGAGCTTTAATTGACGGCAATCTTACAAAATAAAGATGACAATATACTCCACCAAGGACCAACAAATGGTTCTACAATTGGATTATAAATTTCGGTTGGGGTGACCTCGGAGCAGCCGAATAACCTCCGAAATAAATACCAAGACTAACACAAGTCAAAAGTAACACTTTACAAATTGATCCAGCGTCTTACTGATCAACGGAACAAGTTACCCTAGGGATAACAGCGCAACAATCCTATTCTAGAGTCCCTATCGACACAATAGGGTTTACGACCTCGATGTTGGATCTCAGGACATCCCAATGGTGCAGCAGCTATTAATGGTTCGTTTGTTCAACGCATTAAAGTCCTACGTGATCTAAGTTCGGAACCAAATCGTTTTATATCGTTAGTGGTGC
>2504d765-bf49-4806-ae20-f18d0b46bb9a_Basecall_2D_000_2d Marta_PC_default_sample_id_0729_1_ch239_file91_strand_twodirections FAST5/downloads/pass/Marta_PC_default_sample_id_0729_1_ch239_file91_strand.fast5
GCATCGGTTTCTGTAGTAGTGCTGCCGCCTGTTTATCAAAACATGGATCTCGATTTGCAAACCGGACCGCCGCGTTGATGAAAACAGACCCCTGTTTAAAAACATAACTCTAATCTCCATATTCAAACCGGGTTACGCCTGTTTATCAAACATTGACAATGTGATCTCCAGTGCAAACCGGGCCGTCTGTTTATCAAAACATCGCCCCTGGTTTATCAAACATAATCGTACTCCAGCAACGATTCCGGTTGGCTAAACAGGATCTACGCTGTTTAACTCCCCTCAGGTCAAACTTGATCTGAGGGTTAAACCTCGAGATTGAGGTTTTAACCGAGATAAGGTAACTTAGCGATTTAGATACAAACAAGTTTTACATGGAGAGTCGCAATGTTTGGACCGGCAGGAGGGCGTCGATAACAAGTCGGCGGGCTGTTGGCGGCCAGGCGGGAAATTTCGGCGACCCGGGAATTGGGGATTTTACAATCGGCAAGTTACTAGTACTGTTAGGGCGGGAGAATTTGTAGCAGCCCCAAAGTACAAGTCCGGGCGAGTTCGATAGTCAGGCACGAGATCACGGTCTGTTTTGATAAATAGGGGGATGTTTGATAAACAGGCGTACTGCTTCGAACTCAGATCAATCTGTGTTTTGTACCTATGGCGGCAGGGTTTCTGTTTTATAG
>b057dba4-9f8a-4f7b-a296-6277e69a2081_Basecall_2D_000_2d Marta_PC_default_sample_id_0729_1_ch260_file141_strand_twodirections FAST5/downloads/pass/Marta_PC_default_sample_id_0729_1_ch260_file141_strand.fast5
TTTTTTCTTCTGTAGGTGGTTATAGGCCTGGTTTGGTATACCAAAACAGATAGATCGATGACCCAATGTCATCGAGGGTCAAACGTGAATTCATCAGTAAATGCTGTAAAACAGCATTTGGGACCCAAACTTGAGGTTTCTCCGCTATAAAACACATGCTGTTATCAAAAACATACGGTGATCTAGTTTAAAACCGGCGCTGTTATCAAAACATACATAGATCTGAGTTCAAAACCGTACGCCTGTTTATCAAAAGCCGGGCTGATCTGAGTTCAAACCGGACTGCCTGGTTTTGACAAAAACATCGCCGTTATCAAAACATCGCCTGTTTATCAAAATACGACTCTGAGCAACACTGTACAATTGAATTCCCAACTCAGCCGCCTGTTCTCCGGCGCTCAAACTCGCCTGTTTATCAAAACATTACACTGTGATCTGAGTTCAACCGGCGCCGTCCAGGCAATCTAGCATTCAAGGGGGACTTTAATCGTTGAACAAACGAACCATTAAAGCTGCCTGCACCATTGGGGATGTCCTGATCCAACATCGAGTGTAAACCCTATTGTCGATAGGGCGACTCTAGAATGAAATGCGCTGTTATCCCTAGGGTAATTGTTCGTTGATCAGTAAGACTGGATCAATTTGTAAAATTATTTGACTTGTTAGATCTTGGTTTGTTTCTCGGAGGTTATTCTATGCTCCGAGGTCAGCCCCAACCGAAATTTATAATCCAATTAGAATATTTGTTGTGATCTTGGTGGAGTATATTGTTATTCTGTTGGATTAGGTCAATTAAAGCTCCATAGGGTCTTCTCGTCTTATTAATGTATTTCCGCCTCTTCACACGAAAGTCAATTTCACTGATTAGAAGCAAGAGAACAGTTAAAAACCCTCGTGGCCATTCAGCAGTCCACAGGGTTTAAGGAATAACAGGTGTAGATTATTAGGCTTTTGCAAATTAGGATACCACAGATAGCGTTCAACAGTTGTCATGGGCAGGCAGTGCTACAATACAGTAGATTAGGAGGTATGTTTGGGTAAACAGGCAAGGAGAGGGTGCTTTTAA
>7c117167-925a-43bb-9f4b-944cb867810a_Basecall_2D_000_2d Marta_PC_default_sample_id_0729_1_ch172_file65_strand_twodirections FAST5/downloads/pass/Marta_PC_default_sample_id_0729_1_ch172_file65_strand.fast5
CTGTTTCTGTCTGGTGCTGATATTGCTCGCCTGTTTATCAAAACATCACCTCTAGCATTACTAGTATTAGAGGCACTGCCTGCCCAGTGACAACTGTTAAACGGCCGCGGGCTGACCGTGCAAAGGTAGCATAATCATTTGTTCCTTAATAGGGACTTGTATATGAAATCGCCACACGAGGTTTAACTGTCTCTTGCTTCTAATCAGTGAAATTGACCTTTCCGTGAAGAGGCGGGAAATACATTAATAAGACGAGAAGACCCTATGGAGCTTTAATTGACCTAATCCAACAGAATAACAATATACTCCACCAAGGACCAACAAATATTCTAAATTCATTGTCAAATTTCGGTTGGGGTACTCGGAGCATAGAATAACCTCCGAGAAACAAATACCAAGACTAACAAGTCAAAGGTAACATATTTACAAATTGATCCAGTCTTACTGATCAACGAACAAGTTACCCTAGGGATAACAGCGCAATCCTATTCTAGAGTCCCTATCGACAATAGGGTTTACGACCTCGATGTTGGATCAGGACATCCCAATGTGATGCAGCAGCTATTAATGGTTCGTGTTTGTTCAACGATTAAGTTCTACTGATCTGTGATGAATTCAAACTCGAGTCGTTCTGTTA
>497b7793-cdf3-4aa0-8ad3-5f5d415da185_Basecall_2D_000_2d Marta_PC_default_sample_id_0729_1_ch430_file6_strand_twodirections FAST5/downloads/pass/Marta_PC_default_sample_id_0729_1_ch430_file6_strand.fast5
GACGGGTCATCTTGCTGCCTGTTTATCAAAACATCACCTCTAGCATTACCATCGAGCATGCCTGCCCAGTGACAACTGTTAAACGCCGCGGTATCCTGACCGTGCAAATAGCATAATCATTTGTTCCTTAAAGGCGGATTGTATGAATGGCCACACGAGGGTTTAACTGTCTCTTGCTTCTAATCCAGTGAAATTGACCTTTCCGTGAAGAGGCGGAAATACATTAATAAGACGAGAAGACCCTATGGAGCTTTAATTGACCTAATCCAACAGAATAACAATATACTCCACCAAGCCGACTAACAAAATATTCTAATCGGTACGACTTTCGGTTTCTATAAACTCGAGCATAGAATAACCTCCAGAAACAAAGGACTAACAAGTAACAAAGGAAGTCGACAAATTGATTCAGTCTGTACTGATCAACGGAACAAGTTACCCTAGGGATAACAGCGCAATCCTATTCTCTAGAGTCCCCCTATCGACAATAGGGTTTACGACCTCGATGTTGGATCAGGACATCCCAATGGTAGCAGCATAGTGATTCGTTTCGTTTAACGATTAAGTCCACTGGCCGTGATCTGGGGTTTAAATGACCATTCTGTTTTATGTTT
>1c05a1da-ffe0-4191-a1c5-f500dde26ff6_Basecall_2D_000_2d Marta_PC_default_sample_id_0729_1_ch144_file219_strand_twodirections FAST5/downloads/pass/Marta_PC_default_sample_id_0729_1_ch144_file219_strand.fast5
GCTTTTCTGTTGCTGATATTGCTCGCCTGTTTATCGTCAAAACATCACCTCCCTTGTAAGCTAGTATTGAGAGGCACTGCCTTGCCCAGTGACAACTGTTGATTAAACGACGCCGCGGTATCGTAACCGCGTGCAAGGGTGAGCATAATCATTTGTTCCTTAAAATAGGGACTTGTATCGAAATGGCCACGAGGGTTTAACTGTCTCTTGCTTCTAATCAGTGAAATTGACCTTTCCGCGATTAGAGGCGCGGAAATACATTAATAAGACGAGAAGACCCTATGGGAGCTTTAATTGACCTAATCCAAAATACGATAACAATATACTCCACCAAGGACCAACAATATTCTAATTGGATTATAAATTTTTCGGTTGGGGTGACCAATTGCGGGAGCACCAATAACCTCCGAGAAACAAGGCCCAAGACTAACAAGGTCAAAGGTAATACTTTACAAATTGATCCAGTCTTAACTGATCAACGGAACAAAGTTACCCCTAGGGATAAAGCGCGCAGTGCCCTATTCTAGAGTCCCTATCGACAATAGGGTTTACACGACCTGGGGTGATGTTGGATCAGAGGACATCCCCAATGGTGCAGCAGCTATTAATGGTTCGTTTGTTCAACGATATTAAAGTCCTACGTGATCTGAGTTCAAACTAAAACCGTTCGTCAGTGATGA
>4175ba78-027c-4191-8aae-1ab9fbfef6bd_Basecall_2D_000_2d Marta_PC_default_sample_id_0729_1_ch464_file9_strand_twodirections FAST5/downloads/pass/Marta_PC_default_sample_id_0729_1_ch464_file9_strand.fast5
CTGTTCTTTCTTACTCCTCTGGTCCCGGACAAAATTTTATCAGGGCTCCTCGCATTGGCCCGCTGGTATTGTGGCACAGCTGCCTATTGCCCCGAATTGACAACTGTTGAAAACGGCCGGAGTTCCTGGGAATTCAAAATCTATGCACTAATCATTTGTTTCCTGAACTAGGGACTTGTATGAATTCTCAAAGGGGGTGCCCGTGTAACTGTCTCTTGTAGTTCCTAATCGCCGTAACGCAATTGGGTTCCTGCGGAACCCGCGGAAATCATTAATATTAAGACGAGAAAATACGCCTGGAGCTTTAATTGTATACGCAATGCAACAGAATAACCACGTACTTCCACTAAGCGCAAGCCAACGCAACTTCTAATTCCGTAACGCTTTCGGTTGCCCTAACTCTCTCCAGCGACTATAGAATGACTCTCCGAGAAACATGACTACTAAGACTAACAAGATTAAACTGACATTTGTGAATTGGATCCGTTCTTGACTGATGCAACGGAACAGACATTACCCCCCATCAACATCGCAATCCCTCTTCCCCGTACCCCTATCGACAGCCTAATTGCCTACGCCTGTTGAATCTCCACACTCGCTCCCAATGATGCATGAGGGTCGGATCGTTGCGTTTGTTTCAACGATTCACTAAAGTCCTCCACGTGATCTCCATATTCAAACCGGCCGGTTTGAAATCGGCAGTTACCGTCCCAGTCTGAACTCGATATCACGTGTCCGGTTTGAACTCAGATCACGTGTCCTGTTTGTGAACTCAGATCACGTAATGTTTTGATAAACAGGCGATGCGCCTGTTGAACTCAGATCACGTAGCTAATTTTAATCGTGCGAGCAACGAAACGCAAAAGTATTAATAGGGTGCATCCCAGATCAGGAGTGTCGGGATGCGCGCATCGAACACCGAGGTCCGTAAAGCGGTATGTCCATTTAGAAACGGGGGAAGTAGGGGAATTGCGGAGTTTTCGGTAGGGGGGTAACTTGTCCAGTTCCAGTAAGTCCAGGGTAAGAAACCAGTTCTAAGTTACAATTTATAAAGTGTTATTTGCATGGTCGTCCGTAGTTTGGCTTCTGGTAGAGCATCGCTTAGCGGCAGGTCAGGGCAAACCGAATCGTCACATGCGAAGTCGCGTAAGTTATTTAGTCCGTGGGTGGGGAGTGAGCTGTTATTCTTTAGTTGGATTAGGGTCACAAGTTGAAGCATCCAGGCGTCGCCCCGTTAATGAGTTCGTGCGCGCTCGTGCCCGGGAAAGGTCACATGTTCGACCCGATTGGAAGCAGGAAGAGACGTTAAACCCTCGGCCATTCTCAGTCACAACCCATTCGCGGAGTTTACAGGAAACCAAATGAATCGGGCGCGGTCTTGCACGAGGTACTAAGGATGCGGCCGTTTAAAGCCAGTTAGGACCTCGGGCGAAGGAGATTGCGAGGCCAAGATGTAGCACAATGCGTCGGAGGTAGGCTGTTTTTAGCGATAAAACCAGCCCCCGAGGTTTTGAACTCAGATCACACTAGTGAGACTTTAATCGTTACAACAAACGAACCATTAATAGCTGCTGCACCATTGGGGTTTGTGCTGATCCAACATCGAGGTCGTAGTGACCAGCCTTGTCGATAGCATCGCGAGAATAGGATTGCGCTGTGTTATCCTCTAGGGTAACTTGTTCGTTGTATGATCAGTAATACGGATCCAATTTGTAAAGTGTTATTTGTAACTTGTTAGTCTTGGTATTTGTTTCTCGGAGGTTATTCCATGCTCCGAGTCACCCCAACCGAAATTGTACACCGGTGCATTAGAATATTTAGTTTTGGTCCTTGGTGGAGAGTATATTGTTATTCTGTTGGGATTAGGTCAATTAAAGCTCCATAGGGTCTTCTCGTCTTATTAATGTATTTCCGCCTCTTCACGGAAAAGGTCAATTTCATTACGCGACAGCAAGAGACAGTTAAACCCTCTCGTGTGGCCATTCATACAAGTCTAGGTTTAAGGAACAAATGATTGGTGCGGCTTTGCAGCACGTGGTCAGCATCTACCGCGGCCGGTGTTCAACAGTTGTCACTGGCGAGGCATGCCCTCTAATACTAGTAATGCTAGAGGTGATGTTTTGATAAACAACAGGCGACGTTCTGGTTTATGTTT
>bb2f3db7-54f8-4d59-ad51-64972825bccb_Basecall_2D_000_2d Marta_PC_default_sample_id_0729_1_ch442_file34_strand_twodirections FAST5/downloads/pass/Marta_PC_default_sample_id_0729_1_ch442_file34_strand.fast5
AAAAGCGCTCGAGTGCTTTGAACTCAGATCACGTATGTTTTTGATAAACATGGGAGGGCTTGATAAACAGTGGGGGAAGCTTTGATAAACGGGCGTACGCAGGTCTGAACTCAGTAAGCATGGTCGGCTTTTGATAACGGCGGGGAACTCCGATAAAGGCGGACCGGTTTGAACTCAGATCACGTGATGTTTTGATAACGAGGCACCCGGTTTTAGAACTCAGATCACGTATGTTTTTGATAAACAGGCGATCCGGTTTGAACTCAGATCACGTAATGTTGTACCAACAGGCGGCCAGGTCTGAATGCGATCACGTATGTTTTGATAAACAGAGGCGGTCCGGTTTGAACTCAGATCATGATGTTTTGATAAAACAGGGCAAGTTTGTTCAGTATATTA
>7c148d89-133d-429c-8cb4-b9a149dabdf6_Basecall_2D_000_2d Marta_PC_default_sample_id_0729_1_ch147_file62_strand_twodirections FAST5/downloads/pass/Marta_PC_default_sample_id_0729_1_ch147_file62_strand.fast5
TTTTTCTGTTATTAATATTGCTCCGGTTTGAACTCCAGATAATCACGTAGGACTTTAATCGTTGAACAAACGAACCATTAAGCTGCTATGCACCATTGGGGATGTCCCTGTTACGAACATCGGAGGTCGTAAACCCTATTGTCGATAGGGACTCTAGAATAGGATTGCGCTGTTATCCCCTGGTTGCGTTGATCAGTAAGAAAAACGCGCGATCAATTTGTAACATGTTACTTTGACTTGCTTATTTGTTTCTCGGAGGTTATTCTATGCGCTACGCGGGCCCACCGCAAATGGAAGTTGCTAATCCAATTGAGAATATTTGTTGGTCCTTGGTGGAGTATATTGTTATTCTGTTGGCGTACAAGTGGGCCGTGAAAGGGCTCCATAGGGTCTTCTCGTCTTATTAATGTACTTTCCGCCTCTTCACGGAAAGGTCAATTTCAACGTAAGAGGCGAGAAGCGTCAAACCGGTGAGAATTCATACAAGTCCCAGATTTTAAGGAACAAATGATTGGCTGCTACCTTTGCACGGTCACTAGGATACACGCGGCCGGTCCACAGTTGTCACTGGGAGGCAGTGCACCTAGTAGAAAATAATGCTAGAGGTGATGTTTTGATAAAACCAGGCAAGGTCGTTTATGTT
>14c134c9-ef69-472f-acd1-efb9f3589163_Basecall_2D_000_2d Marta_PC_default_sample_id_5248_1_ch348_file68_strand_twodirections FAST5/downloads/pass/Marta_PC_default_sample_id_5248_1_ch348_file68_strand.fast5
TCTTTTCTGTTGGTGCTGGGTATTGCTCCGGTTGAACTCAGATCAATGAGGACTTTAATCGTTGAACAACGAAACCATTAATAGCATCCCTGCACCATTAGCAGTGCTGATCCAACATCGAGGTCGTAAACCCTACGTCGATAGGGAACTCGAAGGCGGATGCGCGCTGTGTTATCCTCTCGAGATCGGTCCTCGTTGATCAGGCAGACTGGGATGATTGTAAAGGTGTTATTTGAATGTTAGTCTTACGTTTCTCGGAGGTTATTCTATGCTCCGAGGTCAGCGCAACCGAAAATTAGATCCAATTAGAATATTGGTTGGTCCTTGGTGGGAGTATATTGTTATTCTGTGCTTAAGTGGGTCAATTAAAGCTCCATAGGGTCTTCTCGTGGGCTTAAGCTGTATTTCCGCTCTTCACGGAAGTAGATTTCACTCTTAAGGGGGAGCAAGAGACCAGTTAAACCCTCGTGTACCTCAGTCACCGGTAGATATTTAAGGAATAAAATGATTATGCTACCTTTGCACGTGAGGATGAATAATTCCAGCAGTTGTCAATGCAGGCAGTGCGCTCTAATACTAGGCATGCCGGAGGGTGATGTTTACTAACAGAGGCGCCGGTTGAACTCAGATCACGTAATGTTTTGATACCAAACAGGCGACCCGGTTTGAAAGTGCAGATCACGTAATGTTTTGATAAACAGGCGGTCCGGTCTGAGAAACTCAGATCACGTATGTTTTGATAAACAGGCGACCCGGTCTGAACTCAGATCGGTCCGGTTTGACAACCCAAGTACTAACCTGGTTTGATAAAACAAGGCGAGCCGGTCTGAACTCAGTACACCACGTGTCCGGTTTGAACTCAGATCACGTAATGTTTTTACCTTAAGACAAGACTGCAGTTGGTACCTGTCACGAGATCAGATTATGTTTGAGGCGACATATGAAGTTTTCGGTTATGTTAG
>c23fc3f8-f4ec-44bc-83e3-e0e23114df3d_Basecall_2D_000_2d Marta_PC_default_sample_id_0729_1_ch88_file87_strand_twodirections FAST5/downloads/pass/Marta_PC_default_sample_id_0729_1_ch88_file87_strand.fast5
GATATTCTGTTGCTGATGCTCGCCTGTTTATCAAAACATACGTGATCTGAGTTCCGACTCGGATTCGCCTGTTTATCAAAAGCACGTGATCTGAGTTCCCAGATCGGACTCGCGCCTGTTTATCAAAACATACGTGATCTGAGTTATCAACCGGACACGTGATCTGAGTTGGGACCGGATCGCCTGGTTTATCAAAACATTACGTGATCTGAGTTCAAACCGGCTCGCCTGTTTATCAAAAACATACGTGATCTGAGTTCAAACCGGGCCGCCTGTTTATCAAAAACATTACGTGATCTGAGTTCAAACCGGCGCTGTCTGTACTATCAAAACATCGCCTGTTTATCAAAACATCGCCTGTTTATCAAAACATCACCTCTAGGCATTATACTAGTATTAGAGGGATTGCCTGCCCAGTGACAACTGTTAAACGCACCCGCGGTATCTAACTCGTGCAAAGGTAGCATAATCACTTTGTTCCTTAAAGTGGGACTTGTATGAATGCCACACGAGGGTTCAACTGTCTCTTGCTTCCAATGAGTATGAATGACCTTTCCGCGTGAAGAGGCGGAAATACATTAATAAGACGAGAAGACCCTATGGAGCTTTAATTGACCTAAATTCGAACAGAATAACAATATACTCCACCAAGGACTAACAAATATTCTAATTGGATTATAAATTTCGGTTGGGGTGACCTGCCGGAGCATAGAATAACCTCCCGAGAAACAAATACCAAGACTAACAAGTCAAAGTAACACTTTACAAATTGATCCAGTCTTACTGATCAACGGAACAAGTTACCCTAGAAAGCCGCAATCCTATTCTAGAGTCCCTATCGACAATAGGGTTTACGACCTGGATGTTGGATCAGGACATCCCAATGGTGCAGCAGCTATTAATGGTTCGTTTGTTTAACGATTAAGTCGGGACTTGATTATACAGGTTTAAAAACCAAACCGTCGGCCGTTTATCA
>4fabb58b-bd67-44c0-b628-70281d6e3253_Basecall_2D_000_2d Marta_PC_default_sample_id_0729_1_ch383_file122_strand_twodirections FAST5/downloads/pass/Marta_PC_default_sample_id_0729_1_ch383_file122_strand.fast5
ATGTTTCTGTTGGTGCTGATATTGCTCGCCTGTTTATCAAAACATCACCTCACGCATTACTAGTATTAGAGGCACTGCCTGCCCAGTGACAACCTGTTAAACGGCCGCGGTATCCTGACCGTGCAAAGGTAGCATAATCATTTGTTCCTTAAAATAGGGACTTGTATGAATGGCCACGAGGGTTTAACTGTCTCTTGCTTGCGATAATCAGTGAAATTAGACCTTTCCGTGAAGAGGGCGGAAATACATTAATAAGACGAGAAGACCCTATGGAGCTTTAATTGATCCAACAGAATAACAATATACTCCACCAAGGACCAACAAATATTCTAATTGGATTATAAATTTCGGTTGGGGTACTCGGAGCATAGAATAACTCCGAGAAACAAATACCAAGACTAACAAGTCAAAGCTACTTTACAAATTGATCCAGTCTTACTGATCAACGAACAAGTTACCTAGGGATAACAGCGCAATCCTATTCTAGAGTCCCTATCGACAATAGGGTCCACGACCTCGATGTTGGATCAGGACATCCCAATGGTGCAGCAGCTATTTAATGGTTTCGTTTGTTCACGATTAAAGTCCTACGATGGGTTATGGGAATTCAAATTCAGTTCAGCGTTATTT
>f8f1f5d3-db98-4abd-9cac-6b498188d283_Basecall_2D_000_2d Marta_PC_default_sample_id_0729_1_ch377_file8_strand_twodirections FAST5/downloads/pass/Marta_PC_default_sample_id_0729_1_ch377_file8_strand.fast5
GTTTCTGTTGGTGCTGATATTGCTCGCCTGTTTTATCAAAACATTACGTGATCTGAGTTCAGATACTGGTCGCCTGTTTATCAAAAACATGATCTGAGTTCAACCGGATAGCCTGTTTATCAAAACATCACTCTAACGGGTTTTATAGTATTAGAGGCACTGCCTCGGTTAGAAAATCGGGTTTAAACGGCCGCGGTATCCTGACCGTGCAAAAGGTAGCATAATCATTTGTTCCTTAAATAGGGATTGTATGAATGGCCACACGAGGGTTTAACCGTGCCTTGCTTCTAATCAGTGAATTGACCTTTCCGTGAAGAGGCGGAAATACAGCGGTAATAGACGAGAAGACCCTATGGAGCTTTAATTGACCTAATCCAACAGAATAACAATAACACTCCACCAAGGACCAACAAATATTCTAATTGGATTATAATTTCGGTTGGGGTACTCGGAGCATAGAATAACCTCCGAAACAAATACCAAGACTAACACAGTCAAAGTAACACTATGTTACAAATTGATCCAGTCTTACTGATCAACGGAACAAGTTACCTAGGGATAACAGCGCAATCCTATTCTAGAGTCCCATGGACAATAGGGTTTACGACCTCGATGTTGGGATCAGGACATCCCAATGGTGCAGCAGCTATTAATGGTTCGTTTGTTTAACGATTAAGTGCTAATGTGATCTGGAGTTCAAACCAAACCGTCATGTTTATGTTT
>5c5a9271-4ba3-4332-8654-a091ec30d558_Basecall_2D_000_2d Marta_PC_default_sample_id_0729_1_ch56_file15_strand_twodirections FAST5/downloads/pass/Marta_PC_default_sample_id_0729_1_ch56_file15_strand.fast5
GATATTGCTCGCTGTTTATCAAAACATCACCTCTAGGCATTACTAGTATTAGAGGCGGCACTGCCTTCAGAGTTGACATCGTTAAACGGCCGCGTGATCTCCTGACCGTGCAAAGGTGAGCATAATCATTTGTTCCTTAAATTAGAACTTGTATGAATGGCCACGAGGGTTTAACTGTCTCTTGCTTCTAATCAGTGATGAAATTGACCTTTCCGTGAAGAGGGCGGAAATACATTAATAAGGGCGAGAAGACCCTATGGGAGCTTTGATTGATTTGTCTGACTAATCCAACAGAATAACAATATACTCCACCAAGGTACGACTACAATATTCTAATTGGATTATAAATTTCGGTTGGGGTGACCTCGGAGCATAGAATAACCTCCGAGAAACAAATACCAAGACTAACAAGTCAAAGTAACATGTTAAATTGATCCAGTCTTACTGATCAACGGAACAAGTTACCCTAGGGATAAAGGGCAATCCTATTCTAGAGTCCCCCTATCGACAATAGGGTTTACGACCTCGATGTTCGGATCAGGACATCCCAATGGTGCAGCAGCTATTAATGGTTCGTTTGTTCAACGATTAAAGTCACGTGATCTGAGTTCAAACCGACTTTCTATTTTA
>eeb09377-7271-4862-8032-c874fe52659b_Basecall_2D_000_2d Marta_PC_default_sample_id_0729_1_ch109_file59_strand_twodirections FAST5/downloads/pass/Marta_PC_default_sample_id_0729_1_ch109_file59_strand.fast5
GTTTTGGTTTCTTGTTCATCTGTTGCTCTCCGCTTTCATCAAACATCACCTCCAGCATTACTAGTATTGCGAGCAACTTCCTGCCCAGTGGGACATCGTTAAACGGCGCATCTATCCTGACCGTGCAGGGCATAATCATATGTCGTTCCTTAAATAGGGACTTGTATGAATGGCCACACGAGGGTTTAACTGTCTTGCTTCTAATCAGTGAAATTGACCTTTCCGTGAACAAGAGGCGGAAATACATTAATAAGACGAGAAGACCCTATGAGAGCTTTAATTGATCTAATTACAAACAGAATAACGATATTCCACCAAGGACCAACAATGGTTTCCCTAATTGGATTATAAATTTTCGGTTGGGGTATCTGGAGCATAGAATAACCTCCGAGAAACAATACCAAGACTAACAAGTCAAATGTAACACTTTACAAATTATGATCCAGTCTTACTGATCAACGGAACAAGTTACCCTAGGGATAACAGCGCAATCCACTTCTCTAGAGTCCTCCATATCGACAATAGGCTTTACGACCTCGATGTTGGGATCAGGACATCCCCAATGGTGCAGCAGCGCTATTAATGGTTCGTTTGTTCAACGATTAAATCCTACGTGATCTGAGTTATCAAACCGGATCGCCTGCTTATCAAAACATCGCCTGTTTATTCCAACATTACGTGATCTGAGTGTCTGAAACCGCTCCGCCTGTTTATCAAAACATTACGTGATCTGAGTTCAAACCGGTACAATTCATCTGTTTATCAAAACATTACGTGATCTGAGTCAAACCGGCGCCTGTGTTTATCAAAACATAGCTTCTAGCCCAACACCCATTAGAAGTAACGCCTGCCCCTTGGAACACCGCTCGGACGCGCGGCACCAAACCGTGCAAAGGTAGCACAATCACTTGTCCTCGTAAATGCGAGGACCCCGTATGAAAGGCAACACGAGAGAGAAAATCGTCTCCCGGATCATGGGGTCTGAAATTGAACTGCCAGTACAAAGCTTAAGGTGCTAAAGCAAGACAAATACCCTGTGGAACTTAAATTAGCCTGTTTACAAAACCAACGACGTAGTTTAGTTGGGACAACTATAGAAATTAACCTCTAACTCTCTAAGACCAACAAGTCTAAGACACAAACTGACCCAGTCACACTGATCTAATGAAATAAGCTACCCAGGGATAAGCCACCTTCCAAAGTCCATATTAACAAGAAGATCTACGACCTCGATGTTCGTGGATCAGGGCACCCCGACGGTGCAAAGCTGTCAAAAGGTTCGTTTGTTCAACGACTAACGCGCCCTGTGATCTGAGATTTCAAACCGGGTCGCCTGTTTATCAAAACATACGTGATCTTGGCGAGTTCAAAACTCCATCTTGCCTGTTTATCAAAACACATGATCCGTTGCCCTATCAACCGGACCGCCTGTTATCAGGCGCAAACACCGCCTGTTGTATCTAAAACATACGTGATCGATGGTCAAATGGATCGCCTGTTTATCAAAACACATACTAGATCATACATATTAATTCCAATGAGGTGCTAGGTTTTGACTGAAAAATAAGTCATAGATTTGGGGTTTAAAAAGTGAAGATGTTCTGTTTGTTATG
>669e8d67-b2e6-43d7-a5d5-d763831ddf64_Basecall_2D_000_2d Marta_PC_default_sample_id_0729_1_ch431_file124_strand_twodirections FAST5/downloads/pass/Marta_PC_default_sample_id_0729_1_ch431_file124_strand.fast5
GCTTTTCTGTTGGTGCTGATATTGCTCGCCTGTTTATCAAAACATCACTCTAGCATTACTAGTATTAGAGGCACTGCCTGCCCAGTGACACTGATTAAACGGCCGCGGCTGACCGTGCAAAGGGCATAATCATTTGTTCCTTAAAATAGGGACTTATGAATGGCCACACGAGGGTTTAACTGTCTCTTGCTTCTAATCAGTGAAATTGATAGCTTTCCGTGAAGAGGCGGAAATACATTAATAAGACGAGAAGACCCTATGGAGCTTTAGTGTGTAACTAATCCAACACAGAATAACAATATACTCCACCAAGGACCAACAAATATTCTCGATTGGATTATAAATTCGGTTGGGGTGACCTCGAGCATAGAAATAACCTCCGAGAAACAAATACCAAGACTAACAAGTCAAAGTAACACTTTACAAATTGATCCAGTCTTACTGATCAACGAACAAGTTACCCTAGGGATAACAGCGCAATCCTATTCTGACAGAGTCCCTATCGACAATAGGGTTTACGACCTCGATGTTGGATCAGGACATCCCCAATGGTGCAGCAGCTATTAATGGTTCGTTTGTTCACGCATTATAAAGTCTGTGGATAGATCTGTAGGGTTTAAAAACCTGAAATCGTTTATGTTATTATGTTCTTGGA
>eda695c9-67a2-44ae-a747-f85f027a8272_Basecall_2D_000_2d Marta_PC_default_sample_id_0729_1_ch427_file98_strand_twodirections FAST5/downloads/pass/Marta_PC_default_sample_id_0729_1_ch427_file98_strand.fast5
GACTCCTCTCTGTTACTCCGGTTTGAACTCAGATCACGTAGGACTTTAATCGTTGAAGAACGAACCATTAATAGGGTCGCTGCACCATTGGGATGTCCTGATTGAGACATCGAGGTCGTAAACCCTATTGTCGATAGGGACTCTAGAATAGGATTGCGCTGTTATCCCTAGGGTAACTTGTTCCGTTGATCAGTAAGACGACTGGATCAATTTGTAAAGTGTTATTTGACTTGTTAGTCTTGGTATTTGTTTCTCGGAGGTTATTCTATGGCTCCGGAGGTCAGGGGACCCGAAATTTATAATCCAATTAGAAATATTTGTTGGTCCTTGGTGGAGTATATTGTTATTCTGTTGGATTAGTGCCAATTAAAGCTCCATAGGGTCTTCTCGTGTATGCTAATGTATTTCCGCCTCTTCACGGAAGGTCAATTTCACTGATTAGAAGCAAAGAGACAAGTTTAAACCCCTCGTGTGGCCATTCATACAAGTCCCTATTTAAGGAACAAATGATTATGCTACCTTTGCACGGTCAGGATACCGCGGCCGTTTAACAGTTGTCACTGGGCAGGCAAGTGCCTCTAATACTAGTAATGCTAGAGGTGATGTTTTGATAAAACAAGTCGAGAAGCCATTTCTGTTTATGT
>dd1d3d87-b248-478b-ab61-08fd73aecf92_Basecall_2D_000_2d Marta_PC_default_sample_id_0729_1_ch27_file17_strand_twodirections FAST5/downloads/pass/Marta_PC_default_sample_id_0729_1_ch27_file17_strand.fast5
GAACTCTGCTGATATTGCTCGCCTGTTTATCAAACATCACCTCCTGCATTACTAGTATTAGAGGGCACTGCCTGGTGCCCAGTGACAACTGTTAAACGGGCCGCGTGGTACATCTGACCGTGCAAAGGTAGCATAATCATTTGTTCCTTAAATAGGATTGTATGAATGGCCACACGAGGGTTTAACTGTCTCTTGCTTCTAATCAGTGAAATTGACCTTTCCGTGAAAAGAGGCGGAAAATACATTAATAAGACGAGAAGACCCTATGGAGCTTTAATTGACCTAATCCAAACAGAATAACAATATACTCCACCAAGGACCAACAAATATTCTAATTGGATTATAAATTTCGTGTTTCGGTACTCTCGGAGCATAGAATAACCTCCGAAACAAATACCAAGACTAACAAGTCAAAGATATGACATGTTACAAATTGATCCAGTCTTACTGATCAACGGAACAAGTTACCCTAGGGATAAAGCGCAATCCTATTCTAGAGTCTCCCCTATCGACAATAGGGTTTACGACTCCGATGTTGGATCAGGACATCCCCAATGGTGCAGCAGCTATTAATGGTTCGTTTGTTCAACGATTAAATTCCCTACGTGATCCAGTGTAAATTCAAACCAGGCGGTTCTGGTCGTTTC
>e7131f73-b8e3-424d-aa2d-b503ea720171_Basecall_2D_000_2d Marta_PC_default_sample_id_0729_1_ch180_file80_strand_twodirections FAST5/downloads/pass/Marta_PC_default_sample_id_0729_1_ch180_file80_strand.fast5
TATTTGCTGATATTGCTCGCCTGTTATCAGATATCAAACATACACGTGATCTGGGAGTTCAAACCGGATCGCCTGTTTATCAAAACATCACTCTAGCATTACTAGTATTAGAGGCACTGCCTTCGTTAGAAATCAACTGTTAAACGGCCGCGCGGTATCCTGACCGTGCAAAGGCTAATCATTTGTTCCTTAAATAGGGACTTGTATGAATGCCACGAGGGTTTAACTGTCTCTTGCTTCCAATCAGTGAAATTGATTTCTCGTGAAGAGGCGGAAGCCATTAATAAGACGAGAAGACCCTATGGAGCTTTAATTGACTAATCCAACACCAAATAACAATATACTCCACCAAGGACCAACAAATATTCTAATTGGATTATAAATTTCGGTTGGGGTGACCTCGGAGCATAGAATAACCTCCGAGAAACAAAATACCAAGACTAACACAGTCAAAGTAACATTTACAAATTGATCCAGTCTTACTGATCAACGAACAAGTTACCCTAGGGATAACAGCGCAATCCTATTCTCTAGAGTCCGCGCTTAGACAATAGGGTTTACGACCTCGATGTTGGATCAGGACATCCCAGATGGGTCGCAGCAGCTATTAATGGTTCGTTTGTTCACGATTAAAGTCCTACGTGATCTGGAGTAAATTCCAACCAGATCGTTCATGTTTATCA
>a38ace8b-7926-4a02-bab9-e2041d07a967_Basecall_2D_000_2d Marta_PC_default_sample_id_0729_1_ch326_file185_strand_twodirections FAST5/downloads/pass/Marta_PC_default_sample_id_0729_1_ch326_file185_strand.fast5
GTTTTCTTTCTGGTGCTCTCGAGTATTGCTCGCCTGTTTATCAAAAACATCACTCTAGCATTACTAGTAGATTAGAGGCACACTGCCTGCCCAGTGACAACTGTTAAACGCTAGGCCGCGGTATCCTGACCGTGCACGGCTAGCATACCGTAAATTTGTTCCTTAAATAGGGACTTGTATGAATGGCCACGAGGGTTTAACTGTCTCTTTGCTTCTAATATCCGGTGAAATTGACCTTTCCGTGAAGAGGCGCAAGAAATACATTAATAAGACGAAGACCCTATGGAGCTTCTTAATTGACCTAATGCCAACAGAATAACAATATACTCCACCAAGGACTAACAAAAACTGGTTTCTAATTAGATTATAAATTTCGGTTGGGGGTATCGCTCGACGAATAACCTCCAGAAACAAATACCAAGACGCTAACAAGTCAAAGTAACATATTTACAAATTGATCCAGTCTTGATCATCGACGCGGAACAAGATGTTATAGGGGATAACAGCGCAATCCTATTCCCCCTTATAATGGACCACATTTAGAGCCTCGATGTGTTGGATCAGGACATCCGAATGGTGCAGCAGCCTATTAATGGTTCGTTTGTTCAACCGGATTAAAGTCCTACGTGATCTGGATTCAAACCGGACACGTTTTATCGTTTAT
>1cd24edf-2ba4-4e1f-8435-f5732066ce5b_Basecall_2D_000_2d Marta_PC_default_sample_id_0729_1_ch204_file125_strand_twodirections FAST5/downloads/pass/Marta_PC_default_sample_id_0729_1_ch204_file125_strand.fast5
GGACATACCTCTTATCAGCCTTCACCTGAAATCACGTAGGACTTTAATCGTTGAATAAAACGAACCATTAATAGCTGCTGCACCATTGGGATGTCGGATGCGGACATGCAGTGGTAAACCCTATTGTCGAGCGGCGGGGATCCCGCTGTTATCCCTAGGGTACTGTTCCGTTGATCAGTAAGACTGGATCAATTTGTAAAGTGTTACTTTGACTTGTTAGTCTTATTTGTTTCCGGAGGTTATTCTATGCGAGGTCCACCCAACCGAAATTGGCTAATCCCAATTAGAATTTGTGGTCTTGATGAGTATGTTATTCTGTTGGATTAGGTTACAATCCATAGGCGGGGTCTTCTCGTCTTATTAATGTACTTCCGCCTCTTCACGAAAGTCAATTTCACTGATTAGGAAGCAGAGACAGTTAAACCCTCGTGTGGCCATTCATACAAGTCCCTATTTAAGGAACAATGGATTATGCTACCTTGCACGGTCAGGATACCGCGGCCATAGTTTAACAGTTGTCACTGGGCAAGGCAATCCCCTCTAATAGGGTAATGCTAGAGGTGATGTTTTGATAAACAGGCCGAGGTGTTATCAAAAAGCAATGCATTAGTACTGAGTTCAACCGGACGCCGGGTTTAAAAACATTGATCAGATTATGGAGTTCAACCGGATCGCCGGGTTTATCAAAACATTACGTGATCGGGCTCCAGACCCGCACGGAAGTCGTACTGACTTCAGACCGGGCTCGCCTGTTTATCAAACATACGTGATCTGAGTTCAACCGGATCGCCTGTTTATCAAAACATACAGTGATCTGACCCATTAAACCCGACCATTTCTGGTTTATT
>66107920-42f0-4db8-9fb6-1c8098d8352f_Basecall_2D_000_2d Marta_PC_default_sample_id_0729_1_ch321_file240_strand_twodirections FAST5/downloads/pass/Marta_PC_default_sample_id_0729_1_ch321_file240_strand.fast5
GCTTCTGTTGGTGTAATATTGCTCCGGTTTGAACTCAGATCACACGTAGGACTTTAATCGTTGAACAAACGAACCATTAATATAGCTTCATCCACCATTGGGATGTCCTGATCCAACATGGAGGTCGTAAACCCTAATGTCGATAGGGACTCCGAGAATAGAAGTTGCTGTTATCCCTAGGGTAACTTGTTCCGTTGATCAAGGTAAGGTAACGCATCGGATTTGTAAAGTGTTACTTTATGTTAGTCTTGGTATTTGTTTCTCGGAGGTTATGCTTATGCTCCGAGAGGCCGAAGGGAATTTATAATCCAATTAGAAATACTTTGTTAGTCCTTATCCGATATATTGTTATTCTTGCTCGGATATTAGGTCAATATTAAAGGCTCCATAGGGTCTTCTCGTCTTATTAATGTATTTCCGCCTCTTCACGGAAAGTTAATTTCGACCTGATTAGAAGCAAGAGACAGTTTAAACCCTCGTGTGGATGCATACAAGTCCTACATTTAAGGAACAAATGATTATGCTACCTTTGCACGTGGTCCACATACCGCGGCCGTTTAAAGAGTTGTCACTGGGCAGGCAGTGCCCCTACATACTAGTAATGCTAGAGGTGATGTTTTTGATAAACAGGCGCCGTTTGAACTCAGATCACGTAGGACTTAATCGTTGAACATACAAACGAACCATTAATAGCGCTGCTGCACCATTGGGATGTGCTCTTACCGGACATGAGGTCGTAAACCCTATTGTCGATAGGGGACCCCTAGAATAGGATTGCGCTGTTATCCTAGGGTAGTGTTCCGTTGATCAGTAAGACTGGATGTCAATTTGTAAAGTGTTACTTTGACTTGTTAGTCTTATGGTATTTGTTTCTCGAGGTTATTCTATGCTCCGAGGTCATACCCAACGCGAAGTTTTATAATCCAATTAGAGATAACCGTTTGTTGGTCCTTATGGAGTATATTGTTATTCTGTTGGATTAGGTCAATTGAAAGCTCCCATAGGGTCTTCCGCGTCTTATTAATGTATTTCCGCCTCTTCACGGGGGAAAGTAATTTCACTGATTAGAAGCAAGAGACAGTTAAACCCTCGTGTGGCCATTCATACAAGTTACCCTATTTAAGGAACAAATGATTATGCTACCTATTGCACGGTCAGGATACCGCGGCCGTTTAACAGTTGTCACTGGGCAAGCAGTGCCCCCTAGACCACGTAGTAATGCTAGAGGTGATGTTTTGTGATAAAACCAGGCAGACGTTTTATTTTATGTTTGACT
>b03b2699-3155-43f3-acd7-d4d97dda3e02_Basecall_2D_000_2d Marta_PC_default_sample_id_5248_1_ch472_file24_strand_twodirections FAST5/downloads/pass/Marta_PC_default_sample_id_5248_1_ch472_file24_strand.fast5
GCTTTCTTTGGTCTCCAGCCTGTACTGAAAACCTTCAACCGAACACGTAGGACTTTAATCGTTGAACAAACGAACCATTACAGCCGCTGCTGCACCATTGGAGGCCTGTGGGCCTGATCCAGACATCGAGGTCGTAAACTCGATGTCGATAGGGATTCTAGAATAGGATTGCGCTGTTATCCCTAGGGTAATTGTTCCGTTGATCAGTAAGAACTGGATCAATTTGGTAACGTGGTGTTATTTGACTTGTTAGTCTTGGTATTTGTTTCTCGGAGGTTATTCTATGCTCCGAGGTCCACCGAGAATACCCGGAAATTTATATAATCCCCGATTAGAATATTTGTGCTGTGGTGTAGTACGAGTATTGTCATTCTGTTGGATCCGTACAATTAAAGCTCCATAGGGTCTTCTCGTCTTATTAATGTATTTCCGCCTCTTCACGGAAAGGTCAATTTCAATGATTAGAAGCAAGAGACAGTTAAACCCTCGTGCGGTTGCCATACAATTACCCTATTTAAGGAACAAATGATTATGCTACCCTTTGCACGGTCATAGGATACCGCGGCCGTTTAACAGTTGTCACTGGGCAGGCATGCCCCCTAACACTAGTAATGCTAGAGGTGATGTTTTGATAAACAGGCGGCCCGGTCTGAAGTCAGAATACGGGTAAATGTTTGAACGATACAGATCAGTGATTTTCAGGCGATCCAAAACAGCGTCCATACAATCACGTAATGTTTTAAATGATAATAAGGATTTCTTTTTATGTTCCGTCACAGGTACCGTCATAGTAC
>708e3d27-f60f-4507-975a-a04af6427365_Basecall_2D_000_2d Marta_PC_default_sample_id_0729_1_ch68_file171_strand_twodirections FAST5/downloads/pass/Marta_PC_default_sample_id_0729_1_ch68_file171_strand.fast5
TGCAATCGTCGAAATGTCGATCGTTGAACGACCGGAACCATTAATAGCCTGCTGCACTAAGTCCCCATGTCTAACTGCCAACATCGAGGTCGTGGATCGCGGATGTCGGCCCGGCTCTAGAGAAGGCGCAATCCCGCTGTTATCCCTAGGCTAACTTGTTCCGTATGCCAGTAGGACTGGACGTTCGATTAATTTGTAAATTGTTACTTTGTAATGTGTTGCTTATTGGTATTGTTATTTTCCTCCAGTACTTCCTTACTCCCGCGGGCTACCCATGGCACGAATTTAGCTAATCCCAATTAGAATATTTGTTGGTCCCTTGCTGAGTAGAGTATGGTTATTCTGTTCAATTAGGTTACAATTAAAGCTCCTCATAGGGTCTTCTCGTCTTAATGTACTTTCCGCCCTCTTCACGGAAAGTCAAGTTTCACTGATTATAGAAGCAAGAGACAGTTAAACCCTCGTGTGGCCATTTCATACAAGTCCCTATTTAAGGAACAAAATGATTATGGTGCCTACCTTTGGCACGGTCAGGATACCGCGGCCGTTTAACAGTTGTCATAACCCCTACAGGCAGTGCCTCATCAGGTAATGCTAGAGGTGATGTTTTGACCAACAGGTAGAAGGAGGGTGTTTATGGC
>894cd16f-97db-44ff-8277-3425b1f0f97a_Basecall_2D_000_2d Marta_PC_default_sample_id_0729_1_ch19_file299_strand_twodirections FAST5/downloads/pass/Marta_PC_default_sample_id_0729_1_ch19_file299_strand.fast5
AGGGAATTGCGCTCCGATACTAACATCAGATTAGGACTTAATCGTTGAACAAACGAAACCGACGCTGCTGCACACCATTGCGTATTCCTGATCCAAATACGAGGTCGTAAACCCCACTTACGATAGGGACTCCTAGAATAGGATGCGCTGTTATCCCTAGGGTAACTTGTTCGATGTCACCTAAGAAACAGCTCGATCAATTTGTAAATGTTATTTGACTGTTAGCTTCGTATTAACTTTGTTTTCTCGGAGGTTATTCTATGCTCTCCGAGGTCCGCGAGACCGGAAATTATAATCCAATTGAGAATATTGTTGGTCCTTGGTGGCTATATTTATTCTGTTGGATTAGGTCAATTAAAAAGTCGCCAGGGTCTTTCTCGTCTTATCGCACCTGTATTTCCGCTCTTCACGGAAAAGTAATTTGCCGCTTAGAAGCAAGAGTCAGACCAGCTAAATCTCCGGTGCGGCCGCAGTACACAGGGGGTTTAAGGAACAAATGATTAGTCGCTATTGTCGCGACCCCCCGACAAGATTCTGAAGTTGTTGTCAAGCAAGGCAGTGCCTCTAATACTAGGCATCCCCCGACTATGATGTTGAGATAACAGGCGCCGTTTGAACTCAGATCACGTAGGACTTAATCGTGAACAACGAACCATTACAGCCCGCTGCATCCATTGGGGGATCCTACATCCAACATCGAGGATGGTAAAATGGGGGACATTGTCGACCTAGAGACCCCCAGAAGGCATGCGCTGGTTATCCCTAGGGTACTGTTGCCGTTGATCAGTAAGAAGCCGATGATTGTGTAAATGTTACTTGACTTGTTAGTGTGGTATTGCTTTCCGGAGGTTATTCAGCCGCGGGTCAGCGAACACCGAAAATTGTATAATGCGATCCGAAATATTTATGTTGGTCCTTGGTGGCTATATTATGTTGGTTGGATTAGGTCAATTAAAGCTCCATAGGGTCTTCTCGTCTTATTAATTATTCCGCCTCTTCACGAAAGTCAATTCACTGTACGAAGCAAAGAAAGATTAAAATCCTCGTGTGGCCATTCATACAAGTCCCTATTTAAGGAACAATGATTGGGTCACCTCTAACGTGTTACCATACATGCGGCCGATAACAGTTCGATTGGGGCAGGCAAGTGCCTCTAATACCTAGTAATGCCTAGAGGGCTGTTACGTCCAAACAGGCATTATACGTTTAGAGTAGTGAC
>3e92e92b-a133-4c36-8b7e-d1bb2ae42827_Basecall_2D_000_2d Marta_PC_default_sample_id_0729_1_ch31_file13_strand_twodirections FAST5/downloads/pass/Marta_PC_default_sample_id_0729_1_ch31_file13_strand.fast5
TTATGGTCGCTCGCCTGTTTATCAAAACATCACCCTCTAGCAGGTTACTAGTATTAGAGCGAGGACTGCCTGCCCAGTGACAACTGTTAAATGAGCGGAGTATCCTGACCGTGCAAAGGTAGCATAATCATTTGTTCCTTAAATAGGGACTGTATGAATGGCCACACGAGGGTTTAACTGTCCTTGCTTCTAATCAGTGAAATTGACCTTTCCGTGAGAAAGCGGAAACATACATTAATAAGACGAGAAGACCCTATGGAGCTTTAATTGATTACCGCGTGAACAGAATAAAACACACCAAGGACCAACAAATATTCTAATTGGATTTATAAATTTCGGTTGGGGTAATGACCTCGGAGCATAGAATAACCTCTTCGAGAAACAAATACCAAGACTTAACAAGTCAAAGGTAACATTTACAAATTGATCCAGTCCGTACTGATCAACGAACACAAGTTACCCTAGGGATAACAGCGCAAATTCTATTCTAGAGTTCTAATGACAATAGGGTTTACGTCAACTCGATGTTGGATCAGGACATCCCAATAATGGTGCAGCAGCTATTAATGGTTCGTTTGTTCAACACGATTAAAGTCCTACGTGACTTGGCTGTCATAAACCAAAACCGTTCTGTTTTG
>a778f298-cf3d-4373-988f-b7eead3bbe4f_Basecall_2D_000_2d Marta_PC_default_sample_id_5248_1_ch262_file37_strand_twodirections FAST5/downloads/pass/Marta_PC_default_sample_id_5248_1_ch262_file37_strand.fast5
GTTTTTATGTTGGTATTACTTTGCTCTTGCCTCGTTACTAAAACATCACTCTCGGCTTACTAGTATATTAGAGGCAATGCCTGCCCAGTGTAAGACCGTCGCTCGGACGCCGCGGTATCCTGTGGATGACCGTGCAAAGGGCATAATCATTTGTTCCTTAAAATAGGATTGTATGAATGGCCACGAGGGTTAACTGTCTCTTGCTTCGTGCATCCAGGACTTGACCTTTCCGTGAAGAGGGAAATACATTAATAAGACGAGAAGATACCCTATGGAGCTTTAATTGACCTAATCCAAAACAGAATAACAAGTACTCCACCAAGGACGCCTGACAAAGGTTCTAGATTGGGATTATAAATTTCGGTCTAGTGACCTCGGAGCACTAGAATAACTATCCCGAGAAACAATACCAAGACTAACGAGTCAAAGTAATGTTCCAAATTGATCCCAGTCTTACTGATCAACGGAACAAGTCTAGGGGATAAGCGCAATCCTATTCTAGAGTCTCGCCTATCGACAATAGGGTTTAAGTACGCCATGTTGGATCAGGACATGACCCCCAATGGTGCAGCAGCTATTAATGGTTCGTTTGTTCAACGATTAAAGTCCTACGATCTGACCCGTGCCAAACCGGACTTGTTCGTTTATGT
>561efb7e-5174-4942-af1b-e1d2dc21834f_Basecall_2D_000_2d Marta_PC_default_sample_id_0729_1_ch311_file162_strand_twodirections FAST5/downloads/pass/Marta_PC_default_sample_id_0729_1_ch311_file162_strand.fast5
GCCGTGGGTTCAACCATTCAGATTCAATCAGGACTTTGGATCGTTGAACAAACGAACCATTAATAGCTGCTGCACCATTGGGATGTCCTGATCCAACATCGAGGTCGTAAACCCTATTGTCGATAGGGACTCTAGAGAATAGGATTGCGCTGTTATCCCTAGGGTAATGTTCGGCGCGTTGATCAGTAAGACTTCGATCAATTTGTAAAATGTCATTTGACTTGTTAGTCTTACTTTGTTTGCGCGGGTTATTCTATGCTCCGAGGTCCACCCAACCGAAATTTATAATCCGATTAGAAATTTGTTGGTCCTTGGTGGAGTATATTGTTATTCTGGTTTCGGATTAGGTCAATTAAAGCTCCATAGGGTCTTCTCGTCTTATTAATGTATTTCCGCCTCTTCACGGAAGGTCAATTTTGCCTGATTGAAGCAAGAGACAGTTAAACCCTCGTGTGGCTTCATACAAGTCCCTTATTTAAGGAACAAATGATTATGTAGATTTTAAAGGTTTATACACATCTACTAGAATACAGTTTACATGGGATTGTCGACCTGGAGGCAAGTGCATAGATACGCTACGGCTAGAGACCCAGTTTTGATAAACAGTGAGAAAGGGTCGTCGTGTTTAGTATGG
>086ed10d-89d5-400b-9577-7f4756f1654f_Basecall_2D_000_2d Marta_PC_default_sample_id_0729_1_ch172_file97_strand_twodirections FAST5/downloads/pass/Marta_PC_default_sample_id_0729_1_ch172_file97_strand.fast5
GTTTCTTTCTGGTGCTGATATTGCTCGCCTGTTTATCAAAACATCACCTCTAGCATTACTAGTATTAGAGGCACTGCCTGCCCAGTGACAACTGTTAAACGGCCGCGGTATCCTGACCGTGCAAAGGTAGCATAATATCATTTGTTCCTTAAATAGGGACTTGTATGAATGGCCACACGAGGGTTTAACTGTCTCTGTGCTTCTAATCAGTGAAAATTGACCTTTCCGTGAAGAGGCGGAAATACATTAATAAGACGAGAAGACCCTATGGGAGCTTTAATTGATCGATCCAAACAGAATAACAATATAACTCCACCAAGGACCAACAATATTCTAATTGGATTATAAATTTCGGTTGGGGTGACCTCGGAGCATAGAATAACCTCCGAGAAACAAATACCAAGACTAACAAGTCAAAGTAACACTTTACAAATTGACCCCCAGTCTTACTGATCAACGGAACAAGTTACCCTAGGGATAACAGCGCAATCCTATTCTAGAGTCCCTCATGACAATAGGGTTTACGACCTCGATGTTGGCTTCAGGACCGGGCAATGGTGCAGGCATAAGCTGGTCGTTGTTCAACGGAATTAAAGTCCTACGTGATCTGAGTTCAACCGACGTTCTGTTTATT
>79062e17-5c07-4128-bed9-38063bea92b4_Basecall_2D_000_2d Marta_PC_default_sample_id_0729_1_ch61_file218_strand_twodirections FAST5/downloads/pass/Marta_PC_default_sample_id_0729_1_ch61_file218_strand.fast5
GAAGACTCTGTATTGCTCTCGCCTGTTTACGTAAAACCACTCCTACTCTAGCATTACTACCTAGTGGTATCCCGCAAGACGATGCCTTGCCGAGTCGACAACTGGTTCAAATGGGCACTCGCGGTATCCTGTGAACTCGCGTGCAAAGGCCGCACGTGCAAATTTGTGTTCCTTAAAACACAATGTAATGAATGGCCGCCAGGATTTGACTGTCTCTTGCTTCCGTAATTCAGTGGAACTTGACTTTTCCGTACGCACGGGGGAATACCATTAAACAGACGAGAAGATAGCCTGGCGAGCCTTTAATTGGACCTAATCCCAACAGAATAACAATATATAATGCAGCACCGCACGACCAACAGTATTGCATGGGATTTGAGGACGTCGCCTATTTCTACACTTTCTGGATCTCCCGAGGCTAACAGAAACTACCGAACAGGACTGAAGACTAACGCTTAAATAACATGTTACAAAATTGATCCTCAGTCTTAGACTTGGAACTGGAACAAGTCTACGCGCCACGAACACTCCGCAGATCCCCTATTCTAGAGTCTCTACTCTAAACCTCATCGACGATTGCCTAATACTAATGTTGAATTCCGGGACCCCCGACTGATTGCAGCAGCTATTAATGGTTCCTTTGTTTTGGACGGGATTAAAGTCCTCTAATCGTGGACTCGTGTTACCTACTCAAAATGCGCCTGTTTATCTAAAAACATCACCTCTAGCATTACCGGTATTTAGAGGCACACTGCCTTCGCCCAGTGACAACTGTTAAACGACGCCCGCGGTATCCTGACGCGTGCAAAGGCGCTGACACTAATGGTTTGTGTTCATCCTCTTAGACTTAGCCAATGTATGAATATCCCACGCCGGTTGACTGGTCTCCTGTCTGCTTCCGTGAATCGCAGTGTGGACGGTTCCGTGGAACCCAGGGGGCAAAATACATTAAACGACGAGGACAGACCCTATCGAGCTTTAATTGGACCTAATTGCGGACAGAATAACAGGTGACTCCTCAGGACTAACTAAATAACTTTTTCTAATTGGGATTGTGAACTTTCGGTTGCTGACCTCCAGAGCTCAATAGGACGAAGCTCCCCGAGAAACAGACATCAGAACTGACGAGCTGAATCACGTAATAACGGATTTACAAAATTGCGATCCCAGTCTGTACTGATTGGACTGGAAATACAAGTTTACCCCTAAGAAAACATAGAAGTTCAATTCTTACGCGTACCGCCTGACAACTCGCCATTTACGACCTCGGATGTGTTGGATCGCTCAAACCTAGATCGCTGCATGCAGCTATTAATCGTTGCGTTTGTTTAACGATTGTAAAATTGCGAAGCTCAATCTTGGGGTTCTATGAACCGGCCGGTTTTGACGCTGGCAGTCAAGGGGCAATTCGATCCGTTGCAAAACAAACGCAAACCGATTAATAGTCGATGCAGCGGTAACCCATTGGTTTTTCGCTCAGTCAGAGGCACATTAGTCGGCACGTGTTAGAGTAGGATAGGGGAGATCGCTAAAGGGATTTCGCGGGTGTTGATGGGGGGTAACTTAGTTCCGGTCCGATCCAGTCACAGGACTAGGATTACAAGTTTGTACACAAAGTGTTACTAATTTGTTAGTCGGTTGCGGTTCTTAGTTAGTTTATCGTCTATGAGGGAGGTCCGTCCAGGCACGTCAAAAGAAGGCAGTTTGTCACGTAAGGCGCGGTTGGAAGTATGTTGGCTGTCGGCGTCCAGAGTTGAGCTTGGGGATCATTGTCAATTTAACTTTGGTTATAGGGTCTCGGTCGAGGCTACCCAGGCCCGTCTGTTAGCTTTCTTGGGTCCCTGACTTCGGAGTGGAAAAGGTCACATTTTTCAACCCGTGATCAGGGGAACAGCAAGGAGACAGTCAACCCTGGCGGCCATTTGTACAGTTCCGGCCATTTGAGGGCGTCAAGGAAACACAATGGCAGTCGTGAGGCTTCGAATTTAGAGGAGTACTAAGAGTCCCCGTTTTAAGGCACGTTAGATAAGGCGGGAACTTCAGTCGCGCTGGCCACCAGGGCCAATCCTAGGGAGGTGAGTTTTTATCGATAAACCAGATAGGGAGACATATTTAGTTTATGTCTGTG
>1846e13c-edbd-4a68-a677-916ad4a66bb7_Basecall_2D_000_2d Marta_PC_default_sample_id_0729_1_ch504_file136_strand_twodirections FAST5/downloads/pass/Marta_PC_default_sample_id_0729_1_ch504_file136_strand.fast5
ATTTTTATCTTTTCCTGTGGCTGATATTGCTCGCCTGGTTTTATCGACAAAGACTCATACCTCTCCCTGAAATCTAATATTAGGAGCGTGCACTGCCCTCCAGTGGCAACGTTTAAACGAGCCGCCCGTATATCCTGGTAACGTGCAAAAGGCCCCCACTAATCGAGTTTGTTTCCTGACAAATTAGCCACGCGGTACTGAAATGGCCAAACCGAGGGTTTAACGTGCTCCTTGCTTCTAATCAGTTGAAACTTGGATTGTTTTCCCTGCGCACAGGAGCGCGGAAATACATTAAACTAAGACGCCAGAAGACCCTATCGCTACTGTTCTAACTTGACCTCTAATGCCAACAGAATAACAATATGACTATTCCACTAAGAGCCAACAACCACAAACTTATTCCTCCAATTGGGATTATAAATTTCTAGGTCTTCCGTGGTACCGCCTCATAGAGAATATGACTCCCGAGAAACAGACATCACAGACGACCACGATCAAAACTCTGACACTTTACAAATTGGATCCCTAGTCTTCACTGATTACTGAGAACTGGACAGGTTACCCCTAGGGGACCCACTCCGCAATCCCTATTCCCCCGTACCCCCTATCGGGACCACGCTTTGAAGCACTCTCGCTACTGTTGGATCGAAGATGCGGATCTCTGATGCAGCGGGGTCGATCGTTGCGTTTGTTTCACGGCCCGAATATGCCTGACTTGGGTAGATCTTTTCTGGAGTTCAACCGGCCGGTTTGAATGAGAGATCTAAGTCGGAGGTTTGAACCGTCTTAACCATGAAGCGAGTCGAACAAACCAATGCAAAGAGTTAATGTCCCTCCGTGCACCATGGCGAGTCCTCACGTCAACAAGTGTGTTAGAGTAGGGCAATGGAGAGTAGGAGTGCGAGATTCTGGCGCAGAAGGGTACTTCTGTCCAGTTGCGGGCGAGTCAGAAGGCCTGGAGTCATAAGTTGTTAAGACTGTTTCAATTTGTTAACATAGGTTATTTGCAGCCGGTAGTCGTGGTCTGTTTCTGGCCCATGTTCCTAGTCGAGTGGGAGGTCACCCCAACCGAAAGTTTATACATGCGAAGTCGGAATAGTTGGCTTTGTCGGTCCGTGGCGTGAGGAGGTTACGTGGTCGTCTCTGTTGAGGATTAGGGTCACATTAACAGAGCGGCATAGGAGTCTTCCGCGTTTATTAATCCTGTATCTTCCGGAGCGTGCCCACAGGAAAAGAGTCACGTTTTTGCGACCCGTACGGAAGCAAGGAACACAGTCAAACCCCTCGGCTTTGATGCGTCCATACAAGTCCTAGAGTCGTTACAGGAAACCAAAACCGTACGTAGGGGCTTTGAAATTTAGAGGAGCCAAGAAATGGCGCCGTTTAAGCAAGGTCTGTCAAGATAGGGCAGGAATTGCGGCGCGGATAAGTACCCTACAATGCTAGAGGTGTGAGGGAAAACGATTTTGCGATAAAAGCGGGAAGAGCGTTTCGTGA
>1949d8b3-8ff9-4bad-a4c8-c71a895dbee4_Basecall_2D_000_2d Marta_PC_default_sample_id_0729_1_ch146_file63_strand_twodirections FAST5/downloads/pass/Marta_PC_default_sample_id_0729_1_ch146_file63_strand.fast5
GGTTTCGTATTTCTGGTGCTGGGTATTGCTCGCCTGTTATCAAAAACATCACCTCTAGCATTATAATATTAGGAGCGCATGCTGCCCAGTGACAACCGTGCGTAAACGGCCCGCGCGAACTCGTGACGGGCAGGGCCTAATAATCATTTGTTCCTTAGGACATCTAGAAACTTATGAATGGCCACACGAGGTTTAACTGTCTCTTGCTTCTTTGAATCGAGTTAGAACTTGATTTCATGTGAAGAGGCGGAAATACATCAATAAGACGAAGATACGAGGCGAGCTTTACAGGACCCAATGACAAGATTACAACCACATACTCAATCAAGACAACCAGGCCCCAATGAAGTGATAACATTTCGGTTGAGGGTACCCGGAGTAGATACAGTAAAGCCACATGGCAGTGTATAAACAAATACCAAGACTAACAAGTCAAAGCTTAACATTTACAAATTGATCCAGTCTTACTGATCAACGGAACAAGTTACCCTAGGATAAAGGGGATCCTATTTCTCTAGAGTCCCTATCGACAATAGGGGTTTACGACCTCGATGTTGGGATCCAGGGACATCCCAATTCGTCGCAGCAGCTATTAATGGGTTTTCGTTTGTTCTTTAACGGATTAAAGTCCTACGTGATGGTGGGGTTCAAACCGCTCAGGGTTTTGACAGGCAAGAGTCAGAGTTGAGTTTTGATAAAACAAGCGATGTTTTTTGATAAACAGGGCTTGTTTTGATAAACAGGCGGTGTTTTACCAAACAGGGCGATCCGGTTTGAACTCAGTACGCCGGTTCCGTTGAACTCAGATCACGTAATGTTTGATAAACAGGCGATGTTTTGATATAAACAGACGCTGCGGTCTGAACTCAGATCAATGTATGTTTTGATAACAGGCGATCCGGTTTGAACTCAGATCACGTAATGTTTTGATAAACAGGCGATGTTTATGATAGAAAGGCGATTGGTTTGAACTCAAGTACACGTAATGTTTGATAAAGACTCTAGGCGAGCCGGTTTTTAGAACTCAGATCAACTCGTAATGTTTTGATAAACAGGCGATGTTTTGAAACATACGATCCGGTTTGGGACCCAGATTACGTATGTTTGATAAACAAGCGATGTTTTGATAAAACAGGCACGTTTGGCTTTTATGT
>c58bf2a7-72e5-4e77-8984-3d60cbd6c523_Basecall_2D_000_2d Marta_PC_default_sample_id_0729_1_ch506_file87_strand_twodirections FAST5/downloads/pass/Marta_PC_default_sample_id_0729_1_ch506_file87_strand.fast5
GCTTTTCTGTGCTGATATTGCTCCGGTTTGAACTCAGATCAAATTAGGACTTTAATCGTTGAACAAACGAAAACCATTAATAGCTTAGCCTGCACCATTGGGGGATGTCCCTGATCTCGGACCGAGGTCGTAAACCCTACGTGTGCCGATAGGGGACTCTAGAATAGGGATTGCGCGTTTCTGTGGTGGGGTAATGTTTCCCCGTTACATCAGTACCGACTGGGATCAATTTGTATAAATTTACTTTGACTTGTTAGTCTTATTTGTTTCTCGGAGGTTTACTCTATGCTCCGAGGTCCACCGAAATGAAATTGCTAGAACCCAATTGCGAATATTTGTTGGTCCTTGGTGAGTATAATGTTATTCGTTGGATTAGGTCACGTGAAAGCTCCCATAGGGTCTTCTCGTCTTATTAATGTACTTTCCGCCTTCACGGAAAGGTCAATTTCAATGATTAGAAGCAAGAAGAGTTAGGACCCCTCGTGGCCATTCATACAAGTCCCTATTTAAGGAACAAATGATTAGATTATGCTACCTTGCACGTGAGGATAGGATCCGTTGACACCAGTTTACTGGGCAGGAGTCCCGAACAAGGTAAGCCAGGAGATGTTATAGAATAGACCAGGCGGTTCATAGTGC
>8d0a4196-68ef-4210-98b8-c34cb25cd521_Basecall_2D_000_2d Marta_PC_default_sample_id_0729_1_ch229_file113_strand_twodirections FAST5/downloads/pass/Marta_PC_default_sample_id_0729_1_ch229_file113_strand.fast5
CGGTTATCGTTGGTGCTGGGTTGCTCGCTGTTTAAAAACATCACCTCTAGCATTACTAGTATTACGAGGCACTGCCTGCCCAGTGAACCTGGTTTAAACGGCCGCGGTATCCTGACCGTGCAAAGTAGCATAAAATCATTTGTGTTCCTTAAGGCCCAAACTGTATGAAATGGCCACACGAGGGTTTAACTGTCTCTTGGGTTCTCTAATCAGTGAGAAAATTGACCTTCCGTGAAGAGGCGGAAATACATTAATAAGACGAGAAGACCCTATGGAGCTTTAATTGACCTAATCCGACCACGATAACAATATACTCCACCAAGGACTAACACAAATAGTTTCTAAATTGGATTATAAATTTCGGTCCCTGGAGCACGAAATAACCTCCCAGAAACACAAATACCAAGACTAACAAGTCAAAGAGTAACATTTTACAAATTGATCCAGTCTTACTGATCAACGGAAGTTACCCTAGGGATAACAGCGCAATCTCGGCTTCTAGAGTCCCTATCGACAATAGGGTTTACGACCTCGATGTTGGATCTCAGGACTCGAGATGATCTGCAGCATAGGGTTGGATACTGGTTCTCGTTTGTTCTGAATTACATGTTAACACCTCGTATTATACATTCGGATGAAAGTCACGTTCTGTTTGGCTTTTTCCT
>a9200f89-5662-4c54-854e-0bb8b1c622fc_Basecall_2D_000_2d Marta_PC_default_sample_id_0729_1_ch129_file97_strand_twodirections FAST5/downloads/pass/Marta_PC_default_sample_id_0729_1_ch129_file97_strand.fast5
CATCTTTACCAATTAATAATAGTTATAGGGTCTGTTTAAAAACCACTGATCGTACGATTCAAACCATAAACACAGCATCTGTCACTTAAATTGACACGGGTCGAGTATAAAACACATATTTTATCAGGAGTAGAACCTGTACCAACGTTGAGCCATCGAGACCGGAGCGCCTGTTTTATGAAACAGCCTGCTGTAGAGTGTCAGATGAAACATACGTAATCGGAGAGTTCAAAACAGGACAGTACGTGATCTGCGGAGTTCAACCGGGTCGCCTGTTTATCAAAACATATATACGTGATCTGAGTTCAAATCCAGCTCAGTGTCCAACGAGATCACAGGCGGATTTAATCGTTGAACAAACGAAACCATTAATAGCTGCTGCACCATTGGGGATGTCCTGATCCAACATCAGTGGTAATGGGCCATTGTCGATAGGGACTCTAGAGAATAGGATTGCGCTGTTATCTCCCTAGGGTAATTGTTTCCGTTGATCGATTAAGACTGGATCGGATTTGTAAAGTGTTATTGACTTGTTAGTCTTACCTGTTTCTCGGAGGTTATTCTATGCTCCGAGGTCAGCGAAACCGAATTTAGATCACAATTAGAAAATATTTGTTGTATGTCCTGCGTATGAGTATATTGTTATTCTGTGCTTAAGTGGTAGATAATTAAAGCTCCATAGGGTCTTCTCGTCTTATTAATGTATTTCCGCCTCTTCACGGAAAGGTCAATTTCACTGATTAGAAGCAAGAATGCTAAAGATCTCCGGTTGCCACTCACCAAGTCCTAAGTCTAAGGAACAAATGATTATGCGCTACTTGCACAGAATCGACCGAATAGGGATGTTCAACAGTTGTCAACTGCAGGCAAGTGCCTCTAATATCAGGTAGATGCTAGAGGTATAGTGTTTTGATAAACAGGGAAGCGTTGGGTTTAG
>420bf5ab-a461-425f-add3-64c1789e2d91_Basecall_2D_000_2d Marta_PC_default_sample_id_0729_1_ch281_file6_strand_twodirections FAST5/downloads/pass/Marta_PC_default_sample_id_0729_1_ch281_file6_strand.fast5
TCTTTCTGTTCTGCTCTTAATGCTGGTTTGACATCATCGGGGCATTACTAGTATTAGAGGCAGGACTGCCTGCGCAGTGACAATCGTCCAAACGGAGGCTCCTGACCGTGCAAAGGTAGCATAATCATTTGTTCCGGTAAATAGGGACTTGTATGAATGGCCACACGAGGGTTTAACTGTCTCTTGCTTCTAATCAGTGAAATTGACCTTTCCGTGAAGAGGCGGAGTGACAGCATTAATAAGACGAGAAGACCCTATGGAGGGTGTCTTAATTGACTAATCCAACAGAATAACAATATACTCCCACCAAGGACCAACAAATATTCTAATTGTACTAGGTCAAATTTCGGTTGCTGACCTCGGAGCATAAGAATAACTCCGAGAAACAAATACCAGACTAACAAGGTCAAAAATAACACTTTACAAATTGATCCAGTCTTACTGATCTGACGGAACAAGTTACCCTAGGGATAACAGCGCAATCCCTATTCTAGAGTCCCTATCGACAATAGGGTTTACGACCTCGATGTTGGATCAGGACATCCCACATCTCTGCGTGCAGCAGCTATTAATGGTTCGTTTGTTCAAAGCCGAAGCTATTAAGTCAAGTGCGTATCAAACGATTCAAACCATTTATTTTATATGT
>8ec89e44-93e2-4245-be7c-0dbdb0659c10_Basecall_2D_000_2d Marta_PC_default_sample_id_5248_1_ch20_file83_strand_twodirections FAST5/downloads/pass/Marta_PC_default_sample_id_5248_1_ch20_file83_strand.fast5
CCGTCTGTTGATCATCTTGCTCGCCTGTTTATCAAAAGCTGACCCTCTAGCATTACTAGTATTAGAGGCACTGCCTTGCCATGACAACCTGTTAAACGGCCGCGGGCTCCTGACCGTGCAAAGGTAGCATAATCATTTGTTCCTTAAATAGGGACTTGTATGAATGGCCCACACGAGGGTTTAACTGTCTCTTGCTTCTAATCAGTGAATTGACCTTTCCGTGAAGAGGCGGAAATACATTAATAAGACGAGAAGACCCTATGGGAGCTTTAATTGTACACCTAATCTTGGATAAACAGAATAACAATATATACTCACCAAGGACCAACAAATTTCTAATTGGATTAATTTCGGTTGCTGAGTGACCTCGAGCATAGAATAACCTCCGAGAAACAAATACCAAGACTAACAAGTCAAATAACATTTACAAATTGATCAGTCTTACTGATCAACCGGAACAAGTCACCCTAGGGATAACGACGCAATCCTATTCTAGAGTCCCTATCGACAATAGGGTTTACGACCTCGACGTGGATCAGCAGGACATCCCAATGGTGCAGCATAGCTATTAATGGTTCGTTTGTTCAACGATTAAAGTCCTACGTGATCTGAGTTCAATGCGCTCGGTCAGTAAAGGAGCACCACGGTTAGTTTTGGATAACAGGCGCTTCCGGTTTGAACTCAGATTACGTAATGTTTGATAAACAGGCGATCCGGTTTACGTATCGGTGCGTAATGTTTGATAAACAGGCGATGTTCCAGGTAAACAAGGAAGGTTACGGTTTGTAAACCGAGATCAGTGTTTTGATAAACAGGCGACGTTCTTTCGTTATGCTATGG
>6b9d504f-5a03-4f0e-8829-019a81752201_Basecall_2D_000_2d Marta_PC_default_sample_id_0729_1_ch317_file138_strand_twodirections FAST5/downloads/pass/Marta_PC_default_sample_id_0729_1_ch317_file138_strand.fast5
TTATGTGAGTATTGCTCGCCTGTTTATCAACATCACTAGCATTGTACTAGTATTAGAGGCACAGCTGCCTGCCCAGTGACAACTGTTAAACGGCGCATGGTATCTGACCGTGCAAAAGGTAGCATAATCAGTTGTTCCTTAAATAGGGACTATTGTATGAATGGCCACACGAGGGTTTAACTGTCTCTTGCTTCTAATCAGTGAAATTGACCTTTCCGTGAAAGCAGCAAGAAATACACATTAATAAGCGAGAAGACCCTATGGAGCTTTAATTGACTACGGATCCAAACAGAATAACAAGGCTACTCCACCAAGGACTAAACCAAATATTCTACGGTGGATTATAAATTTCGGTTGGGGTACTGGAGCATAGAATAACCTCCGAGAAACAAATACCAAGACTAACAAGTCAAAGTAACACTTTACAAATTGATCCAGTCTTACTGGATCAACGGAACAAGTTACCCTAGGGATAACAGCGCAATCCTATTCTAGAGTCCCTATCGACAATAGGGTTTACGACCTCGATGTTGGATCAGGACATCCCAATGGTGATGCAGCAGCTATTAATCGGTTCGTTTGTTCAACGATTAAATTGCACGTGGATCTGGAGTTCAACCGGCCGTTACATGAAGCATGAGATCACAGTCCATGCCTGTCTGAACTCAGAGATCACATAGCCCGGTTTGAACTCAATCGGGCTGTTTTGACTGAACTAAGGCGACCCGTCCGATGAGATCACGGTGTCCATTTGAACTCAATCACATGTTTTGGACTCAGGCGATCCGGTCTGAGCTCAGATCACGGTATGTTTTGATAAACAGGCGATGTTTTGGTGAACAGGCGATGTTTTAATGAAACAGGCGGCCAGGTTTGGCGACTCAGATCTATGTTTTGATAAACAGGGCGACCGTTTTGAGTGTTA
>67309776-42f2-4b60-bdf7-a0db90c19f48_Basecall_2D_000_2d Marta_PC_default_sample_id_0729_1_ch97_file21_strand_twodirections FAST5/downloads/pass/Marta_PC_default_sample_id_0729_1_ch97_file21_strand.fast5
GCTTCTGTTGACGTGATATTGCTCCGGTTTGAACACTCCAGATCACGTAGGACTTTAATCGTTGAACAAACGAACCGTGTAATAGCTGCTGCACTACATGTGGAATGTCCTGATCCAAACATCGAGGTCGTAAACCCTATTGTCGATAGGGACTCTAGAATAGGCATGCGCTATATCCCTAGGAGGTAACTTGTTTCCGTTGATCGGCCAGTAAGACACCTCGATCAATTTGTCAAGTGTTACTTTGACTTGTTAGTCTTGGTATTTGTTTCTCGGAGGTTATTCTATGCTCCGCGGGCTACCCAACCGAAATTTATAATCCAATTGAGAATATTTGTTGGTCCTTGGTGAGTATATTGTTATTCTGTTGGATTAGGTCAATTAAAGCTCCATAGGGTCTTCTCGTCTTATTAATGTACTTTCCGCCTCTTCACGGAAAGGTCAATTTCACTGATTAGAAGCAAGAGACAGTTAAACCCTCGTGTGGCCATTCATACACAGTCCCCTATTTAAGGAACAAATGATTATGCTACCTTTGCACGGTCAGGATCCGCGGCCGTTTAACAGTTGTCACTGGGCAGGCAGTGCCTCTAATACTAGTAATGCTAGAGGTGATGTTGATAAACAGGCGCCGGTTTGAACTCAGATCACGTGTGTCCGGTTTGAACACAGATCACGTGTCCGGTTTACGGGCCAGATCACGTATGTTTTGATAAACAGGCGGTCCGGTTTGAACTCAGTACGGAACTAATGTTTTGATAAACAGGCGACCACCCGGTTAAAACCCAGATCACATATGTTTTGATAAACAGGCGATGTTTTGGATAAACATAGGCGGTCTGTTTTGTGAACTCAGATCACCGTATGTTTTGATAAACAGGCGGGCCGGCGCGTTTGGCGACTCAGATCACGTAATGTTTTGATAAACAGGCGGCCCGGTCTGAAATCGCAGATCACACGTGCCCGGTTTGAATAGCCAGATCACGTAATGTTTTGATAAACAGGCGACCCGGTTTGAACTCAGATCACGTAATGTTTTGATAAACAGGCGGCCCGGTTTGAACCAGATCACGTAATGTTTTGATAAACAGGCGACGGTCGTGTTTTG
>8daa6b2b-b703-42c4-8b78-82c0b6d3fc7f_Basecall_2D_000_2d Marta_PC_default_sample_id_0729_1_ch319_file219_strand_twodirections FAST5/downloads/pass/Marta_PC_default_sample_id_0729_1_ch319_file219_strand.fast5
TCTTTTCTGTTGGTGCTGATTGCTCGCCGCGTTTATCAAAACTCACCTCTAGCATTACTAGTATTAGAGGCACTGCCTGCCCAGTGACACACTGGTTTAAACGGCCCGCGGTATCCTGACCGTGCAAAGCTAAGTAAATCATTTGTTCCTTAAAATAGGGACTTGTATGAATGGCCACACGAGGGTTTAACTGTCTCTTGCTTCTAATCAGTGAAATTGACCTTTCCGTGAAGAGGCGGAAATACATTAATAGACGAGAGAAGACCCTATGGAGCTTTAATTGACTAATCCAACATGAATAACAATACTCCACCAAGGACCAACAAATATTCTCAATTGGATTATAAATTTCGGTTGGGGTGACCTCGGAGCATAGAAATACTCCGAGAAACAAATACCAAGACTAACAAGTCAAAGTAACACTTTACAAATTAATCCAGTCTTAACTGATCAACGGAACAAGTTACCCTAGGGATAGCACCGCAATCCTATTCTAGAGTCCCACTGACAATAGGGTTTACGACCTCGATGTTGGATCAGGACATCCAGTAAATTAGCAGCAGCTATTAATGGTTCGTTTGTTCTTGAAAACGATTAAAGTCCACCTGATCCCGATTTAAAAAACCGAAGTTTTGGTCT
>e31c9fa5-49c2-4754-81cc-3bf86663aabe_Basecall_2D_000_2d Marta_PC_default_sample_id_5248_1_ch18_file10_strand_twodirections FAST5/downloads/pass/Marta_PC_default_sample_id_5248_1_ch18_file10_strand.fast5
GAAATACTCTTAGCCACGTTATCCGCTCATCGCCGGGATCACCTCTAATTATTAGAGGGCACTGCCTGCCCAGTGACAACTCGTTAAACGGGCCGCATGTATCCTGACATTTGCAAAGCTATGCATAATCATTTGTTCCTTAAAGCGCGAAGACTTGTATGGGAATGTACACGAGGGTTTAACTGTCTCTTGCTTCTAAACCGCCAGTGAAATTGACCTTTCCGTGAAGAGACGCGGAAATACATTAATAAGCAGAGAAGGCCAACCCATCGTTGTTGGCATTGACCTAATCCAACAGAATAACAATATACTCCACCAAGGACTAAAACAAATATTCTCTAATTGTACGGTAAATTTCGGTTGGGGTACTGGAGCATAGAATAACCTCCGAGAAACAAATACTAAGACTAACAAGTCAAAGTAACACTTTACAATTGATCTAGTCTTACTGATCAAACGCGAGAACACAGTTACCTAGGGATAAAGACGCAATCCTAAGTTCCTAGAGTCCCTATCGACAATAGGGATTACGACCTCGATGTTGGATCCGACATCCCAATCGTGAAGCACCCGCTATTAATGGTTCGTTTGTTCAAGGATTAAAGTCCTACGTGATCTGAGTGCAACCGGATTCAAACCAGGCCGTCGTC
>766e9255-4a4c-4e64-821a-ad21798d931d_Basecall_2D_000_2d Marta_PC_default_sample_id_0729_1_ch262_file85_strand_twodirections FAST5/downloads/pass/Marta_PC_default_sample_id_0729_1_ch262_file85_strand.fast5
TTTGTTTCTGTTGGTGCTGATATTGCTCGCCTGTTTATCAAAACATCACCTCTAGCATTACTAGTATTAGAGGCAACTGCCTGCCCAGTGACAACTGTTAAACGGCCAGCGGTATCCTGACCGTGCAAAGGTAGCATGACTCATTTGTTCCCTTAAATAGGGACTTGGCCGAATGGCCACACGAGGGTTTAACTGTCTCTTGCTGTTCTAATCAGTGAGAAATTGACCTTTCCGTGAAGAGGCGGAAATACATTAATAGACGAGAAGATAACCCTATGGAGGAGCGTGCAATTGATACGGATCCAAGCAACAGAATAACAATATACTCCACCAAGGACTAACAAATATTCTAATTGGATTTATAAAAATTTCGGTTGGGCAACCTCGGAGCATAGAATAACTCTGAGAAACAACCCAATAACAAGTCAAAGGTAACACACTTTACAAATTGATCCAGTCTTAACTGATCAACGAACAAGTTACCCTAGGGATAACAGCGCAATCCTATTCTAGAGTCCCTATCGACAATAGGGGTTTACGACCTCGATGTTGGATCAGGACATCCCCAATCGTGAAGATGGATAGCTATTAATGGTTCGTTTGTTCAACGATTAAAGTCCTACGTGGTGCGATTCGGCCTGCAACGGTTTCAACCATAACCGGCAAGGTCACATTCAACTTTTTAGCCAAAAGCACCGGTCCGTGTTTACGATACCCAAGTACATAGTTTTGACTACCAACAGGCGATCCGGTCTTAACTCAGATTACGTCCGGTCTGAACTCAGATCACGTATATGTTTTGATAATAACAGGCGGTGTTTTGATAAACAGATGGTCCCGGTTTGAACTCAGATCAATGTAATGTGTTTGATAAAACAGGCGGTCCGGTTTGAACTCAGATCACCGTAATATGTTGTTTGAACCGGCGCTCCGGTTTTACGTTGTTTGAACTCAGATCACGTATGTTTTGATGGATGAAACACCCAAGTCTGAGTGGGCGACCGTCGT
>9730d1fb-4383-49bd-95e2-77888b84ab82_Basecall_2D_000_2d Marta_PC_default_sample_id_5248_1_ch220_file15_strand_twodirections FAST5/downloads/pass/Marta_PC_default_sample_id_5248_1_ch220_file15_strand.fast5
GGATTTTCTGTTGCTGTCAGCTCCGGTTTGAACTCAATCGTCAAACTTTAATCGTTGAAACAAACGAACCATTACGAGCTGCCGGCCATTCTAAGTGTGCGTACTCCAACACTCCCTACCTGGCAACCTCCCTATTGTCACTAGACCGCGGGGAACCCATGCTGTGTTATGGGGGTAATGTTCCAATGTTATGCCATCAAAGACGGCCATCAATTGTAAATGTGCCTACCTCTTGTAACTTGTCCGTGATATGTTTCCCCAGGTTATTCTATTATCTATAGAGGAGCCATCGTAACAGAAATTTAGTAATCTACAATTAGAATATTGTTAGTGGCGGAGTATTAGTTATTCTGTTGTCAGGTCAATTAGGAAATGCGGCCAGGAGGCTCTAGGCTAAGTACTTTCTCTCGTACGAATAATGCTTGGGTTTCCCGACCATGCAAGGAAGGAGGATCCCTCGTGCTTTGAGCAATAATCCCCAGCGGGAGGTTTAATGCGGAATAAATAATTGGAGCTGCGATTCCGCTCGCACGTGCCCATTTGCTAGGATAATCTATTGACCATCCATTCCCTTCCTCACATGGCACCTGCGTTTCTACAGTTGAAGGCGTAATCTCCTCCCGGGCGCCTCTATGCTGATGTTTCTTCCATAACAGGGCGACCGTTTCTTCCTGTTAGCTGCA
>b24b8ca1-38b7-4809-a826-b6540d93b775_Basecall_2D_000_2d Marta_PC_default_sample_id_0729_1_ch90_file139_strand_twodirections FAST5/downloads/pass/Marta_PC_default_sample_id_0729_1_ch90_file139_strand.fast5
TCAACTTACTCTTGTGAGCCCATTTGAACTCAGATCACGTAGGACTTTAATCGTTGAACAAACGAACGCTGCACCTGCTGCACCATTGGGATGTCCCTGATCCAACATCGAGGTCTAAACCCTATTGTCGATAGGCGACCCCTAGAATAGGATTGCGCTGTTATCCCTAGGGTAACTTGTTCCGTTGATCAGTAATAAACAGCTCGATCAATTTGTAAAGTGTTATTTGACTTGTTAGTCTTGGTATTTGTTTCTCGGAGGTTATTCTATTACGCGAGGTCACCCCAGACCGAAATTTATAATCCAATTGAATATTTGTTGGTCCTTGGTGGAGTATATTGTTATTCGTTGTTGGATTAGGTCAATTAAGACTCCATAGGGTCTTCTCGTCTTATTAATGTATTTCCGCCTCTTCACACGGAAAGGTCAATTTCACTGATTAGAAGCAGAGACAGTTAAACCCTCGTGTGGCCATTCATACAAGTCCCTATTTAAGGAACAAATGATTATGCTACCTTTGCACGCTGTCAGGATACCGCGGCCGTTGACAGTTGGGTACTGGGGCAGGCAGTGCTTAAGGTAGATTGCTAGGTATAGACTTACCACAGAAATACCAAGATGTTTGGGTAGGTA
>b7482908-cb7d-4e87-b07e-7ccf83563b55_Basecall_2D_000_2d Marta_PC_default_sample_id_0729_1_ch180_file68_strand_twodirections FAST5/downloads/pass/Marta_PC_default_sample_id_0729_1_ch180_file68_strand.fast5
GTTCTTCTGTATGATATATTGCTCGCCTGTTTATCAAAACATCACCTCTAGCATTACTAGTATTAGAGGCACTGCCTGCCAGTACCATATGGACCACGCTACGCCGCGGTATCCTGACCGTGCAAGGTAGCATAATCATTTGTTCCTTAAATAGGGACTTGGTCGAATGGCCACACGAGGGTTTAACTGTCTCTTGCTTCTACCAATCAGTGAAATTGACCTTTCCGTGAGGGACGCGGAAATACATTAATAAGACGAGAAGACCCTATGGAGCTTTAATTGACCTAAGATCCAAACAGAAATAACAATATACTCCACCAAGGACCAACAAATATTCTAATTGGATTATAAATTTCGGTTGGGGTGACGCCAGCATAGAATAACCTCCGAGAAACAAATACTAAGACTAACAAGTCAAAGTAACACTTTACAAATTGATCCAGTCTTACTGAGCCAACGGAACAAGTTACCCTAGGATAACAGCGCAATCCTATTCTAGAGTCCCTATCGACAATAGGGTTTACGACCTCGGCTACAATGTTGGATCAGGACATCCCAATGGGCAGCAGCTATTAATGGTTCGTTTGATTCAAACGATTAAAGATCGGATAGTGATGGGTCTAAATTGAATGGAGAGCCGTTCTGTTT
>ee6fa434-fc62-4ea0-82fa-8b9b189c26d9_Basecall_2D_000_2d Marta_PC_default_sample_id_0729_1_ch174_file211_strand_twodirections FAST5/downloads/pass/Marta_PC_default_sample_id_0729_1_ch174_file211_strand.fast5
GTTTTCTTCTGTGCTGATGCTCGCCTGGTTTATCAAAGCTCGCCTCGCATTACGGATATTGAGGGATTAGTTGTGGCACGCGCGTATAATTGTTAAACGAGCCCAGCCTTATATCCCTGACCGTGCAAAGCATAATCATTTGTTCCTTAAATAGAGACTTGTATAGAATGCCACCGAGGGTTTAACTGTCTCTTGCTTCTAATCAGTGAAATTGACCTTTCTCGTGAAGAGGCGGAAATACATTAATAGACAGAGGAGAAGACCCTATGGAGCTTTAATTGACCTAATCCAACAGAATAACAATACTCACCGACGACTGAGCAAATATTCTAATTGGATTATAAATTTCGGTTTTCTAGACCTCGGAGCATAGAATAACCTCCGAAGCCAGAACACGACTAACAAGTCAAACGCAACACTTTACAAAATTGATCCAGTCTTACTGATCAACGGAAGTTAACACAGAGCCTAGGGATAACCGCAATGCTACTTCTAGAGTCCTCCTATCGACAATAGGGTTGGCAGCCTCGATGTTCAATCCAGGACTTCGGCAATGGTGCAGCAGCTATTAGTACTGTTCGTTTGTTCAACGATTAAAGTTCTTAAGCGTGATCTCCGATTCAAACCGGAACGTTCGTTGGACTTTTCTTGACT
>cc635910-5035-4e7f-aaf2-2f20e3b5ef1f_Basecall_2D_000_2d Marta_PC_default_sample_id_5248_1_ch216_file41_strand_twodirections FAST5/downloads/pass/Marta_PC_default_sample_id_5248_1_ch216_file41_strand.fast5
TAACTTTCTGTGAGCTGATATTGCTCGCCTGTTTATCAAAACATACGTACTGAGTTCAAAGACTGTGAAGACGCTTAGTTTATCAAAACATCGCCTGTTTATCAAAAACATACGTGATTAGCGTTAGCGTAACCGACACGTGATCTTAGTTCAGACCGGAGATCGCCTGTTTATCGACAAAACATTACGTGGATCTGAGTTCAAACCGGCGCCTGTTTATCAAAACATCACCTCTAGCATTACTAGTATTAGAGGCAGCCTGCCTGCCCAGTGACAACTGTTAACGGCCGCGGTATCCTGACCGTGCAAAGCTGCATAATCATTTGTTCCTTAAAACCTAGGGACTTATGAATGGCCACGAGGGTTTAACTGTCTCTTGCTTCTAATCAGTGAAATTGACCTTTCCGTGAAGAGGCGGAAATACATTAATAGACGAGAAAAGACCCTATGGAGCTTTAATTGACCTAATCCAACAGAACTGACAAGTGACTCCTTCCACCAAGGACTAACAAATATTCTAATTGGATTATACAAATTTCGGTTGGGGTGACCTCGGAGCATAGAATAACCTCCGAGAAACAAATACCAAGACTAACAAGTCAAATGACCACTTTACAAATTGATCCAGTCTTACTGATCAATACGGAACAAGTTACCCTAGGGATAACAGCGCAATCCTATTCTAGAGTCCCTATCGACAAGGCTAACTACGGGGAGGGAGGTGGATCAGGACATCCCAATGGTGCAGCAGCTATATTAATGGTTCGTTTGTTCGGAATTAAAGGGTTGTTACACCTGTATTAACGATTCAAAACCAGATGTTCGTGTTTGGTGC
>c2cb91ac-ac89-4743-bf48-b6986f2c51bb_Basecall_2D_000_2d Marta_PC_default_sample_id_0729_1_ch95_file263_strand_twodirections FAST5/downloads/pass/Marta_PC_default_sample_id_0729_1_ch95_file263_strand.fast5
GGACAGCGCGTATGTTCCGCCGCCGCTACCCAAAACATCACCTCTAGCATTACTAGTATTGAGGCACTGCCTGCCCAGTGACAACTGTTAAACGGCCGCGGTATCCTGACCGTGCAAAGCTAGCATAATCATTTGTTCCTTAAATAGGGACTTGTATGAATGGCCACGAGGGTTTAACGTCCTTGCCTGCTTCTAATCATGAGAAATTGATTGTCTCTTTTTAAACAGGAGGCGGAAAATACATTAATAGACGAGAGAAGACCCTATGGGAGCTTTAATTGACCTAAATCCAACAGAATACGACCCTCCACCGGATAGGGTACAAAACTTCGTGGATGCGTCGTTGAGGTACTCGAGCATACGCAATAACCTCCGAGAATCAAATACCAAGACTAACAAGTCAAATAACACTTTACAAATTGATCCAGTCTTACTGATCAAACGGAACAAGTTACCCTAGGGATAACAGCGCAATCCTATTCTCGCGTCCCTATCGACAATAGGGTTTACGACCTCGATGTTGGATCAGGACATCCCAATGGTGCAGCAGGGTTAATGGTTCGTTTGTTCACGATGCCAAGTCCACCTAGATCGTGGGGTTCAAACCCGACGTTCTGAGTCGTTTGT
>98b9a992-79d7-404d-a617-15f24e0a8cca_Basecall_2D_000_2d Marta_PC_default_sample_id_0729_1_ch193_file7_strand_twodirections FAST5/downloads/pass/Marta_PC_default_sample_id_0729_1_ch193_file7_strand.fast5
GTTGATTTCTTATCATGATATTGCTGCGTTGAACTCAGATCACGTAGGTCAAACTTTAAATCGTTGAACAAACGAACCATTAATAGCGATCCGCTGCACCATTGGGATGTCCTGATCCCTAACATCGAGGTCGTAAACCCTATTGTCGATAGGGATTCTAGAGAATAGGATTGCATGTGCTGTAGGGGCGACTTGTTCCGTTGATCTAAGTGACCAGACCGGGATCAATTTGTACAAATTTATATTTGACTTGTTAGTCTTGTGATTTGTTTCTCGGAGGTTATTCTATGCTCCGAGGTCACCCAACCGGAAATTTATAATCCAATCCCAAATATTTGTGTTGGTCCTTGGTGGAGTATTGTTATTCTGTTGGATTAGGTCAATAGTTACAAAAGCTCCATAGGGTCTTCTCGTCTTATTAATGTATTTTCCGCCTCTTCACGGAAGGTCAGATTTCACTGATTAGAAGCAAGAGACAGTTAAACCCTCGTGTGGCCATTCAGACCCCAATGCCCCTATTTGAAGGAACAAATGATTTATGCTACCTTTGCACGTCGGCATCGCCCCCATCAGTTTAACGAGTTGTCACTGGGCAGGCAGTGCCTCTAACAATACTAGTAATGCTAAGAGGGTGATGTTTTTGATAAACACATTGAGAATATCAGAGAAC
>9bf81ee0-90e3-4bbd-95c2-d0dcccb96bf2_Basecall_2D_000_2d Marta_PC_default_sample_id_0729_1_ch437_file81_strand_twodirections FAST5/downloads/pass/Marta_PC_default_sample_id_0729_1_ch437_file81_strand.fast5
GCTTCTTTGGTGCTGATATTGCTCGCCTGTTTATCAAAACATCACCTCTAGCATTACTAGTATTAGAGGCGGATTGCCTGCCCAGTGACAACTGTTAAACGGCCGCGGTATCTGACATCTAACGTGCAGGTAGCATAATCATTTGTTCCTTAAAATAGGGACTTGTATGAATGGCCACGAGGGTTTTAACTGTCTCTTGCTTCTAATCAGTGAAATTGACCTTTCCGTGAAAGCAGGGAAATACATTAATAAGACGAGAAGACCCTATGGAGCTTTAATTTGACCTAATCCGGCAACAGAATAACAATATACTCCACCAAGGACTAACAAATATTCTAATTGGATTATAAATTTCGGTTAGGTACTCGGAGCATAGAAATAACCTAGAGAAACAAATACCAAGACTAACAAGTCAAAGTAACACTTTACAAATTGATCCAGTCTTACTGGATCAACACGGAACAAGTTACCCTAGGGATAACAGCGCAATCCTATTCTAGAGTCCCTATCGACAATAGGAGCTTTACGACCTCGATGTTGGATGAGGACATCCAATGATCCAGCAGCTATTAATGGTTCGTTTGTTCGTATAGAGTTAGGGTTGGACAAGTGCTTAACAGTTTCGGGCTGAAGTTTCCTCATGCAAAATTAGGGGTTGATTTTAACAGCCAAGCGATGCGTTGGATACAAATCACGTAATGTTTTGGGCCCAGGCAGTGTTTAACAAAGTACAGGCATTTACGTCTAGTACCCAAATCACTAATTGTTTTTACCAAACAGGCGATGTTTCAGGCCGAGGCGAATCCGGTTTGAACTCAGATCAGCATTGATCGTTTTGATAAACAGGCGGGCCGGTTTTACGATACAGCATTATGTTTTGATAAACAGGCGATCCGTTTTTCGAACTCAATCAGTAATGTTTTGATAAACAGGCGACGTTTTATGTTTAGTAC
>fc0f59d2-2b7b-46ea-aa13-6de572f15941_Basecall_2D_000_2d Marta_PC_default_sample_id_0729_1_ch342_file186_strand_twodirections FAST5/downloads/pass/Marta_PC_default_sample_id_0729_1_ch342_file186_strand.fast5
GTTTCTGTCTTGGACTTGCTCAGGGTTTATCAAAACATACGTGATCTGAGTTCAAACCGGCCACATGATCTGAGTACAGACCGGACACGTGATCTGAGTTCAAACCGGGCACGTACATTGGAGTTCAACCGGATCGCCTGTTTATCAAAACATCGCCTGTTATTAAAACATACGTGATACACCTGAGATGAAATTGGGGCCGCCTGTTTATCAAACATACGATCTGAGTTCAAACTCGGGTCGCCGTTTATCAAAACATACGTGATCGAGTTCTAGACCGGATCGCCTGTTTATCAAACAGATTGATCTGAGTTCAAACCGGGCCGCCTGTTTATCAAAGACATTACGTGGCGTTACATAATTCCTCGGTTTCCACATAACCGAGTCAGCATTTAGAGGCAATTTACAATCGTGTTTGAACAAACGGAACCATGCTACGCTGCTGCACCATTGGGATGTCCTGATCCAACATGAGGTCGTAAAACCCTATTGTCGATAGGACTCTAGAGAATAGGGATTGCGCTGTTATCCTCCTAGACTTGTTCCGTTGATCAGTACAGACGCCGATCGATTGTAAAGTGTTACTTTGACTTGTTAGTCTTGGTATTTGTTCTCTCGAGATCTTCTACTGCCCCGAGGTCACCCAACCGAAATTATAATCCGATTAGAATATTTGTTGGTCCTTGGTGAGTATATTGTTATTCTGTTGGATTACGTAGATTAAAGCTCCATAGGGTCTTCTCGTCGTATTAATGTATTTCCGCTCTTCACGGAAAAGGTCAATTTCACTGATTGAGAAGCAAGAGACAGTTAAACCCTCGTGGCCATTCATACAAGTGCCGGGTTTAAGGAACAAATGATTATGCTACCTTTGCACGGTCAAGGATACCGCGGCCGTTTTAACAGTTGTCACTGGGCAGGCAATTGCTAGCCCAATACTAGTAACATGCTAGAGGTATGTTTTGATAAAGCGGCGCCAGTCCCATCCGATCACTAATCGATTTAATCGTTGAACAAACGAACCATTAATAGCTGCCGCTGCACCATTGGGCAGTGTCCTGATCCAACATCGAGATGAATCAACCCTAAGTTGTCGATAGGGATCCCTAGAAGTCACCCCTGTTATCCCTAGGTAACTTGTTCAGTTGATCAGTAAGACTGGATCAATTTGTAAATGTTATTTGACTTGTTAGTCTTATTTGTTTCTCGAGGTTATTCTATGCTCCGGAGGTCACCCGAACCGAAATTATAATCCAATTAGAATATTTGTTGGTCCTTGGGCGTATATATTGTTATTCTGTTGGATTAGGGTCAATTAAAGCTCCATAGGGTCTTCTCGTCTTATTAGATGTATTTTCCGCCTCTTCACGGAAGGTCAATTTCACTGATTAGAAGCAAGAGACAGTTAAACCCTCGTGTGGCCATCTTCATACAAGTCCTAGATTTAAGGAACAAATGATTATTAGGGCCCTTTGCACGGTCAGGATACCGCGGCTAGAGTTCAACAGTTGTCAATGGCGAAGGCAGATTGAGCTAGGTACAGGTATAATTAGAGAGGTAAAGTGAAGAGCTGAGTAT
>00a0eb50-acd6-4efd-9d64-648ba9d18f1a_Basecall_2D_000_2d Marta_PC_default_sample_id_0729_1_ch297_file116_strand_twodirections FAST5/downloads/pass/Marta_PC_default_sample_id_0729_1_ch297_file116_strand.fast5
CCGTGCTGATGCTCGCCTGTTTATCAAAGCTCCTCGCGCATTACTAGTATTAGAGGCACTGCCTGCGCAAATGTAGGACTGGTTCCTGGGCCGCGAAGTATCTCAACCGCGTGCAGGGCTAATGATTTGTTCCTTAAAATTAGGATTGTATGAATGGCCACACGAGGGTTTAACTGTCTCTTGCTTCTAATCATGAATTGTACTTTCCGTGAAAAGAGGCGGAAATACATTAATAAGACGAAGACCCTATGGAGCTTTAATTGTACTCTAAAGATCCAACAGAATAATATACTCCACTAAGGACTAACAAATATTCTAAGATCGATTACCGCTTTCGGTTGGGGTACCCGGGGATGAATAACCTCCGAGAAACAAATACTAAGACTAACACCGGTAAAGTAACATTTACAAATTGATCCAGTCTTACTGATCAACGCGGAACAAGTTATAGGGATAACAGCACGCGGGTCGCTTAGAGTCCCTATCACTAACAATTTGAGCGCTACATCGTTGGATCAGATACGCGGATCGTCGAAGAGCTATTAGTACTGTTTCGTTTGTTCAACGATTAAAGTCCACCTGTGATCTGAGATTCAAACCGGCCATTTTGAACATCAGGCAGTCCAGTCATCTTTTGATAAACAGGCGACCCGGTTGGCTGAACTCAGATCACGTACATCGCTTTTTGAATAAACCAGATCACCTGTAATGTTTGACATCAGGCGATCCGGTTTGAACTCAGATCACACGTATGTTTTGATAAACAGGCGATGGTTTTGATAAACACTAGAACCGGTTTGAACTCAGATCACGTAATGTTTGATAAACAGGCGTGCGGTTTAGACTCAGATCACGTATGTTTTGATAAACAGGCGATCCGATCACGTGCAGATCACACGTATGTTTGATGTAACAGGCGTACCCGGTTGGGATTTTGGATACAATCGCTGGTGTTTGATAAACAAGGCGACGTTTAGGCTTC
>edff2d73-8bea-4a0b-95f1-18d6e1cf4166_Basecall_2D_000_2d Marta_PC_default_sample_id_0729_1_ch211_file146_strand_twodirections FAST5/downloads/pass/Marta_PC_default_sample_id_0729_1_ch211_file146_strand.fast5
TTTTCTTTCTTAACTGTTGAGCCGCCTGTTTATCAAAACATCACCTCTAGCATTACTAGTATTAGAGGCACTGCCTGCCCAGTGACAACTGTTAAACGGCCGCGGGCTCCTGATCTTCAAATGTAGCATAATCAATTTGTTCCTTGTAAATAGGGACTTGTATGAATGGCCACACGAGGGTTTAACTGTCTCTTGCTTCTAATCAGGTTAGAAATTGACCTTTCCGTGAAGAGGCGGAAAATACATTAATAAGACGAGAAGACCCTATGGAGCTTCTTACGATTAAGCAACAGAATAACAATATACTCCACCAAGGACCAACAAATATTCTAATTGGATTATAAATTTCGGTTGGGGCATCTGGAGCATAGAATAACCTCCGAGAAACAAATACCAAGACTAACAAGTCAAAGTAACACTTACAAATTGATCCAGTCTTACTGATCAACGGAACAAGTTACCCTAGGATAACAGCGCAATCCTATTCGAATCCCTATCGACAACCTAGATTTACGACCGCGATGTTGGATCTCAGGACATCCCAATGGTGCAGCAGCTATTAATGGTTCGTTTGTTCAACGATTAAAGTCCTACGACGTGATCTGAGTTCAAAACCGGATCGCCTGTTATCACAGAACACATCGCCTGTTTACAAACATGATCTGGGGTTCGGGCCACTTCGCCTGTATATCAAAACATTACGTGATCTGAGTTCAGACTCGATACCCTGTTTTATCAAAACATCACGTGATATTGGCGTATTCGGGACAATCAGAAGCGTTTCTGTTTATGT
>1b9a02f9-9139-4a22-81ca-b04585f9781c_Basecall_2D_000_2d Marta_PC_default_sample_id_0729_1_ch137_file24_strand_twodirections FAST5/downloads/pass/Marta_PC_default_sample_id_0729_1_ch137_file24_strand.fast5
ATTTCTTTCTGTGCTGATATTGCTGGTTTGAACTCCAATCGGTTGCGGTCTGACTCAGATCATGTGGCCGGTTTGTGCAACCGGTATCAATAAGTATGTTTTGATAAACAGAAAGGCGGTAACATTGTTTGAACTCAAATCACGCTGCCCGTTTGAACTCAGATCACCGTATCTGTTTTGGCCCCACCCAAAAACATGTTCCGCTACCCAAACCGGTGCGTTACCTGCGTCCAAACCGCCTGGAGGAACAAACACATGCTTGGCCATATAGAAACACAGACCTGTCATCGGAGCAAACTGGGCCCGCCTGTTTATCAAAACATACGTACTTAGAGTTCAAACTCGAAACCAGGGTTTTAGTAGA
>7070e476-bcaa-445c-9086-79e9e6c93baf_Basecall_2D_000_2d Marta_PC_default_sample_id_0729_1_ch61_file81_strand_twodirections FAST5/downloads/pass/Marta_PC_default_sample_id_0729_1_ch61_file81_strand.fast5
AGTTCTTTCTGTAATGACTGCTCGCCTGTTTATCAAAACATCACCTCTAGCATTACTAGTATTAGAGGCACTGCCTTGCCCAGTGAACAATGCTAAACGGCCGCGGTATCCTGACCGTGCAAAGGTAGCATAATCATTTGTTCCTTAAATAGGGACTTGTATGAATGGCCACACGAGGGTTTAACTGTCTCTTGCTTCTAATCAGTGAAATTGACCTTTCCGTGAAGAGGCGGAAATACATGTCAATAAGACGAAGACCCCTATGTAGGAGCTTTAATTGACTAATCCAACAGAATAACAATATACTCCACCAAGGACCGACCAAATATTCGATTGGATTATAAATTTCGGTTGGGGTGACCTCGAGCATAGAGAATAACCTCCGAGAAACAAATACCAAGACTAACAAGTCAAATAACACTTTACAAATTGATCCAGTCTTACTGATCAACGGAACAAGTTATAGGGATAACAGCGCGCAATCCTATTCTAGAGTCCCTATCGACAATAGGCCCGTAATTCGAGCGATGTTGGATCAGGACATCCCAATGGTGCCAGCAGCTATTAATGGTTCGTTTGTTCAACGATTAAAGTCCTACGGATCTGGGTCTCCAAATTTAAAACCAGCGTTCGTGTTTAGCC
>51d5b13c-af43-4e74-96c3-3d1ca1cb5ac1_Basecall_2D_000_2d Marta_PC_default_sample_id_0729_1_ch239_file36_strand_twodirections FAST5/downloads/pass/Marta_PC_default_sample_id_0729_1_ch239_file36_strand.fast5
AGTATTAGATTTTATCAGAACGGGCGTTATCAAGGCTGAGTTGGGGTTCATCAAAAATGCCTGTTTGAGTTAAAAAACATACGTACCGGTTTTCAAAACCGGGTCGCCTGTTTAGTATCAAAACATACGTGATCTGGGAGTTCAGGCCAACCGCCGTCCCATGGGCAGTCAAAGGGATACACGAAGGCGTCAAATTTTACTGTTGAACAAACGAACCATTAATAGCGTATGCTGCACCATTGGGATGTCCTGATCCAACATCGAGTTATGTAAACCCTATTGTCAGGCCCAATTCTAGAATAGGATTGCGCTGTTATCCCTAGGGTAACTTGTTCCGTTGATCAGTAAGACTGGATCAATTTGTAAAGTGTTATTTGACTTGTTAGTCTTGGTATTTGTTTCTCGGAGGTTATTCTATGCTCCGAGGTCAGCGAAAACCGAAATTTATAATCCAATTAGAATATTTGTTGGTCCTTGGTGGAGTATATTGTTATTCTGTTGGATTAGGTCAATGCACCTCCATAGGGTCTTCTCGTCTTATTAATGTATTTCCGCCTCTTCGACACCCAAAGGTCAATTTCACTGATTAGAAGCAAGAGACAGTTAAACCCCTCGTGTGGCCATGCCATACAAGTCCCTATTTAAGGAACAAATGATTATGCTACCTTTGCACGGTCAGGATACCGCGGCCGTTTAACAGTTGTCACTGGGCAGGCAGTGCCTCTACAGGTACCTAGTAATGCTAGAGGTGATGTTTAGATAAACAGGCAAGTTCGTCCAGTGTTTATA
>7aef61e5-05ad-414c-a665-7db863194ece_Basecall_2D_000_2d Marta_PC_default_sample_id_0729_1_ch188_file59_strand_twodirections FAST5/downloads/pass/Marta_PC_default_sample_id_0729_1_ch188_file59_strand.fast5
GAATGTTGCCTGTACGTTTCCTGTATCGCGGGTCGTGACACGGCTCAGATCAAGGCGGATTGCGTAATCGTTGAACAAACGAACCATTAATAGCTGCTGCATACCCATTGGGGATGTTGGCCCTGATCCAACATCGAGTACGTAAACCCCACTGTGCCGGCCTAGGATAGAAGGCAATCCCCTGTTATCCAATGTTCCGGCGTTGATCAGAGTAAGACTGCATCCAATTTGTAAAGGTGTTACTTTGATTGTTAGTCTTGGTATTTGTTTCTCGGAGGTTATTCTATGCTCCGAACCCCAACCGAAATTTATAATCCGAATAATTAGAATATGTTGGTCCTTGGGTGGAGTATATTGTTATTCTGTTGGATTAGGGTCAATTAAACACCTCCATAGGGTCTTCTCATTTATTAATGATTTCCGCGCCTTCACGGAAAGGTCAATTCAATGGATAGAAGCAAGAGACAGTTAAAACCCTCGTGTGGGATTCATACAAGTCCCTACTTTCCGGAAACAAATGATTATGCTACCCTTTGCAGCGTCAGGATACGAGCGTTCCCCGTGTACTAACTGGGCATGAGGCAGTATGCGCCTCTAATATCCTAATAATGCTAGAGGGTGATGTTTTGATAAACAGGCGCCGAGTTTGAACTCAGATCACGTAATGTTTTGATAAACGAGGCAATCCGGTTTGAAACTCAGATCACGTATGTTTTGATAAACAGGCGATCCGTCTGAACTCAGATCACGTATAATTTTGATAAACAGGCGGTTGCGTTTGAACTCAGATCAATTATGTTTTGATAAACAGGCGTTGTTAGGCCATAACAGGCGGTTGCGTTTGAACTCAGTACACGTGTTGCGTTGAACTCAGATCAGTAATGTTTTTGATAAAGTAGAGGCGATCGGAGGCGTCTAACTCAGATCACGTGCGGTTTGGATGAACTCAGATCATGTTTTTGATAAACAGAGGCAGTCGAGCTGTTAGTGA
>2a7e80b1-1ca3-4288-b442-310ec1bdc8a7_Basecall_2D_000_2d Marta_PC_default_sample_id_0729_1_ch82_file158_strand_twodirections FAST5/downloads/pass/Marta_PC_default_sample_id_0729_1_ch82_file158_strand.fast5
GCTTTTCTTTGGTGCTGATATTGCTCGCCTGTTTATCAAAACATCACTCTAGCATTACTAGTATTGAGAGGCACTGCCTGCCCAGTGACAACTCGTTAAACGGCCGCGGTATCCTGACCGTGCAAGTAGCATAATCATTTGTTCCTTAAATAGGGACTTGTATGAATGGCCACACGAGGGTTTAACTGTCTCTTGCTTCTAATCAGTGGCGAAATTGACCTTTCCGTGAAGAGGCGGAAATACATTAATAAGACGAGAAGACCCTATGGAGCTTTAAAGTCACCGAATGCCAACAGAATAACACGATAGCCCTACCAAGGACCAACAAATATTCTAATTGGATTATAAACTTTCGGTTGGGGTGACCTCGGAGCATAGAATAACCTCCGAGAAACAAATACCAGACTAACAAGTCAAAGTAACACTTTACAAATTGATCCGCAATTGCTTAACTGGAACTAAGTTACTCGGAGCACCGG
>e2e423fe-3b16-47d8-8bd9-4d1dca548e8b_Basecall_2D_000_2d Marta_PC_default_sample_id_5248_1_ch216_file33_strand_twodirections FAST5/downloads/pass/Marta_PC_default_sample_id_5248_1_ch216_file33_strand.fast5
CAGACCTGGTCTAGGTGTTTATCAAAACATACCTGTGATCCGATTTAAACAGTGGGGTGTTTATCAAAACATCGCTTATGAGTTAAAACCAAACCCGCCTGTTTATCAAACATACGCGTACCGGAGTTAGAAACTCGGAACTGCGCCTGTTTATCAAAACATCGCCTGTTATCGCACCCTGTTTAAACATCGCCTGTTTATCAAAACATACGTGATCTGAGTTCAAACCGGCGCCTGTTTATCAAAACATACGTGATCTGAGTTCAAACTGGCTCGCCTGTTTATCAAAACATCACCTCTAGCATTACTAGTATTAGAGGCACTGCCTGCCCAGTGGACTATCGTTAAACGGCCGCGGTATCCTGACCGTGCAAAGGCGCAGCAATCATTTTGCTCCTTAAATAGGGACTGCTGAATGGCCACACGAGGGTTTAACTGTCTCTTGCTTCTAATCAGTGAAATTGACCTTTCCGTGAAGAGGCGGAAGCCCATTAATAAGACGAGAAGACCCCTCGGGGAGCTTTAATTGACCTAATCCAACAGAATAACAATATACTCCACCAAGGACCAACAAATATTCTAATTGGATTATAAAATTTCGGTTGGGGTGACCTCGGAGCATAGAATACTCCGAGAAGTAGCAACAAGTCAAAGTAACACTTTACAAATTAATCCAGTCTTACTGATCAACGGAACAAGTTACCTAGGGATAAACCGCAGATCCTATTCTAGAGTCCCATGACAATAGGACGATTGCGGGATGTTGGATCAGGACATCCCAATGGTGCAGCAGCTATTAATGGTTCGTTGGGCGTGGATTGGACACGTGATGAATTCGGATGGAGCGTTCAAACGTTTGACTGTTTCTTACA
>8f1fba55-1fd6-466b-9720-c75d7c2f6eeb_Basecall_2D_000_2d Marta_PC_default_sample_id_5248_1_ch194_file54_strand_twodirections FAST5/downloads/pass/Marta_PC_default_sample_id_5248_1_ch194_file54_strand.fast5
CAAATGTTGGTGCTCTCCAATATTGCTCGCCTGTTTATCAAAACATCACCTCCTAGCAGTCGACGATTATTAGAGGCAATGCCTGCCCAGTGACAACTGTTAAACGGCCGCGGTATCCTGACCGTGCAAAGGTAGCATAATCATTTGTTCCTCGGTAAATAGGGACTTGTATGAATGGCCACACGAGGGTTTAACTGTCTCTTGCTTCTAATCAGTGAAATTGACCTTTCCGTGAAGAGGCGGAAAATACATTAAACGACGAGAAGACCCTATGGAGCTTTAATTGACTAATCCAAAGGCCAACAATATACTCCACCAAGGACCAACTAAATATTCTAATTGGATTATACGCTTCGTCTAGTGACCTCGAGCATAGAATAACTCCGAGAAACAAATACCAAGACTAACACTAAAGGTAACACTTTACAAAAATTGATCCAGTCTTACTGATCAACGGAACAAGTTACCCTAGGGATAACAGCGCAATCCTATTCTAGAGTCCCTATCGACAATTAGAGTTTACGACCTCGATGTTGGATCAGGACATCCCCAATGGTGCAGCAGCTATCTTAATGGTTCGTTTGTTCAACGATTAATTCTACGTGATCTGGGCGCGATCTTCAAACCCAAACCGTTTTATTTTATGTTTC
>4ec5326f-e232-421e-b5e6-4074145eb1c2_Basecall_2D_000_2d Marta_PC_default_sample_id_0729_1_ch315_file83_strand_twodirections FAST5/downloads/pass/Marta_PC_default_sample_id_0729_1_ch315_file83_strand.fast5
AGAATATTTCTGTGCTCTGATTGCTCCATTTGAACAGATCACGGCCGACTTTAATCGTTGAACAACGAACCATTAATAGCTGCTGCACCAATTGGGATGTCCTGATCCAGACATGAGGTCTAACCGGATTGTCGATAGGACTCTAGAATAGGATTGCGCTGTTATCCCCCTAGACTTGTTCCGTTGATCAGTAAGACCACTCGGATCAATTTGTAAAGTGTTACTTTGACTTGTTAGTCTTGGTATTTGTTTCTCGAGAGTTATTCTATGCTCCGAGGTCAGGGGACCGAAATTTATAATCAATTAGAATATTTGTTGGTCCTTGGTGAATATATTGTTATTCTGTTGGATTAGGTCAATTAAAGAGCCCATAGGGTCTTCTCGTCTTATTAATGTATTTCCGCCTCTTCACGGAAAGGTCAATTCAATGGATTAGAAGCAGAGAAGAGTTAAACCCTCGTGTGGCCATTCATACAAGTCCCTATATTTAAGGAACAAATGATTATGCTACCTTTGCACGGTCAGGATACCCACGCGGCAGTTCACCCGTGTAAGGCAGGCATTAGGGCATTAGAGTAATGCTAGAGGGCTTGTTTTGACAGGCGGGAAGACGTATTTTATTTT
>28504716-fef4-4c31-92a0-5cb6937c954b_Basecall_2D_000_2d Marta_PC_default_sample_id_0729_1_ch84_file211_strand_twodirections FAST5/downloads/pass/Marta_PC_default_sample_id_0729_1_ch84_file211_strand.fast5
CGCTGAAAACCCACGTTAACTGATAGATAAAAGGACCGCCTGTTTATCAAAACATTACGGGTAATCTGTATGAGTTCAGACCGGGTCGCCTGTTTATCAGAGAGAACAGCATTAGTAATCGTACCAGCTACAGTTCAAACAGGGTCAGGATCCGAGACTTCTAATCGTTGAACAATAAAACGAATACCATTAATAGTGCTGCACCATTGGGGCATTCTCTGATCCAACATCGAGGTGGTAAACTCGGATTGTCGATAGGGACTCTAGAAGAGGCAACTTGCGCTGTTCCCTTAGGGTAACTTGTTCCGTTGATCAGTAAGACTGAGATCATCAATTTGTAAATGTTATTTGACTTGTTAGTCTTGGTATTGTTTCTCGGAGGTTATATTCTATGCTCTCCGAGTATCAGCCGAAACAGAAAATTTAACCGTATCCAATTAGAAATATTTGTTGGTCCTTATGAGTACTATTGTTATTCTGTTATGGATTAGTGATTACAATAAACAGCGCCCGTGTTTTCTCGCGTGTCTTATTAATATGTATTTCCCCTCTTCACGGAAAGGTCAATTTCAATAGGGTGATTAGAAGCAAGAAAGAGTTTAAACCCTCGTGTACCCAGTCATCGCCAGATTAACCCCTATTTAAGGAACAAATGATTTATGTAGGCTTTGCACGGTGGTCACCCATACCGCGGCGTTCGGAGTTGGACCAGGAGGCAGATTGCGGACGATTATCAGGCGTACATAGAGACCTGTTTTATATAGACCAGAGGCGATAAACGTTCGTCCAACTGTTTTATTAC
>7fe386e1-1cf3-4a05-9e03-ca026fe599d1_Basecall_2D_000_2d Marta_PC_default_sample_id_5248_1_ch56_file48_strand_twodirections FAST5/downloads/pass/Marta_PC_default_sample_id_5248_1_ch56_file48_strand.fast5
AATGTAATATATTGCTCGCCTGGTTTATCAAAACAATCACCTCTAGCATTGTTACTAGTATTAGAGGCACTGCCTGCCCAGTGACATCGTCGCTAAACGGCCGCGGTATCCTGACCCTGTGCAAAAGCTAGCATAATCATTTGTTCCTTAGTAAATAGGGACTTGTATGAATGGCCACACACGAGGGTTTAACTGTCTCTTGCTTCTAATCAGTGAAATTGATTTGCGTGAAGAGGCGGAAATACATTAAACAGACGGAAGACCGCTATCGGGGAGCTTGCTTAATTGACCTAATCCAACAGAGAATAACAATATACTCCACCAAGGACCAACAAATATTCTAATTGGATTATAAGACTTCGTGTTGGGGTGATGGAGCATAGAATAACTCTCCGAGAAACAAATACCAAGACTATAACAAGTCAAAGTAACACTTTACAAATTGTAATCCAGTCTTACTGATCAACGGAAATACAGTTACCTAGGGATAACAGCGCAATCCTATTCTAGAGTCCCTATCAATAGGGTTTACGAACCTCGATGTTGGATCAGGACCCCAATGGTGCAGCAGCTATTAATGGTTCGTTTGTGTTCACGATTAGAAGGTTTGGACTGTGATCTGGAGTTAAAACCGACCACCTGTCTGTTTGGTGTTTCTC
>11f3d68d-c3ee-4d44-829b-33bb155263c1_Basecall_2D_000_2d Marta_PC_default_sample_id_0729_1_ch55_file46_strand_twodirections FAST5/downloads/pass/Marta_PC_default_sample_id_0729_1_ch55_file46_strand.fast5
TATTCTCTGTTGGTGCCTGATATTGCTCGCCTGTTTATCAAAACATCACCTCTAAGCATTGAGTATTGAGGCGCACTGCCTGCCCAGTGACAACTTCGTTAAACGGCCGCGGTATCTCCCTGACCGTGCAAAGGTAGCATAATCATTTGTTCCTTAGTAGGGACTTGGGCGAATGGCCAGGGTTTAACTGTCTCTTGCTTCTAATCAGTGAAATTGATTTTCCGTGAAGAGGCGGAAATACATTAATAAGACGAGAAGACCCTATGGAGCTTTTAATTGACCTAATCCAACAACAGAATAACAATATACTCCACCAAGGACCAACAAATATTCTAATTGGATTATAAATTTCGGTTGGGGTACTCGGAGCATAGAATAACCTCCGAGAAACAAATAATAAGACTAACAAGTCAAGGTAACACTTTACAAAGTCGATCCAGTCTTACTGATCAACGGAACAAGTTACCCTAGGGATAACAGCGCAATCCTATTCTAGAGTCCCTATCGACAATAGGGTTTACGACCTCGATGTTGGATCAGGACATCCCAATGGTGCAGCAGCTATTAATGGTTCGTTTGTTCACGGATTAAAGTCCCTCTATAATTCTTGGGGTTTAAACCAAACCGTTTTAGAGTCTTT
>b9a19256-758a-43cf-a709-4ad428416e37_Basecall_2D_000_2d Marta_PC_default_sample_id_0729_1_ch271_file141_strand_twodirections FAST5/downloads/pass/Marta_PC_default_sample_id_0729_1_ch271_file141_strand.fast5
AACGACTGCGCCTGTTTCATCAAAGCCTGTAGATCTGAGTAACGGAATTTCTAAGTACCAGCAACGTCGCCTGTTTATCAAAACATACGTGATCTGAGTTCACGGCGGGTCGCCTGCTTATCAAAACATCGCCTGTTTATCAAAACATACGTGATCTGAGTTCAAACCGGACCGCCTGTTTATCAAAGCATCGCCTGTTTATCACAAACATACCGTGATTATCTGAGTTCAACCGGCGCCTGTTTATCAAAACATCACCTCTAGCATTACCTAGTATTAGAGGCGCACTGCCTGCCCAGTGACAACTGTTAAACGGCCGCGGTATCCTGAACCTCCGTGCAAAGCGGTCGATCATTTGTTCGGTAAATAGGGACTTGTATGGCAAACACACGAGGGTTTAACTGTCTCTTGCTTCTAATCAGTGAAATTGACCTTTCCATTGAAAGCAGGGGAAATACATTAATAAGACGAGGAGAATACCCTATGGGAGCTTTGGATTGACCTAATGCTTACACAGAATAACAATATACTCCAAGCAAGGACCAACAAAGTTTCTAATTGGATTATAAATTTCGGTTGGGGTACTCGGAGCATAGAATAACCTCCGAAACAAATACCAGACTATAACAAGTCAAAGGTAACATTTACAAATTAATCCAGTCTTTACTGATCAACCGGAACAAGTTACCCTAGGGGATAACAGCGCAATCCTATTCTAGAGTCCCCTATCGACAATAGGGTTTACGACCTCGATGTGCACCGTAGGACATCCCAATCGTGGCAGCAGCTATTAATGGTTCGTTTGTTTAACGATTAGGACTTCTACGTGATCTGAGTTCAACCGGACACGTGGTCTGGGCGGTCTAAGACCGGAGCGCTGTTTACCATACAACAGATCTTATACATTCATGGAGCTGTTCAAAATTTTGACTTTCCAGTAGGTATGC
>baf747fe-6b12-4367-87e0-ce997cc4085b_Basecall_2D_000_2d Marta_PC_default_sample_id_0729_1_ch369_file189_strand_twodirections FAST5/downloads/pass/Marta_PC_default_sample_id_0729_1_ch369_file189_strand.fast5
GGAATAATGCGGGTCGAGTGAAACTTTAATCGTTGAACAAACGGAACCATTAATAGCTGCTGCACCATTGGGATGTCCTGATTGCGGGAGACATCGAGTCGTAAACCCTATTGTCGATAGGGGACTCTAGAATAGGATTGCGCCCTGTTGGCTAGGGTAACTTAGTTCCGTTAATGAGTACAACTGAGCGATCAATTTGTAAAGTGTTACTTGACTTGTTAGTCTTGTACTTTGTTCGGAGGTTTACTCCATGCTCCGAGGTCAGCCGAAGCGGAAATGTCTAATCCAATTAGAAATATTTGTTGGTCCTTGGTGGAGTATACTTGTTATTCTGTTTGGATTAGGTCAATCCAAGCTCCATAGGGTCTTCTCGTCTTACATTAATGTATTTCCGCCTCTTCACGGAAAGTGAACTTCACTGATTTGAAGCAAGAGACAGTTAAACCCCTCGTGTGGCCATTCAAGATCCGAGTCCCACTTTAAGGAACAAATGATTGCTTGGCTTTGCGCACGGTTGACAGGATACGCGGCTCCGTTCCGAACCAGTTGTCACTGGGCAGGCAGTGCCTCTAATATCAGTAAGCCTCGAGGTAGTGTTTGAGTAGGAAATGTTCAATATTTGGCGTTTATTATAGTATGC
>7e56323a-078f-4ae0-ac42-1b314c8df1f3_Basecall_2D_000_2d Marta_PC_default_sample_id_0729_1_ch147_file56_strand_twodirections FAST5/downloads/pass/Marta_PC_default_sample_id_0729_1_ch147_file56_strand.fast5
CTGTTTCCTGTTGGTGCCTGCTGGGTCATGCCTTCTCTTGTTTGGCTCAACGGCTCCTCTAGCATTACCTAGTATTACTAGGCCGAAGGCTGCCTGCCCTACCATGTAACAACTGTTTAACGGCCCGCCTGGACTGCTGTAAATCTCGTGCTATAGCACTAATCATTTGTTCCCTTGAACTCCGGTGTAATGCCGAATGGCCACAAAGCCGCCAGGGACCGTGTCCTCCTGTCTCTTGCTTCCTAACTTCAGTGGAAATCTTGACCTTTCCTAGTGCACGCGGCGGAAATACATTAATAATAGGACGAGAGGACACTCCTATCGCGAGCTTTGGATTGGCCCGTGGACTCAACAGAATAACACGTAGCTCACTCCTAAGCACATTAAACTAAAGACTTATTCGGACTTGGGGATCTCGAACTTTCTACTTCTATAAGCCTGGACCTCGACGAAGCTCCTCAGAAAGACATCAGGTACACGAAGACTAACAAATGCACACTGACAAAACACGTGTTACGTGACTTCGAGTTGTCTGACTTAACTTAACGCGAAATAAGTTACTCCGCCGCAAACACCCCCAATCATTCGTTCCCCGAATCCTATCTAACGACCGCCGATTGTCCGACCTCCATTGTTGGATCCAGCACTGACCTCCCAATGGTGCCTGCATCCAGCAACTGCTGGCGTTGCGTTTGTTTCAACGATTAAATTCTCGACGATCTCTGCAGTTCAAACCGGCCGGTTGGATGAATGAAGATCACATGTCCGCAATTCATTAGTTTGGAACAAACGAGGAACCAAGCATGCGTAGGCTGCGAATGCAGCAGTTCGAGAATGTCCTTAAGATCCAACACATCCGAGTCATGCTGAAATTGTCCAGTAGGATAGGGGATCGGGAGTTGAAGAGTGGATTTCTATGTCCGCGGAGGTAAACTTATTTCCGTTGATCAGTCAAGACTGAGAAGTCACGTCTTGACGCCTATGTTAGTTTGGCATGTGGTCGTTGTCGTCTTGCTGAGTTCATGTTCTCCGGGAGGTCAGTTTCTCTATTGAGGCGATCACCCCGCAAATAGGAAAGTTCATAATTATAAGTTAGAATGTCTTTATCGTTAGTGCTGTAGGGAGGTCATATTATGTTATATTCGTGTTTAGGATCTAGGTCAAGTCTAAAGCTGGCACCCCGTATGTCCTCTCGTCTTGGGTCGAATGGTTCCCCGCCTCGTCCTCACGGAAGAGCCGGTTTACACTGCGATTGATTAGAGAAGCAAGGAGCAAGTTAACAACCCTCGGCTTTGTGGCGTTACGCCATACACATTTAGCGAGTTCAAGGAACAAAACCCGTACTATTGGAGCTAGATTTGCACGCGGTCACAGGAGCCAAGAGATGCGAGGCCGTTTTAAACAGTCATGTCACACTGGGCGGGAAGAGGCATGCTTCAATATTAGAGGTACACCGCTAGGTAGTGTGAGGGAGAGCCGTGTCGATAAAATAGCGGGAAGGGTGTTCCGTTTATAGGTGTTTG
>29a8d9ab-edb8-4184-82d0-f6266aa51524_Basecall_2D_000_2d Marta_PC_default_sample_id_0729_1_ch146_file20_strand_twodirections FAST5/downloads/pass/Marta_PC_default_sample_id_0729_1_ch146_file20_strand.fast5
TTTTTTCTGATTTCTCTGTGCTCTGGTCTTGCTGTTGAACTCAGATCACGTATGTGTTTTGATAAACAGGCGATGTTTTGATAAACAGCGGAGGGTTGGACACGCAGACCACTAAGCGTCCGATAAATTTAGTAACCGAGTCTGACACTCTACAGATCAATGTTTTTGATAAACATCCTCACTGGATAGGAATCCAGACTAATGTTTCAATGATAAACAGGCGGTTCCACGGTTGAACTCAGATCAATCATGTTTTGATAAACAGGCGGGTTCCCGGTTTAACGACTCAGATTACCGCATCGGGTATGTTTGACATGGCACTAGGGGTTGCAGGCGCGTTAATCGCTCCGAGTGGATAACACGCTGCCGGAGTGTTACAAACAGACTAGCAGGGTTTTATCAAAACCGGGGCTGCCTGGCGTCCAAAACATACAGGATTGGAGCGACCGGGACTCCTATTGTTTATCAAAACACGAGCATTGGATGCAGTCCCAGGCGATGAATGCCTGTTGTCAAACAGAGGTAGAAGCGGATGCCGAACCGGTTTTCCCCGAGGCGAATTCCCGGTCGTTGTAAACAGCCGGATTCGCCCGCAACGCCTCCCGCCGTAGTGTAACGATCCGACCGGAGATCGCCATTTCAACCGGCCGCCGGCACGCAGACTTCATGAGGTATGAGTGCCAGAAAGTCGGGCCCGGTTCGAACCCCACGCAGTAGCTAAATGTTTTATCATAAGATAAAACAGCATGGTTGACAATCTTATACGGATTGTCAATGAGCGGCCAAAGTTCGAGGCTCTCAGGCAGAAGATGTGTACGATTGATTTTGGCTCGATAAACAGGGAGATCCGGTTTGGAACTCCAGATCACGTAGATGTTTTGATAAACAGGCATATCGCAGTTTGAACTCAGATCAATCTGTTTTGGATAAAAACCCCGCTGGAAAACTCCACGCATGCCTCGTTTGAACTCAGATCACGTATAATGTTTTTGATAAACAGCGGGCTGAGGCGATCAAACACAGGGGGTTGTTATCCGATGACCAGATCAGCTAGGTTGCTCGTTTGAATCGTAGACAGTACCGTTGATAAACAGGCGATCATTGCGGTTGAATTGAGATCATGTTTTAGATAAACAGGCGATGTTTGATAACAGGCGATCCGGAGTTTGAACTCAGATCACGTAGGTCGTTAGAAACCGGCAGGTTCAATGGGATATTTAGTTCTGATAAACAGGCAAGTTCTGTTTGTCGTTGGTC
>e9ccff44-a4d0-4992-b024-a7dff14781de_Basecall_2D_000_2d Marta_PC_default_sample_id_0729_1_ch147_file35_strand_twodirections FAST5/downloads/pass/Marta_PC_default_sample_id_0729_1_ch147_file35_strand.fast5
GTTTTTTCTGTTGGTGCCTGGACTGCTCCAGTCTTCATGCTCGATAGCGAAATCCATAATCACCGCTCAATTGCAATCGTTGAACAAACGAACCATTAATAGGTCGCTGCACTACCGTCCCCATGTCCTGGATCCCAACATCACCGAGTATGTAATCGCGGATGTGCCCTAATAGGGACTCCTAGAGAATAGGCATTGCGCCTGTTATCTCCGCGCGCAACTTGTTCGCGTTGGTCTACTAATAAAAAACGGGTTCGATTTGGACAGGTGTATGTTAGCATTCTATTGTCGTCTTATTTGTTTTCCTCGAGGTTATACTTCTATGCTCCGAGTAGCACGCAACGCGAAATTTGACGCTAACCGTGACAGAGATTTGTGTTGGTCTCTTGGTGGGAGTAGACTTGTTATTCTGTGTTCAGACCTTAGGTCAATCCGACATTGCCATAGGGTCTTCTCGTCTTGTATGCCTCGTTCGTTTTCCACGGAAGGAGGACCTTCACGCAGAGCGTAAATTCAATAATTGGAGGCGCACGCTTCCGCTAGTTGACCCCCCTTCATACAGAAGTTGGGCTTTAATAGGAACAGAACTGATTATTATGCCTACCTTTGCACGCCGTCAGGATACTGCCGAGGCCGGTCCAACAGTTGTCACTGGGCACAGGCAGGTTGCCTCGCAATATCAGGGTAATGCCTAGAGGGTGATGTTTTGATAAACAGAGGCAAGTTCATATGTTGATGTTTATAGTTAC
>770692b2-a901-4965-8938-b8d51b7239a2_Basecall_2D_000_2d Marta_PC_default_sample_id_0729_1_ch422_file62_strand_twodirections FAST5/downloads/pass/Marta_PC_default_sample_id_0729_1_ch422_file62_strand.fast5
GCTTTTCTTTGGTGCTATACTCTTGCTCGCCTGTTTATCAAAACATCACCTCTAGCATTACTAGTATTGAGGCACTGCCTGCCCAGTGACAACTGCGTCCAAACGGCCGCGGTATCCTGACCGTGCAAAGGGTAGCATAATCATTTGTTCCTTAAATAGGGACTGTATGAATGGCCACACGAGGGTTTGACTGTCTCTTGCTTCTTCGATCGCCAGTGAAATTGACCTTTCCGTGAAGAGGCGCAGTAACAGCATTAATAAGACGAGAAGACCCTATGGAGCTTTAATTGACTCGTACAACTCCGATAGCCCTGACACTCCACCAAGGACTACAACAAATATTCTAATTGGATGTTATAAATTTCGGTTGGGGTGACCTCGGAGCATAGAATAACCTCCGAGAGAAACAAAATACCAAGACATAACAAGTCAAAGTAACACTTTACAAATTGATCCAGTCTTACTGATCAACGGAACAAGTTACCCTAGGGATAACAGCGCAATCCTATTCTAGAGTCCCTATCGACAATAGGGTTTACGACCTCGATGTTGGATCAGGACATCCCAATGGTGCATAAGCTATTAATGGTTCGTTTGTTGTTTAAATGATTTAAAGTCCTACGTGATCTGAGTACGGTCAGTAACCGATAAGTACCGTTAGTGGCAAGTCAAAACATTTTACTCTATAAACAGGCGATCTGGTTGGTGAACTCAGATCACGTATGTTTTTGATAAACAAGGCGATCCGGTCTGGCGAAGGTATTGATAGCCGTTCAGCGGTTTAAATGAGATCACGTGATCCAGTCTGAACTCAGATCACGTGTTGGCCGTTAACATGACCAATCTAACCTAATGTTTTGATAAACAGGCGAACCGGTCTGGAACTCAGATCACGTAATGTTTTGATAAACACAGGCGACACGTTCTGTTTATGT
>91da9e29-435c-43d2-8378-e14d4e381153_Basecall_2D_000_2d Marta_PC_default_sample_id_0729_1_ch228_file47_strand_twodirections FAST5/downloads/pass/Marta_PC_default_sample_id_0729_1_ch228_file47_strand.fast5
TTTTTCTGTTGCTGATATTGCTCCGGTTTGAACTCAATCACGTAGGACTTTAATCGTTTCGAACAAACGAACCATTAATAGATCCGCTGCACCATTTCGCGATGTCTCCTGATCCAACATCGAGGTCGTAAACCCACTTTACGGGATTCTAGAATAGGATTGCGCTGTTATCCCTAGGGTAACTTGTTCCGTTGATCAGTAAGACTGGGATCAATTTGTAAAGTGTTACTTTGACTTGTTAGTCTTGGTATTTGTTTCTCGGAGGTTATATTCTATGCTCCGGAGGTCCACCCCAGCAACGGAAATTTATAATCCCAATTAGAATATTTGTTGGTCCTTGGTGAGTATTGTTATTCTGTTGCTGGATTAGGTCAATGCTGTGAAAGCTCCATAGGGTCTTCTCGTCTTATTAATGTATTTTTCCGCCTCTTCACGGAAAGGTCAATTTCACTGCAGCAGGGGGCGTTAAACCGCTAGTTGGCCATTCATACAATGCCCACTTTAAGGAACAAAACTAGGTGCTATTATGCACGGTTGCGGTCAGGATACCGCGGCCGTTTAACAGTTGTCACTGGGCAAGCACCTCTTGGGCAAGTTGCACCTAGTAACTAGTAGTGCGCCAATGTTTTGATAAACAGGCCCCTGTCCGAGTATCAAAACAGAGTAGTCAGGGTCAGTGGAGTTAAAAACCCGACCGCTAGGTTTATTAAAACAGATAGACAGTGGGTTAGCGAAATTCGGACTCGGCCCCACTGTTTAAAAACATTATACACGTATTAAACGAATATTCAGGGCGAT
>27fc40dd-fa0f-4bdb-8f8c-43e22d029c02_Basecall_2D_000_2d Marta_PC_default_sample_id_0729_1_ch452_file126_strand_twodirections FAST5/downloads/pass/Marta_PC_default_sample_id_0729_1_ch452_file126_strand.fast5
CCCTGATATTAGCCGCCTGTTTATCAAAACATACGTACTGAGTTCAGACGCTCACGCCTGTTTATCTAAACATTACGTGATCTGAGTGCGAAACCCGCACGTGATCTGCAGGTTCAACGCTCGCTGTTTATCAAACATACGTGATCGCAGTCAAAACTGGGGTCGCCTAGTTTATCAAAACACTACGTGATCGGTTTAAAACTAGGCTTTGGAGATAGAACCGATTAGAAGATTCCTAATCGTTGAACAAACGAACCATTAAGCTGCTGCAAGCATTGGGATGTCCTGATCCAACATCGAGGTCGTAAACCCTATTGGATAGGGATTCTAGAATAGGATTGCGCTGTTATCCCTAGAGACTTGTTCCGTTGATCAGTAAGACCGATCAATTGTAAAAAGTGTTACTTTGACTTGTTAGTCTTGGTATTTGTTTCTCGGAGGTTATTCTATGCTCCGAGGTCAGCCCCAACCGAATTTATAATCCAATTGAATATTTGTTGGTCCTTAGGAGTATTGTTATTCGTGCTTCAATAGGTCAATTAAAGGCTCCATAGGGTCTTCTCGTCTTATTAATGTATTTCCGCCTCTTCACGGAAAGGTCAATTCACTGATTAGAAGCAAGAGACAGTTAAACCCTCGTGTGGCCATTCATACAAGTCCCTATTTAAGGAACAAATGATTATGCTACTTTGCACGGTCAGGGATACGCGGCCGTTTAACAGTTGTCACTGGGCAGGCAGTGCCTCTAATACTAGACAAGTGCTAGAGGGTGTTTGTATGATAAACAGGCGAAGTTCTTTTAGCTGTTAGTGCC
>61112b4b-3131-4acc-a661-70815a846549_Basecall_2D_000_2d Marta_PC_default_sample_id_5248_1_ch359_file37_strand_twodirections FAST5/downloads/pass/Marta_PC_default_sample_id_5248_1_ch359_file37_strand.fast5
GTTTGGACTTGCTCGCCTGTTTATCAAACATCACCTCTAGCAGGTTACTAGTATCCGGCAAAATGCCTGCCCAGTGACAACTCGTTAAACGACGGCCCGCGGTATCTGAACCGTGCAAAGGTAGCATAATCATTTGTTCTTAAATAGGGACTTGTATGAATGGCCACACGAGGGTTTAACTGTCTCTTGCTTCCCAATCAGTGAAAATTGACCTTCCGTGAAGAGGCGGAAATACATTAATAAGACGAGAAGGTACACCCTATGGAGCTTTAATTGACCTAATCCAAACAGAATAACAATATACTCCACTAAGGACCAACAAATATTCTAATTGGATTATAAATTTCGGTTGGGGTGACCTCGAGCATAGAAATATGACCTCCAGAAACAAATACTAAGACTAACAAGTTCGGACGGCATTTACAAAATTGATCCAGTCTTACCTGATCAACGGAACACAGAGTCCCTAGGGGATAACAGGGGCAATCCCCATTCTCTAGAGTCCCATGACATAATAGGGTTTACGACCTCGATGTTGGATTAGAACCCAATGGTGCAGGATAGACTTAAGCTTCGTTTGTTTAAACCCCATTAAAGGGGATTACACCTGTATTAAAAATCTGAATTTGTTGAA
>c2fd0ab8-5f7e-4608-8575-5d8aec6b6888_Basecall_2D_000_2d Marta_PC_default_sample_id_0729_1_ch73_file216_strand_twodirections FAST5/downloads/pass/Marta_PC_default_sample_id_0729_1_ch73_file216_strand.fast5
CAACTTTCTGCTCCTCTGGTTGCTCCCGGGTTTGGAACTCCCAATGGCATGTATGTGTTTTGTGGTAAACCCGGGGAAGTGCGGTTCAACCGCCCGGACTGCGTGTTGCGTTATCCCACTCACGAGTCAGCCCGTGTCGCCGGTTTTGAACCTCCCAGATCAGTAATGTTTCGGCTCGAGGCAGAATTACCGCGTTTGGAACGCCCAGATCGGATCTAATGTGTTTTGGGTATAAACCCGGGAATGTGTTTTGAGTCAACATCGCGGCGAAGTTTTACCAACAACCCGGCGATCCCGCGGTTTGAACTCAGATCACTAGTATGTTTTGATAAACCAGGCAGAGCGTTTATGTTT
>e87ca9d5-2335-4eb7-8ebf-72cc14905105_Basecall_2D_000_2d Marta_PC_default_sample_id_0729_1_ch193_file181_strand_twodirections FAST5/downloads/pass/Marta_PC_default_sample_id_0729_1_ch193_file181_strand.fast5
GCTTCTGTTGGTGCTGATATTGCTCGCGCCTGTTTATCAAAACATCACCTCTAGCATTACTAGTATTTGTAGAGGCACTGCCTGCCCAGTGACGACTGATCGTTAAACGCTAGGCCGCGGATCCTGACCGTGCAAAGTAGCATAATCATTTGTTCCTTAAATAGGGACTTGTATGAATGGCCACACGAGGGTTTAACTGTCGCCTGCTTCTAATCAGTGAAATTGATTTTCCGTGAAGAGGCGGAAACATTAATAAGACGACAGACCCTATGGGAGCTTTAATTGACCTAATCCAAACAGAATAACAATATACTCCACCAAGGACCAACAAATATTCTAATTGGATTATAAATTTCGGTTGGGGTGACCTCGGAGCATAGAATAACCTCCGAGAAACAAACCAAGACTAACAAGTCAAAGTAACACTTTACAAATTGATCCAGTCTTACTGATCAACGGAACAAGTTACCCTAGGGATAACAGCGCAATCCACTTCTAGAGTCCCTATCGACAATAGGGTTTACGACCTCGATGTTGGATCAGGACATCCCAATGGTGCAGCAGCTATTAATGGTTCGTTTGTTCAACGATTAAAGTCCTATTGATCTGGGGTTCAAACCAACGTTCATTTATAG
>1abbbb9a-8334-47c8-b1a5-045a63927edf_Basecall_2D_000_2d Marta_PC_default_sample_id_5248_1_ch263_file3_strand_twodirections FAST5/downloads/pass/Marta_PC_default_sample_id_5248_1_ch263_file3_strand.fast5
GAAAACCTCCTGATGACCGACGGGACGATTGCACCGCCGCATGGCGACGCGAATGCAATGCGTTATCCCCTCAATGTTCATGTCCCGAAACGGGTGGGATCAATTTTGTAAGGTGTTACTTTGACTGTTAGTCTTGGTTATTTGTTTCTGGTATAAGAGATGGTCCCTGTAGTCACCCGGGCCCCAGAAACTGGAAATTTAGCGACTGATCGAATTAGGAATATTTGTTGGTCTTATCTTAGCGATATAACTTGTTACTTCTGTGTTGGCATTAGTAGTCAATGACGATGCCGGCTCCATAGGGGTCTTCTCCTGCTTTATCTGCTATGTATTTCCGCCCCCTCTTGTCACGGAAGAGAAGTTCGTACGGATTAGAAGCAAGAGACAGTTAAACCGCGTGTGGGATGCGCACCTCCGAGTTAGAACAACGTCTAAGGAGGCGCTCGTCTTGGACGTAATTAACCCGGCTAAGTTTAGTAAGTCCGCGAGTACGCAGCGTTCTAGCATTGTCTACATCGAGGCAGTAGTGGAACACTAAGCCATATGCGCAAAATATCGTTGATAGACCCGAGGCAGCAGTCCCAACCCAGTGGTGTGATCAAAAGACGATGTTTAACAAGTTTTGTCATATCTCAGTAGAACTAATGTTTGGACCAGGGAGTGGTGTTT
>7f280e05-fc8f-49da-9638-0a1e802b07ae_Basecall_2D_000_2d Marta_PC_default_sample_id_0729_1_ch144_file248_strand_twodirections FAST5/downloads/pass/Marta_PC_default_sample_id_0729_1_ch144_file248_strand.fast5
TTTCTCGCTGAGCTTGCTCTGAGTTTGAACTCAGATCACGTAGGACTTTAATCGTTGAACAAACGAACCATTAATAGCTGCCTGCACCATTGGAGGGTCCTGATATCCAACATCGAGGTCGTAAACCCTATTGCGGCCGCGACTCTAGAGAATAGGATGCCGCTGTTATCCCTAGGTACTGTCCGTTGATCAGAACTGGATACGTACATTTGTAAAAAGTGTTACTTTGATTGTTAGTCTCTTATACTTTGTTTCCCGGGTTATTCTATGCTCCGAGAGGTCAGCGAAACCGAAATTGGCTAATCCAATTGGCGAATATTTGTTGGTCGGTGGTAGCGTATATATTATTTATTCTGTTGGATTAGGTCAATTAAAGCTCCCATAGGGTCTTCTCGTCTTATCTTAATGTATTTTCCGCCCTTCACGGCGGAAGGTCAATTTCACTGATTAGAAGCAAGAGACAGTTAAACCCTCGTGGCGCCATTCATACAAGTCCCATTTAAGAAACACGCGGATAGGGTCTTGGACACCATGTCAGAGTCAGGGGGCTACCAAGAATCAGTTTAAGCGATTGTCACTGGGCGAGGCAAGATTACACCAATAGGGTACATCCGCCAGAACGTATTTGATAAACACAGGAGAAGTTTTTAAGTTTATGTTATTAC
>8d6d093c-baec-4e1d-99ee-9488a66ec9e4_Basecall_2D_000_2d Marta_PC_default_sample_id_0729_1_ch176_file118_strand_twodirections FAST5/downloads/pass/Marta_PC_default_sample_id_0729_1_ch176_file118_strand.fast5
TCTTTTCTGTTGATCAACTATTGCTCGCCTGGTTTATCAAAACATCAGCCCCTCCCGTGCATGAGGGTACGTGGAGGCACTGCCTGCCCAGTACGGATACGTCCAAACGGCCGCGGTATCCTGACCGTGCAAGGTAGCATAATCATTTGTTCCTTAAATAGGACTTGTATGAATGCCACACGAGGGTTTAACTGTCTCTTGCTGTTCTAATCAGTGAATTGACCTTTCTCGTGAAGAGGCGGAAATACATTAATAAGACGAGAAGACCCTATGGAGCTTTAATTGACCTAATCCAACAGAATAACAATATACTCCACCAAGGACCAACAAATATTCTAATTCTGGATTATAAATTTCGGTTGGGGTGACCTCGGAGCATAGAAGCTCCGAGAAACAAATACCAAGACTAACAAGTCAAAGTAACACTTTACAAATTGATCCAGTCTTACTGATCAACGGAACAAGTTACCTAGGGATAAAGGGCAATCCTATTCTAGAGTCCCTATCGACAATAGGGTTTACGACCTCGATGTTGGATCAGGACATCCAATGGTGCAGCAGCTTAATGGTTCCAGGAGTTCGTTTGTTCATACGGATTTAAAGTCCTACGTGATCTCCGTTCAAACCGACAAGGCCGTTCTGTTTTG
>fea6ad7c-40c2-40c6-913a-d48271ea3141_Basecall_2D_000_2d Marta_PC_default_sample_id_0729_1_ch222_file191_strand_twodirections FAST5/downloads/pass/Marta_PC_default_sample_id_0729_1_ch222_file191_strand.fast5
GACTTTTCTGTTGGTGTAATATATTGCTCCGGTTTGAACACTCAGATCACGTAGGACTTTAATCGTTGAACAAACGAACCATTAATAGCTGCTGCAGCATTACCCATGTCCTGATCCAACATGGAGGTCGTAAACCCCTATTGTCGATAGGGACTCTAGAATAGGATTGCCTCTGAGGTTGCCCCCTAGACTTGTTTCCGTTGATCAGTAAGACTGGCGTACACGGATTTGTAAAGTGTTATTTGTAAATTGTTAGTCTTGGTATTTGTTTCTCGGAGGTTATATTCTATGCTCCGAGGTCACCCCGAAACCGAAATTTATAATCCCAATTAGAATATTTGTTGGTCCTTGGTGGAGTATATTGTTATTCGTTGGCCAATTGAGGATTAAAGCTCCATAGGGTCTTCTCGTCTTATTAATGTATTTCCGCCTCTTCACGGAAAGGTCAAGATTCAAAGCATTGAAGCAAGAGACAGTTAAACCCTCGTGTGGCCATTCATACAAGTCCCATTTAAGGAACAAATGATCCTGCTACCTTTGCACGTCAGAGTAGAGAAACAGTTCCTCAGTTGTCACTGGGCAGGCAATCCGCTAATACTAGTAAGATGCTAGAGGTGATGTTTATGATAAACAGGCGCCGGTTTGAGTAGCAATCACGTATGTTTTGATAAACAGGGCGATGTTTGATAAACAGGCGATGTTTTGATAAGCAGGCGAATGCGGTTTGAAACTCAGATAATTCTACGTATGTTTTGATAAACAGGCGATCCGGTTTGAACTCAGATTACACGTAATGTTTTGATAAAACAGAGGCGACCCGGTTTGAACTCAGTACTACGTAGATGTTTTGACAAGTAGAGGCAGATTCTGATGTTTATGTTTTC
>20e1fb9f-e722-4e68-b873-b18c737b802a_Basecall_2D_000_2d Marta_PC_default_sample_id_0729_1_ch193_file241_strand_twodirections FAST5/downloads/pass/Marta_PC_default_sample_id_0729_1_ch193_file241_strand.fast5
AATTGCTCGCGTTTATCAAAACATAGCTTCCTACACACACATGTAGAAGTAACGCCTTGCCCTGCGGAGATATCTAAACGGCCGCGGCAAGCAAACCGTGCAAAGGGCGCACAATGTAGATGTCCGGTATCAAAGGTGAGATCGATCTGAAAGGCAACATGAGAAAGACCTGTTATCTCCTAGGACAAGCCGATGAATTGAACTGTCAGTACAAAAGCTGACATAAATAAGCAAGACTAAAAGATAGATCCGGAACTTTAACAACTACTCATACCAGGTGTGAACAGGCCTTCAGTTGTTGTGGACAATTAGAAATTAACTTCATGATAATTAAGACCCACAGTCTGCCTAAAACCACGACCCAGTTACACTGATTACGGGAAACAAGCTACCGAGGGATAAAAGCGCCACCTTCTGCACGCGTTACCTCATATCAACAAGAAGACCTACGACCGCTCTGTCAACTCGGGGCATCCTGACGGTGCAACGCTGTCAACGGTTCGTTTGTTCAACGACTAACACCAAGGGACTTGGGGTTCAAACCGGCGCGGTTATCAAAAGCTCTAGGTCGTTAAAAAACATGATCTCATGTCAAACCGACCTCGAATCTTGACTCAGGTTCAAACACAAGATCTGTATTATAGGGTTCAACCAAACCCTATGGTTTACAAAACATTACGTACTGCCCGTAAATTTTCAATGAGGCTAGTCAAACATTTTACGTATCGGGTCTCAACTGGGGCCCCATTACTAAATATGCGCAGAGGGCTTACTGCCTGCCCAGTGACATCGTTAAACGGCCGCGGTACTCGTATAAATTCAGGACTAGCATCAATCATTTGTGTTCCTTAAATAGGGACTTGTATGAATCTCGACACGAGGGTTTAACTGTCTCTTCTGCTTCCGTAAGGGTCTGAAATTATTTCCGTGAAGAGGCGGAATACAAGTCCACTGAGACGAGAAAGACCCGCCTATGGAGCTTTAATTGACTCCTAATCCAACAGAGAATAACAATATACTCCACCAAGGACCTAACAAGACTTCTAATTGGATTATAAATTTCGGGTTGGGGTGACCTCGGAGCATACGAATAACCTCCCGGAAACAAATACACCATGACACTAACAAGTCAAAGTAACACATTTACAAATTGATGCCAGTCTTAACTGTATCAACGGAACACAGTTATAGGGGCGATAACAGCGCGGTACACTTCTAGAGTCTCCCTATCTGGTATCACAACAATAGGGTTTACGACCTCGATGTTGGATCAGGACATGCGCAATCTATGCAGCGAAAGAGGTAATGCTCATCTGGTTCGTTTGTGTTCAAGAATATTGCCGTACACCTCGTACTTGACCGATTTAAACTCGAAAGCTTTCGTTATGTCGC
>c9d036e4-77b0-42d3-9372-9ef693be418b_Basecall_2D_000_2d Marta_PC_default_sample_id_0729_1_ch387_file45_strand_twodirections FAST5/downloads/pass/Marta_PC_default_sample_id_0729_1_ch387_file45_strand.fast5
TTCTGTTGGTGCTGATATTGCTCGCCTGTTTATCTACAAACATTAATCGTACCCTGGTTCAAACGGTGGAACACGTAATCTGAGTTCAGACCGGGTCGCCTGTGTTTTTTATCAAAACATCACCTCTAGCATTACTAGTATTAGAGGCGGCAACTGCCTGCCAGTGACAACTGTTAAACGGCCGCGGTATCCTGACCGTGCAAAGGTAGCATAATCATTTGTTCCTTAATAGGGACTTGTATGAATGGCCACACGAGGGTTTAACTGTCTCTTGCTTCTAATCCAGTGAGCAAAATGACCTTTCCGTGAAGAGGCGGAAACACATTAATAAGAACGAGAAGACCCTATGGAGCTTTAATTGACCTAATCCAACAGAATGACAATATACTCCACCAAGGACCAACAAATATTCTCGGATCGGATTATAAATTTCGGTTCTAGGTACTCGAGCATAGAAGATAATCTCTGAGAGAACAAATACCAAGACTAACAAGTCGATAACATTTTACAAATTGATCCAGTCTTACTGATCAACGGAACAAGTTACCCTAGGCATAACAGCGCAATCCTATTCTAGAGTCCCCTGACAATAGGGTTTACGACCTCGATGTTCCAATTAGACATCCAATGGTGCAGCAGCTATTAATATGGTTCTCGTTTGTTCAACGATTAAAGTCCTACGTGATCTGAGTTCAAACCGGCCGCCGTTTGAAATGAGAGATCCATATGTTTTTGATAAACAGGCGGCCCGGTTTGAACTCAGATCATGTTTTGATAAACAGGCACCCGTACCATTTAAACCCAATCTAAGATTATTTGAAGTTCAAACCGAGATCACCACGTAATGTTTTGATAAACATGCGACCCGGTTTGAACGCAGATCATGTTTTGATAAACAGGCGAATCCGGTTTGAAAACTCAGGAGGGGAGGCCTGGTTCTCGAGGGAGGAAATTTCGGGGTCTCATCTGCTCGAG
>b3bbd775-e336-4d13-9b46-69bc0e3881a2_Basecall_2D_000_2d Marta_PC_default_sample_id_0729_1_ch428_file36_strand_twodirections FAST5/downloads/pass/Marta_PC_default_sample_id_0729_1_ch428_file36_strand.fast5
TCTTTGCTGATATTGCTTGCCTGTTTATCAAACATCACCTCTAGCATTACCTGGTGCACGAGATGCCTTGCCCAGTGACAACCTGTTAAACGGCCACATCCTTATCCTGACCGTGCAAAGGTAGCATAATCATTTGTTCCTTAATAGGGACTTATGAATGGCCACGAGGGTTTAACTGTCTCTTCGCTTCTAATCAGTGAAATTGACCTTCTTAGAACCGGAGGCGGAAATACATTAATAAGACGAGAAGATAAGCGCTGGCCCAGCTTTAATTGACCACGATCTCAACAGAATAACAATATACTCCCCACTAAGGACCAACAAATATTTCCAATTGGGATTATAAATTTCGGTTGGGGTAACCTCGCACCATAGAGAATAACCTCCGAGAAACAAATACCAAGACTAACAAGTCAAAAGTAACACTTTACAAATTAATCCAGTCTTACTGATCAACGGAACAAGTTACCCTAGGGATAACAGCGCAATCCTATTCTAGAGTCCCTATCGACAATAGGGTTTACGACCTCGATGTTGGATCAGGACATCCCAATGGTGCAGCAGCTATTAAATGGTTCGTTTGTTCAACGATTAAGTCCACCGTACAGTGACCCGTATTCAAACCCGACTTTCTGTTTATGTTTCGTGAGC
>807dc71a-b28f-4123-bf9e-d586084ce077_Basecall_2D_000_2d Marta_PC_default_sample_id_0729_1_ch462_file120_strand_twodirections FAST5/downloads/pass/Marta_PC_default_sample_id_0729_1_ch462_file120_strand.fast5
GTTTCTGTTGCTGTATTGATATTGCTCGCCTGTTTATCAAACATCACTCTAGCAGTCATAGTATTAGAGGCACTGCCTATGCCCAGTGACATGATCGTTAAACGGCCGCGGTATCCTGACCGTGCAAAGGTAGCATAATCATTTGTTCCTTAAAATAGGGACTTGTATGAATGGCCACACGAGGGTTTAACTGTCTCTTGCTTCGGCAATCAGTGAAATCGACCTTCTTTTGAACAGAGGCGGAAATACATTAATAAGACGAGAAGACCCTATGGAGCTTTAATTGACCTAATCCAACCGAAGTAACAATATACTGCTCACCAAGGACCAACAAATATTCTAATTTGGATTATAAATTTCGGTTGCCGGTAGCACCTCGAGCAGAGAATAACCTCCGAGAAACAAATACCAAGACTAACAAGTCATAAAGTAACACATTTACAATTGATCCAGTCTTACTGATCAACGGAACAAGTTACCCTAGGGATAACAGCGCAAGATCCTATTTCCCTAGAGTCCCTATCGACAATAGGGTTTACGACCTCGATGTTGGATCCAGGACATCCCAATGGTGCAGCAGCTATTAATGGTTCGTTTTGTTTACGCATTATAAAGTCCTACCTATTGGTATTAAATAGAATGGTTGGGTGAGATGC
>4f7bf2a7-53b8-4a3f-a34c-a5ceace068c2_Basecall_2D_000_2d Marta_PC_default_sample_id_5248_1_ch145_file3_strand_twodirections FAST5/downloads/pass/Marta_PC_default_sample_id_5248_1_ch145_file3_strand.fast5
CGTTTTCTGTTGCTGGTGCTGATATGTAGGCCTGGTTTGGTTATCAAAACATTACGTGATCTGAGTTTAAAACCGGCCCGCCTGGTTTATCAAAACAAGTCAGTGATCTGGGTTTAAAACCGGGCGTGATCTGCGTTGGGACTAGACTGCCTGTTTATCAAAACATACGTGATCTGAGTTCAAACTCAAGCCGTTACCACGTTGCTCAGCTCAAAAACACCAACTTGATCTGAGTTCAAACCGGAACACGTGATCTGAGTTCAGACCGGGTCGCCTGTTTATCAAAACATGATCTGAGTTCAAACCGGGTCGCCTGTTGTATGGCTAAACATTACGTGATCGCGTTCAAACCGGCGCCTGTTTATCAAAACATCACCTCTAGCATTACTAGTATTGAGGGGATTGCCTGCCCAGTAGACCTTTAATAGGCCGCGGTATCCTGAGTACGTGCAAAGGTAGCATAATCATTTGTTCCTTAAATAGGGACTTGTATGAAATGGCCACGAGGGTTTAACTGTCTCTTGCTTCTAATCAGTGAAGGTTAACCTTCCGTGAAGAGGCGGAAATACATTAATAAGACGAAGACCCTATTAGCATTTAATTGACCTAATCCAACAGAATAACAATATACTCCACCAAGGACTAACAAATATTCTCTAATTGGATTATAAATTTCGGTTGGGGTGACCTCGGAGCATAGAATATCCGAGAAACAATACCAAGACTAACAAGTCAAAAAGCTATAACACTTTAAATTGATCCAGTCTTACTGATCAACGAGAACAAGTTACCCTAGGATAAAGGGCAATATCCTATTCTGAGTCCTCGCCTATCGACAATAGGGTTTACGGGGACTAGCATGTTCATTAAAAACCCGAGTAACATGCGAGGGACGGATTAGATGACTTTTACTCGTTTGTTCTGAATACGAAGTCGGGGTTGATCTGGAGTTCAAACCAAACGTTTAGGTTTATA
>cc0bae84-0257-4a42-ae6e-61de9ab6f685_Basecall_2D_000_2d Marta_PC_default_sample_id_0729_1_ch407_file52_strand_twodirections FAST5/downloads/pass/Marta_PC_default_sample_id_0729_1_ch407_file52_strand.fast5
TTTGCTGATGCTGAAGTTTCATACAATCACATCCGGATTTAATCGTTGAACAAACGAACCCATGAGCGCTGCTGCACCATTGGGCTGTCCTGATCCAACATGGAGGTCGTAAACCCTATTGAGCCGAAGATTCGAATAGGATTGCGCTGTTATCCCCTAGACTTGTTCCGTTGATCAGTAAGAACTGGATCATAATTTGGTAAAATGTTACTTTGACTTGTTAGTCTTATATTTGTTTCCGGAGAGTTATTCTATGCTCCGAGTCACCGCAACCGAAATTGTTAGATCCAATTAGAATATTTGTTGGTCCTTGGTGGAGTATATTGTTATTCTGTCTCAGGATTAGGTCAAGATCCAACAGTCGCCGTATTAGTCTTATTAATGTATTTCCGCCTCTTCACGGAAAGGTCAATTTCACTGATTAGAAGCAGAGACATTTGACAACCCTCGTGTGGCCATTCATACAAGTCCCCACTTTAAGGAACAACAATGATTATGCTACCTTTGCACGGTCAGGATACGCGGCCGTTGAAACCAGTTGTCACATGGGCAGGCAGTGCCACTCGCTGGTAAGAGTAGGTCACACGCAGGTAGTTGTTTTGATAAACGTAAGAGGGCAAGCTTTC
>c466bcc1-15dd-49b3-9c74-f4945d0dfb3e_Basecall_2D_000_2d Marta_PC_default_sample_id_0729_1_ch305_file7_strand_twodirections FAST5/downloads/pass/Marta_PC_default_sample_id_0729_1_ch305_file7_strand.fast5
CTTTCTTCTGCTGGGTTACCACTCGCCTGGTTCCTGGCTCAGCTCAACAGACGGGATCTCTCCCTGATCATGAGGCCAGGGGGCCTTCAACTGCCTCCCGGATGTAAAGACTGGTTTAAACGGCGCCCGCGGTATCCTGGAATCGTGCAAATCTATGCACTAATCGGGTTTTGTTTCCTTAAAACTAGGGGGACTTGTATGGCGAAATGGCCACCGAGGGGTTGACTGTCTCTTGCTTCTCACGGGTCAGTGGAATCTGACCTTTTCCGACAGTATGCGCAACAGGGATATCGGATTACGACCGAGCGAAGATAATGGGATAGCCTTTAATTGACTACCTAATCCCAACATGACGACAAGTGACTACTCCTAAGGCACTAATGACCAACTAAATATTCTCTAATTTGGATTGTTATAAATTTTCGGTTGGGGTGACCTCGGAGCATAGAGTAACGACTTGCCCCTAAAAGAAACATACTAAGACCGAAGCACTTACACGGTAACACTTTGTACAGAACTTGATCGGTCTGCTCTGACTCTGAACCGGAACAACAGGTCGCCCCTAGAGACCTCCACACGCGGTGCTCCTACTTCTACGCACAATCTGGCCTAACTAATTGCCGGCGATGTTGGATCAGGGACATCCCTAATCGTGGATGCAGCGGCTATTGATCGTTTCGTTTGTTGCAAACTAATGTCCGACTTCTAACATGTGATCTGGGGTTCAAACCGGCCGGTTTGACATCGGCAGTCACCAAGGGGACTTTGGATCCGTGCAACAAAACGAAAGGTACTAAGAGTCGTCCCTCGGATCAGTGCGACCCGTGGGAGTACGTTGACATGAGTGCCAACCAGGCGGAGTCCGTCAGGCCAATCGCGTAGAAGCGACTGGGGCAGTAGGGATGTAGTTGCGATTCGTAGAGAACTATGTGTTCCGTTGAGGTCCACCATAAGACTCAAGAGTCACAGCTTTGTAAAGTGTTACCGTGTAAGTGCTTTGCGTCTTAGTAGTTCTGTTTCTTAGGAGGTCGTTATAATGCTCAGAGAGGGTGCCCCCAGGCAAAGTTCAAAGGCCAATCCCAAATTAGAAATCATGTTGGTCGTGCGTGGAGCGTATAGTTGTCGTTATCGTGCCGTTGGATTAAGTCCCGACCAGCAGAACCCCCCATTATGTCATACCTTCTGCGCGTATGTCGAGCATGAGTTCGCTGCGCACTAGAAAAGTCACCGGTTCACTAGGCGTCAAAGGAGCAAGGAGAGACAGTCAAACCCCTTTGGCGTGTCACTCGGCCACATTTAGGGGCTTGTCAGGAAACAAATGAATTAGTGCATAGATTTGCAACAGGTTCAGAGGATACCGGGCGGGCGCCGTTGAAGTTGTCCACTCGTAAGGCACCGGGAGTTCTAAGATAGGGTAACCCCCGGGCTGTAGGGGCTAGGAGATAAATTTTGTGGAGCCCTGAGATGAAGTTTTAGCCTCGCCGGGGAGCCCGGCATGCTCCCAGTTTCACGTGTGGATTTCCATGGAACCGCCCACTTACGCTTAGTGTTTTACTCAACAGTCGGAGGACGTTCTGGTTTTATGTTATGCG
>393db573-2db4-44ed-848b-2752f98f8b4c_Basecall_2D_000_2d Marta_PC_default_sample_id_5248_1_ch130_file9_strand_twodirections FAST5/downloads/pass/Marta_PC_default_sample_id_5248_1_ch130_file9_strand.fast5
CGAATATTTCTGTGCTCATCTGCTCGCCTGTTTATCAAAAACATCATGCGCATTACTAGGCTTAGAGGCAAAGTGCCTGCCCAGTGAAGCTAACGTGCCGCTCGGCGCGTATCCTGGTACGTGCAAGGCGCATAATCATTTGTTCCTTAAATAGGGACTTGTATGAATGGCCACGAGGGTTTAACTGTCTCTTGCTTCGATTCAGTGAGAAATTGACCTTCTTAAATGCGCGGAATACATTAATAAGACGAGAGAGATATCGCTGCGACGTCCTAAATTGACCCTAATCCAACAGAAGATAACACACTATACTCCCACCAAGGGCACAAATATTCTAATTGGATGCGCTATAAATTCGGTTGGGGTGACCTCGAGCATAGAATAACCTCCGAGAAACAAATACCAAGACTAACAGGATCAAAATAACACTTTACAAATTGATTCTAGTCTTACTGATCAAATGGAACAAGTTACCCCTAAGAACATAGGCAATCCTATTCTAGAGTCCCTATGAGACCCGTGCCAGCACCATTGTGTCAGGCTAAGGTGAGATCGGTAACCCCGAAGGAGCTATTAATCGGTTTCGTTTGTTTAACGATTAGACTTTCGCACGTGATCTGAGGGAATTCATATCCGATAAAGTTTCAGGCATGCGATGGTTTTAGATAAACAAGGCGATACGTTCGATACTAAATGATACGTTGTTTGATAAACAGGCGATCCAGTCTGAACTCAGTACACAATCTGTTTTGATAAACAGGCGATGTGTTTTGATAAACAGGGCATTCCGTTTGAACTCAGATCACATCAATGTTTTAATAAACAGGGCGGGCCCGGTCTGGAAGTCGATACGCCGGTGCGCGGTTTTGAACTCAGATCACTTAGCGTTTTTGACTAAACACATTAGGCGATTTGGTGTTTGGTGTTT
>8acfc0d7-f6ff-4cd9-af7a-bc8c6db10680_Basecall_2D_000_2d Marta_PC_default_sample_id_5248_1_ch495_file9_strand_twodirections FAST5/downloads/pass/Marta_PC_default_sample_id_5248_1_ch495_file9_strand.fast5
GGTTCTGTTGTGATATTGCTCGCCTGTTTATCAAAAGCCGTCCCTCCTAAGCGATTACTAGGATCGAGGCACTGCCTGCCCAGTGACAACTGTTCCAACGGCCGCGGGTCCCTGACCGTGCAAAGGGTAGCATAATCATTTGTTCCTTAAATAGGGGACCGTATGAATGGCCACACGAGGGTTTAACTGTCTCTTGCTTCTAATCAGTGAAATTGACCTTTCGTCCAGAAGAGGCGGAAATACATTAATAGACGAGAGACCGCGCTGGAGCTTTAATTGACCTAATTAAACAGACAATACTCCACCAAGGGACTAAATATTCTAATTGGATTATAAATTTCGGTTGGGGTGACCTCGGAGCATAGAATATACTCCGAGAAACAAAATACCAAGACTAACAGGTCAAAGTAACACTTTACAAATTGATCCAGTCTTACTGATCGAATGGAACAAGTTATCTAGGGCGATAACAGCACGCAGTCGCTATTCTAGAACCCCTATCGACAATAGGGTTTACGACCTCGATGTTGGATCAGGACATCCCAATGGTGCAGCAGCTATTAATGGTTCGTTTGTTTAAACGATTAAAGTGTCCTACGTTATTGTATCAAAACCAAGCTTGGTTTTG
>fe9ebd62-0ee3-456b-bd35-5c4b982126c7_Basecall_2D_000_2d Marta_PC_default_sample_id_0729_1_ch15_file22_strand_twodirections FAST5/downloads/pass/Marta_PC_default_sample_id_0729_1_ch15_file22_strand.fast5
GAATATCTATTCTAGCCGCCTGTTTATCAAAACATCACTCTAGCATTACTAGTATTAGAGGCACTGCCTGCCCAGGTGTGACAACTCGTTAGTAGGCCCGCGTGGTATCCTAACCGCGTGCACGGGTAGCATAATCATTTGTTCCCTTAAAACCTAGGGACTGTATGAATGGCCACACGAGGGTTTAACTGTCTCTTGCTTGCACAATCAGTGAAATTGACCTTCCGTGAAGAGGCGGAAATACATTAATAAGACGAGAAGACCCTATGGAGCTTTAATTGACCTAATCCAACAGAATAACAATATACTCCACCAAGGACCAACAAATATTCTAATTGGATTATAAATTTCGGTTGGGGTGACCTCGAGCATAGAATAACCTCCGAGAAACAAATATCACCAAGACTAACAAGTCAAAGTAACACTTTACAAATTGATCCAGTCTTACTGATCAACGGAACAAGTTATCTAGGGATAACAGCGCAATCCTATTCTAGAGTCCTACCGGACAATAGGGTTTACGACCTCGGATGTTGGATCCGACATCCCAACAATGGTGCAGCAGCTATTAATGGTTCGTTTGTTCAACACGATTAAAGATTGGACACACGTACATTATGGATTCAAACCGACCTTGACTGTTTATGTTTCTTATT
>f46a1831-cbc8-4fb8-ab81-34d0ee1631b5_Basecall_2D_000_2d Marta_PC_default_sample_id_5248_1_ch357_file28_strand_twodirections FAST5/downloads/pass/Marta_PC_default_sample_id_5248_1_ch357_file28_strand.fast5
TAGGTTTTCTGTGCTGATATTGCTCGCCTGTTTATCAAAAACATCACTCTAGCAAATTACTAGTATTAGAGGCACTGCCTGCCCAGTGACAACTGTTAAACGGCCGCGGTATCCTCGTGCAAAGGTAGCATAATCATTTGTGTTCCTTAAATAGGGACTTGTATCCCGAATGGCCACACGAGGACTTTAACTGTCTCTTGCTTCTAACAATCTCAGTGAAATTGACCTTTCCGTGAAGAGGCGGAAACAGCATTAATAAGACGAGAAGTACCCTATGGAGGAGCTTTAATTGACCTAATCCAACAGAATAACAATATATAACTCCCACTAAGGACCAACAAATATTCTAATTGGATTATAAATTTCGGTTGGGGTACTCAGCATAGAATGACCTCCGAGAAACAAATACTAAGACTATAACAAGTCAAAGTAACACTTTACAAATTGATTGATCCAGTCTTACTGATCAACGGAACAAGTTACCCTAGGGATACAGCGCAATCCTATTCTCTAGAGTCCCTATCGACAATAGGGTTTACGACCTCGATGTTGGATCAGGACATCCCCAATGGTGCAGCAGCTATTAATGGTTCGTTTGTTCCAACGATTAAAGTCCTACGTATTGGCCACCTAAATTGAAAATGGAGACGTTCGTGGTTCTTGTTTCTT
>e6e49bce-c38a-4a35-a173-0bda3cf2b6cb_Basecall_2D_000_2d Marta_PC_default_sample_id_5248_1_ch333_file19_strand_twodirections FAST5/downloads/pass/Marta_PC_default_sample_id_5248_1_ch333_file19_strand.fast5
AAGTCTTTCTGGCTGATATTGCTCCGGTTTGAACTCAGTACACGTAGGACTTTAAGATCGTTGAACAAACGAAAACCATTAAGCTGCTGCCGCACCATTGGGATGTCCTGATCCAACATCGGAGTGACGTAAACCCTATTGTCGATAGGGATTCTAGAAGGCTTTCCGTTGTTATCCCTAGGGTAACTTGTTCCGTTGATCAGTAAGACGCGTAGATCAATTTGTAAAGTGTTACTTTGACTTGTTAGTCTTGGTATTTGTTTTCTCGGAGGTTATTCTATGCTCCGAGGTCACCCCAGACCGGAAGTTGGCTTACCGATTAGAATATTGTTGGTCCCTTGGTGGAGTATATTGTTATTCTGTTGGATTAGGTCAATTAAAGCTCCATAGGGGTCTTCTCGTCTTATTAATGTATTTCCGCCTCTTCACGGAAAGGTCAATTTCACTGATTAGAAGCAAGAGACAGTTAAACCCTCGTGTGGCCCATTCAGATACAAGTCCCTATTTAAGGAACAAATGATTATGCTACCTTTGCACGGTCAGGATACCGCGGCCGTTTAACAGTTGTCAACTCGCGCAGGCAGTGCCTCTAATACTAGTAATCCCCGGGTATGTTGTAGACAATAGAGGCAAGTTTAGTATAGTAT
>ccd830db-7082-4c66-8494-37f3098e392d_Basecall_2D_000_2d Marta_PC_default_sample_id_5248_1_ch346_file97_strand_twodirections FAST5/downloads/pass/Marta_PC_default_sample_id_5248_1_ch346_file97_strand.fast5
TGTTTCTTTCTGTGCTGCTCTTGTAGGCTGGTTCCCACTCAGTAGTCAAAAGATTACGTGATAGCGTGCACTGACGAGACGATTCTTATCAGGGCTACGTGGTGAGTTCTAAAACCGATAGTGGGGTGTTTATCAAAACATTACGTGATCTGAGTTGAGACCGGCCCGCCTGTTTATCAAAACCCTGATCTGGGTTCAACCAACGGTTGGATGAAGCGGTACGAGGCAATTTGAATCGTTGAACAAACGAACCATTAAGCTGCTATCTGCACCATTGGGATGTCCTGATCCAACATCGAGTGCTGACGAGATGTCGATAGGATCGCGAGAATAGGATTGGGGCGTTATCCCCTAGGGTAACTTGTTCCGTTACTTACCAGTAAGACTGGATCAATTTGTACAAAGTGTTAGTTACTTGTTAGTCTTATGGTTGTTTCTCGGAGGTTATTCTATGCTCCGAGGTCAGGCGAACACGCGAAATTATAATCCAATTGGAATATTTGTTGGTCCTTGGTGGAGTATATTGTTATTCTGTTGGATTAGGGTCAATGCCATAGACCGCGCCCGTGGTCTCGTCTTATTAAACGTATTTCCGCCGCGCATTAAAAAAGAAGGTCAATTTCACACTGATTAGAAGCAAGAGACAGTTAAACCCTCGTGTGGCCATTCATACAAGTCCCTACTTTAGGAACAAATATGATTATGCTACGTGCACGGTTATAGGGATACCGCGGCCGTTTAACAGTTAGATCGTGGGCAGGCAGTTTGCTCGTAATACTAGTACAGGCTGCTAGAGGTGATGTTTGATAAACGAGCAGCGAATTCGAACTCAGATCACGTAATGTTTGATAGATAAAAGGGGGATGTTTTTCAGATAAACAGGCGGTCGATGTTACCGAACTCAGATCGTTGTTTTGATAAAACAGGCGATCCGGTCTGACGCCAACCAATCTAGAGTGGTGTTTTGATAAACAGGCGATGTTTTAACAGGCGGGCTTGTTTGAACTCATAATCACGTATGTTTTTCCGATAAAAACAGGCGATCAGGTTTGAACTCAGATCACGTAATGTTTTGATAACAGGCGGAAGCAGCGGTTTGAATCCAGATCACGTAATGTTTTGTATCATCAAACACAGGCGCCGCGGTTTGAACTCTCTCAGTACACCGCTCAATGGCTAACTTTAATCGTTGAATAAAACGGAACCCATGTACAGCCCTGCCTGCACCATTTTCTCTACGGGTTCCTGAATCCCGGCCTGGAATTCGGCCTTGGCACTGTGTGGGACTCCCCGAACTGAGAAGCTCCCCATGCGCTTCCCCCTAGGACTGCTTTCCGTTGTTACGCATGCCACGCACTTGGGGAATCGCTGTCTTAATGCGCTGTGCCCCATTTGTAGTTCCTTCGTAGCGGAGTTGTTCTCCCCGCAATCCTTCCTGCTGGCGAGTGCCCGCGAACGCACGTGCTAATCCCAACTGCACGATTTGTGTTGGTCTCTTCTGTATGAGTATGTTCGTCTGTTCTCGGCTGCCTGTAATCCCATAACTAAATTGCCTGGTTTTCCTCCGTCTTATTAATGGCGTTCCTCGCCGCTTCACGGAAAATCAATTTCACTGGATTAGAAGCAAGAGACATGCAAACCCTCGTGTGCCATTCATACAGTGCGGTTGCGCAGGAACAAAATCTACCATTATGCTACCTTTGCACGGTACATCTACCACGCGGCCGTTTAACAGTTGTCCACTGGGCACCGAGGCAGTGCCTCTAAGATATAGAGTAATGCTAGAGGTGATGTATTTTGGTAATAACAGCGAGAAAGTGCGTTTTT
>17198837-1f40-4690-a218-2c08ff9b30a8_Basecall_2D_000_2d Marta_PC_default_sample_id_0729_1_ch223_file175_strand_twodirections FAST5/downloads/pass/Marta_PC_default_sample_id_0729_1_ch223_file175_strand.fast5
ACGTGCTGTTCGATCATACTCTGCTCCGGTTTGAACGAACCGTAGGACGTGCGTAATCGTTGAATAAAACGGAAACCATTAATAGCTGCTGCACCATTGGGGGATGTCTCACTCTTGAGGCTCGCAATCTTAAACCCTATTGTCGATAGGGACTCTAGAATAGGATTTCCGCTGTTATCCCTAGGGTAACTTGTTCCCCGTTGATCAGTAAGACTGGATCAATTTGTAAAGTGTTATTTGACTTGTTAGTCTTGGTATTTGTTTCCGGAGTTATATTCCTGCGGGAGGTCACCCCAACGCGGAAATTTTATAAGTGCAATTAGAAATATTTGTTGGTCGTGTGGGTGTGGAGGTATTGTTATCTTCTGTTGGATTAGGTCAATTAAAGCTCCATAGGGGTCTTCTCGTCTTATTAATGTATTTCCGCCTCTTCACGGAAGGTCAATTTCATTACGAGCAGAGAAAGAGTCAACCAGCGTGTACCCGGGCGAGTCCCACTTTAAGGAACAAAAATGATTATGCCTACCTTTGCACGGTCACGAGTACCGCGGCCGTTTAACAGTTGTCACTGGGCAGGCAGTGCGCCCCGCGATAGAGTAGATTAGTATAGAGAGGTAAATGTTTGGGTAAATACCCAGGTAT
>e299abd7-06d5-441e-9e9b-02245f6034fb_Basecall_2D_000_2d Marta_PC_default_sample_id_0729_1_ch145_file4_strand_twodirections FAST5/downloads/pass/Marta_PC_default_sample_id_0729_1_ch145_file4_strand.fast5
CATATTTTCTTACTCGATATTGCTCGCCTGTTATCTAAAACATGGTCACGTGATCTGAACGTTCAAACCGGATCGCCTGTTTATCAAAGCCGCTCCTACACCCATTGGGGTATTAGAGGCACTGCCTGCCCAGTGACAACTGTTAAACGACGGCCGCGGTATATCCTGACCGTGCAAAGGTAGCATAATCATTTGTTCCTTTAAATAGGGACTTGTATGAATGGCCACACGAGGTTTAACTGTCTCTTGCTTCCGGATCAGTGAAATTGACCTTTCCGTGAAGAGGCGGAAATACATTAATAGACGAGAAGACCCTATGGAGCTTTAATTGACCTAATCCAAACAGAATAACAATATACTCCACCAAGGACCAACAAAAACTTCTAATTGGATTATAAATTTCGGTTGGGGTACTCTCGGAGCATAGAATAACCTCCGAGAAACAAATACCAAGACTAACACCAGTCAACTAACACCACTTTATACAAATTGATCCAGTCTTACTGATTAACGGAACAAGTTACCCTAGGGATAACAGCGCAATCCTATTCTAGAGTCCCTATCGACAATAGGGGTTTACGACCTCGATGTTGGATCAGGACATCCCAATGGTGCAGCAGCTATTATTAATATCGGTTCGTTTGTTCAACGATTAAATTGCTACGTGATCTGGGGTTTAAAACCAAACACCGTTCTGATGTTTATGTTTC
>d961b7de-9a47-498e-93ab-ef30b1b5fb08_Basecall_2D_000_2d Marta_PC_default_sample_id_0729_1_ch271_file48_strand_twodirections FAST5/downloads/pass/Marta_PC_default_sample_id_0729_1_ch271_file48_strand.fast5
TTGTTCTGTTGGGTCATATTGCTCGCCTGTTGATACCCAAACATCACCTCTAGCATTACTAGAGTATTAGAGGCACTGCCTGCCCAGTGACAACTGTTAAACGGCCGCGGTATCCTGACCGTGCAAAGGTAGCATAATCGATTTGTTCCTTAAATAGGGACTTGTATGGAATCGCCACACGAGGGTTTAACTGTCTCTTTGCTGTTCCCTGAATCAGTCAACGACCTTTCCGTGAAAAGAGGCGGAAATACATTAATAAGACGAGAAGACCCTATGCAGCTTTAATTGACCTAATCCAACAGAATAACAATATACTCCACCAAAATGAACCAAATATTCTAATTGGATTATAATTTCGGTTCTAGGTACTCAGCATAGAATAACCTGAGAAACAAATACCAAGACTAACAAGTCAAAGTATGACATTTACAAATTGATCCAGTCTTACTGATCAACCGGAACAAGTTACCCCTAGGGATAACAGCGCAATCCTATTCTAGAGTCTCGGTGAGCGACAATAGGGTTTACGACCTCATGTTGGATCAGGACATCCCAATGGTGCAGCAGCTACCTAACTTCCAGTGTTCGTTTGTTCAACGATTAAAGTCCACCGGTATTGAGTTCAACAATACAGTTCCGGGTTTTTATC
>4f85862c-c5a5-482b-af0c-272d16a16263_Basecall_2D_000_2d Marta_PC_default_sample_id_0729_1_ch394_file34_strand_twodirections FAST5/downloads/pass/Marta_PC_default_sample_id_0729_1_ch394_file34_strand.fast5
GGACAGCGGTTTCTAACCATGGCCGATGCCCCTGGTTGAACGTTGAACAACGAACCATGCTACGCTGCTGCACCATTTGGGGATGTCCTGATCCAACATGAGGTCGTAAACCCTATTGTCGATAGGGGACTCTAGAATAGGATTCTGGCCTGTTATCCCTAGGGATTGGTGTCACTCGTTGATCAGTAAGACGACTGGATCAATTTGGTAAATGTTGTACTTTGACTTGTTAGGTCTGTGATTTGTTCTCTCGGAGGTTATATTCTATGCTCCGAGGTCAGCCGAAACCGAACTTTATAATCCAATTAGAATATTTGTTGGTCCTTGGTGGAGTATATTGTTATTCTGTTGGATCCGTAGTCCAATTAAAGCTCCATAGGGTCTTCTCGTCTTATTAATGTATTCCGCCTCTTCACGGAAAGGTCAATTTCCACTGATTAGAAGCAAGAGACAGTTAAACCCTCGTGTACAGGTTCGGCGAGTCCCACTTTAGGAACAATGATTATGCTACCCTTTGCACGGTCAGGATACGCGGCCGTTTAACAGTTTGTCAATGGGCAGGCAGTGCCTCTAATATTAGTAATGCTAGAGGTGATGTTTTGATAAACAGGCACCGGTTTGAATCGCGAACCCACGTATTAGGACTTTAATCGACGTTGAACAAACGAACCATTAATAGCTGCTGCACCATTGGGATGCTCTATTAAGCGACATGAGGTCGTAAACCCCGATGTCGATAGGGACTCTAGAATAGGATTCCGGGTTGGTCGCGCGGGTGTTGTAATGTTCCGTTGATCAGTAAGACTGGATCAAAATTTGTAATCTGTTACTTTGACTTGTTAGTCTGATTTGTTTTCTCGGAGGTTATTCTATGCTCCGAGGTCCACCCAACCGAAATTTATAGTGATCCCAATTAGAAATATTTGTTGGTCCTTGGTGGAGAGTATATTGTTATTCGTTGGATTAATGATAATTAAAGGCCTCCATAGGGTCTTCTCGTCTTATTAATGTATTTCCGCCTCTTCACGGAAAAATCGCTAAATTTCTAACATTAGAAGCAAGAGACAGTTAAACCCCCTTGGCCATTCATACAAGTCCCTATTTAAGGAACAAAGGTAATTATGGGTCTTTTCGCACGTGATAGGATACCGCGGCCGTTTAACAGTTGTCAGCTCTGAGAAGGCGTACAGCCTAGCGTAAGTAGACTGCTAGAGGTGGTTTTTGTACAAAACAAGATAGAGGCAGGTTTTATTTGTCTATCTTG
>cdf9e3ca-d25f-4d40-961e-f0c2bdc79d51_Basecall_2D_000_2d Marta_PC_default_sample_id_0729_1_ch95_file60_strand_twodirections FAST5/downloads/pass/Marta_PC_default_sample_id_0729_1_ch95_file60_strand.fast5
GGAATTTCTGCTCTCTGGTCATCGCCTGTTATCAAAACATCACCTCTAGCATTACTAGTATTAGAGGCACTGCGCCTTGCCCAGTGACAACTGTTAAAACGGCCGCGGTGGTATCCTGACCGTGCAAAGCATAATCATTTGTTTAATCCTCCTAGAGACTTGAATGGCCACACGAGGGTTTAACTGTCTCTTGCGGTCAATCAGTGAAAATTGACCTTTCCGTGAAGAGGCAAGAAATACATTAATAAGACGAGAAGACCCTATGGGAGCTTTAATTACTAATCCAACAGAATAACACAGGTCACTCCACCAAGCACGACAATATTCCACGTCGGGATTATAAATTTCGGTTCTAGGTACGCCTCGAGTCAGAGAATATACTCCGAGAATAAATACCAAGACTATAACAAGTCAAAGCACACTTTACAAATTGATCCAGTCTTAACGTACGGAAAACAAGTTACCCTAGGGATAAAAGCGCAATCCTATTCTAGAGTCCCTATCGACAATAGGGGTTCCGACGCTTGTTGTACAGCTTACAAATCCCAATGGTGCAGCAGCTATTAATGGTTCGTTTGTTCAACGATTAAAGTCCTACGTGATCTGAGTTTAAACCGGACCCGTGAATCTGACTTCAGACCGGACCGCCTGTTTATCAAAACATGATCTGAGTTCAAAACCGGCGCCTGTTTATCAAAACATCACTCTAGCATTACTAGTATTAGAGGCACTGCCTGCCCAGTGATACGACTGTTAAACGGCCGCGGGTTGCTGACCGTGAAAGGTAGCATAATCATTTGTTCCTTAAAGGCACTTGTATGAATGGCCACGAGGGTTTAACTGTCTCTTGCTTCCCAATCAGTGAAATTGACCTTTCCGTGAAGAGCGGAAATACATTAATAGAAAGACCCTATGGAGCTTTAATGTACCCCAATCCAACAGAATAACAATATACTCCACCACCGACCAACAAATTTCTACCGTGTGATTATAAATTTCGGTTGCTAGACCTCGAGCAGCGATAACGAGAAACAAATACCCAAGACTAACAAGTCAAATAACACTTTACAAATTGATCCAGTCTTACTGATCAACGCGGAACAAGTTACCCTAGGGATAAGACGCAATCCTATTCTAGAGCCGTGACAATGAGCAATAGATTTCGATGTTCAATCGAGTAAACCCCAATGGTGCAGCAGCTATTAATGGTTCGTTTGTTCAACGATTAAAGTCCTACGTGATCTGAGTTCAACCGGCGCCTGTTTTATCAAAACAGGTAATGATCTGGGGGTTCAAAACCGGATCGCCTGTTTATCACAGACACCGCCTGTTTATCAAAGCCTGATAGGAAAATTACGTGATCTCCGGTTGCGTAACGCGGGCGTGATCTTACAGTCCCCAAACGCGACGCCTGTTTATCAAAAGCTACCTTATTAACTCAATTCGATAGCCTGACCGCCTGTTTATCAAAACATGATCTGGGGTTCAAACCGGGCCCGCCTGTTTTTATCAAAAACATACGTGATCTGAGGTTTAAACCGGACCGCTGTTTATATCTAAAACATGACACGTACGTACCATTTAAAACCAAGCTTGAGTGTTTTT
>32848780-7a7b-4245-bc69-d490a08505e1_Basecall_2D_000_2d Marta_PC_default_sample_id_0729_1_ch265_file16_strand_twodirections FAST5/downloads/pass/Marta_PC_default_sample_id_0729_1_ch265_file16_strand.fast5
GCTTCTGTTGGTGCTGATATTGCTATCGCCTGTGTTTATCTACAAAACAATCACCTCCTAGCATTACTAGTATTAGAGGGCACTGCCTGCCGCCCAGTGACAACCTGTTAAACGGCCGCGGTATCAAACTCGTGCGGACACATAATCATTTGTTCCCGTAAATAGGGACTTGTATGAATGGCCACACGAGGGTTTAACTGTCTCTTGCTTCTTGATAGATCAGTGAAAATTGACCTTTCCGTGAAGAGGCGGAAATACATTAATAAGACGAGAAACCCTATGGATTTACGATTTGTAACAATCCAACAGAATAACAATATACTCCACCAAGGACCAACAAATATTCGCAATTGGGATTATAAATTCGGTTGGGGTGACCTCGGAGCATAGAATAACCTCCGAGAAACAAAATACCAAGACTAACAAGTCAAAGTAACACTTTAAATTGATCCAGTCTTACTGATCAACGGAACACAGTACCCTAGGGATAACAGCGCAATCCTATTCTAGAGTCCCTATCGACCAATTGTGCCGGACGATGTTGGATCAGAGGACATCCCAATGGTGCAGCAGCTATTAATGGTTCGTTTGTTCAACGATTAAAGTCCTACGTGATCTGAGTTTGGGAACCGGACGTTCTGTTTATGTTT
>cf886d67-c2df-4a61-b774-42ffcc42c8cf_Basecall_2D_000_2d Marta_PC_default_sample_id_0729_1_ch430_file43_strand_twodirections FAST5/downloads/pass/Marta_PC_default_sample_id_0729_1_ch430_file43_strand.fast5
AGGTATTGCTCATGGTTCTCCGCTCAAAACATCACCTCCTCGCATTACTAGTATCCAGCGCAAATCGTCGCCCAGTGACAACTGTTAAACGGCCGCGGTAGTACTCTAACCCGTGCATAGCAAGTAATCATTTGTTCCTTAAAATAGGGATGTATGAATCACGAGGGTTGACTGTCTCTTGCTTCTAAACCGTGAAATTGACCTTTTAATGCGGCGGAAACAGCATTAAGTAAGACGCGAGAAGACCCGCTGGGATGCTAGCATTGACTAATGCTAAACAGGTAGAATAACAATATACTCCACCAAGGACTAACAAATATTATTCTAATTGTAGAGATTATAGAATTTCGGTCTAGGTACCCGCGCCGGGGACCTCCGAGAAACAAGAAAATACCAAGACTAACAAGTCACGGTAACACTTTACAAATTGATCCAGTCTTACTGATCAAACGGAACAAGTTACCCTAGGGATAACAGCGCAATCCTATTCTTAAGAGTCCCTATCGACAATAGGGTTTAAGAACTACCTCGATGTTGGATCAGGACATCCCCAATGGTGCAGCAGCTATTAATGGTTCGTTTGTTCGTTAACGATTAAAGTCCTACGGTGATCTGAGTTCAACCGGCCGGTTTAATGAAAGTCCATATGTTTTTAATAAACAGGCGGGCCCGGCCGGTTTAAATACCCAGATCAAGCTGTTTTTTACAAACTATATCAGGCGATGTTTTTGACAACAGGCAGGTTTTTGGCTACCCAGACAATAGCATTTGGGATAACCGGTAAGATGATGGTTTTGATAAACAATAGAGGCAGGTTTCGTGTTTATGTTGC
>5beb4f80-40a9-434f-a9a8-6a649a795213_Basecall_2D_000_2d Marta_PC_default_sample_id_0729_1_ch133_file89_strand_twodirections FAST5/downloads/pass/Marta_PC_default_sample_id_0729_1_ch133_file89_strand.fast5
AATTTCGTGCTCCTCTGGCTCCAGTTTGCGCGGCCCGCAAATGGATACAGTGTTTAGCGGGAGAAACGCGGCATTTACCCGTAACGAGATAAGGATGAGTCCCGGTTGAAAGCCCGATACACACATCACGGCATGTTGGCCAAACAGGCGATCCGTGTCTGGCAAACACGATCACTGTGCCTCGGAGGAATGCAGTTGCAAGCAGTAGGGATGGTTTTGGCCCAGGAAATGTGATTGGAGGCGAACGCCAGATTGCTGTTGGCTAAAGGGGGATTTCTACCTGAACGACCACTGATTTGTTGTGATAAACAGTTGGGAATCG
>cb8001b3-ae90-4ac6-baa3-ab2789454a81_Basecall_2D_000_2d Marta_PC_default_sample_id_0729_1_ch364_file50_strand_twodirections FAST5/downloads/pass/Marta_PC_default_sample_id_0729_1_ch364_file50_strand.fast5
TGTTTCTTTCTGTGCTCATGATGCTCGCCTGTTTATCAAAACATCACCTCTAGCATTACTAGTATTAGAGGCACTGCCTGCCCAGTGACAACTGGTTTAAACGGCCGCGGTATATCCTGACCGTGCAAAGCGGCTTAATAATCATTTGTTCCTCTTAAATAGGGACTTGTATGAATGGCCACACGAGGGTTTAACTGTCTCTTGCTTCCCAATCATGAAATTGACCTTTCCGTGAAGAGGCGGAAATACATTAATAAGACGAGAGAAGACCCTATGGGAGCTTTAATTGACCTAATCCAACGATAGCCACTCTCCACCGACTAGCCATACTTTGGCCATTACATTATAAATTTCGGTTGGGGTACTCAGCATAGAATAACCTCCGAGAAACAAATACTAAGACTAACAAGTCAAAGTAACACTTTACAAAATTGATCCCAGTCTTAACTCTTGACACGGAACACAAGTTACCCTAGGGATAACAGCGCAATCCTATTCTAGAGTTACCCTATCGACAATAGGGTTTACGACCTCGATGTTGTCGATCTCAGGACATCCCAATGGTGCAGCAGCTATTAATGGTTCGTTTGTTCAACGATTAAAGTCGGGGCATTGTGATCGATATTCAAACCAAAACCGTTTGTCATACTGTTTTGACTC
>b6294f6a-de88-497e-be66-2e1e50eb81f2_Basecall_2D_000_2d Marta_PC_default_sample_id_0729_1_ch90_file0_strand_twodirections FAST5/downloads/pass/Marta_PC_default_sample_id_0729_1_ch90_file0_strand.fast5
TGTTGTTTCTTGTCGTATGTTACTCTATGTTCATGCCTGATTATCAAACTGACACTCATGTCCTCCTAATGTCAGGTGAGATGATGTTGGCAACTTCCACTTCTCTGCGTTCAACACTGTATGACGGCCGTGGTATTCTGAATCGTGCAAAGGGCGCATAATCATTTGTTCCTTAAATAGGACTTGTATGAATGGCCACACGAGGGTTTAACTGTCTCTTGCTTCTAATCAGTGAGAAATTGACCTTTCCGTAAAGAGCGGAAATACATTAATAAGACGAAGACCCTATGGGTAGGAGCTTTAATTGACCTAATGCCAAACAGAATAACAATATACTCCACCAAGGACCAACAAATATTCTAATTGGATTATAAATTTCGGTTGGGGTACTCGGAGAGGCATAGAATATACTCCGAGAAACAAATACCAAGACTAACAAGTCAAAGTAACACTTTACAAATTGATCCAGTCTTAACTGATCATACGGAACTAAGTTACCCTAGGGATAACAGCGCAATCCTATTCTAGAGTCCTAAGTGGACAATAGCGGTTTACGACCTCGATGTTGGATCCAAGGACATCCAATGGTGGCAGGAGGACTTAATGGTTTCTATTTGTTCGGACGCATTAAAGTCCTCTACGTACATTGGCCCGTCAAACCAAATCGTTTTATTTTATA
>fec15578-3e5c-4f8c-a320-dea9f6c32472_Basecall_2D_000_2d Marta_PC_default_sample_id_0729_1_ch280_file132_strand_twodirections FAST5/downloads/pass/Marta_PC_default_sample_id_0729_1_ch280_file132_strand.fast5
CTGTTTCTGTTGCTGGGTTTGCCCGCCTGTTTTTATCAAAACATTACGTGATCTGAGTTCAGACCGGGTCGCCTGTTGAGCCAAACAAGTCACGTGATCTGAGTTCAACCGGACCACCTGTTATCAAAACATCTGTGTTTATCAAAACACGCCCGCTTTATCAAAACATACGTGATCTGAGTTCAAACCGGGTCGCCGCCTGTTTATCAAAACACATTATACGGTGATCTGAGTTCAGACTGGATCGCCTGTTTTATCAAAACAATTACGTGATCTGAGTTCAAACCGGGGCGCCTGTTTATCAAAACATCACTCTAGCATTACTAGTATTAGAGGCAACTGCCTGCCCAGTGACAACTCCGTTAAACGCTCGCGTGACTGAACCCTAATTCAGGGTAGCAGATAATCATTTGTTCCTTAAACAGATGTGTATGAATGGCCACACGAGGTTTGACTGTCTCTTGCTGTTCTAATCAGTGAAATTGACCTTTCTCCGTGAAGAGGCGGAAATACATTAATAAGACGAAGACCCTATGGAGCTTTAATTGACCTAAATCCAAACAGAAATACGGACTATACTCCACCAAGGACCAACAAATATTCTAATTGGATTATAAATTTCGGTTGGGGTGACCTCGGAGGCCACCCAATAACCTCCGGAGAAACAAATACCAAGACTAACAAGTCAAAGGTAACATTTACAAATTGATCCAGTCTTACTGATCAATGGAACAAGTTACCCTAGGGATAACAGCGCAATCCTATTCTAGAGTCCCTATCGACAATACCGCGTTACGACCTCGATGTTGGATCAGGACATCCCAATGGTGCAGCAGCTATCGTCAATGGTTCGTTTGTTTAACGGATTAAAGGTGTCATAGTATTGTATTATGAATTCAACCAGTCGTTCGTACTTTTA
>be4bc9d4-6133-410f-bc60-f829edb69fbc_Basecall_2D_000_2d Marta_PC_default_sample_id_0729_1_ch216_file63_strand_twodirections FAST5/downloads/pass/Marta_PC_default_sample_id_0729_1_ch216_file63_strand.fast5
AGTCTTCTGTGCTGGGTTACTCGCCTGTTTATCAAAACATCACCTCCCTCGCATTACTAGATTAGAGGCGGGTTAAATTGCCCAGTGACAACTGTTAAACGGCCATCGCGGTATCCTGACTCGTGCGGACTCCAGCACGTATCGATATTTGTTCCTTAAAACCCAATGTGGAACCCCACACGAGGGTTTAACTGTCTCTTAGTTTCTAATCAGTGAAATTGACCTTTCCGTGAAGAGGCGGAAGCATTAATAAGACGAGAAGACCCTATGGAGCTTTAATTGACTAAGTTCAACAGAATAACAATATACTCCACTAAGGACCAACAAATGGTTCCTCTAATTGGATTATATAAATTTCGGTCTCGCTGGAGCATAGAATATGACCGCGGAGAAACAAATACTAAGACTAACAAGTTAAATAACACTTTACAAATTGATCCAGTCTTACTGATCAACGGAAACAAGTCGCTAGGGATAACAGCGCAAACCTATTCTAGAGTCCCTATCGACAATAGGGTTTTAAGCACTCGATGTTGGATCAAAGCACAATGGGATTATCGTGCAGCAGCTATTAATGGTTCGTTTTGTTCAACGATCCGCTTCACGTGATCGCGGAGTTCATCAACCGGAGACGTTTGGGTTCC
>362fd929-c273-4b7d-9c05-18f7947a7734_Basecall_2D_000_2d Marta_PC_default_sample_id_0729_1_ch481_file171_strand_twodirections FAST5/downloads/pass/Marta_PC_default_sample_id_0729_1_ch481_file171_strand.fast5
CGAACTTACTGATATTGCTCGCCTGTTTATCAAAACATACTAATCTTGGGAGTTCAAACCGGACCCCCTGTTATCAAAACATCGCCTGGTTTTGGCTAACAAACATGTGATCTGAGTTTAAACCGGACCGCCTGTTTATCAAAACATTATACGTGATCTGAGTTCAAACCGGCGCCTGTTTATCAAAACATCACTCTAGCATTACTAGTATTAGAGGCACTGCCTGCCCAGTGACAACTGTTAAACGGCCGCGGTATCTGCAACCGTGCAGCATAGATCATTTGTTCCTTAAATAGGGACTTGTATGAATGGCCACACGAGGGTTTAACTGTCTCTTGCTTCTAATCACTAGTGAAATTGACCTTTCTAATTGAAGAGGCGGAAACAGCATTAATAAGACGAGAAGACCCTATGGAGCTTTAAATTGACCTAATTACCCAACAGAATGACAATATACTCCACCAAGGACCAACAAATATTCTAATTGGATTATAAATTTTCGGTTGGGGTACTCGGAGCATAGAATAACCTCCGAGAAACAAATACCAAGACTAACAAGTCAAAGGTAACATTTACAAATTGATCCAGTCTTAACTATTAACGGAACAAGTTACCCTAGGGATAACAGCGCAATCCTATTCTAGAGTCCCTATCGACAATAGGGTTTACGACCTCTAGATGTTGGATCAGGACATCCCCAATGGTGCATGGCAGGATATTAATGGTTCGTTTGTTCAAACGATTAAAGTCCTACGTGATCTGAGGTTTAAAACCAAATACGTTTTATTTTATGT
>fa900682-f429-4ca4-8bf7-1f3dd9c50c51_Basecall_2D_000_2d Marta_PC_default_sample_id_0729_1_ch504_file16_strand_twodirections FAST5/downloads/pass/Marta_PC_default_sample_id_0729_1_ch504_file16_strand.fast5
CTGTCTGTTGGTATTATACTTGCTCGCCGAGTGTTATCAAAACATCAGTGATCTGAATGTCAAACCGCGAGCTCCCGCTGGTTTATCAGAAACATCACATGGTTTGACCCTAACGCCGACCGCCTTATTATCAAATTTAAGGCCCGGGTCGCACGGACGCTGGTTCCCGCCGAGAAAATACGACCTAGATTGGGTCTCAGTCAACAAACCGGGGTCGCCTGGTTTTATCCACAATGCAACTCGCCTGTTTTATCGCAAAACCTAAGCTTTACCGCGTATTGGGGTTCAAAATCGCGGATCGCCTGGTTTTATTAAGAAAGCACCTCCCCGCTATTTTATCAGATAACAAAATTAATCTTAGCGATTCGGCTCCAAAACGGTTGGATGAAATCCAGTCAGGAAGCTTCCAATCGATTCGCGCTCAAGCAGGCTTGATGAAGACGAACCTGCACCGGTGCTGCAGGATTTGGGTTCTGATCCTAACATCGAGTCGTAAACTCTCATTTGTCGATAGGGGACTCCCCAACAGGGGATCCCGCTGTTATCCTCCGCGCCATAATGGTTTCCACCGTTATGTACGAACAAAATCGCCCGTAATTTTGTAAATTGTTACTTTGTAATGTGTCCCTTGTGGTATTTGTTTTCCTCGGAGGTTATTCTATGCTCCGGGCCCCAGGCACCGAAATTTATAATCCAATTAGAATATTTGTTGGTCTTATGTGGTGGAGTATATTGTTATTCTGTTGGATCATGTAGATCCAAGCTCCACATAGGGTCTTCTCGTCTTATTAATGTATTTCCGCTCTGTCCTAAGAAAAGGTCAATTCACTGATTAGGAAGCAAGAGACAGTTAAACCCTCGTGTGGCCATTCATACAAGTCCCACTTTAAGGAACAAATGATTATGCTACCTTTGCACGGTCAGGATACCGCGGCTCAGTTTTAACAGTTGTCAGATATGGGCAGGCAGTGCCTCTAAGATGAGTAATGCTAGAGGTGATGTTTTTGTGATAAACAGGCGACACGGTTCTCTGTTTATGTTT
>5fb369ee-6dd9-4e5b-9882-5185f791a87f_Basecall_2D_000_2d Marta_PC_default_sample_id_0729_1_ch407_file292_strand_twodirections FAST5/downloads/pass/Marta_PC_default_sample_id_0729_1_ch407_file292_strand.fast5
CGGTCGTGTTGATCTGATAAGTTAATAACACATAAAAATTCAATGAACACGGCCTCCTACGCCCCCATTCGCCGCCTGGTCTCAAAGGCGCCCCATGCTTGTATCTAGCAATTCTGCCTGACAACTGTTAAACGGCCGCGGTATCCTGACCGTGCAAAGCATAATCATTTGTTCCTTAAAATAGGGACTTGTATGAATGGCCACACGCGATTAACTGTGTCTCTTTAGTTGCTCACAATCAGTGAAATTACCTTTCCGTGAAGAGGCGGAAATACATTAATAAGACGAGACCGCTGAGGAGCTTTAATTGACCTAATCCAACAGAATAACAATATACTCCACCACGACTAACAAATATTCTAATTGGATTATAAATTTCGGTTGGGGTACCTCCCATACATAGAATAACCTCCGAGAAACAAAATACCAAGACTAACAAGTCAAAGGTAACATATTTACAAATTAATCCAGTCTTACTGATCAACGGAACAAGTTACCCTAGAATAAAAGAAATCCTATTTCTAGAGTCCCTATCGACAATAGGGTTTAGAGCCCTCGATGTTGGATTAAGGACATCCCCAATGGTGCAGCAGCTATTAATGGTTTCGTCGTTTGTTCAACGATTAAAGTCGCTTAACTTATCTCCGTGTCATTCAAACCCTGACAGGTCGGGAGTCGTC
>0daa11c4-3da4-49b3-8deb-ffc2bfad392b_Basecall_2D_000_2d Marta_PC_default_sample_id_0729_1_ch194_file191_strand_twodirections FAST5/downloads/pass/Marta_PC_default_sample_id_0729_1_ch194_file191_strand.fast5
ACTTCTGTAATGATGCTCGCCTGTTATCAAAACATGATGCCCGGTCTAACCGGGCCGCCTGTTTACCAACAAGTAATTGATCTGAGTTCAACCGGGCACGTGATCGAGTTCAACCGGATCGCCTGTTTATCAAAACACAGGCGATGATCTGAGTTCAGGACTCGGGCGCGATTCCGCTATAAAACATAATTGATCTGAGTTCAAACCGGGCGCCGCCTGTTTATTACAAACACATGATCTGAGTTCAAACCATGGTACGCCTGGTCCTAAAACATTAATCTGAGTTCAAACGACCCGGGACCGAGATCGTGAGTTCAGACAGAGCGTAACGCCTCGCTGACCGCCTGTTATCAAAAACATACGTGATCTCCAGTTGCTATGAAAACTGGCCACGCTGTTTATCAAAACATGACGATGTGGGTGGGGTTTAAAACCAACGTTTTATAGGTGC
>89cabfb7-7f0d-4369-be18-125d3bfc5941_Basecall_2D_000_2d Marta_PC_default_sample_id_0729_1_ch105_file64_strand_twodirections FAST5/downloads/pass/Marta_PC_default_sample_id_0729_1_ch105_file64_strand.fast5
GCTTCTGTTTGGTGCTGGGTTGCTCGCTGTTTATATCAAAACAAGATACGTACTTGGCCCGTCAGACTCGTACACCCCCTGCTTATCAGAACAATACGCTGTTTGGTATAAAAACATATTATAATTAGTGGGAGTTTAAACCGGAGCGCCTGTTGGCTAAAACAGATAGATCGTACCGTCAAAACTGGTCTCCGAGGTATAAAACAGCACGTGATCTGAGTTCAACCGGATCGCCTGTTTATTATCAAAACATCGCCTGTTTATCAAAACATTACGTGATCTGAGTTCAAACCCGGATCGCCTGTTTATCAAAACATACGTGATCTGAGTTCAAACCGGGTCGCCTGTTTTTTATCAAAATACCACTGTGATTGGGGTTAGGTGCAAACGGTTCGATAAATGAGAGATCACATAGGAGGACTTTAATCGTTGAACAAACGAACCATGCACCGCTGCTGCACCATTGGGGATGTCCCTGATCCAACATCGAGGTCGGTAAACCCTATTGCGGACCTAGACTCTAGAATAGGATTGCGCTGTTATCCCCACAACTTGTTCTTTTAGCGTGATCATAAGAACCCTCTCACCGTAATTTGTAAAGTGTTATTTGGACTTGTTAGTCTTACTTTGTTTCCGGAGGTTATTTCTATGCAGCCCCAGTATCAGCCGAAACAGGAATTTATAATTAGCAATTAGAATATTTGTTGGTCCTTGGTGGAGTATATTGTTATTCTGGTTCAATTAGGTTACAATTAAAGCTCCATAGGGTCTTCTCGTCTCTTATTAATGTATTTCCGCGCCTTCACGGAAGGTCAATTCGCCTGATTAGAAGCAAGAGACAGTTAAACTCCCCTCGTGTGGCCATTCATACACCCGTGAAAAAACTTTACGGAACAAATACGTGACGTGCCTACCTTTGCACGGTCAGGATACCGCAGGCCGTTTAACAGTTGTCACTGGGCAGGCAGTGCCTCTAAGATACCTAGTAATGCTAGAGGTATGTTTGATAAACAGGCGCCGGTTTGAATGAGATCACGTATGTTTTTAATAAAGGCGGGAATTAGTTGGAATTCAGAATGGCAGTGTAAGTGGTTTTGATAAAACAGACGATCGGTTTGAACTCAGATCACGTATGTTTTGATAAAACAGGCGGCCCGGTTTGAATGCAGATCACGATCTGTTTTGATATAAAACAGAAGGCGATCCGGTCTGAACTCAGATCACGTGTCCGGTTTGAACTCGGAGTGACACCGCTGTTTGATAAACAGAGGCGAATCGGTCTGCACTCAGATCACGTGGTATGTTTTGATAAAACAGGCGACCAGGGTTTCGTCAC
>09e2ef1d-968c-49a0-935a-8e0f98ffbf63_Basecall_2D_000_2d Marta_PC_default_sample_id_0729_1_ch452_file115_strand_twodirections FAST5/downloads/pass/Marta_PC_default_sample_id_0729_1_ch452_file115_strand.fast5
TCTTTTCTGTTGGTGATATTGCTCGCCTGTTATCAAAACATCACTCTAGCATTACTAGTATTAGAGGCACTGCTGCCCAGTGACAACTGTTAAACGGCCGCGGTATCCTGACCGTGCAAAGGTAGCATAATCATTTGTTCCTTAAATAGGGACTTGTATGAATGGCCACACGAGGGTTTAACTGTCTCTTGCTTCTAGATCAGTGAAATTGACCTTTCCGTGAAGAGGGAAATACATTAATAAGCGAGAAGACCCTATATCGAGCTTTAATTGACCTAATCCAAACCGATAACCTAATATACTCCGGATAAGCCAATTCCTAATTGGATTATAAATTCGGTTGGGGTGACCTCGGAGCATAGAAACCTCCGAGAAACAAATACCAAGACTAACAAGTCAAATAACACTTTACAAATTGATCCAGTCTTACTGATCAACGGAACAAGTTACCCTAGGGATAACAGCGCAATCCTATTCTAGAGTCCCCCTATCGACAATAGGGTTCACGACCTCGATGTTGGATCAGGACAAACCCCAATGCGCAGCAGCTAATGCTCGTTTGTTCAACGATTAAATTCCTACGTGATCTGGCCATAAACCAAGCGTTCTATCGTTTAT
>78db4d5d-681b-437f-8d83-3d3766ffd5f8_Basecall_2D_000_2d Marta_PC_default_sample_id_5248_1_ch214_file29_strand_twodirections FAST5/downloads/pass/Marta_PC_default_sample_id_5248_1_ch214_file29_strand.fast5
TCTTTCTTTTCTGTGCTGATATTGCTCGCCTGTTTATCTAAAGGCCTTACGTGATCTGAGTTCAGACCAGACGCCTGTTATCTCAAAACATACGTGATGCGGTTAGAAATAGCGGCCGCCTGTTTATCAAAAACATATACGTATTGGCGTTAATGGGGATCTGTTTATCAAAGCCGGTAAACGTTATTATGAGTTCGGGTCAACCGGACGCGATCCCAGTTAAGACCGGGCCGCCTCCGGTTTATATCAAACAACCGCCTGTTATCAAAACATACGTGGTTACTGAGTTCAAACCGGGCGCCTGTTTATCAAAACATGATCCGTATTCAACTGAGAACGTGATCGATCCCGGGATAGTCTGCATTTAAACCGGGCTGTTTATCAGGACGCTTGTGATCTGCCAGTGCAGACCAACGCCTGTTTATCAAAGGCTAACGTGATCTCATCGGTCACGGCCGGGTCGCCTGTTAAAAAACATTACGTGATCTGAGTTCAAACCGGCGCCTGTTATCAAAACATCACTCTAGCATTACTAGTATTAGAGGCACTGCCTGCCCAGTGACAATGCGTCTTAAACGGCCGCGGTATCCTGACCGTGCAAAGGTAGCATAATCATTTGTTCCTTAAATAGGGACTTGTATGGGAATGGCCACACGAGGGTTTAACCTTCTTGCTTCTAATCAGTGAAAATTGATTTTCCGTGAAGAGGCGCAAACACCATTAATAGACGAGAAGACCCTATGGAGCTTTAATTGACCCGTAAGGCAACAGAAATAACAATATACTCCACCAAGGACCAACAAATATTCCCGTGTAACTCAAGTAGATTTCGGTTGGGGTGACCTCGAGCATAGGATACTGAGAAACAAATACCAGACTAACAAGATCAAATAGACATTTACAAATTGGATCCAGTCTTACTGATCAACGGAGAACAAGTTACCCTAGGGATAACAGCGCAATCCCATTCTACGATGTGATCCCCTATCGACAATAGGGGTTCCACGACCTCGATGTTGGATCTCAGGACATCCCCAATGGTGCAGCAGCTATTAATGGTTCGTTTGTTCAACGATTAAAGTCCTACGTGATCTGAGTTGTAAACCGGACACGTGATGAGGGGCGAGTTCAGACCGACACGTACCGTGCCACTAAACCAAATCGTTTCTGTTATGT
>7a213678-d1d7-4f06-ba9e-be35f144df15_Basecall_2D_000_2d Marta_PC_default_sample_id_5248_1_ch432_file42_strand_twodirections FAST5/downloads/pass/Marta_PC_default_sample_id_5248_1_ch432_file42_strand.fast5
GAATTCTGTGATATTGCTCGCCTGTTTATCAAAACATCACCCTCCTAGCATTACTAGTATTGTAGAGGCACTGCCTGCCCCAGTGACAACTGTTAATAAACGCCGCGGGCTATCCTGACCGGACTTTGAGGTAGCATAATCATTTGTTCCTTAAATAGGGACTTGTATGAATGGCCACACGAGGGTTTAACTGTCTCTTGCTTCTAATCAGAGTCGAAAATTGACCTTTCCGTGAAGAGGCGGAAAATACATGAATAAGACGAAGACCCTATGGAGCTTTAATTGACCTAATCCAACAGAATAACAATATACTCCACCAAGGACCAACAAATATTCTAATTGGATTATAAATTTCGGAGTTCTAGGTACTCGAGCATAGAATAACCTCCGAGAAACAAATACCAAGACTAACAAGACTAAAATAACATTTACAAATTGATCCAGTCTTGCTACTGATCACGGAACAAGTCTAGGGATAACACGCAATCTCCCTATTCTAGAGCGTGACCGACAAACCTGAGTACGATGCGGGATGTTGGATCAGGACATCCCCAATGGTGCAGCAGCTATTAATGGTTCGTTTGTTCACGGATTAAGTCCTACGTGATCTGAATTTAAACCGACCGTTCTTGTTTATA
>a6f1c8ca-a221-4bb8-b929-e37ae32b94cd_Basecall_2D_000_2d Marta_PC_default_sample_id_0729_1_ch328_file22_strand_twodirections FAST5/downloads/pass/Marta_PC_default_sample_id_0729_1_ch328_file22_strand.fast5
GATATCTTTCTGTACGCTGATTAGCCGCCTGTTTATCAAAACATCACCTCTAGCATTATACTAGTATTAGAGGCACTGCCTGCCCAGTGACAACTGTTAAAACGGCCGCGGGGTGTATCCTGACCGTGCAAAGGTAGCATAATCATTTGTTCCTTAAATAGGGACTTGTATGAATGGCCACACGAGGGTTCAACTGTCTCTTGCTTCTAATCAGTGAAATTGACCTTTCCGTGAAGAGGCGGAAGCCACATTAATAAGACGAGAAGACCCTATGGAGCTTTACCGATTACCCAATCCAACAGAATAACAATATAACTCCACCAAAGCCTAACAAATATTCTAAATTGGATTATAAATTTTTCGGTTGGGGTGACCTCGGAGCATAGAATAACCTCCGAGAAACAAATACCAAGACTAACAAGTCAAAGTAACACTTTACAAATTGATCCAGTCTTAACTGATCAACGGAACAAGTTACCCTAGAGACCAGCGCAATCCTATTCTAGAGGTCCCTATCGACAATAGGGCTTTACGACCTCAGATGTTGGATCAGGACATCCCCAATGGTGCAGCAGCTATTAATGGTTGTCTGGTTTGTTCAACGATTAAAGTCCTACGTGATCTGAGTTCAAAACCCAAACCGTTTAGGTTTATGTTTC
>383ae6be-2508-4a29-a533-b065aeda42bb_Basecall_2D_000_2d Marta_PC_default_sample_id_5248_1_ch7_file111_strand_twodirections FAST5/downloads/pass/Marta_PC_default_sample_id_5248_1_ch7_file111_strand.fast5
TAAATGCTGGCTGACCATCGCCGCCTGTTTATCAAAACATTACGTGATCTGAGTTCAAACCGGGTGTATTCTCCGGAGGTTCAAAACATACGTGATCGGGTTCGGACCGGACTGTGATCTGAGGTTCAAACAGCTACGTAAGGCTGGTTTTATCGCTAAAACTGACGAGCCTGTTGTATCAAACATATACGTGATCTCTGAGTTCAAACCGGGCGCCTGTTTATGCCAAAACAATCACCTCTAGCATTACTAGGGTATTAGAGGCACTGCCTGCCCAGTAGACAACCCGTTAAACGGCCGCGGTATCCCTGACCGTGCAAAGACGCATAATCATTTGTTCCTTAAAATAGGGACGTATGAGAATGGCCACACGAGGGTTTAACTGTCTCCTTGCTTCTAATCAGTGAAATTGACCTTTTCCGTGAGAAGAGGGAAATACATTAATAAGACCGAAGAGACCCTATGGAGCTTTATTGACCTAAATGCAACAGAATAACAATATACTCCACCAAGGACCAACACAGCTCTTCTAATTGGATTATAAATTTCGGTTGCGTGAGTACTCTCGAGCATAGAAACTGACCTGAGAAACAAATACCAAGACTAACAAGTCAAAGTAACACTTTACAAATTGATCCCAGTCTTACTGACCGTAACGGAACAAGTTACCCTAGGGATAACAGCGCAATCCTATTCTAGAGTTGGGCCGGACAATAGGGTTGTTACGACCTCGATGTTGGATCAGGACATCCCAATACTGATGCAGCAGCTATTTAATGGTTCGTTTGTGTTCAACGATTAAAGTCCTACTGTGATCTGAGGCTGGTTCAAACCAAACCGTTTTATTTTATGTTTA
>1eb4fa77-f242-4d6f-9ad2-9cade8363104_Basecall_2D_000_2d Marta_PC_default_sample_id_0729_1_ch427_file222_strand_twodirections FAST5/downloads/pass/Marta_PC_default_sample_id_0729_1_ch427_file222_strand.fast5
GTTTCTGTTCTGTGATATTGCTCGCCGCTGGTTTATCAAAAAGTCCATACCTCCTAGCATTACTAGTATTAGAGGCACTGCCTGCCCAGTGACAACTGTTCGGACCGGCCGCGGTATCCTGACCGTGCAAAGGTAGCATAATGGATTTGTTCCTTAAATAGGGACTTGTATGAATGGCCACACGAGGGTTTAACTGTCTCTTGCTCTTTAATCGCTGTGAAATTGACCTTTCCGTGAAGAGGCGGAAATACATTAATAAGACGAAGCATCATGGAGCTTTAATTGACCTAATCCAACAGAATAACAATATACTCCACAAGGACCAACAAATATTCTCTAATTGGATTATAGACAATTTCGGTTGCTGGTACTCGGAGCATAGAATAACCTCCGAGAAACAAAAATACCAAGACTAACAAGTCAAAGTAACACTTTACAAATTGATCCAGTCTTAGGTGATCATGCAACGGAACAAGTTACCCTAGGGATAACAGCGGGCAATCCTATTCTAGAGTCCCTATCGACAACTAGGGTTTACGACCTCGATGTGTTGGATCAGGACATCCCAATGGTGCAGCAGCTATTAAATGGTTCGTTTAATGTTCATACGGATTAAAGTCCTACGTGATCTGAGTTCAAAACCGGAACACGTTCATTGTTTGAC
>34e12fac-79ff-4323-a49c-a29468d07ce1_Basecall_2D_000_2d Marta_PC_default_sample_id_0729_1_ch111_file55_strand_twodirections FAST5/downloads/pass/Marta_PC_default_sample_id_0729_1_ch111_file55_strand.fast5
GGTTCTGTTGGTGCTGATATTGCTCGCCTGTTTATCAACATCACCTCTAGGCATTACTAGGTATGCCGAGCATGCCTGCCCAGTACACTGATTAACGCGCCGCCCCATCTGTGACTCGTGCAAAGGGCATAATCATTTGTTCCTTAAATAGGGACTTGTATGAATGGCCAAAACGAGGTTTTAACTGTCTCTTGCTTCTAATCATGTACGGCAAATTACCTCTTTTAACAATTGGAGGCGGAAATACATGCCGGGACGAGAAGCTCGGGGCCTTTAATTGATCGGATCCAAATAGAATAACAATATACTCCCACCAAGGACCAACAAATATTCCGCATTTGGATTATAAATTTCGGTCTCCTAACCTCGGAGCATAGAATAACCTCCGAGAAACAAATACCGACTAACAAGTCAAAGTAACATTTACAAATTGATCCAGTCTTAACTTGGAGGACGTGTACGGAAGCCAAGAGATCCTATTCCAGGTCTCGGATGGACAATAGGGGTTTAATAAAACTCGATGTTCTCATCCAAACCCCAATGGGCAGCATCGGATCATCGTTCGTTTGTTCAACAGGATTAGAAGTCCGGCTTGATGCGGAGTTTAAACCATTACCGCCTGTTCCACGAGCAAATTATTATTATACAATTTAGATACGGCAATGCGCTGTTTATCAAAAACATTACGTGATCTGAGTGTTAAAAATGACCATTGTGCTTGTTT
>1753e2c8-0c98-45f8-8bf0-c6a223a40ceb_Basecall_2D_000_2d Marta_PC_default_sample_id_0729_1_ch41_file126_strand_twodirections FAST5/downloads/pass/Marta_PC_default_sample_id_0729_1_ch41_file126_strand.fast5
GAAACTTGCTACCTCGTTTATCAAAACATCACTCTAGCATTACCTAGTATTGAGGCACTGCCTGCCCAGTGACATCGTCCAAACGGCCGCGGTATCCTGACCGTGCAAAGTAGCATAATCGTATTTGTTCCTTAAATAGGGACTTGTATGAATGGCCACACGAGGGTTTGTAACTGTCTCTTGCTTCTAATCAGTGAAATTGACCTTTCCGTGACCGAGCAAGAAATACATTAATAAGACGAGAAGACCCTATGAGCTTTAATTGACCTAATGATAAACAGAATAACAATATACTCCACAAGACCAACAAATATTCTAATTGGATTATAAATTTCGGTTGGGGTGACCTCGGAGCATAGAATAACCTCCGAGAAACAAATACCAAGACTAACAAGTCAAAGTAACACTTTACAAATTGATCCAGTCTTACTGATCAACGGAACAAGTTACCCTAGGGATAACAGCGCAATCCTATTCTAGAGTCCCTATCGACAATATAGGGTTTACGACCTCGATGTTGGATCTCAGGACATCCCAATGGTGCAGCA
>1abf87e1-5338-4fd9-b81d-6d6f045afc74_Basecall_2D_000_2d Marta_PC_default_sample_id_0729_1_ch348_file86_strand_twodirections FAST5/downloads/pass/Marta_PC_default_sample_id_0729_1_ch348_file86_strand.fast5
CTGTACCGATTCAACCGGGTCACGTTCCCCTCAACGCCTGTTTATCAAAACATACGTGATCTGAGTTCAAACGCCAATCCCCTGTTTATCAAAACATGATCTGAGTTCGAAACCGACACGTGATCCGAGTTCTAGACCGGATCGCCTGTTTATCAAAACATACGTGACCCTTCATCAAACCGGTCCGCCTGTTTATCGAAAACATTACGTGATCTGAGTTCAGATCGGATCGCCTGTTTATCAAAACATACCGATCTGTACCATTCAACCGGCCGGTTCAGGACCGAGATCACGTCGAGGATATTCTAATCGTTGAACAAACGAAAACCATATTAAACGTAGGTGCACCATTGGGATGTCCTGATCCAACATCGAGGTCGTAATGGGCCGTCGATAGGGGGACTCTAGAATAGGATTGCGCTGGTTATCCCCCTAACTTGTTCCGTTGATCAGTAAGACTGACCACTAGGGAATTACCTGGTTTGTTTCTCGGAGGTTATTCTATGCTCTGAGGTCACCCCAGACCGAATTAGCTAATCCAATTAGAATATTTGTTGATCTTATGAGTATATTGTTATTCTGTTGGATTAATCAATTAAACCTCCATAGGGTCTTCTCGTCTTATTAATGTATTTCGCGCCTCTTCACGGAAATCAATTTCACTGATTAGAAGCAAGAGACCGTTAAACCCTCGTGTGGCCATTCATACAAGTCCCACTTTAAGGAACAAATGATTATGCTATTTTGCACGTCACCATTATACACCCGAGTAGCGTTGACAGTTGTCACATCGGGGAAGAGGCAGTGCCCCCGTAAGGTAGATCGCTAGAGGTATGTTTACAGACAAGGTAACCAGCATCGAGTCGA
>4022ce65-f3d2-488e-8f06-f0d0e60df243_Basecall_2D_000_2d Marta_PC_default_sample_id_0729_1_ch427_file116_strand_twodirections FAST5/downloads/pass/Marta_PC_default_sample_id_0729_1_ch427_file116_strand.fast5
GACTGCCTGATGCTCGCCTGTTATCAAACATCACCTCCTAGCATTGTACTAGTATTAGAGGCACTGCCTGCCCCGAAGATCAAACGTCCGCTCGGCCGCGGTATCCTGACCGTGCAAAGCGAGCATGCCATTTTGTTCCTTAAATAGGGACTTGTATGGGAATGGCCACACGAGGGTTTAACTGTCTCTTGCTTCTAATCAGTGGCAATCTTTCCGTGGAAAGAGGCGGAAATACATTAATAAGACGAGAAGACCCTATGGATTTAATTGACTAATCCAACAGAATAACAAATATACTCCACTAAGGACCAACCCACTTCTAATTGGGATTATAAATTTCGGTTGGGGTACTCGGAGCATAGAATAACCTCCGAGAAACAAATACCAAGACTAACAAGTCAAATAACACTTTGTACAAATTGATCCAGTCTTACTGATCAACTGGAACAAGTCCCTAGGATAACAGCGCAATCCTATTCTAGAGTCCCTATCGACATCGGATTTACGACCTCGATGTTGGATCTCAGGACATCCCAATGGTGCAGCAGCTATTAATGGTTCGTTTGTTTAACGATTAAGTCGACAATCTTATTATACCGGAGTTCAAACCGGCGCTGTTATCTAGATAAAAGATTACGTGATCTGAGGTTCAAACCGGACACGTGATCTGAGTTCAAAGCCAATGCCCTGTTAGTACAACATACGGTGATCTGAGTTCAGAACGCGGACCCCTGTTGCCTAAACATTACGTGATCTGGGGTTCAAACCGGCTTTTACATGGCAAAGGGTCAATAAGTCAATTTCGGCCAGGCGGGAATACCATTTTTGATATGCGAGTCTAGCATGGAATAATTTATGAACTCAGTACACCGGGCATTTTGCGACCGAGTCAAGATTAGATTTCAGGCGTGGAGATTCGAGCGTCCAGGCAAATCAAGCGGTCGTTATGATAAATAAGGCGACACCTGGTTCGTGTGAC
>57d7743c-a15f-43ea-b48d-f78c048c00c3_Basecall_2D_000_2d Marta_PC_default_sample_id_0729_1_ch439_file38_strand_twodirections FAST5/downloads/pass/Marta_PC_default_sample_id_0729_1_ch439_file38_strand.fast5
TGTTTCTGTTGGTGCTGATATTGCTCGCCTGTTTATCAAAACATCACCTCTAGGGCATTGTTACTAGTATTGAGGCACAGCTGCCTGCCCAGTGACAACTGTTAAACGGCCGCGGTATCCATGGTAATTCAGAGCATAATCATTTGTTCCTTGTAAATAGGGACTTATGAATGGCCACACGAGGGTTTAACTGTCTCTTGCTTCTAATCAGGTGAAATTGACCTTTCTCGGGCACGAGGCGGAAATACATTATTGGTAAACGAGAAGACCCTATGCACCCGCTTTAATTGACCTAATCCAACAGAATAACACAATATACTCCACCAAGGACCAACAATAAATATTCTCAATTGGGATTATAAATTTCGGTTGGGGTGACCTCTCGGAGCATAGAATAACCTCCGAGAAACAAATACTAAGACTAACAAGTCAAAGTAACACTTTACAAATTAATCCAGTCTTACTGATCAACGGAACAAGTTACCCTAGGGATAACAGCGCAAATCCTATTCTAGAGTCCCTATCGACAATAGGGTTTAAGCGACCTCGATGTTGGATCAGGACATCCCAATGGTGCAGCAGCTATTAATGGTTTCGTTTGTTCAACGATTAAAATGCATAGTAACATTAGCATGTCAAACCCACCTAAATTCGTATGAGGGTTATATAAACATTACGTGATCTGGCAGTGCCAACTGGAGCTCGCCTGTTTATCAAAACATACGTGATCTGAGGAATTCGACTGCCTGAGGTCAAAGACATACGTGATCGGTTCTGACCAGATCGCCTGGTCCATAAACACTACGTGATCTGAGTGTTCAAATGGAGCGCCTGTCTATCAAAACATCGCCTGTTTATCAAAACATCGCCTAGTTTATCAAAACATACGTGATCTGAGTTCAAACTCCAATGCGCCTGTTTAGTTACAAAAATAATATTGTACCATTCAAAACCGAAATCGTTCTGTTCGTCTTG
>f455cea7-c824-4772-aa8f-85a2ecaa8a81_Basecall_2D_000_2d Marta_PC_default_sample_id_0729_1_ch126_file22_strand_twodirections FAST5/downloads/pass/Marta_PC_default_sample_id_0729_1_ch126_file22_strand.fast5
GCTTTTCTGTTGCTGATATTGCTCGCCTGTGTTTATCAAAACATCACCTCCGCATGTTACTAGTATTAGAGGCACTGCCTGCCCAGTGACAAACTGTTAAACGGGCCGAAGTATCTCCTGACCGTGCAAGGTAGCATAATCATTTGTTCCTTAAATAGGGACTTGTATGAATGGCCGAGGGTTTAACTGTCTCTGCTTCTAATCAGTGAAAATTGACCTTTCCGTGAAGAGGCGGAAATACATTAATAAGACGAGAAGACCCTATGGAGCTTTAATTGACCTAATCCAGACAGAATAACAATATACTCCACCAAGGACCAACAAATATTCTAATTGAGTCAATTATAAATTTCGGTTGGGGTGACCTCGGAGCATAGAATAACCTCCGAACAAATACCAAGACTAATAACAAGTCAAAGTAACACTTTACAAAATTGATCCAGTCTTACTGGACTTGGAACAAGTTACCCTAGGGATAACAGCGCAATCCTATTCTAGAGTCCCTATCGACAATAGGGTTTACGACCTCGATGTTGGATCAGGACATCCCCAATGGTGCAGCAGCTATTAATGGTTCGTTTGTTCTAACGATTAAAGTCCTACGTGACTGAGTTCAAACCGGCGCCTGTTTATCAAAACATCACTCTAAGCATTACTAGTATTAGAGGCACTGCCTGCCCAGTGACAACTGTTAAACGGCCGCGGTATCCTGTCACGTGCAAAGTAGCATAAGTCCATTTGTTCCTTAAATAGGGACTTGTATATGAATGGCCCACGAGGACTTTAACTGTCTCTTGCTTCTAATCAGTGAAATTGACCTTTCCGTGAAGAGGCGGAAATACATTAATAAGACGAGAAGACCCTATGGAGCTTTGTAATTGACCTAATCCAACAGAATAACAATATACTCCACCAAGGACCAACAAATTTCTCAATTGGATTATAAATTTCGGTTGTTGGGGGTGACCTCGAGCATAGAATAACCTCCGAGAAACAAATACCAAGACTAACACCAAGTCAAATAACACTTTACAAATTGGATCCAGTTACTGATCAACGGAACAAGTTACCCCCATAACAGCGCAATGATCCTATTCTGTAGAGTCCCTATCGACAATAGGGTTTAATCCAATACCTCGATGTTGGACCCATATTACAAAGATGCCCCAAAATGGGTCGCAAGCAGCTCATATTAATGGTTCGTTTGTTTAAACGCATTAAAGTCATAGATTATCTTGAGTTCAAACCGACACCGTTTTATCGTTATATTGT
>3ecf5bd5-5503-4341-a1f2-0c2983d1a143_Basecall_2D_000_2d Marta_PC_default_sample_id_5248_1_ch413_file34_strand_twodirections FAST5/downloads/pass/Marta_PC_default_sample_id_5248_1_ch413_file34_strand.fast5
AGAACGTACTCGCCTGGTTTATCAAAGCCTTACGTGATCTGAGTTCAGACCTGATTACGCCTGTTATCAAAACATTACGTGATCTGAGTTCAAACCGGATCGCCTGCTTATCAAAACATCGCCTGGTTTATCAAAAGCTCGCGGTGGACGGGTATTAGAGGCTTAAATCCCGCGATGACAACTGTTAAACGGCCGCGGTATCCTGACCCGTGCAAAGGTAGCACCAATCATTTGTTCCTTAATAGAATGTATGAATGGCCACACGAGGGTTGAACTGTCTCTTGCTTCTAATCAGTGGAACTTGACCTTTCCGTGAAGAGGCGGAATACATTAAGGACCGACGAGACCCTATGGAGCTTTAATTGTACTAATCCAACAGAATAACAATATACTCCACCAAGGACCAACAAATATTCTAATTGGATTATAGAATTTCGGTTGGGGTACTGAGGCATAGAATAACCTCCGGAAACAAATACTAAGACTAACAAGTCAAAGTAACACATTGTTACAAAATTGTTAACAATCCATAGTCTTAACTGATGTACGGAACAAGTCCGCGACCTCGCAATCCTATTCTAGAGTTAAAGCCTGGCTGACAATAGGGTTTAAGGACCTCGATGTTGGATACATCCAATGGTGCAGCAGCTATTAATGGTTTCGTTTGTTCAACGATTAGTCGACATTGATCTGAGTTCAACCGGCGCCTGTTTATCAAAACATCACCTCTAGCATTACTAGTATTAGAGGCACTTGCCTGCCCAGTGACAACTGTTAAACGGCCGCGGTATCCTGACCGTGCGCAAAAGCGCATAATCATTTGTTCCTTAAATAGGGACTTGTATGAATGGCCACACGAGGGTTTAACTGTCTCTTGCTTCTAATCAGTGAAATTGACCTTTCTTAAATGCGCGCGGAAGATGGCATTAAGACGGATAGAAGACCCTATGGAGCTTTAATTGACCCTAATCCAACAGAATAACACAGCTCCACCAAGGACCAACAAATATATTCTAATTGTACAATTATAAATTTCGGTTGGGGTGACCTCGAGCATAGAATAACCTCCGAGAAACAAATACCAAGACTAACAAGTCAAAGCTAACACTTTACAAATTGTAATCCCAGTCTTGGACTGCTGGAACAAGTCTACCCTAGGGATAACAGCGCAATCCCTATTCTAGAGTCCCTATCGACAATAGGGTTGCACGACCTCGATGTTGTACATTACCACTGCGCAATGGTGCAGCGAACCTGGTCCAATGGTTCGTTTGTTCAACGGATTAATTAACACCTACATAGTATTGTACCGTAAAGTGAGACCAGTTCTGTTGTC
>647e9a2c-883d-494a-a7da-4f290a6ab715_Basecall_2D_000_2d Marta_PC_default_sample_id_5248_1_ch295_file27_strand_twodirections FAST5/downloads/pass/Marta_PC_default_sample_id_5248_1_ch295_file27_strand.fast5
GTAATTCTGCTCATCCGCGGTTGTGCTCCCAAGGGTCGGGATCATCCAGCATTTCGGGCACTCTGCAGCAGGTGTTAGCCAAGAGCGCCATCCTCTATGCAATGCATACCGGGCCTGCGATGCTAACCCCGGGTCGCCATATGTCAACAAGGCCATCCGCGGTGCCGGCAAATGATTATGTCCTCCGAGGGCACAATACTTACTCGCTGGGATTACAGCCTCGAGAGCGCGCAAGATGTCTGGAAAGGCGCCTAGATGGGTTATGTCCTGAGGCCCCAAGGGCGCGCGAGGCCACATATGTTCATGGAGAGCGACCCACATGTGCTCCAAGGCTTAAGATGGGTCTGACACAGATTAGGCTATCACAT
>3eba9feb-abb9-4a49-9819-9ed9718ae961_Basecall_2D_000_2d Marta_PC_default_sample_id_0729_1_ch360_file276_strand_twodirections FAST5/downloads/pass/Marta_PC_default_sample_id_0729_1_ch360_file276_strand.fast5
GAACACCTCTAGCATTACTAGTATTAGAGGCAACTGCCTGCCCAGTGACACTGGACGTTGAGCTCAAGCCGCGGTGATCCTGACCGTGCAAAGCTAGCAGTAATCATTTGTTCCTTAAAATAGGGACTTATGAATGGCCACACGAGGGTTTATGTCTCTTGCTTCTAATCAGTGAAAATTGACCTTTCCGTGTGAAGAGGCGGAAATACATTAATAAGACGAGAAGACCCTATGGAGCTTTAATTGACCACTAATCTAAACAGAATAACAATATACTCCACCAAGGACCAACAATATTCTAATTGGATTACAAATTTTCGGTTGGGGTGATCTGGAGCATAGAATAACCTCCGGAAACAAATACCAAGACTAACAAGTCAAATAACATTTTACAAATTGATCCAGTCTTAACTGCTGAGAACAAGTTACCTAGGGATAACAGCGCAATCCTATTCTAGAGTCCCCTTACGGACAATAGGGGTTTACGACCTCGATATTGTTTGGATCAGGACATCCCCAATGGTGCAGCAGCTATTAATGGTTCGTTTGTTCGACTCCGATTAAAGTCCTACGTGATCTGAGTTCGACCGGGCGCCAGCTGTTATCAAAACATGACTTATCACTGGAGTTCAAACCGGGTCGCTGTTAGCCAAAACATACGTGATCTGAGTTCAGACTGGCGTACACAACTGTTGTATCAGAGAGACAAGACCAATAGATCTGAGTTTAAATTGGAACCAGCGGTTCTGTTTATATTA
>6b6ddf28-dea0-4241-a935-72499f48d6c9_Basecall_2D_000_2d Marta_PC_default_sample_id_0729_1_ch179_file90_strand_twodirections FAST5/downloads/pass/Marta_PC_default_sample_id_0729_1_ch179_file90_strand.fast5
GAAACTTTCTGTAGTAATATTGCCGCCTGGTTTTATCTAAAACAGCCCCCTCCCTCCGGTACGCCATCTTAGAGGCACTGCCTTGAGCAATCTCCTACTCTCGTTAAAGATTGCTCAAAAGCGCCATCCTGGCTCCTAATTCGACCGCTATGAATCAACCTTTGTTTTAGTCTCCTCCGAACTTATGAATGGCCGCACGGAAGGGGTTCAACCGTGTCTCTTGCTTCGTAATCAGTGAAAACGTGACCTTTCCCTAGTGCACGAGCCGCGGAAGTACATTAATTAAGACGGAAGATACCGCCTGGAGCTTCAATTGACTCTAATTCCGGACGAATAACAATATACTTCCACTAAGGACGGACCAAATATTTCCTAATTTGGATTTATGACAATTTTCGGGTCTTCTAGGTGACCTCGGAGCATAGAGAACATGACTCCGGAAACAGAAGTACTAAGACGTAAAGACTAAATTAGGTAACACTTTGTACAAATTGGATCCTAGTCTTAGGACCTTACTGGACCGGAACAGAAGTTACCCCTACGAAGACCTCCGCAATCCCTCTTCTAGAGTCCCTGACGGGACCACGTGCCATGACTAATGTTTCTACGGCTTACGCCGACATCCCAATGGTGCCTGCAGCGGGACTTAATGGTTTGCGTTTTGTTCTAACGATTAGAAGTCTCCTGACTTAGATCGGCCTATCCAAACACGTTTAGATGAATGAGATCACAGCGTCAGAAGTTCAATGGAGTTTTGAAACAAACGAACCATTAAGTAGGCGGTGGAATGCAGCAGTGCCAGAATACGTTAGGCGTATCAGGGCGTACGCAACATTAGTCGGCAATGTGTTAGAGTAGGATGAGGGAGAACTAGAGAAGTGCGATCTTCGTAGGGTCGCGGCGGGTAACTTAGGTTCCGTCCAGTAAGGTCCACAAGGCGTTAAGTCAATTTACAAAGTGTTATAGCGGATTTAGTCTTCGGTCTTGGGTGATGTCTGTTCGCGGGAGGTTAGTTCTATAGGCTCCCGAGTCACCCACACGAAATAGGAGGATTGTTGACATTAGAAGTTAGGGAGAGTGATGTCTTCTGTCGGTCCATATTAGTTATCGGAGGATTACGTGGTCAATTTAACCGGTTTAGGAGTTGCCGGTGGCCGGATTGAGATGCGGCGGCCGCGTGCATTTAAATGTATAATTCGGATTAAGTTCACAGGAAGAGACAGTTTAAAGGCGTGGGAGGCGGCCATTCATCAGACAAGTTTTGTGTATAGCAGTTTGAACAAGGATTATGGCGCGTTGTCGAGGAAGCATGAGTTCGATCAGATTTGTGAGGAGTGAAGTTGTCACTGGCAGCTAGGAATTTGCGGCGCGGATACTAGGTAATCCAGGGAGAGGTGAGTTTTTTGCAACATGAGGAAGGACGTTATATTTTGTATGTTTGTGGTCTG
>1ed795d4-a30e-4bd7-9833-4672f101230f_Basecall_2D_000_2d Marta_PC_default_sample_id_0729_1_ch383_file219_strand_twodirections FAST5/downloads/pass/Marta_PC_default_sample_id_0729_1_ch383_file219_strand.fast5
GGATATGCATGACTTGCTCGCCTGTTTATCAAAACATCACCTCTAGCATTACTAGTATTAGGGGGGCATGCCTGCCCAGTTGAAGACCTGGTTAAACGGCCACAGCGTATCCTGACCGTGCGCAACCGAGCATAATCATTTGTTCCTTAAATAGGGACTTGTATGGAATGGCCACACGAGGGGTTTAACTGTCTCTTGCTGTTCTAATCAGTGAAATTGATTTTCCGTGAAGAGGCGGAAATACATTAATAAGACGAGAAAGAGACCCTATGGAGCTTTAGATTGACTAATCCAGACAGAATAACAATATACTCCCACCAAGGACCAACAAATATTCTCAATTTGGATTATATAAATTTCGGTTGGGGTGACCGCGCATAGAATAACCTCCGAGAAACAAATATACCAAGCTCTAAATTACTAAGTAACACTTTTACACAAATTGATCCAGTCTTAACTGTAACGGAACACAATATTACCCTAGGGATAAAAGAGCGCAACAATCCTATTCTCCCGTGACCCTATCGACAATAGGGTTTACGACCTCGATGTTGGATCATGAGGACATCCCAATGGTGCAGCAGCTATTAATGGTTCGTTTGTTCAAACGAGATTAAAGTGCGCATAGTGTACCGTCTTCGTACCGTTTAAATACAGTTTGTATGTTTCTTACCTGAT
>3130ab24-5610-4760-bffb-f1f58e924701_Basecall_2D_000_2d Marta_PC_default_sample_id_0729_1_ch179_file36_strand_twodirections FAST5/downloads/pass/Marta_PC_default_sample_id_0729_1_ch179_file36_strand.fast5
CGAAACTTTTCAGCCCCTGTTTATCAAAAAACATACGCGTGATCTGAGTTCAAACCGGACCGCCTGTTTTATCAAAACATACGTGATCTGAGTTCAAACCGGGACATGTGATCTGAGTTCAATCTCCAGATCGCCTGTTTAAAAGCCATACGTGATCTGTGGAGTTCAAAACCGGGCGTGATCTGAGTTCAAACCCCAATCGCTGTTTATCAAAACATCACCTCTAGCATTACCTAGTATTAGAGGCAAGTTCGCCTTCCCCAGTGACAACTGTTACGGCCAGGCCGCGGTGGTATCCATGACCGTGCAAGGTAGCATAATCATTTGTTCCTTAAATAGGGACTTGTATGAGGAACCCCACACGAGGGTTTAACTGTCTCTTGCTTCTAATCAGTGAAATTGACCTTCCGTGAAGAGGCGGAAGTAGAGCATTAATAAGACGAGAAGACCCTATGGAGCTTTAATTGACTAATCCAACAGAATAACAATATACTCCACCAAGGACCAACAAATATTCTAATTGGATTTATAAATTTCGGTTTGGGGTGACCTCGGAGCATAGAATAACCTCCGAGAAACAAATACCAAGACTAACAAGTCAAATAGCTTTACAAATTGATCCAGTCTTACTGATCAACGGAAACAAGTTACCCTAGGATAACAGCGCAATCCTATTCTAGAGTCCCTATCGACAATAGGGTTTAAGTACCGATGTTGGATCAGGGTGACGCAATCGTGAAGCAGCTATTAGTACCGGTTCGTTGTTCAACGATTAAAGTCCTACGTGATCTGAGTTCAAACCGACTTTCTGTTTTATGTTTC
>cba6630e-d0b0-4ded-a884-939a9382ee2e_Basecall_2D_000_2d Marta_PC_default_sample_id_0729_1_ch115_file135_strand_twodirections FAST5/downloads/pass/Marta_PC_default_sample_id_0729_1_ch115_file135_strand.fast5
GAAATATTGCTCCGGTTGGTGAACCTCAGTACACGTAAGGGTGAATTAATCGCCGTGAACAAACGAACCATTACGGCTGCTGCACCATTGGGGATGTCCTCTGACCTGTGAGACATGGGATGGTAAACCACGCGGATTGTCGATAGGGGACTCGCCGAAGCGCATTGCTTCCCGCTGTTATCCCCTAGACTTGTTCCAGTTCGTAAGGGTCCACGACACTCCGATCAATTTGTACACGTGTTACTTTAACTTGTTAGTCTTATGGTCGTTTCTCGGAGGTTATTCACTGTAAACGCGAACCCCATCACGCAATTTAGACGATCGATCCGATTGTTATTCTTATGGAGTATACTTGTTCTTCTGTTATGGGATCCAATCAAGTAACAGCCTCCCAGCGCGTATTCTCCTTTATTAATGTGGTTTTTCCGCCTTCCACGGAAACGTTAATACTTCCACGCAGCGAAGGGAACCCACAGTTAAACCCTCGTGTGGCGTGCCATGCCCAAGTCCGCCTATTTAAGGAACAGAACTTAAGATTATGCTACTTTGCACGGTCAGGATACCGCGGCCGTTCACCCAAGTTGTCATACTGGCGCAGGCAGTGCCGGACAGACCTAGTAATGCGCTAGAGGTGATGTTTTTGTACTTAACAACAGGCGACGTTTGGTTTTATGTTC
>2efd0ca3-4675-40ed-a2f8-b578fed772d7_Basecall_2D_000_2d Marta_PC_default_sample_id_0729_1_ch144_file264_strand_twodirections FAST5/downloads/pass/Marta_PC_default_sample_id_0729_1_ch144_file264_strand.fast5
TCTTGGTACTTGATATTGCTCGCTTGTTTATCAAAGCCATCTCTAGCATTACCTAGTATTAGAGGCAAATCAAGCCTGCCCAGTGACAACTGTTAAACGGGCCGCGGTATCCTGACCGTGCAAAGCACTAACCAATCATTTGTTCCTTAAATAGGGACTTGTATGAATGGCCACACGAGGGTTTAACTGTCTCTTAGTTCTAATCATTGAAATTGACCTTTCCCTGTGAAGAGGGCGGAAATACATTAAACGACGAGAAGACCCTATGGAGCTTTAATTGACCTAATTAAAGAGACCGACACAAGAGCCACTCCACACCAAGGTACGACAAATATTCTACACGTGGATTATATAAATTTCGGTATTCGGGTACTCGGAGCATAGAATAACCTCCGAGAAACAAATACCAAGACTAACAAGTCAAAGTAACACTTTACAAATTGATCCAGTCTTACTGATCAACGGAACAAGTTACCCTAGGATAACAGCGCAATCCTATTCTAGAGTCCTCGCCCCTATCGACAATAGGGTTTACGACCTCGATGTTGGATTAGGACATCCCAATGGTGCAGCAGCTATTAATGGTTCGTTTTGTTCAAACGATTAAAGTCCTACGTGATCTGGAGTTTAAAACCAAAACCGTTTGCGTGTTTATGGG
>8fb55c44-1f3b-4b30-8d78-291e7540fb6e_Basecall_2D_000_2d Marta_PC_default_sample_id_0729_1_ch207_file307_strand_twodirections FAST5/downloads/pass/Marta_PC_default_sample_id_0729_1_ch207_file307_strand.fast5
CCGTTTCTGTTGGGCTCAGTATTGCTCGCCGTTATCACAAAACATCACCTCTAGCATTACTACGGGCTTAGAGGCACTGCCTGCCCAGTGACAACTGATTAAACGGCCGCGGGTTCCCTGACCGTGCAAAGGTAGCATAAATCATTTGTTCCTGCTAAAGGCCCGGTATGAAACAATGGCCAAAGCAGGGTTTAACTGTCTCTTGCTTCTAATCAGTGAGAAATTGACCTTTCCGTGAAGAGGCGGAAATACATTAATATAAGACGAGAAGACCCTATGGAGCTTTAATTGACCTAATCCACAGGTAGAATAACAATATACTCCACCAAGGACCAACAAATATTCTAATTGGATTATAAATTTCGGTCTGGGGTACTCTCGAGCATATGACTAACTCAGAGAAGTGAACACAGCTAACACAGGTCAAATAACATAACCTTTACAAATTAATGGTCGGCGCATTGTATCCAACTTAAACACAGGCGCGGTGTGTAACAGCACGCGGAGCTCCCAGCGGAATCTTACTACGCTTCGATGCTCAAATCAGGACATCCACATCGTGCCGGCTACCGATGTCGCTTATAAAAATTAGCCGACTTGATGTGAAGAGGCCTGTACCTGACTTTCAACTCGTTTGTTCT
>29718ffc-7fbe-4067-9f66-f23e071eb3eb_Basecall_2D_000_2d Marta_PC_default_sample_id_0729_1_ch482_file27_strand_twodirections FAST5/downloads/pass/Marta_PC_default_sample_id_0729_1_ch482_file27_strand.fast5
GAACTGGTGCCTCCATATTGCTCCGGTTGTGAACTCAGTACGCGTATGTTTTGATAAACAGGCGACCCGGTCTGAACTCAGATCACGTATGTTTTGATAAACAGGCGGTCCGGTTTGAACTCAGATCACGTAATGTTTTGATAACAGGCGATGTTTGTAAACAAGGCGGTCCGGTTTGAACTCAGATCACGTATGTTTTGATAGAAACAGGCGAGGCATGTTTGAAACTCAGATCACGTAATGTTTTGATAAACAGGCGATCCGGTCCTAACCATGACAGTAAACAGTTTAGCCGGCCAGGCTAAATGTTGGCGCGGCATTACTAGTATTAGAGGGCACTGCCTGCCAGTGACAACTGTTAAACGGCCGCGGTATCCTGAACCTCCTGTTGCAAAGCGAATCATTTGTTCCTTAAATAGGGACTTGTATGAATGGCCACACGAGGGTTTAACTGTCTCTTGCTTCTAATCAGTGAAATTGACCTTTCCGCGTGAAGAGGCGGAAATACATTAATAAGACGAGAAGACCCTATGGAGCTTTAATTGACTAATGCCAACGAACAGACAATATACTCCACCAAGGACCAAATATTCTAATTGGGATTATAAATTTCGGTTGGGGTACTGGAGCATAGAATAACCTCCGAGAAACAAATACCAAGACTAACAAGTCAAAGGTAACACTTTACAAATTGATCCAGTCTTAACTGATCAACGGAACAAGTTACCCTAGGGATAACAGCGCAATCGCCCTATTCTAGAGTCCCTATCGACAGGCTGGTTTACGACCTCGATGTTGGATCAGGACATCCAATGGTGCAGCAGCTATTAATCGTGTTTCGTTTGTTCCAACGGGATCGTATTAAAATTGACATGTGGTGAGTTGTCTAATC
>393d969f-3669-4f3b-be8a-58fb15949337_Basecall_2D_000_2d Marta_PC_default_sample_id_0729_1_ch465_file176_strand_twodirections FAST5/downloads/pass/Marta_PC_default_sample_id_0729_1_ch465_file176_strand.fast5
TCTTCCTTTGGTGGACTATATTGCTCTGCAGTTCAAACGCAGATCACGTAGGACTTTAATGGCGTTGAACAAACGAAGCAGTAAGCTGCTGCACCATTGGGATGTCCCTGATCCAACATCGAGGTCGTAAACCCTATTGTCGATAGGGACTCTAGAATAGGATTGCGCTGTTATCCCTAGGGTACTGTTCGTTGATCAGGCAGACGCGATCAATTTGTAAAGTGTTACTTTGACTTGTTAGTCTTGGGTTGTTTCTCGGAGGTTATTCTATGCTCCGAGGTCAGCGCGAACGCGGAAATTATAATCCAATTAGAATATTTGTTGGTCCTTGGGCTATATTATTCTGTTGGATCCCTGTAGGTGTTGCACACCTCCCATAGGGTCTTCTCGTCTTATTAATGTATTTCCGCCTCCTTCACGGAAAGTAATTTCACTGATTAGAAGCAGAGAGACAGTTAAACCCTCGTGTGGCCATTCAACAAGTCCATTTAAGGAACAAATGATTATGCTTACCTTGCACGGTCAGGAAATACCGCGGCCGTTTAACAGTTGTCACTGGGCAGGCTGCCTCTAATACTAGTAAATGCTAGAGGTGGATGTTTTGATAAACAGGCGAGCCGGTCTGAACTCAGATCACGTGTTGGGTTTGAACTCAGATCACGTATGTTTTTGATAAACAGGTGGATCAGTTTGAACCCAATACAGTAACTTTTTGTACCGTCAAACATAGAGGAATTCGTATTTTATGTTTAGTGC
>248fae97-ba02-4283-aa46-6f8ce85dfec1_Basecall_2D_000_2d Marta_PC_default_sample_id_5248_1_ch343_file29_strand_twodirections FAST5/downloads/pass/Marta_PC_default_sample_id_5248_1_ch343_file29_strand.fast5
GTTTCTGTTGGTGCTGATATTGCCGCCTGTTTATCAAAACATCACCTCTAGCATTACTAGTATTAGAGGCACTGCCTGCCCAGTGACAACTGTTAAACGGCCGCGGTATCCTGACCGTGCAAAGGCTAGCAGAATCATTTGTTCCTTAAATAGGGACTTATGAATGGCCACACGAGGGTTTAACTGTCCTCTTGCTTCTAATCACGTGAAAGATTGATTGTTCCGTGAAGAGGCGGAAATACATTAAACGACGAAGACCCTATGGAGAGCTTTAATTGACCTAGTGCAACACAACAATAACATCGGGGCTAATAGGCTCTTCTAATGCGTTAAATTTCGGTTGGGGTGACCTCGAGCATAGAATAACCTCCGAGAAACAAATACCAAGACTAACAAGAGGTCAAAGTAACACTTTACAAAATTGATCCAGTCTTACTGATCAACGGAACAAGTCCTAGGGATAACAGCGCAGCAATCCTATTCTAGAGTCCCCGCTGACAATACGCTTTACGACCTCGATGTTGGGATCAGGACATCCCAATGGTGCAGCAGCAGCTATTAATTGATGTTCATGTTGTTTTAACGATTAAGGTCCACCTTAATGTATTAACGATTCAAACCAGCGTTCTGTTTGT
>ee2dffeb-559a-4f3d-8d61-ee7962f7a76e_Basecall_2D_000_2d Marta_PC_default_sample_id_0729_1_ch281_file89_strand_twodirections FAST5/downloads/pass/Marta_PC_default_sample_id_0729_1_ch281_file89_strand.fast5
CAGATGTTGGTGCTGACTTGCTCCTCCTGTTTATCAAAACATACGTGAATTTCGACTGACGAGGCTTCACGTGATCTGAGTTCAAACCGGACCGCCTGTGTTTATCAAAACATACGTGATCTGAGTTCAACCGATCACGTAGAACGGCGAGTTCAAGCCGGGCCGCCTGTTTATCACAAAACATCGCCTGTTTATCAAAACATTACGTGATCTGAGTTCAAAACCGGCCGTGCAGCTACATAAACCCAAGTCAAGGGATTTAATCGTTGTCGAACAAACGAACCATTAAAGCCTGCTGCGCACCATTCGGGATGTCCTGATCCAACATCGAGGTCGTAAACCCTATTGTCGATAGGGACTCTAGAATAGGATTGCGCTGTTATCCCACCCCACTGGTGTTCCGTTGATCAGTAAGACGCGAGATCAATTTGTACATGTTACTTTGACTTGTTAGTCTTGGTATTTGTTTCTCGGAGGTTATTCTATGCTCCGAGGTCACCCCAACCGAAATTTATAATCCAATTGAATATTTGGTTGGTCCTTGGTGGAGTATATTGTTATTCTCTGTTGGATTAGGTCAAAATTAAAGCTCCATAGGGTCTTTCTCGTCTTATTAATGTATTTCCGCCTCTTCACGGAAGGGTCAATTTCACTGGATCGAAGCAAGAGACAGTTCATCCCTCGTGTGGCCATTCATACAAGTCCCTATGTCCAAGAAATAAGTAATTATATCTGCTACCTTTGCACGGAGGTCAGGATACCGCCCCAGTAGCCGTTTAACAGTTGTCACTGGGCAGGCAGTGCCTCTAATACACCTAGTAATGCTAGCTAGAGAGGTGGTTTTTGTGGTGAAACAGGCGAATATCAGCGTTC
>a66b9c17-a361-4ea5-93b4-9c3f6e5db2a8_Basecall_2D_000_2d Marta_PC_default_sample_id_0729_1_ch1_file211_strand_twodirections FAST5/downloads/pass/Marta_PC_default_sample_id_0729_1_ch1_file211_strand.fast5
GCTTCTGTTGGTGCTGATATTGCTCGCCTGGTTTATCAAAACATCACCTCTAGCATTACTAGTATTGAGACGCAAGTGCCTGCCCAGTGACAACTGTTAAACGGCCGCGGTATCCTGACCGTGCAAAGGGTAGCATAATCATTTGTTCCTTAAATAGGGACTTATGGGAATGGCCACACGAGGGTTTAACTGTCTCTTGCTTCTACAATCAGTGAATTGACCTTTCTTTGAGTGAAGAGGCGGAAATACATTAGTAATAAGACGAGAAGACCCTATGGAGCTTTAATTGACCTAAATGCCAAACAGAATAACAATATACTTCCACCAAGGACCAACAAATATTCTAATTGGATTATAAATTTTCGGCTTCTAGGTACTGGAGCATAGAATAACCTCCGAGAAACAAAATACCAAGACTAACAAGTCAAAGTAACACTTTACAAATTGATCCAGTCTTACTGATCAACGGAACAAGTTACCCTAGGGATAACAGCGCAATCCTATTCTAGAGTCCCTATCGACAATTAGGGTTTACGACCTCGATGTTGGATCTCAGGACATCCCAATGGTGCAGCAGCTATTAATGGTTCGTTTGTTCAACGATTAAAGTCCATAGATCTGTACCAAATTTGAACCAGCGTTCTGATGTTATGTG
>d5b11eaa-67b0-4e61-8233-f0cf6cdcb86a_Basecall_2D_000_2d Marta_PC_default_sample_id_0729_1_ch149_file266_strand_twodirections FAST5/downloads/pass/Marta_PC_default_sample_id_0729_1_ch149_file266_strand.fast5
AGTCTTCTGTAATGACTGGTCACTCCGCCTGTTTATCGACAAAAAACATACGTGATCTGAGTTCAAATGGACGCGGCATATGTGATCCAAGTTCTGACCGGGACGTGATCTGAGTTCAGAATGAGCCCACGTGATCTGAGCTCAGACCGGGATCTCCGCTGTTTATCAAAACAACATCACCTCTAGCATTACTAGTATTAGAGCCGCATGCGTACCCCAGTGACAACTACTGTCAAACGGCCAGGCCGCGGTATCCTCGACCGTGCAAAGGTAGCATAGATGGAGTTTGTTCCTTAAATAGGGACTTGTATGAATGGCCCACACGAGGATATTTAACTGTCTCTGCTTCTAATCAGTGAAATTGATTTTCCGTGAAGAGGCGGAAATACATTAATAAGACGAGAGAAGCCACTGGCTAGCGAGGCTTTAATTGACTAATCGTAGCAACAGACCGCAGAATATACTCCACCAAGGACCGTAACAAAGTGGTTTCGCAATCGGATTATAAATTTCGGTTGGGGTACTCTGAGAGCATAGAATACCGAGAAACAAATACCAGACTAACAAGTCAAAATGACCAACACTTTACAAATTGATCCAGTCTTACTGATCAACGGGAGAAAACAAGTTACCCTAGGGATAACAGCGCGCAATCCTAGCTTCTAGAGTCCCTATCGACAATAGGGTTTACGACCTCGATGTTGGCCGATCAGGAGACATCCCCAATCGTGCCGAAGAGGCCTATTAATCGTTGGTTCGTTTGTTCAACGATTAAATTTCGACTAGATCTGTATAGAAATTTGAACCATTCTGTTTATAT
>1c033890-2b85-4305-9b05-3edf67fe83b1_Basecall_2D_000_2d Marta_PC_default_sample_id_0729_1_ch299_file63_strand_twodirections FAST5/downloads/pass/Marta_PC_default_sample_id_0729_1_ch299_file63_strand.fast5
TCTTCTGTTGGTCTATTGCTCCGTTGAACACTCAGATCACGCTGGCACTTTAATCGTTGAACAAACGAACCATTAATAGCTGCTGCGCACCATTGGGATGTTGGCCTGATCCGACATCGAGTGGTAATGGGGGTATTGTCGATAGCAACTCTAGAATAGGATTGCGCTAGTTGTATCCCTAGGGGTATTGTTCCGTTGATCATCAGTAAGACGCGATCAATTTGTAAAGTGTTACTTTGACTTGTTAGTCTTGGTATTTGTTTCTCGGAGGTTATTCTACTGCAGAGCGAGGTCACCCAACCGAATGTTGTAATCCAATTAGAATATTTTGTTGTGGTCCTTGGTGAGAGTATGTTATTCTGTTGGATTAGGTCAATTAAGCTCCATAGGGTCTTCTCGTCTTATTTAATGTATTTCCGCCAGCTGTTCACGGAAAGGTCAATTTCACTGATTAGAAGCAAGAGACAGTTAAACCCTCGTATTATCGCCATGTCATACAAGTCCCTATTTAAGGAACAAATGATTATGCTACCTTTTGCACGGTTTATAAGGATAACCCCCAGCGTTTAACAGTTGTCACTGGGCAGGCAGTGCCCCTAATACATAGATACGCTGCTAGAGGTCATGTTTTTGATAAACAGGCAGCGTTTAATGTTTGGGTTTATCT
>1bd7eb5f-ab9b-4ac8-b8d9-482e95624a3a_Basecall_2D_000_2d Marta_PC_default_sample_id_0729_1_ch26_file299_strand_twodirections FAST5/downloads/pass/Marta_PC_default_sample_id_0729_1_ch26_file299_strand.fast5
CATCTTTCTGTGATATTGCTCGCTGGTTCAAAACACCCACCTTGCTTCTAGCATTACTAGTATTAGAGGCACTGCCTGCCCATTGACAACTGTTAAACGGCCGCGGTATCCTTAACGTGCAAAGCTAGCATAATCATTTGTTCCTTAAATAGGGACTTGGGCAATGGCCACACGAGGATTGACTGTCTCTTGCTTCTAATCAGTGAAATTGACCTCTTTTAAAGAGGAATATTAATAAGAGACGAGAAGATCTATGGAGCTTTAATTGACCTAATCCAACAGAATAACAATATACTCCACCAAGGACTCAACAAATATTCTAATTGGATTATAAATTTCGGTTGGGGTATATACGAGGTAGAATACTGGGGAAACAAATACCAAGCAACAAGGTACATTACAAATTGATCCAGTCTTAACTGATCAACGGAAACAAATTACCCTAGGGGATAACAGCGCAATCCTTCTAGAGTCTCCGGACAATAGGGTTGACGAACTCGATGTTGGATCAGGACTGGCAACTGTGGTTCCGCCGAGAGACTTAATGGTTCGTCGTTTGTTCGACCCATTGTAAAGTCCACGTGATCTGATTAAACCGACACGTTCGTTGC
>0c05d6b0-f4f7-4776-8884-47fe2fb65fd0_Basecall_2D_000_2d Marta_PC_default_sample_id_0729_1_ch127_file19_strand_twodirections FAST5/downloads/pass/Marta_PC_default_sample_id_0729_1_ch127_file19_strand.fast5
TGCGTTATTACTCTGGTCAAAACACTAGGTTGTTTAATCCAATAATTAGACCTGAGTTAGATACAAAAGTCGCCGCCTGTTTATCAAAACATACTGTGATCTGGAGTTCAAATGACCGACGTGATCTGAGTTCAGACCGGAACGTGATCTGGGATATTCAAACCGGCCGATATTTTACGACCGAGATCGATCACAGCGTCAGAATTAATCGTTGTCGAACAAACGAACCATTAAGCTCACGTACATGCACAACTTTGGAGTGTCTTAGCATCCAACATCGAGGTCGTAAACCCTATTGTCGATAGGGACTCTAGAATAGGATTGCAGCTGTTATCCCTAGGGTAACTTGTTCCGTGATCAGTAAGAAACTGGATCAATTTGTAAAGGTGTTACTTTGACTTGTTATTGGTATGGTTGTATTGTTTCTCAAGAGGTTATTCCTTAAACGAGGTCACCCCGAAACCGAAAATTTATAAATGCGGATTAGAGAATATTTGTTGGTCCTTGGTGGAGTATATTGTTATTCTGTTGGATTAGGTCAATTAAAGCTCCCCATAGCGGTAGTCTTCTCGTCGTTATTAATGTATTTCCGCCTCTTCCACGGAAAGGTCAATTCATTCGACCTTAGAAGCAAGAGACAGTTAAACCCTCTAGTGCGCCATGCCATACAGAAGTCCTAGATGTCCAAGGAACAAATGATTATGCTACCTTTGCACGGTCAGGAGATACCGCGGCCGTTTAACAGTTGGTCACTGGGCAGGCACGTGCCTCTAATACTAGTAATGCCCCGAGTATGTGTTTACCTACATGAAAACAGGAGAAGCGTCCAGTATATG
>fa284f21-4fc4-436c-825b-96ed9659fae5_Basecall_2D_000_2d Marta_PC_default_sample_id_5248_1_ch96_file42_strand_twodirections FAST5/downloads/pass/Marta_PC_default_sample_id_5248_1_ch96_file42_strand.fast5
GCTTTTCTTTGGTGCTACTTGCTCGCTTGTTTATCAAACATACGTGATCTGAGTTCAAACCGGGTCGCCGCTTTATCAAAACATACGTGATCTGAGTTCAAATGGGGGGACCGCCTGTTTATCAAACATCGCCTAGTTTATCAAAAATAAACTTATCTGAGTTCAACCGGACCCGATCGTACTGCCAACCGGGCGCCGCCTGTTGATATCACAAACATAGCCGTACTGAGTTGCCAACCGGATCGCCTGTTCATTAAAACATTACGTGATCTGAGTTCAGAGCAATCGGACCCCCTGTTTATCAAAGCTACGATCTGAGATTCAAACGCGCTCAGTTAAAACCGATCACAGTCAATGTTAGAGCAGACACAGGAGATCTGAAGTTAACCGCGGATACCATTGGTTAGAGTTGCCAACCAGTAGCAAATGTTGAGGCAGGCAGTATTTTTAGTCGGGAGAGAAACAATTTTGTCCATAGAGGCGGTTTTGAAACATGCGGGAGTGTTTGATAAAACAGATGAGCGTCTTCAAACATCGCGATGAGTGGTTTAACAGGGCCGAAGCACAGTTCTAAACCGAGTACAATGAGGTCGTTAGATAAACATGTTCATCATGAATGATGATGGGATCAATCGTGAGACAAACGAAGTCATTAATAGCCGCTTCACGAGTGCTGGGTATCTGCTCGACACTGGAGGTCGTAAACCCTATTGTCGATAGGGATTCTAGAATACGAGATTGCGCTGTTATCCCTAGGGTAATGTTCCGTTGATCAGTAAGACCACGCATCAATTTGTAAATGTTATTTAGATTGTTAGTCTTGGTATTGTTTCTCGAGGTTATTCTATGCTCCGAGGTCATCACGAAATAAGGAGAACTTATAATGCGATTAGAATATTGTTGGTCCTTGGTGGAGTATATTGTGACTGCTGTTGGATTAGGTCAATTAAAGCTCCATAGGGTCTTCTCGTCTTATTAATGTATTTCCCGCCTCTTCACGGAAGATTAGATTTCACTGATACGGAAGCAAGAGGACAGTTAAACCCTCGTGTGGCCGCCATTCGGCGAGTCTAAAGTCAGGGAACACAAACGATTATATGCTACCTTGCAGGGTCGAAGTAAGGGGTGAGTTTGACACCAGAGTTGTCAATGGGCAAGCAGTGCTAGCGCTCACAAGGTAATTGCTAGAGATAGTTTTGACCTACAGAACAAGCGAAGTTTATTTTGC
>875acf67-2b03-456d-8cf1-8ff06c18c3db_Basecall_2D_000_2d Marta_PC_default_sample_id_0729_1_ch44_file73_strand_twodirections FAST5/downloads/pass/Marta_PC_default_sample_id_0729_1_ch44_file73_strand.fast5
CATTTCTGTTGGTGCCTGATATTGCTCGCCTGTTTATCGCTCATGGACGGGATTGTACTAGTATTAGAGGCACTGCCTGCCCAGTGACAACTGTTAAACGGCCGCGGTATCCTCAACCCGTGCAAGGGTAGCATAATCATTTGTTCCTTAAGCCAATTGTATGAATTAGAGGGTTTAACTGTCTCTGCTTCTAATCAGTGAAATTGACGTCCGTGAAGAGGCGGAAATACATTAATATCAAGACGAAGACCCTATGGGAGCTTTAATTGACCTAATCCCAACAGAATAACAAATATACTCCACACCAAGGACCAACAAATATTCTAATTGGATTAAATTTCGGTTGGGGCTGACCTCGGAGCATAGAATAACCTCCGAGAAACAAATACCAAGACTAACAAGTCAAAGTAACACTTTACAAATTGATCCAGTCTTACTGATCAACGGAACAAGTTACCCTAGGGATAACAGCGCAATCCTATTCTAGAGTCCCTATGTGACAATAGGGCTGCCGACTCGATGTTGGATCAGGACATCCCAATGGTGCGCAGCAGCTATTAATGGTTCGTTTGTTCAACGATTAAAGTGCCCTACGTGATCTGAGTTCAACTGCGCCTGTTTATCAAAAGCTCCACCTCTAGCATTACCTAGTATTAGAGGCACTGCCTGCCCAGGACAACTGTTAAACGGCCGCGGTATCCTGACCGTGCAAAGGTAGCATAATCATTTGTTCCTTAAATAGGGACTGTATGAATACACCCACACGAGGGGTTTAACTGTCTCTTGCTTCTAATCAGTGAAATTGACCTTTCCGTGAAGAGGCGGAAATACATTAATAAGACGAGAAGACCCTATGGAGCTTTAGATTGACCTAATCCAAATAGAATAACAAATATACTCCACCAAGGACCAACAAATATTCTAATTGGATTATAAATTTCGGTTGGGGTGACCTCGAGCATAAGAATAACCTCCGAGAAACAAATACCAAGACTAACAAGTCAAAGTAACACTTTACAAATGATCCAGTCTTACTGATCAACGGAACAAGTTACCCTAGGGATAAGAAATCCTATTCTAGAGTCCCTATCGACAATAGGGTTTACGACCTCGATGTTGGATCAGGACATCCCAATGGTGCAGCATATTAGTACCGGTTCGTTTGTTCAACGATTAAAGTCCACCGTACTGTGAGTTCAAACCGGCGCCTGTTATCAAAACATGATCTGAGTTCAAACCGGATCGTCTTTTATCTAAAACACATTACGTGATCTGAGTTCAAACCGGGCCGCCTGTTTATCAAAACATACGTGATCTGAGTTCAAACCGGATCGCCTGTTTATATCAAAACATATTACATTATTAACGATTCAAACCAGAACGTTCTGTTGTC
>f0c964a2-b546-4029-b9ce-6c9396231e33_Basecall_2D_000_2d Marta_PC_default_sample_id_5248_1_ch88_file111_strand_twodirections FAST5/downloads/pass/Marta_PC_default_sample_id_5248_1_ch88_file111_strand.fast5
CATGTGAATAATATTGCTCGCCTGTTATCAAAACATCACCTCGGCATTACTAGTATTAGAGGCACTGCCTGCCCAGTGACAACGTCCTGCTAAACGGCCGGAGCCTGAACCGGATCCAAAGTAGCATAATCATTTGTTCCTTAAAAATGATCTAGAACTGTATGAATGGCCACACGAGGGTTTAACTGTCTCTGCTTCTAATCAGTGAAATTGATTGTTCTCCGTGAAGAGGCGGAAATACATTAATAAGACGACCCAGAAGACCCTATGGGGAGCTTTAATTGTACTAATCCAAACACAGAATAACAATATACTCCACCAAGGACCAACAAATATTCTAATTGGATTATAAATTTCGGTTGGGGTGACCTCGAGCATAGAATAACCTCCGAGAAACAAATACCAAGACTAACAAGTCAAAGTAACACTTTACAAATTGATCCAGTCTTAATGATCAACCGGAACAAGTTACCCTAGGGATAACAGGGGCAATCCTATTCTAGAGTCCCTATCGACATCGGCTTTACGACCTCGATGTTGGATCAGGACATCCCAAGGGTTGCAGCAGCTATTAATGGTTCGTTTGTTCGAAATGATTAAAGTCTACGCACCTGTATTAACACGATTCAGATGGCGAGTCGTTCA
>a6da8ba8-c4f1-4b69-8f1a-17041f073ce0_Basecall_2D_000_2d Marta_PC_default_sample_id_5248_1_ch406_file50_strand_twodirections FAST5/downloads/pass/Marta_PC_default_sample_id_5248_1_ch406_file50_strand.fast5
TGTTTCTGCGTCTGCTGATGCTCGCCGGTTTATCAAACATCACCTCTAGCATTACTAGATATTAGAGGGCAAATGCTGCCCAGTGACAACGTGCACTCCTCGGTATCCTGACTTCAAAAACCCAATCATTTGTGTTCCTTAAATAGGGACTTATGAATGGCCACACGAGCAGTTAACTGTCTCTTGCTTCGATCGCCAGTGAAATTGACCTTTCCGTGAAGAGGCGGAAAACCATTAATAAGACGAAGCCCTATGGAGCTTTAATTGACCTAAGCGTACAAAATAAAGATAACAATACTACTCCACCAAGGGACCAACAAATGTCTACCCTAATTGGATTATAAATTCGGTTGCTAGGACCTCAGCATAGAAGTAACTCTGGAGACCAAAATACCAAGACTAACAAGTTAAATAGCTAACATTTACAAATGTCAACTTCCAGTCTTACTGATCAACGGAACAAAGTTACTCTAGGGATAGACAGGCAATCCTATTCTAGAGAGTCCCTATCGACCGCGTTACCGACCTCGATGTTGGATCACCAGGACATCCCCCAATGGTGCAGCATAGAGGTAATGCTGTTTTGCCGTTTGTTTAACGATTACGACATTAGGATGATTTGGAGTTCAAACTAGGGCCTACTGTTGGTCAAAAGTACCTAACCTCGTATTGGCGTGAATCGGTCAATTGTTTAATGTATCAGCCAACTGGTCGCCCGCTGTCTAAAAACATCACCTCGCATTACTAGGCTTGGGAGCAAATCGCCTGCCCAGTGACAACGTGCTCGGCCGCGGTATCTGCTGATCGTGCACGGCGCATAATCATTTGTTCCTTAAATCTGAATGTGTATGAATGGCCACACGAGGGTTTTAAATCGGTCTCTTGCTTCTAATCGATGAATTACCTTTCCGTGAGAAGGCCCGGAAATACATTAATAAGACGAGAAGACCCTATGGAGGCCTTTAATTGATCTAATCCATAACAGAAATAACAATATAACTCCACCAAGGTAAACAAAGGTTCGATTGGATTATAAATTTTCGGTTGGGGGTACTAGCGGGGATAATATAACACTCGAGAAACAAAATACCAAAAATAGACCACAAGTCAAATAACACTTTAAATTACTCAGTCTTGGACCGTACGGCAACACAAGTTATAGGGGCGATACACGCAGTGTAAGGGTTCTAGAGTCGCCATGACAAGCCGATGTTACCATAGCATGTTGTACATCCAAACCCCACAGTATGCGGCGGATAGATTAGTATTTACTGTTTCGTTCGGCCCATTACACGGTTACGCGGTACTTATCGCGTTGTAAATGAACCAGCGTCCTGGTTCTTATA
>d87cdd06-4c61-4526-87fd-576072b5af6e_Basecall_2D_000_2d Marta_PC_default_sample_id_0729_1_ch416_file57_strand_twodirections FAST5/downloads/pass/Marta_PC_default_sample_id_0729_1_ch416_file57_strand.fast5
GTTTCTGTTGGTGCTGATATTGCTCGCCTGTTTATCAAAAACATCACCTCTAGCATTACTAGTATTTAGGCTAACGCATGCCTGCCCAGTGACAACCTGCGTCAACGGCCGCGGTATCCTGACCGTGCAAGGTAGCATAATCATTTGTTCCTTAAATAGGGACTTGTATGAATGGCCACACGAGGGTTTAACTGTCTCTTGCTTCTAATCGTAGAAATTGACCTTTCCGTGAAGAGGCGGAAGAACAGCATTAATAAGACGAGAAGACCGCTGGAGCTTTGACAATTGACGAATCCAACAGAATAACAAATATACTCCACCAAGGACCAACACAATTTACTCTAATTGGATTATAAATTCCGCGGTCTCGCTGACCGGAGCATAGAGAATAACCTCCGAAACAAATACCAAGACTAACAAGTCAAATAACACTTTACAAATTGATCCAGTCTTACTGGATCAACGGAACAAGTTATAGAAATAGCGCAATCCTATTCCCCGTACCCCTGACAATAGGGTTTACACGACCTCGATGTTGGATCTCAGGACATCCCAATGGTGCAGCAGCTATTAATGGTTCGTTTGTTCAACGATTAAATTCCTACGTGATCTGAGGTTCAACCGGACCAGCCGTTAAATGAGATTACGGATTCGTGTTTTGATAAACAGGCGATGTTCTTGATAAACAGGCGATCGCGGTTTTATGAACTCAAGTTACGTAATGTTTTGATAAACAGGCGTGCAGTTTTGAGTGCAGATCACGTAATGTTTGATAAAACTGGCAGATGTTTGGGGATAAACAGGGATCCATTTGTAAATCAGACCCAATTAGATCCAGGCCCAGTTTAAAACGCGGTAACACGTATAGGTGTTTTGGGTCGT
>9459d767-587b-4520-87f6-b0e085364d97_Basecall_2D_000_2d Marta_PC_default_sample_id_0729_1_ch467_file170_strand_twodirections FAST5/downloads/pass/Marta_PC_default_sample_id_0729_1_ch467_file170_strand.fast5
GGAACTTTCTGCTGATATTGCTCGCCTGTTTATCAGTATAAAACAAGTCAGTATTGAGATTTAAAACCAAGCTAATAGATTTGATACATAAACTAGGACACGTGATCTGGAGTTCAGGCTAGTGATCGGACTCCGTTAGACCAAATCTACCACTGTTTATCAAGACCGGGGTCGCTTACCAGTATATTCAAAACCAATGCCTGTTGGCTAAAACATCACGTGATCTGAGTTCAAAACCGGGCCGCCTGTTTAAAAACACCATTACGTGATCTGGATTCAAACGAGCCAAGTTCAAACCGAATCTAAGGGATTTAATCGTTGAACAAACGAACCATTAAGCTGCTGCACCATTGCGCGGTTGTCCTGATCCAACATCGAGGTCGTAAACCCTATTGTCGATAGGGGATTCGTAGAGAATAGGATTGCGCTGTTATCCCCTAGATTGTTCCGTTGATCAGTAAGACTGGAACAAATTTGTAAATGTTATTTGACTTGTTAGTCTTGGTATTTGTTTCTCGAGAGGTTATTCTATGCTCCGGAGGTCACCCCGAAACCGAAATTTATAATCCAATTAGAAATTTTGTTGGTCCTTGGTGGAGTATTGTTATTCTGTTGGATTAGGTCAATTAAAGGCTCCATAGGGTCTTCTCGTCTTATTAATCTGTACTTCCGCCTCTTCACGGAAAAGTCAATTTCACTGATTGGAAGCAAGAGACAGTTAAACCCTCGTGTGGCCATTCTAACAAGTTACCCTATTTAAGGAGGCCAAATGACCGATTATGCTACCTTTGCACGTCGAGTGATACCGCGGCCGTTTAGGCAAAGTTGTCACTGGGCAGGCAGTGCCTCTGAGTCAAGATGGCATGCGCGAGGTGATGTTTGATAAACAGGAGAAGTTCAGGTGTTTA
>c119c7c7-83af-4263-8021-838ee7f282ae_Basecall_2D_000_2d Marta_PC_default_sample_id_0729_1_ch88_file57_strand_twodirections FAST5/downloads/pass/Marta_PC_default_sample_id_0729_1_ch88_file57_strand.fast5
TCTTTCTGTTGGTGCTGATGCTCGCCTGTTTATCAAAACATCACCTCTAGCATTACTAGTATTAGAGGCACGCCTGCCCAGTGACAACTGTTAAACGGCCGCGGTAAATCTCGTGCAAAGGCCCCGAAAATCATTTGTTCTCTGCTAAATAGGGGTTATGAATGGCCGGCAAGATTAACTGTCTCTTGCTTCTAATCAGTGAAATTGACCTTTCCGTGAAGAGGCGGAAATACATTAATAAGACGAGAGAAGACCCTATGGAGCTTTAATTGACCTAATCCAACAGAATAACAATATATACTCCACCAAGGACCAACAAATATTCTAATTGGATTATAAAATTTCGGTTGGGGGTACTCGGAGCATAGAATAACCTCCGAGAAACAAATACCAAGACTAACAAGTCAAAGTAACACTTTACAAATTGATCCAGTCTTACTGATCAACGGAACAAGTTACCCTAGGGATAACAGCGCAATCCTATTTCTAGAGTCCCTATCGACAATAGGGTTTACGACCTCGATGTTGGATCAGGACATCCCAATGGTGCAGCAGCTATTAATGGTTCGTTTGTTCAACCATTAAAGTCCTACGTGATCTGAGTTCAAAACGTGAAAACCGTTCTGTTTGACT
>9f8aeb16-60bf-4887-9cff-0f9c9cc09ab5_Basecall_2D_000_2d Marta_PC_default_sample_id_0729_1_ch347_file31_strand_twodirections FAST5/downloads/pass/Marta_PC_default_sample_id_0729_1_ch347_file31_strand.fast5
GCTTCTGTTGCTGTACGTCACTATTGGGTTTAGAACTCAGATCACGTAATGTTTTGATAAACAGGCGGTGTTTTGATAAACAGGCGGTCCGGTTTGAACTCAGATCACGTATGTGTTGATAACAGGCGGGGGTTCAGTTGGAACCCAGATCACGTGTATGTTTGATAAAGGCGGCAGCGGTTTGATAGCAATCACGTATGTTTTTACCAACACAGGGATCAGCCATTTATGAACTCAGATCACACGTAATGTTTTGATAAACAGGAAATGCGGTCGAACTCAGAGATCACGTGTCCGGTTTGAACTCAAGCGGATCGACTTGTTTTGATAAAGGCGGGAGGCCTGCTGAACTCAGTACACAAGCTAATGTTTTGACATAAAGATAGAGGCAAGGTTTGGTTTATAGATC
>4e97bdfa-da85-478b-883d-28ee0ae2e5e4_Basecall_2D_000_2d Marta_PC_default_sample_id_0729_1_ch452_file120_strand_twodirections FAST5/downloads/pass/Marta_PC_default_sample_id_0729_1_ch452_file120_strand.fast5
ACTGCCTGATATTGCTCGCCTGTTTATCAAACATCACCTCTCTAGCATTACTAGTATTAGAGGCACTGCCTGCCCAGTGACAACTAGTTTAAACGGCCGCGGTATCCTGACCGTGCAAAGGTAGCATAATCATTTGTTCCTTAAATAGGGACTTGTATGAATGGCCACACGAGGGTTTAACTGTCTCTTGCTTCCTAATCAGTGAAAATTGACTTTCCGTGAAGAGGGCAAGAAATACATTAATAAGACGAGAAGACCCTATGGGGAGCTTTAATTGACCTAATCCAACAGAATAACAATATACTCCACCAAGGACCAACAAATATTCTAATTGGATTATAAATTTCGGTTGGGGTACTCGGCATAGAATAACCTCCGAGAAACAAATACCAGACTAACAAGTCAAAGTAACACTTTACAAATTGATCCAGTCTTACTGATCAACGGAACAAGTTACCCTAGGATAACAGCGCATCCTATTCTAGAGTCCCTATCGACAATAGGGTTTACGACCTCGATGTTGGATCAGGACATCCCAATGGTGCTGCAGCGCAGCTATTAATCCTTGTTCGTTTGTTCAACGATTAAAGTCCTACGTGATCTGAGTTCAAACCAGCTTTCGTTGAATGTTTCTTGGCCAGGTAA
>5316311d-2943-4bba-83b8-f8a02e53cb7e_Basecall_2D_000_2d Marta_PC_default_sample_id_0729_1_ch385_file76_strand_twodirections FAST5/downloads/pass/Marta_PC_default_sample_id_0729_1_ch385_file76_strand.fast5
GAAATGTTTCTGTGATTGCTATCGCGTCCGGGTGAGATCACGTAGGACACTTTAATCGTTGAACAAACGAACCATTAAGCTGCTGCACCATTGGGGATGTGCTGATCCAACATCGAGGTCGTAAACCCTATTGTCGATCAGAACTCTAGAATAGGGATTGCGCTGTTATCCCTAGGGTAACTTGTTCCGTTGATCAGTAAGACCTGGATCAATTTGTAAAGTGTTACTTTGACTTGTTAGTCTTACTTGTTTCTCGGAGGTTATTCTATGCTCCGAGTTACCGAAACCGAAATTTATAATCACGATTAGAAGATTTGTTGGTCCTTGGTGAATATATTGTTATTCTGTTGGATTAGGTCAATTAAAGGAGCCATAGGGTCTTCTCGTCTTATTAATGTATTTCCGCCTCTTCACGGAAAATCAATTTCAACTCAAGTGGAAGCAGAAGAGTTAAACCCTCGTGTGGCCATTCATACACTGGCGGTTAGATGTTAAGGAACAAAGCCTTATGCTACCTTTGCACGGTCAGGATACCGCGGCCGTTTAACAGTTGTCACTCGGCAGGCAGTGCCCTCGATAAGATAGGGATGCTAGAGGTGATGTTTAATAAACCAGGAGAACGTTTGGTTCGTCCG
>8d03e9f8-4a5f-4fd5-b48f-3deb2cdff533_Basecall_2D_000_2d Marta_PC_default_sample_id_0729_1_ch284_file78_strand_twodirections FAST5/downloads/pass/Marta_PC_default_sample_id_0729_1_ch284_file78_strand.fast5
TCTTTCTGTTCTGCTGATATTGCTCGCCTGTTTATCAAACATCACCTCTAGCATTACTAGTATTAGAGGGCAAAAACTGCCTGCCCAGTGACAACCTGTTAAACGGCCGCGTGTACTCTGACCGCAACTGTTAAAAGCATGTGAGTTTGTTCCTCTGCTAACCTAGGGACTTGTATGAATGGCCACGAGGGTTCAACTGTCTCTTGCTTCTAATCAAATGCAATTGACCTTTCTCCGTGAAGAGGCGGAAGATACATTAATAAGACGAGAAGACCCTATGGAGCTTTACGTACTCTAATCCAACAGAATAACAATATACTCCACCAAGGACTAACAAATATTCTCTAATTGGATTATAAATTTCGTTAGACCTCGGAGCATAGAATAACCTCGAGAAACAAATACCAAGACTAACAGTCATAAAGTAACATTTACAAATGATCCCGTCTTACTGATCAACGAAACAAGTTACCCTAGGGATAACAGCGCAATCCTATTCTCAGAGTCCCTATCGACAATAGGGTTTGAACTCTCGATGTTGCATTAAAGATGGGCACAATGGTGCAGCAGAGCTATTTTAAATGGTTCGTTGTTCAAATACCATTAAAGTCCTACGTTACATTATGAGTTCAAAATTGAACCAGAGCGTTCTGAGTTTTATGT
>59a1c544-3680-4f3b-a882-68d6d836a44b_Basecall_2D_000_2d Marta_PC_default_sample_id_5248_1_ch313_file66_strand_twodirections FAST5/downloads/pass/Marta_PC_default_sample_id_5248_1_ch313_file66_strand.fast5
GAAACTTTCTGTGCTGATATTGCTCGCCTGTTATCAAACATCAGCTAGCATTACTAGTATTGAAAGTGCTGCCCAGTGACAACCTTTAATAGACGCCGCGGGTATCCTGACCGTGCAAATTAGCATAATCATTTGTTCCTTAAATAGGGACTTGTATGAATGGCCACACGAGGGGTTTAACTGTCTCTTGCTTCTAATCATGCGAATTGACCTTTCCGTGGAAGAGGGGAAATACATTAATAAGACGAGAAAGACCCTATGGAGCTTTAATTGATCGATCGAAACAGAATAACAATAGACACTCCACCAAGGACCAACAAAGCTTCTCGATTGGATTACTAAAATTCTCGCTTGCCCTGATGGGGCACCATAGAATAACTCTGAGAAAACAAATACCAAGACTAACAAGTCAAAGTAACACTTTTACAAAACTTGATCCCAGTCTTACTGATCAACGGAACAAGTTACCCTAGGGATAACAGCGCAATCCTATTCTCCCGAGTCCCTATCGACAATAGGGTTTGAAGCTCGATGTTGGATCAAGGACATCCCAATATGGTGCAGCAGCTATTAATGGTTCGTTTGTTCAAACGATTAAAGTCCTACGTGATCTGAGGGTTCAAAGTGAATCGTTTAGAGTGTTTTA
>7f7c738e-2099-44a8-b70b-3523c646e504_Basecall_2D_000_2d Marta_PC_default_sample_id_0729_1_ch99_file103_strand_twodirections FAST5/downloads/pass/Marta_PC_default_sample_id_0729_1_ch99_file103_strand.fast5
GAAATGCTGATGCGGTTTGAACTCAGATCACGTAGGACTTTAATCGTTGAACAAACGAACCAGATTAATAGCGTATGCTGCACCATTGAGGATGTCCTGATTAACATCGAGTGTAAACCCTATTGCGGATAGGGGACTCTAGAAATAGGATGCGCTGTTATCCCTAGGGACTTGTTCCGTTGATCAGTAGACCGATCAATTTGTAAAGTGTTACTTTGACTTGTTAGTCTTGGTATTTGTTTCTCGGAGGTTATTCTACTGCCCCAGCCCCGACTGGAAATTTATAATGCAATTGAGAATATTTGTTGGTCCTTGGTGTGAGAGTATATTGTTATTCTGTTGGATTAGGGTCAATTGCAAAATAGCATAGGGTCTTCTCGTCTTATATTAATGTACTTCCGCCTCTTCACGGAAAAGTCAATTTCACTGATTAGAAGCAAGAGACAGTTAAACCCTGCGCGGTTTCATACAAGTCCTAGATATTTAAGGAACAAATGATTATGCTACCTTTGCACGGTCAGGATACGCGGCCGTTTAACAGTTGTCACTGGGCAGGCAGTGCCTCTAATACTAGATCGGTAGAGAGTGTTTTGATAAACAGCAACAGTTCTGTTTATC
>450519f6-3f58-4dd2-a8a6-1295a7a5b595_Basecall_2D_000_2d Marta_PC_default_sample_id_0729_1_ch43_file14_strand_twodirections FAST5/downloads/pass/Marta_PC_default_sample_id_0729_1_ch43_file14_strand.fast5
TGAACACGTAGGACTTTAATCGTTGAACAAACGAACCATTAATAGCTGCTGCACCATTGGGATGTCCTGATCCAACATCGCCATTATGTAAACCCTATTGTCGATAGGGACTCTAGAATAGGATTGCGCTGTTATCCCTAGGGTAACTTGTTCCGTTGATCAGTAAGACTGGATCAATTTGTAAAGTGTTACTTTGGACTTGTTAGTCTTGGTATTTGTTTCTCGGAGGTTATTCTATGCTCCGAGTCACCGAAACGAAATTTATAATCCAATTAGAATATTTGTTGGTCCTTGGTGGAGAGTATTGTTATTCTGTTGGATTAGGTCAATTAAAGCTCCATAGGGTCTTCTCGTCTTATTAATGTATTTCCGCCTCTTCACGGAAAGGTCAATTTCACTGATTAGAAGCAAGAAGACAGTTAAACCCTCGTGTGGCCATTCAAGATACAATCCTTGGCTATTTAAGGAACAAATGATTATGCTACCTTTGCCGGTTTATAGGATAAGAAGCGTTCGACCAGTCACTGGGCAGGCAGTGCGGGATACAGTAGATTAGAGGTGTTTGATAAACAGGAGGCAGTTCTGTTTATGTTTG
>33fbbb66-5296-4ebe-a17b-78aac59f36ff_Basecall_2D_000_2d Marta_PC_default_sample_id_0729_1_ch108_file26_strand_twodirections FAST5/downloads/pass/Marta_PC_default_sample_id_0729_1_ch108_file26_strand.fast5
TCGTTTTTTCTGCTCTGGTCATACGCTGTTGGTTATCAAAACATTGCCTGTGATCTGAATTCAGCCGGGCCGCCTGTTTATCAAAAACATACGTGATCTGAGGTTCAAACCGGGCACGTGATCGAGTTCAGAACGCTTATCGCCTGTTTATCAAAACATATACGTACGTGGGGTTCACACTATCCATTTTAAAACACTGTTTGGCCCAACATCGCCTGTTTATCAAAACATACGTGATCTGAGTTCAAAACATCCCTAGCCTGTTTATCAAAAACATACGTGATCTGAGTTTAAAATGGCGGCGCCTGTTTATCAAAACATCACCTCTAGCAGGTTACTAGTATTAGAGGCACTGCTGCCCAGTGACAACTGTTAGACGGCCGCGGGTCGCTGACCGTGCAAAGCATAGTCCATTTGTTCCTTGAAAATAGGGACTTGTATGTGAATGGCCACACGAGGGTTCAACTGTCTCTTGCTTCTAATCTGCCGTATGAAATTGACCTTTCCGTCCGAATAGCAAGAAATACATTAATAAGACGAAGACCCTATGGAGCTTTTAATTGACCTAATCCAACAGTAGAATAACAATATACTCCACCAAGGAATAAACAAAATATTCTAATTGGATTATAAATTTTCGGTTGGGGTGACCTCGGATAGAATAACCTCCGAGAAACAAATATCACCGACTAACAAGTCCAAAAGGTAACACTTTACAAATTACCGATCCAGTCTTACTGATCATACGGAACAAGTTCCCTAGGGGATAACAGCGCAATCCTATTCCGATGTGCCCTATCGACAATAGGGTTTACGACCTCGATGTTGGATCAGGACATCCCAATGGTGCAGCAGCTATTAATGGTTCGTTTGTTCAACGATTAAGTGCACGCTTAACTTATCTGAGTTCAAACCGGCGCCTGTTTATCAAAACATCACCTCTAGCAACCTTACTAGTATTAGAGGCACTGCCTGCCCAGGTGTGACAACTGTTAAACGGCCGCGGTATCCTGACCGTGCGACGGGTAGCATAATCATTTGTTCCTTAAATAGGGACTTGTATGAATGGCCACACGAGGTTTAACTGTCTCTTGCTTCTAAATCAGTGAAATTGACCTTCCAATTGTGAAGAGGCGGAAATACATTAATAAGACGAGAAAGACCCTATGGAGCTTTAATTGACCTAGATCCAACAGAATAACAATATACTCCACCAAGGACCAACACAAAATATTCTAATTGGATTATAAATTTCGGTTGGGGTGACCTCGGAGCATAGAATAACCTCCGAGAAACAAATACCAAGACTAACAAGTCAAAAGTAACACTTTACAAAATTGTAATTAATGCCAGTCTTACTGATCAACGGAACAAGTTACCTAGGGATAACAGCGCAATCCTATTCTGTAGAGTCCCCTATCGACAATAGGGTTTGAATACCGATGTTTGGATTAGATGGCGAGTGACGTGAAGGGACACTATTAATACGGTTTCGTTTGTTAACGGGATTAAGTTCAAACGACTTATTGGCGTGTCATAGTGCGATA
>6d33ef86-8375-4b42-a4c1-aa729b519bcf_Basecall_2D_000_2d Marta_PC_default_sample_id_0729_1_ch502_file37_strand_twodirections FAST5/downloads/pass/Marta_PC_default_sample_id_0729_1_ch502_file37_strand.fast5
GCTTCTGTTGGTGCTGATATTGCTCCGGTTTGAACTCAGATCACGTAGGACTTTAATCGTTGAACAAACGAACCATTAAGCTGCTGCACCATTCGCGATTCCTGATCCCAACATCGAGGTCGTAAACCCTACTTGTCGATAGGGACTCTATAGAATAGGATTCCGCTGTTATCCCTAGGTGATCTTGTTCCGTTGATCAGTAAGACTGGATCAATTCGTAAAAGTGTTACTTTGACTTGTTTAGTCTTGGTTTGTTTCCGGAGGTTATTCTATGCGGGCCGCAACCGAAATTTATAATCCAATTAGAATATTTGTTGGTCCTTGGTGAGTATATTGTTATTCTGTTGGATTAGGTCAATTAAAGCTCCATAGGGTCTTCTCGTCTTATCTTAATGTATTTCCGCCTCTTCACGGAAGGTCAATTCACTGATTAGAAGCAAGAGACAGTTAAACCCTCGTGTGGCCATTCATACAAGTCCTAGGTATTTAAGGAACAAATGATAATTATGCTACCTTTGCACGGTCAGGATACCGCGGCCGTTTAACAGTTGTCACTGGGCAGGCAGTGCCTCTAATACTAGTAATGCTAGAGGTGATGTTTACCCAAAGGCAAGTTCTGTTTATGTTCATAGTAA
>a59c6907-77aa-4201-b34c-a40e729f54f3_Basecall_2D_000_2d Marta_PC_default_sample_id_0729_1_ch180_file104_strand_twodirections FAST5/downloads/pass/Marta_PC_default_sample_id_0729_1_ch180_file104_strand.fast5
CTGTTTCTGTTGGTGCTGATATTGCTCGCCTGTTTATTTACAAACATCACCTCTAGGGCATTACTAGTATTAGAGGGCACTGCCTGCCCAGGTCGACAACTGTCCGACGGCCGGCGCGGGTGCTCCTGACCGTGCAAAAGGCGCTACTAATCATGTTCCTTAAATAGGGACTTGTATACGGAATGGCCACACGAGGGTTTTAACTGTCTCTTGCTTCTAATCAGTGAAATTGACCTTTCCGCGTGAAGAGGCGGAAATACATTAATAAGACGAGAAAAACCTATGGTGGGGCAGCTTTAAATTGACTCTAATCGTAAACCAAATGACTAATATACTCCACCAAGGACTAACAATATTCTAATTGGATTATATAAATTTCGGTTGGGGTGACCTCGAGCATAGAATAACCTCCGAGAAACAAATACTAAGACTAACAAGTCAAAGTAACACTTTACAAATTGATCCAGTTACTGATCAACGGAACAAGTTACCCTAGGGATAACAGCGCAGATCCTATTCTAGAGTCCTAATGGACAATAGGGTTTACACGACCTCGATGTTGGATCAGGACATCCAATGGTGCAGCAGCTATTAATGGTTCGTTTGTTCAACGATTAAAGTCCTACTACACTGTATTAACGATTCAAACCAGCGTTCTGTTTACGTTTC
>8cc5b61c-1dc7-4289-84ce-e680712aa379_Basecall_2D_000_2d Marta_PC_default_sample_id_0729_1_ch347_file29_strand_twodirections FAST5/downloads/pass/Marta_PC_default_sample_id_0729_1_ch347_file29_strand.fast5
TTTTTCTGTTGATGGTGCTGTGCTCGCTGGTTCTCGCGCTCCCTCCTACGGGATTGGCTCAAAACATGGTCGCGGCAGCTTGTGGCTTGCCCCGATCAAACTTCCGGCGCCCAGTGAACTAATTTTACGAGGACGCCACCTTGCTTTGTTCCTGCAGCCGCAAAGGTGCATGACCCATTTGCTCCCACGAGGGTTTAACTGTCTAGTCAAATGCTTCTAATCAGTGTGAAAATTGACCTTTCCGTACGCGGCGGAAATACATTAATAAGACGAAAGGCCTATGGAGCTTTTAATTGACCTAAGAACCAACAGAATAACAATATACTCCACCAAGGACCAACAAATATTCTAATTGGATTATAAATTTCGGCTTCTAGGTACTCGGAGCATAGAATAACCTCCGAGAAACAAATACCAGGACTAACAAGTCAAAAGTAACACTTTACAAATTGATCCAGTCTTACTGATCAACGGAACAAGTTACCTAGGGATAACAGCGCAATCCTATTCTAGAGTGCCGACTGACAATAGGGTTTACGACCATGTTGGATCAGGACATCCCAATGGTGCAGCAGCTATTAATGGTTTCGTTTGTTCAACGCGTGCAAAAGTCCTACGATCTGAGTTCAACCGGACGGCCGTTAAATGAGATTACACGGTCGGCTGTCGATAAACAGGCGATTGCGCGGTTTTGAACTCAGATCACTACGTAATGTTTTGATAAACAGGCGACCAGGTCTGAACTCAATCACGTAATGTTTTGATAAACAGGCGATGTTTTGGTAAACAGGTGATCCATTTTAAATACAGCAATCATGTTTTGATAAACAGGCGATCCAGTCTAGACCCCAGATCACGTATGTTTTGATAAACAGGCGGCCCGGTCTGAAGTCAGGATCACGGGTCCGGTTTGAAAGTGCAGATCACGTAATGTTTTTGATAAACAGGCGACCGGTTTGAACTCAGATCACGTATGTTTTGATAAACAGGCGATGTTTTGATAAACAGGCGATGTTTTGATAACAGGGCGACTTCCGTTTGAACTCAATCACGTAATGTTTTGATAAACAGGGCGACACGTTCTGTTTATGTTTGGTCGAC
>64c2ee15-4300-456b-b8cf-19c516e15c68_Basecall_2D_000_2d Marta_PC_default_sample_id_5248_1_ch183_file31_strand_twodirections FAST5/downloads/pass/Marta_PC_default_sample_id_5248_1_ch183_file31_strand.fast5
AAGCGTTTCTCCAGCCGAGGCGGTGTACAAAGAACCCATGACTTATCTGCGGCTTCATGCCGGCACCGGGAAATCGAGCAAACTTCTCTCCAGGAGCCCATTAAAACATGCCTGACCTCAGTCGCTTACTGAAGCAACCGCCTCAGTGTTTACAACAGGCAGTGAGGATTAGGGGAGATTCAGATCATTCGAACAACTCGCAGGAGGATAGCAACGACCGGTACATAATGGCTCAAATCATGGCACCGGAGCGAAAAGAAGTGGAACCCGATTAACATGCTTATTGCAGCAGCGGCATGTGCTCGCGCCTATCAATCCCACTTGTCGAGCTAAGGGGACCTCCCAGAAGGCATTGCGGCCGGCTGTTCTCTTAGGCGCATAATGTTCCAGTCCAGTCTATCAATACGACCGATAAGCATATGGTAACAGGCGTAGAGTTACCTAAATCGTATGTCTTAGTTGATAGTTATTCCTGTATTTGTTTCCAGGGGCTACCCACGCAGCGATCCCCTGCTGAGAGTAGTCAGGCGAGGCGGGCGATTCTCGCGCCTAATGAGTAGTTGATTAAAGTCCGCGAGTACTTTGTCCTGGTCTCTTGGTGGGATGGATCTTGGTTATCCTGCTCTTCTTTCCTAATGCTGGCTTGAAAACTACACCCAAGCTCTTGATTGCTTGTTGACCTTGAATCGAAACTTTCCACCATAGTCCCGCAAATCGGGCTAGATTTAAGATTGCTTACGAGCAGAAGAGGAGGAGGGAGATTAATAGTGGACCCATGTCTTAGCAGTCAGCCCATTAGAGCTTTACAAGAAAGCGGTGAGTAGTATTATACTTATAGATAACAACAGTTGCGTACACGCAGCGGCTCGCCGATAGGCTTG
>b01b17a5-6beb-4fcc-94ff-9eb5570af204_Basecall_2D_000_2d Marta_PC_default_sample_id_0729_1_ch460_file24_strand_twodirections FAST5/downloads/pass/Marta_PC_default_sample_id_0729_1_ch460_file24_strand.fast5
TGCTCTGTTGGTCATATTGCTCGCCTGTTTATCAAAACATCACCTCCTAGCATTATACTAGTATTAGAGGCACTGCCTGCCCCCAGTGACAACTGTTAAACGGCCGCGGGTATCTGAACCGCGTGCAAAGGTAGCATAATCATTTGTTCCTGTAAAATAGGGACTTGTATGAATGGCCACACGAGGGTTTGACTGTCTCTTGCGCTTCTAATCAGTGAAATTGACCTTTCCCTGTGAAGAGGGCGGAAATACATTAATAAGACGGAGAAGACCCTATGGAGCTTTAATTGACCTAATCCAAACAGAATAACAATAAGCTCACTCCACCACAGGACCAACAAATATTCTAATTACGGATTATAAATTCGGTTGTGGGGTGACCTCGAGCATAGAATAACTCTGAGAAACAAATACCAAGACTAACAAGTCAAAGTAACACTTTACAAATTAATCCAGTCTTAACACTGATCACAACCGAACAAGTTACCCTAGGGATAACAGCGCAGTTCCTATTCTTAGAGTCCCTATCGACAATAGGGTTTACGACTACCTCGATGTTGGATCAGGACATCCCAATGGTGCCCAGCAGCTATTAATGGTTCGTTTGTTCAACGATTAAAGTGCCCTACGTACACTGTGGCCCGTTCAAACCGACAAGCCGTTGATG
>9b6d654e-68a3-4924-8694-16eca807ad41_Basecall_2D_000_2d Marta_PC_default_sample_id_0729_1_ch145_file285_strand_twodirections FAST5/downloads/pass/Marta_PC_default_sample_id_0729_1_ch145_file285_strand.fast5
AATTCTTCTTACTGACTGATGCTCGCCTGTTTATCACAACATCACCTCGCGCATGTTACTAGTATTAGAGGCAGCTGCCTGCCCAGTGACAACTGTTGTAAACGGCCCGCGGGCCATCCTGACCGTGCAAAGGTAGCATAATCATTTGTTCCTTAAATAGGGTTGAAATACCACACGAGGGTCTTGACTGTCTCTTGTGGGTTCCCAATCAGTGAAATTGTACTCTTTCTAATTGGCACGAGGCGGAAAATAAGATATTAATAAGAACGAGAAGACCGCTGTAGCAGCTTTAATTACGCGCATCCAACGAATAACAATATACTCCACCAAGATGAACCACGACCATTCTAATTGGATTATAAATTTCGGTTGGGGTACCTCGGCATAGAATAACCCCGAGAAACAAAGGTACCGACAGGCACAAGTCAAAGTAACACTTTACAATTGATCCAGTCTTAATGATCAACGGAACAAGTTACCCTAGGGATAACAGCGCAGTTAACCCTACTTCGTAGAGTCCCTATCGACAATAGGGTTTACGACCTCGATGTTGGATCGCCGCTCCGAGGTGGTGCGACTGTATAATGGTTCGTTTGTTCGACCGATTATAAAGTGCGCACGTGATCTGGATGTCAACGAAAACCGTCAGTGTTT
>d52916a2-8b49-4ae3-b6e7-2e89a379c68b_Basecall_2D_000_2d Marta_PC_default_sample_id_0729_1_ch272_file76_strand_twodirections FAST5/downloads/pass/Marta_PC_default_sample_id_0729_1_ch272_file76_strand.fast5
GAAATTGGCTCCAATGCTCGCCTGTTTATCAAAACATCACCTCTAGCATTACTAGTATTAGAGGCGGCTTAATTGCGCGATCAACAAACTGTTAATAGGCCGCGGTATCCGTATAATTCAGCACGGTAGCATAATCATTTGTTCCTTAAATAGGGACTTGTATGAATGCCACACGAGAGGGTTTAACTGTCTCTTGCTTCTAATCAGTGAATCCTTTTAAAATGCGGAGGCGGAAATACATTAATAAGACGAGAAGACCCTATGGAGCTTTAATTGACCTAATCCAACAGAATAACAATATACTCTACCACCGACCAACAAATATTCTTCTAATTGGATTATAAATTTCGGTTTCTAGACCTCAGCATAGAATAACCTCCGAGAAACAAATACCAAGACTAACAAGTCAAAGTAACACTTTACAAATTGATCCAGTCTTACTGATCTGAACCGAGAACAAGTTACCCTAGGGATAACAGCGCAATCCTATTCTAGAGTCTCCGGACAAACAATGTCCAGCAATGTTACGGGTGCCAATCAGGACATCCCAATGGTGCAGCAGCTATTAATGGTTCGTTTGTTCTAACGATTAAAGTCCCACGTGATCTGAGTTCCCTGGCGCCTGTTTATCAAAAACATCGCCTGCTGCGTATCAAAGACAGCCCATGTTTATCAAAACATACGTGATCTGAGTTTAAACTCGAACGTGATCTGGTGAGTTTTCAGACCGGACCGCCTGTTTATCAAAACATACGTGATCTCGATTCAAACCGGGTCACGCCTGTTTATCAAAACATCGCCTGTTTATCAAAACATACGTGATCTGAGTTTATCAGACGCGCAATGCGCTAGGTTTTATCAAAACGTAAGTGCTTCAAAACCAAAGCTTTCTGTTTATA
>afdde86a-5262-4d74-9712-ae89321bb3eb_Basecall_2D_000_2d Marta_PC_default_sample_id_0729_1_ch355_file53_strand_twodirections FAST5/downloads/pass/Marta_PC_default_sample_id_0729_1_ch355_file53_strand.fast5
AATGTTCTTTCTGCTGATATTGCTCGCCTGTTTATCAAAACATCACCTCTAGCATTACTAGTATTAGAGGCACTGCCTATTATCCAGTGACAACTGTTAATAGGCCGCGGTATCCTGAACCGTGCAAAGTAGCATAATCATTTGTTCCTTAAAGGCCAACTTGTACTGAAACTCGGAGACACGAGGGTTTAACTGTCTCTTGCTTCTAAATCAGTGAAATTGACCTTTCCGTGAAGAGGCGGAAATACATTAATAAGACGAGAAGACCCTATGGCGAGCTTTAATTGACCTAGATCCAACAGAATAACAATACTCCACCAAGGACCAACAAATATTCTAATTGGATTATAAAATTTCGGTTGGGGTGACCTCGGAGCATAGAATACTGAGAAACAAATACGAAAAACAAGTCAAAACCTAACACTTTACAAAATTGATCCAGTCTTACTGATCAACGGAACAAGTTACCCTAGGGATAACACGCAATCCTATTTCTAGAGTCCTATCGACAATAGGGTTCAAGACCTCGATGTTGGATCAGGACATCCCAATGGTGCAGCAGCGGCTGACATTTGCTCGTTTGTTCAACGATTAAAGTCCTACGTGATCTGAGTTCAAAACCAAACCGTTTGGTTTAGTGTTT
>ee318f70-050c-4e79-b9c7-58c9a0522003_Basecall_2D_000_2d Marta_PC_default_sample_id_5248_1_ch186_file93_strand_twodirections FAST5/downloads/pass/Marta_PC_default_sample_id_5248_1_ch186_file93_strand.fast5
GACTTCTGATATTGCTCGCCTGGTTTATCAAAGGCTTACGTGATCTGAGTTCAGACCGGACCGCCTGTTGAAACAGAGCCAACGTGATGGGGAGTTCAAAAGCGGATCGCCCGGGTTGTCAGAACACTACGTGATCTGAGTTTCAAACCGGGATCGCCATGGTCATCAAAACACAGGTCACGTGATCTGGTTTATCATACAACCGGTTCGATAAGGAACCCACAAGGCGATTTAATCGTTGAACAAACGAACCATTAATAGCTGCTGCACCATTGGGATCCTGATGCCGACATCGAGGTCGTAAATCGCGGACGTGGAGCGCAACCCCCAACGAATCCGCTGTTATCCTCTTAGAGATCGCGTTCGTTGACATCAGTAAGACTGGATCACATTTGTAAAATGTTATTTGACTTGTTAGTCTTGGTATTTGTTTCTCGAGGTTATTCTATGCTACGAGGTCACCCCAGACCGAATTGGCTAATCACAATTAGAATATTTGTTGGTCCTTGGTGGAGTATATTGTTATTCTGTTGGATGTAGTCAATGTGAAAGCTCCATAGGGTCTTCTCGTCTGACTTAATGTATTTCCCCGCCTTCGCCGGAAGGTCAATTTCAACGGATTAGAAGCAAGAGACAGTTAAACCCTCGTGGTGGCCATTCATACAAGATTGGGGGTTTAAGGGGAACAATGATTATGCGAGCTTTGCAAAGGTTAAGGATACCGCGAGCCATTTAGAAGTTTGTCAATGGGCAGGCATTAGCCCCCGTAAAGATTATAATGCTAGAGAGGTAGTGTTTACCAGAAACAGGCGACGTTGGGTTTTAGTTTGT
>d049cc0c-771d-4492-b2f9-d627316b4b30_Basecall_2D_000_2d Marta_PC_default_sample_id_0729_1_ch504_file86_strand_twodirections FAST5/downloads/pass/Marta_PC_default_sample_id_0729_1_ch504_file86_strand.fast5
GAAAACCGCGCGCCGGGCCGGATCATCCCCGGCCTATGCATAACAGAGCTGACTAGGATCTTCTATGAAAAGGCATTAGATGATGGGGTTCGGACTCGGAAACTCGCCCCGAGTTTATGCCAAAATCACCAAGCGTAGTACGAATGCGCTCGCAGGCGATTATGCCATCCTTATGGAACTGGGTCAATTGTGCATACCCAGGTCAAAACAAGATATGTCTATCGAGAGCGACAAACCTGAATACCTGGGATTGAGGCTT
>d126a05c-4313-4ab2-b19a-1679d5cf9b34_Basecall_2D_000_2d Marta_PC_default_sample_id_5248_1_ch396_file27_strand_twodirections FAST5/downloads/pass/Marta_PC_default_sample_id_5248_1_ch396_file27_strand.fast5
TCGTTTCTGTTGGTGCTGGGTATTGCTCGCCTGTTTATCAAAACATGATCTGAGTTCAAACCGGATCGCCTGTTTATCAAAACATCACCTCTAGCATTACTAGTATTAGAGGCACTCTGCTGCCCAGTGACAACTGTTAAACGGCCGCGGTATATCCTGAACCACGTGCAAAGTAGCATAATCATTTGTTCCTTAAATAGGGACTTATGGCAATGGCCACACGAGGGTTTAACTGTCTCTTGCTTCGATCAGTGAAATTGATTTTCCGTGAAGAGGCGGAAATACATTAATAAGACGAGAAGCCACTGAGAGCTTTAATGACCTAATCCAACACGATACAATAATACTCCACCAAGGACCAATAAATATTCTAATTGGATTATAAATTCGGTTGGGGTGACCTCGAGCATAGAAATACGCCCGAGAAAACAAAGAGTACACAGGACACACCAAACCTAACAGGGTTACAAATGCTTACTGGAGTCTGGCACTGATCAACGGAACAAGAGGTCCTAGGAGATAACACGCAATCCCACTGCCCGAGTCCCTATCGACAATAGGGTTTACGACCTCGATGTTTTAAGATGCGCGCATCCCAATGGTGCAGCAGCTATTAATGTTCGTTTGTTCAACGATTAAAGTCCTACGTGATCTGAGTTCAACCGGCGCCTGTTTATCAAAACATCACCTCTAGCATTACTAGTATTAGAGGCACTGCCTGCCCAGTGACAACTGTTAAACGGCCGCGAGGTGGTATCCTGAACGCGTGCAAAGGTAGCATAATCATTTGTTCCTTAAAATAGGGGGACTTATGAATGGCCACACGAGGGTTTAACTGTCTCTTGCTTTCTAGATCAGTGAAATTGACCTTTCCGTGAAGAGGCGGAAATACATTAATAAGACGAGAAGACCCTATGGAGCTTTAATTGACCTAATCCAAATAAAGAGTAACAATATACTCCACCAAGGACCAACAATATTCTAATTGGATTATAAATTTCGGTTCTATAGTGACCTCGAGCGCATAGAAACACAACCTCCGAGAAACAAATACCAAGACTAACAAGTCAAAGTAACACTTTACAATTGATCCCAGTCTTATATGCGGCGGTGCCCACAGATAAAGGCATCCTATTCTAGAGTCCCTATCACAATAGGGTTTACGACCTCGATGTTGGATCAGGACATCCCAATGGTGCAGCAGCTATTAATGGTTCGTTTGTTCTGACCGATTAAAGTCCTACGTGATCTGAGTTCAAACCAAATCGTTTATTGTTTATAC
>c1c89b12-928e-495f-a80d-bcdd2265c172_Basecall_2D_000_2d Marta_PC_default_sample_id_0729_1_ch146_file162_strand_twodirections FAST5/downloads/pass/Marta_PC_default_sample_id_0729_1_ch146_file162_strand.fast5
TCTTCCGTTCTTAGCTGATATTGCTCGCCTGTTTATCTACAAACATCACCTCTAGCATTACTAGATACCATGTTAGAGACGCCAGATCTTAAGGTCCCAGTGACAACTGTTAAACGGCCGCGGTATCCTGACCGTGCACTACTAAATCATTTGTTCCTTAAAATAGGGACTTGTATGAATGGCCACACGAGGGTTTATGGTCTCTTGCTTCTAATCAGTGAAATTGACCTTTCCGTGAAAAGAGGCGGAAATACATTAATATAAGACGAGAAGACCCTATGGAGCTTTCTTTAATTGACCTAATCCAACAGAATAACAATATACTCCACCAAGGACTAACAAATATTCTAATTGGATTATAAATTTCGGTTGGGGTGACCTCGGAGCATAGAATAACCTCCGAGAAACAATACCAAGACTAACAAGTCAAGGTAACATTTAAAAATTGATCCAGTCTTACTGATCAACGGAACAAGTTACCCTAGGGATAACAGCGCAATCCTATTCTAGAGTCCCTATCGACAATAGGGTTTACGACCTCGATGTTGGATCAGGACCCCAATGGTGCAGCAGCACTTAATGGTTCGTTTGTTCTGAAAGCATTAAAGTCCTAGCACGTGATCTGGGGTTCAAAAACCGGACACGTTCCTGTCATGTCGA
>ca31d52a-1e85-498b-8faf-a29949e110f0_Basecall_2D_000_2d Marta_PC_default_sample_id_5248_1_ch155_file57_strand_twodirections FAST5/downloads/pass/Marta_PC_default_sample_id_5248_1_ch155_file57_strand.fast5
CGCTTCTTTTCTGTTGGTGCCAACTTGCCCCCCTGTTTACCATAAACACATGAGTCGTATAGATTTGCCATGGGGACAATTAAAACCCGTCAAGAGCGGGCTAAGTTTTATCAAAGCCTCGATCGCCCAGTTCAACCAGACACTACGTGATCTGAGTTCAGACCAATCCACGCCTGTTTAAAAGCGGTAGATTGATCTAGTTCAACCGAGGATCGCCTGTTTATCAAAAGCTACGTGATTTGGAGTTCAACCGGCCGGTTCAGGCAAACCCAATAATTGAGGAGACCGTCGATCGTTGAGGACAAACGAACCATTAAGCTGCTGCACTATTGGGATGTCCTGATCCAACATCGAAGTGATGGGTACTAGTCGATAGGGACTCTAGAATAGGATGCGCTGTTATCCCTAGGGTAACTTGTTCCGTTGGATCAGGCAAGACTGGATTAATTTGTAAAGTGTTATTTGACTTGTTAGTCTTGGTATTTGTTTCCGGAGGTTATTCATTAACGCAATCGCATGAGAAATTTATAATCGCCACAATTAGAATTTATTGGCTTATGCATCTGTGTATTCTGTTGGATTAGGTCAATTAAGCTCCATAGGGTCTTCTCGTCTTATTAATGTATTCCGCCTCTTCACGGAAAGGTCAATTCACTGATTAGAAGCAAGAGAACATTCTGATACACGGTGGCCATTCATACAAGTCCCACTTTTAAGGAACAAATGATTATGCTACCTTTGCACGGTCAGGAAAAACCGCGTGCCCGTTTAACAGTTGTCACTGGGCAGGCAGTGCCTCTAATAATAATGCTAGAGGTAGTTGTTTTGATATCAAACAACAGGGAGACGTTTAGTTATTTTATGTTCTTG
>b573c6d3-40a2-4d6f-ab1e-5ace69e586f4_Basecall_2D_000_2d Marta_PC_default_sample_id_0729_1_ch406_file112_strand_twodirections FAST5/downloads/pass/Marta_PC_default_sample_id_0729_1_ch406_file112_strand.fast5
GGAACTATCTCTGCTCGCTGTTTGATGGCCGGCTATCAAAACAGCATTACCTTAACTGCCAGGATGCCTGCCCCAGTGACAACTGTTAAACGGCGGTATCCTGACCGTGCACGGCTAATCATTTGTTCCTTAAATAGGGACTTGGCAAACCCACACGAGGGTTTAGTGCCTCTTGCTTCCAATCCATGTAGAAATTGACCTTCCGTGAAGAGGCGGAAATACATATTAATAAGACGAGAAGACCCTATGGGAGCTTTAATTGACCTAATCCAACAGAATAACAATACTCCACCAAGGACCAACAAATATTCTAATTGCATTATAAAGGTTTCGTCGACCTCGGAGCATAGAATAACTCTGAGAAACAAATACCAAGACTAACAAGTCAAGGTAACACTTTACAATTGATCCAGTCTTAACTGATCACTGGAACAAGTTACCCCCCAATAACAGCGCAATCCGATGGGGAAGTCCTATCGACAATAGGGTTTACGACCTCGGGTGATGTTGGATCAGGACATCCCAATGGTGCAGCAGCTATTAATGGTTCGTTTGTTCAAAACCATTAAAGTCCTACGTGATCTGAGTAACGATTCAAACCATGAGTCGTTTTA
>715dc9f7-0d0e-4e05-9165-53558566c9a0_Basecall_2D_000_2d Marta_PC_default_sample_id_5248_1_ch210_file95_strand_twodirections FAST5/downloads/pass/Marta_PC_default_sample_id_5248_1_ch210_file95_strand.fast5
CGAATATTCTGAGCCGCCTCCGTTATCGCCGCCGGCTATCAAAGCCGCATTACTAGTATTGAGGCACTGCCTGCCCAGTGACAACCTGTTAAACGGCCGCGGTATCCTGACCGTGCAAGGTAGCATAATCATTTGTTCCTTAAATAGGGACTGTGTATGAATGGCCACACGAGGGTTTAACTGTCTCTTGCTTCTAATCAGTGAATTGACCTTCCGTAACAGGAGCGCGGAAATACATTAATAAGACGAGAAGCCACCCTATGGGAGCTTTAATTGACCTAATTAAATAGAATAACAATATACTCCACCAAGGACCAACAAATATTCTAATTGGATTAAATTTCGGTTAGGTACCTCGAGCATAGAATAACCTCGAGAAACAAATACCAAGACTAACAAGTCAAAGCTCTAACACTTTACAAAATTGATCCAGTCTTACTGATCAACCGGAACAAGTTACCCTAGGGATAACAGCGCAATCCTATTCTAGAGTTGTCCCTATCGACAATAGGGGTTTACGACCTCGATGTTGGATCAGGACATCCCAATGGTGCAGCAGCTATTAATGGTTCGTTTGTTTAACGATTACATTGACACCTATTATTATACATTGTCGATGAAATTGACACGTTCTGTTTATGTTCTTAGGTATAGTA
>2d6feaf1-0fcd-49dd-84e4-2fef22e599c7_Basecall_2D_000_2d Marta_PC_default_sample_id_0729_1_ch472_file217_strand_twodirections FAST5/downloads/pass/Marta_PC_default_sample_id_0729_1_ch472_file217_strand.fast5
CGAATATTTCTGTGAACTGATTAGCCGCCTGTTTATCAAAACATCTCCTACTACTAGTATTAGAGGCACTTCATGCCCAGTGACAACTGTTAAACGGCCGCGGTATCCTGTACGCGTGCAAAGGTAGCATAATCATTTGTTCCTTAAAATAGGGTTGGATCGGCTAGAACCGTGTCAACTGTCTGGTTAGTCCATGAACGAAATTGACCTTTCCGTGAAGAGGCGGAAATACATTAATAGACGAGAAGACCCTATGGAGCTTTAATTGACCTAATCCAACAGAATAACAATAACTCCTCCACCAAGGACTAACAAATATTCTAATTGGATTATAGGTTCGGTTGGGGTGACCTCGAGCATAGAATAACCTCCGAGAAACAAATACCAAGACTAACAAGTCAAATAACACTTTACAAAATTGATCCAGTCTTACTGACTGTCAACGGAACAAGTTACCCTAGGGATAACAGCGCAATCCTATTCTAGAGTCCCTATCGACAATAGGGTTTACGACCTCGATGTTGGATCAGGACATCCCAATGGTGCAGCAGCTATTAATGGTTCGTTTGTTCAACGATTAAAGTCCTACGTGATCTGAGTTCAAACCGGCGCCTGTTTATCAAAACATCGCCTGGTGCCTTATCAAAACATCGCCTGTTTTATCAAAACATTACGTGATCTGAGTTCAGACCTCGAAGCCGCCTGTTTATCAAAACATGTACGTGATCTGAGTATTCAAACCGGATCGCCTGTTTATCAAAACATACGTGATCATTAGCGTGAAACCAAACGTTCTTTTTAGAGTGTTTCTTA
>644d6d6c-53da-4439-bbf7-a58ecc8b1017_Basecall_2D_000_2d Marta_PC_default_sample_id_0729_1_ch312_file205_strand_twodirections FAST5/downloads/pass/Marta_PC_default_sample_id_0729_1_ch312_file205_strand.fast5
CTGTTCTGTTCCTGTGAATGATATTGCTCGCCGTTATCAAAACAAGCTCGGGGCATTACTAGGTGATGGCAAGGATGCCTTGCCCAGTGACAACTGTTAAACGGCCCGCGGGCTCCTGACTCGTGCAAAGGTAGCATAATCATTTGTTCCTTAAATAGGGACTTATGAAAACCCACACGAGGGTTTAACTGTCTCTTGCTTCCTAATCAGTGAAATTGACCTTTCCGTGAAGAGGCGGAAATACATTAATAAGACGAGAAGACCCTATGGAGAGCTTTAATTGACCTAATCCAAAACATAAAGAATAACATTATACTCCACCAAGGACCAACAATATTCTCTAAATTGGATTATAAATTTCGGTTGGGGTGACCTCGGAGCATAGAATAACCTCCGGAAACAAATACCAAGACTAACAAGTCAAAGTAACACTTTACAAATTGATCCAGTCTTACTGATCAACGGAACAAGTTACCCTAGGGGATAACAGCGCAATCCTATTCTAGAGGTCCCTATCGACAATAGGGTTTACGACCTCGATGTTGGATTCAGGAATCCCAATGGTGCAGCAGCTATTAATGGTTCGTTTGTTCAACGATTAAGTCCTACGTGATCTGAGTTCAACCGGCACGTATGTTTATCAAAACATTACGTGATCTGGAGTTCAAAACCGGGTCGCCTGTTTATCAAAACATTACGTGATCTGAGTTCAAACCGGGCCCGCCTGTTTATCGAAAACATCGCCTGTTTATCAAAAACATTACGTGATCTGAGTTCAGACCATATACGCCTAGTGTTTATTAAAACATTACGTGATCTGAGTTCAAACCGGATCGCTATTGTTTATCAAAACATACGTGATCTGGGGTTTGCCAAACCGGGCCGCTGTTTATCAAAAACATTACGTGGATGCTTCAAACCGACCCGCCTGTTATCAAAACAACTCGCGCTGTTTATATCAAAACATTACGTACTTATGAGTTCGAATTACCAGACGTTTCTGTTTATGT
>6b2e10dc-ac56-4e34-b303-09529d89e12d_Basecall_2D_000_2d Marta_PC_default_sample_id_0729_1_ch172_file99_strand_twodirections FAST5/downloads/pass/Marta_PC_default_sample_id_0729_1_ch172_file99_strand.fast5
TTCGTTTATCAAAACATTACGTGATCTGAGTTCAAACCGGGTCGCCTGTTTATCAAAACATACGTGATCTGAGTTCAAACGCGAGTCGCCTGTTTATCAAAACATACGTGATCTGAGTTCAAACCGGACGTACCGTTGGAGCGGGTCGCCTGTTTATCAATACGGCATAATCTGTATGAGTTCAGACTGGGTCGCCTGTTTATCAAAACATACGTGATCTGAGTTCAAACCGGCGCCTGTTTATCAAAACAACCCCATTACGCTCTTAGAGGCATGCCTTAGAGATCTAACTGTTAAACGGCCGCGGTATCCTAACCCGTGCAAAGGCGCAATCATTTGTTCCTTAAATAGGGACTTGTATGAAATGGCCACACGAGGGTTTAACTGTCTCTTGCTTCTAATCTAAGTGAAATTGACCTTTCCGTGAAGAGGCGGAAATACATTAATAAGGAAGACCCTATGGGAGCTTTAATTGACCTAATCCAACAGAATAACAATATACTCCACCAAGATAAAGCACGATTCTAATTGGATTATAAAATTTTCGGTTGGGGGTACCGGAGCATAGAATGTAACACCGAGCGTAGCAACAAGTCAAAGCTTTGAGGTCCAATCCAGTCTTACTGATCAACGGAACAAGTTATCTAGGGATAACAGCGCAATCCTATTCTAGAGTCCCTATCGACAATAGGGTTTAATCAGACCTCGATGTTGGCCATTGAGGACATCCCCAATGGTGGCAGCAGCTATTAATGGTTCGTTGTTCACGATCCAAGTCCTACGTACTTGGGGTTTAAACCAACGTTCGTTGCGTTTC
>2febf0e7-ba81-47d3-8e51-718127c97ce3_Basecall_2D_000_2d Marta_PC_default_sample_id_0729_1_ch360_file180_strand_twodirections FAST5/downloads/pass/Marta_PC_default_sample_id_0729_1_ch360_file180_strand.fast5
GGAACCTGTTGGTGATATTGCTCGCCTGTTTATCAAAACATCACTCTAGCATTACTAGTATTAGAGGGCACTGCCTGCCCAGTGACAACTGTTAAACGGCCGCGGTATCCCTGACCGTGCAAAGGTAGCATAATCATTTTGTTCACTTAAATAGGGACTTGTATGAATCCACACGAGGGTTTAACTGTCTCTTGCTTCTAATCAGTGAAATTGACCTTTCCGTGAAGAGGCGGAAATACATTAATAAGACGAGATAAAAACCACCCTAGCGAGCTTTAATTGACCTAATCCAACAGAATAACACAATATACTTCCACCAAGGACCAACAAATATTCCCAATTGGATTATAAATTTCGGTTGGGGGTACTCTGGAGCATAGAATAACCTCCGAGAAACAAATACCAAGACTAACAAGTCAAAGGTAACACTTTACAAATTGATCCAGTCTTGTACTGATCAACGGAACAAGTTACCCTAGGGATAACAGCTAGCGCAATCTAATGCGTGGCCTACCCTATCGACAATAGGGTTTAATCGACCTCGATGTTGGATCAGGACATCCCAATCGTGATGCAGCACTATTAATGGTTCGTTTGTTCGACCCACACATTAAAAGTCCTACGTGATCTGAGATTCAAACGCGCTCAGGGTTTAAATGAGATCACGTAAGGTTTTGATAAAACAGGCGTCCCGGTTTGAACTCAGATCACCTTAATGTTTTGATAAACAGGCGGCCCGGTTTGAACTCAGAAATCACGTATATGTTTTGATAAACAGGCGACCCGGTCTGAACTCAGATCACGTATATGTTTTGATAAACAGGCGGCCCGGTTGAACACCGTTTGGTTTATATTA
>243872a1-88f9-4632-8d33-6784f807f511_Basecall_2D_000_2d Marta_PC_default_sample_id_0729_1_ch317_file39_strand_twodirections FAST5/downloads/pass/Marta_PC_default_sample_id_0729_1_ch317_file39_strand.fast5
GTAAATTTGAACGAGGCAAATTCATGGAAGTGTGCAGCTTTTAGAACTCGATCACGTGGTCCGGTTTGAACTCAGATCATGTTTGATAAACAGGCGATCCGGTTTGAACTCAGATCACGTATGTTTTTGATAAACAGGCGCTGTTTATCTAAAACATCAGACTCTAGCATTACTAGTATTAGAGGCACTGCCTGCCAGTGACAACTGTTAAACGGCCGCGGGCTCCCACGTGCAAAGGGTAGCATAATCATTTGTTCCTTAAATAGGGACTTGTATGAATGGCCACACGAGGATTAACTGTCTCTTGCTTCTAATCAGTGAAATTGACCTTTCCGTGAAGAGGCGGAAATACACATTAATAATGAGACGAGAAGACCCTATGGAGCTTTAATTGACCTAAATCCAACAGACAGACAATATACTCCACCAAGGACCAACAAATATTCTAATTGGATTATAAATTTCGGTTGGGGGTGACCTCGGAGCATAGAATACTCCGAGAAACAAATACCAAGACTAACAAGTCAAATAACACTTTACAAATTGATCCAGTCTTACTGATCAACGGAACAAGTTACCCTAGGGATAACAGCGCAATCCTATTCCGAGTCCGCCCCTATCGACAATAGGGTTTAAGAGACCTCGATGTTGGATCAGGACATCCCAATGGTGCAGATAGAGCAGCTATTAATGGTTCGTTTGTTCAAACGATTAAAGTCCTACGTGATCTGAGTTCAAACCAGAAGGTTTCTGTCAGTAT
>942610fe-98d3-44e6-a8bf-e0dc9b4c6d26_Basecall_2D_000_2d Marta_PC_default_sample_id_0729_1_ch103_file40_strand_twodirections FAST5/downloads/pass/Marta_PC_default_sample_id_0729_1_ch103_file40_strand.fast5
TTTGGTGCTGATATTGCTCGCTTGTTTATCAAAACATCACCTCTAGCATTACTAGTATTAGAGGCACTGCCTTGGTGCCCAGTGACAACTGTTAAACGACCAGGGGTGGTGCCCTGACCGTGCAAAGGTAGCATAATCATTTGTTCCTTAAATAGGGACTTGTATGAATGGCCACACGAGGGTTTTAAACTGTCTCTTGCTTCTAATCAGTGAAATTGACCTTTCCGTGAAGAGGCGGAAATACATGTCCAATAAGACGAGAAGATAACTCGCTGGAGCTTTAATTGACCTAAGATCCAACAGAATAACAATATACTCCACCAAGGACCAACAAATATTCTAATTGGATTATAAATTTCGGTTGGGGTGACCTCGAGCATAGAACAACCTCCGAGAAACAAATACTAAGACTAACAAGTCAAATAGCTACACTTTACAAATTGGATCCAGTCTTACTGATCTGAAACGAACAAGTTACCCTAGGGATAAGGGGCAATCCTATTCTACCGTGACAAGTGCCGACCGCACTTCGGGCTACATCGTTGGATCAGGACATCCCCAATGGTGCAGCAGCTATTAATGGTTCGTTGTTCAACGATTAAAGTCCACTGTGATCTGGGGTTCAAACCGGCCATGTTTGAGTGACGCGAGTCACCGGTCAAGGTTTTGATAAACAGGCGACCCGGTCTGGCTCAACCGAGATTACGTATGTTTTGATAAACAGGCGATCACCATTTACGTAAGCTGAACATGGGGACTGTATCACGTATGTTTTGTAACAGGCGGCGACCCATTTTTACAACCAGATCATAATCAATGTTTTGATAAACAGGCAATGTGCGTTAACATCAGGCGAGCCGTCTTAGGCTCCAATCAAATGTTTGATAATACGGCTGTCCGGTCTGAACTCAGATCACGTAATCTGTTTTGATAAAACAGGCGATGTTTGATAATCAGGCGATGTGTTTTGACAAGCAGGCGACTCGGTTTGAACTCAGATCACGTAATGTTTGTGATAACAGCTCCCAAGGCAGCTTTCTGTTTATA
>626c4330-4b06-40a9-87a9-94310e10f3d1_Basecall_2D_000_2d Marta_PC_default_sample_id_0729_1_ch31_file195_strand_twodirections FAST5/downloads/pass/Marta_PC_default_sample_id_0729_1_ch31_file195_strand.fast5
ATGTTCTTTGCCGCATGGTATACTTGCTCCAGTTCGAACTCGAGATCACGCTGACAAATCTTTAATCCTGTTGAACAAACGAACCATTAAGCCCTGCTGCACCATTGGGGATGTCCTATTAAACAAACGAGGTCGTAAACCCTATTGTCAGGGGACTCCGAAGGCATTTCGAGTGTTATCCCCCCTAGGACTGTGTTCGCGTTTGACCCAGGCAAGACTGGATCAATTTGTAAAGTGGTCGTTATTAATTGTTAGTCTTGGTATTTGTTTCTCGGAGGTTATTGCTGCTCCCGGGCCCGCAACCGAAATTTGTAATCCACCAATTGTGAGAACATTTGTTGGTCCTTGGTGGAGTATATTGTTATTCTGTTGCATTAGGTCAATTAAAGCTCCATAGGGGTCTTCTCGGTGGGTCTAATGTATTTCCGCCTCTTCACACGGAAAGGTCAATTTCATGATTGGAAGCAAGAGCACAGTTAAAACCCTCGTGTGGCCATTTCATACAAGTCCCTATTTAAGGAACAAATGATTATGCTACCTTTGCACGGTCAGGATACCGCGGCCGTTTAACAGTTGTCACTGGGCAGGCAGTGCCTCTAATACTAGGTAATGCTAGAGGTGATGTTTTGATAAACAGGCGGTCCGTTGGAACCCAGATCACGTAATGTTTTGATAAACAGACGATTGCGTTAGATGAACTCAGATCACGTATGTTTTGATAAACAGGCGATCCGGTTTGAACCTCAGATCACGTATGTTTTGATACAAACAGGCGATGTTTTGATAAACAAGCGAGCCCGGTTTGAACTCAATCACGTATGTTTGGTAACAACAGGCGCGGTTTTGAACTCAGATCACAGTATGTTTTGATAAACAATAGGATCCCGGTTTGAACTCAGATCACGCTGGTGTTTTGATAAACAGGCGATGCTTTTGATAAACAGGCGACCGCGTTGAAGCCCAATCGCTGATGTTTTACCAACAGGCGAGCCCGGTCTGGAAGTCAGATTACACGGGTTGCTTTGGAACTCCCAGATCACGTAGATGTGTTTTGTATAAAACAGCGCCCGGTATGCACGGAATAATGTTACCTCAACAGGCGACTGCAGTTCGAACTGCAGATTACGGATCTGTTTTAGTTCAAACAGGGCGACGTTCTATTTTATCGTCA
>62544c51-d268-49c6-ad87-67cdf7c8fce6_Basecall_2D_000_2d Marta_PC_default_sample_id_0729_1_ch439_file142_strand_twodirections FAST5/downloads/pass/Marta_PC_default_sample_id_0729_1_ch439_file142_strand.fast5
GAACTGTTGGTGCTGGGTTGCTCGCCTGTTTATCAAAACATCACCTCTAGCATGTTACTAGTATTAGGCACTGCCTGCCCAGTGACAACCTGTTAAACGGGCCGCGTAGTATCCTGACCGTGCAAAGGTAGCATAATCATTTGTGTTCCTTAAATAGGGACTTATGAATGGCCACACGAGGGTTTAACTGTCTCTTGCTGTTCTAATCAGTGAAATTGACCTTTCCGTGAAGAGGCGGAAATACATTAATAAGACGAGAAGACCCTATGGAGCTTTAATTGACCTAATCCAACAGAATAACACAAGCTCACTCCACCACCGACGAGACCAACATGGTTTCGATTGGATTATAAATTTCGTCGCTGGAGCATAGAATAACCTGAGAAACAAATACCAAGACTAACAAGTCAAAGTAACACTTACAAATTGATCCAGTCTTACTGATCTCAACGGAACAAGTTACCCTAGGGATAACAGCGCAATCCTATTCTAGAGTCCCTATCGACAATAGGGTTTACGACTCGATGTTGGATCAGGACATCCCAATGGTGCAGCAGCTATTAATGGTTCGTTTGTTCAACGATTAAAGTCCTACGTGATCTGAGTTCAAACCGGATCGCTTGTTTATCAAAACATACACGTGATCTGAGTTCAACCGGATCGCTTGTTTATCACAACATACGTGATCTGAGTGTCGGTAAACCGCTCTGTTTATCAGTCAAAACATACGTGATATTGTATACAATTAAAAACCCAAACGTTCTGTTTATATCT
>9c774214-1f59-422b-a199-43702ce5968b_Basecall_2D_000_2d Marta_PC_default_sample_id_0729_1_ch207_file250_strand_twodirections FAST5/downloads/pass/Marta_PC_default_sample_id_0729_1_ch207_file250_strand.fast5
GTGTCTTTCTTACGTATATTGCCCCTTTGCCGCTCATGAGCAACACAGCTTCTAATTATTAGAGGCAACTGCCTTGCCCAGTGACAACGTGCTAGCTCCGCGGTATCCTGACCGTGCAAAGGTAGCATAAATCATTTGTTCCTTAAATAGGACTGTATGGGAACTCCCACACGCAGGGTTTAACTGTCTCTTGCTGTTCTAGATCAGTGAAATGACCTTTCCGTGAAGAGGCGGAAATACATTAATAAGACGAAGTCCTATGGCGTTGCTTGTACGATTAACCAACAGAATAACAATATACTCCACCAAGGACCAACAATATTCTAATTGGATTATAAATTTCGGTTGCTAGGTACAGCCGAAGCTGGAGAAACAAAATACCAAGACCTAACAAGATCAAATGGACATTTACAAATTGATCCAGTCTTACTGATCAACGGAATAAGTTACCTAGGGATAACATCCGCAATCCTATTCTGAGTCCCTATCGACAATAGGGTTTACGACCTCGATGTTGGATCGGAAACCCAATGGTGCAGCAGCTATTAATGGACGTTCTGCGTTTTGTTCTGAATGTAAGCAAAGTCCTACGTATCTGAGTTCAAACCGAGCTGTTTATCAACATCACCTCTAGCATTACCTACTAGTATTAGAGGCACTGCTGCCCAGTGACAACTGTTAAACGGCCGCGGGTTCCTGACATCGTAACCGTCCCAGAGCATAATATCATTTGTTTCCTTAAAAGGCGACTTATGAAGCCACACGAGGGGTTTAACTGTCTCTTGCTTCTAATCAGGAACTGCTTTCCGTGAGAAGCGGAAACCATTAATAAGACGAGAAGACCCTATGGCCTTTAATTGATATAAGCGTACAGTAGAATAACAATATACTCCACCAAGGACCAACAAATATTCTAATTGGATTATAGATCTTCGGTTGGGACCTCGAGCATAGAATAACCTCCGAGAAACAAATACCAAGACTAACAAGGTCAAAGGTAACACTTTACAAATTGATCCAGTCTTACTGATCAACCGGAACAAGTTACCCCTTAGGGATAACAGCGCAGAATCCTATTCCCCCGGTGCGCTGACAATAGGGTTTACGAACCTCGATGTTGGATCATAAATCCCAATGGTGGGCAGCATAGGTTGATTTCGTTTGCTTTTAACGATTATTAAAGTCCTACAGTGGTAGCATGAGTTCAAAGTGAAATCGTTCTGTTTATGTTTCTGCTATACTT
>fbdcfed7-b0f2-4a2c-80b2-fbae3374910f_Basecall_2D_000_2d Marta_PC_default_sample_id_5248_1_ch495_file31_strand_twodirections FAST5/downloads/pass/Marta_PC_default_sample_id_5248_1_ch495_file31_strand.fast5
GAAACTTTTCTTAGTGCTCGCCTGTTTATCAAAAACATCACCTCTAGCATTACTAGTATTGAGGCACTGCCTGCCCAGTGTGATCAAACGTTGGGTCAAACGGCCGCGGTATCCTGACCGTGCAAGTAGCATAATCATTTGTTCCTTAAATAGGGATTGTATGAATGGCCACACGAGGGTTTAACTGTCTCTTGCTTCTAATCCCCAGTGAAAATTGACCTTTCCGCGTGAAGAGGCGGAAATACATTAATAAGACGAGAAGACCCTATGGAGCTTTTAATTGACCTAATCCAACAGAATAACAATATACTCCACCAAGGACCAACAAATATTCTAAGATTGGATTATAAATTTCGGTTGGGGTACGCTCCGCGACCAGAAACAAATACGACTAACAAGTCAAATGATAACACTTTACAAATTGATCCAGTCTTACTGATCAACGGAACAAGTTACCCTAGGGATAACAGCGCAATCCTATTCTAGAGTCCCTATCGACAATAGGGTTTACGACCTCGATGTTGGATCTCAGGACATCCCAATGGTGCAGCAGCTATTAATGGTTCGTTTGTTCGCGAGATTAAAGTGTCCTACGTGATCTGGGCCAGTGCCAAACCGGATCGTTCCGTCTGACT
>e59966e1-3aea-467a-b376-37d0eb2e7473_Basecall_2D_000_2d Marta_PC_default_sample_id_5248_1_ch257_file25_strand_twodirections FAST5/downloads/pass/Marta_PC_default_sample_id_5248_1_ch257_file25_strand.fast5
AGAATATGCTCTTAGCCGGTTGAACGCGCATCAATCCGACTTTAATCGTTGAACAAACGAATAGCAACCTAGCTGCTGCACCATTGGGGGTTCTAGATCCAACATCGAGGTCGTAAATGGATTGTCGATAGGGGATTCTAGAATAGGATTGCGCTGTTATCCCTAGGGTAATGTTCCAGTTGATCAGTAAGACTGGATCAATTTATAGGTTATTTGACTTGTTAGTCTTGGTATTTGTTTCTCGAGAGTATTCATGCTCCGAGGTCACCCAACCGAAATTTATAATCCAATGCGAATATTTGTTGGTCCTTGGTGGAGTATATTGTTATTCTGTTGGATTAGGTCAAGATCCGACACCTCCATAGGGTCTTCCTGCTTATTAATGTATTTCCGCCTCTTCACGGAAAGGTCAATTTCAATGATTAGAAGCAAGAGACAGATTAAACCCTCGTGTGGCCATTCATACAAGTCCCCACTTAAGGAACAAATTAGACACCTTTGGCGGTCTAGAATAGAAGCGTTCACATTGGTCATATGAGAAGGCAGTGGCCTACATCGGGATTAAGGCGGGTGTTTTGGCTACAGGCGATTCGTGGTCATGTTTAGATCAAAGGTAATATTAGGCC
>f3466a98-79f4-4d73-a2b4-9b3e5131fe8e_Basecall_2D_000_2d Marta_PC_default_sample_id_0729_1_ch210_file37_strand_twodirections FAST5/downloads/pass/Marta_PC_default_sample_id_0729_1_ch210_file37_strand.fast5
TCCGACGAACCGCCGTACGTTTCGGCTATGTCGGATGTCGTCGACGACGTTTTATTTAATTATGCATCGTCCACTATAATTTACCGCTACGTTGATGACGTCCACTTTACTGTCCGTACGACGGTTAACCTGTCCTGTTCGTCACGTACGTCCTTTTGATCGACGACGATTACTACGTTTAGACGACGACGTCGACGGTACGTCGGGCCGTCATGTCTGTCGACGTCACCGACGACGTACGTACCGTTAATCGACGTACGGATTACTTTTGACGAATTACGACGTCGTAACGTACGTAAATTTAGACAGTGAAATTTACCGTCATGCATTGCTAGCTAACGTCCTAATAACCGTACCTTGAGTCGACGACGACCTGAAAGTGGTCCTGTCGACGCCCTACCTGACGACTACCTAACCCTATTCACGCACGTGAGCGGATCACCGACTACCCACCTTCGACTACCGACTTTCGACGATGACGACAGCGCACTACCGTACGACGTGACGGCCACCTAGGACTACTAACGTCCGCGCCCTACTACGCACGACGTCGGGACCTACGCGCATAGGGCCCTGCGACGTACCTGTCGACAGCACGTAAGTCGACGTCATTGAATGATGCACTGAGGTAGTGGGGCACGCACGACCGTAGGGCACGTCGACGTGGGGCCGTCGTCGACGTCCCGTAGTACCCGACTACTAATAGGGCACCTATGACGGCACGTCGACTGCACGCACGACCGTACTCTACCTTACTAGGATTAATTATAGTCGACGCCCTGTCGGCGTGGCGGCGGCGTTTACTAGGATAGCCTACCTGACGTCCGTACGGTTCGTCCGACCCTTTAGTGGACGGGGGCGCCCTACTGACTAGGACGACACGCACTAACGGCGCGCCCCGCTATGGCTTACGTTAGGGCGCGGGGGCGCCCTATAGGGGCCACCTTTTAGGGCCCCTTAGGTGCGCCTTTTAAAGGGCACGTGGACGCTAGTGCTTGCTGTCCCACCCACCTAACCCACCCGGTACCGGATTAACTATAGGACCTAGTGGACGTCGACGTACGCTAGCACGTTCCACTGTCGACGTGAAACTACGCATTACCGACTACGTACCGTTGGGACTGAACCTGTCGACGTGGGCTTTGGGCACGTCACGTCGTACGTCCTATTAGCATTCTAGCACTAACCTGATGAAGTGACGTTTGACGTCGCTGTCGATTGACCCGTAATGTCCACGTGAAAGACCTTAGACGTACGTGAGTCGACAGCACTACGATAGGATGGCTTGGCGGCGACTACCGTACTTGACGTACGACGTGGACGTCATTACGTTTGTGGACGAATTTTGGGCACGACGGTCCACCCGTTGGGCTTACTGCCGTAGGGCGCC
>38e8b991-8dce-4675-ac7d-f248efb00618_Basecall_2D_000_2d Marta_PC_default_sample_id_0729_1_ch494_file155_strand_twodirections FAST5/downloads/pass/Marta_PC_default_sample_id_0729_1_ch494_file155_strand.fast5
TCTTTCTGTCTGCTCCGATATTGCTCGCCTGTTTATCAAAACATACGTGATCCAGGTTCAAACCGGACCTGTTTATCTAAAACATGATCTGAGGTTCAGGGCCGGACCGCTGTTATCAAAACATACGTGATCTGAGTTCAACCGGATCGCCTGTTTATCAAAACATACACGTGATCTGAGTTCAAACCGGACCGCCTGTTTATCAAAAACATACGTGATCTGAGTTCTAGACCGGATCGCCTGTTTATCAAAACACATTACGTGATCTGAGAGTTCAACCGGCGCCTGTTTATCAAAGCTCGCCCTCTAGCATTACTAGTATTAGAGGCACTGCCTGCCCCAGTGACAAACGTTAAACGGCCGCGGTATCCTGACCGTGCAAAGCTAGCATAATCATTTGTTCCTGTAAATAGAACTTGGGAATGGCCACACGAGGGTTTAACTGTCTCTTGCTTCTAATCAGTGAAATTGACCTTTCCGTGAAAGAGGCGGAAATACATTAATAAGACGAAGACCCTATGGGGAGCTTTAATTGACCTAATCTTGAATAAAGATAACAATATACTCCACCAAGGACCAACAAAATATTCTAATTGGATTATAAATTTCGGTTGGGGTACTCGGAGCATAGAATAACCTCCAGAAACAATCACCAAGACTAACAAGTCAGGACCTACACTTTACAAATTGATCCAGTCTTACTGATCAACGGAACACAGTTACCCTAGGGATAAGGGCAATCCTATTCTAGAGTCCCTATCGACAATAGGGTTTACGACCCCATTGTTGGATCAGGACATCCCCAATGGTGCAGAGCAGCTATTAATGGTTTCGTTTGTTTAAACGATTAAAGTCCTACGTACTTGTATGAATTTAAACCAGCGTTCAGTGTTTT
>311f6cae-282a-4312-8243-d8cdfbb26aa1_Basecall_2D_000_2d Marta_PC_default_sample_id_0729_1_ch342_file70_strand_twodirections FAST5/downloads/pass/Marta_PC_default_sample_id_0729_1_ch342_file70_strand.fast5
GAAACCATCTCTGGTCACCTCCGCCTGTTTATCAAAACATCACCTCTAGCATTACTAGTATTAGAGGCACTGCCTGCCCCAGTGACAACTGCGTCCGTCAAACGGCCGCGGTATCGGACTCGTGCACGGCGCATAATCATTTGTTCCTTAAAGCGCGACTTGTATGGCGAATGGCCACGAGGGTTTAACTGTCTCTTGCTTCTAATCAGTGGAATCTATGTTTTGCGTGAAGAGGCGGAAATACATTAATAAGACGAGAAGACCCTATGGGAGCTTTAATTGACCTAAATCCAACAGAATAGAACAATACTCCACCAAGGACTAACAAATATTCTAATTTGGATTATAAAATTTCGGTTGGGGTGACTCGGAGCATGAATAACCTCCGAGAAACAAATACCAAGACTAACAAGTCAAATAACATTTACAAATTGATCCAGTCTTACTGATCAACGGAACACAGTTACCCTAGGGGATAACAGGGCATCCTATTCTAGAGTCCCTATCGACAATAGGGTTTAAAAACGATTCGATGGATCAGGACATATCCCAATGGTGCAGCAGCTATTAATGGTTCGTTTGTTCAACGATTAAAGTCCTACGTGATCTGGAGTTCAAACCGACTTTCTGTTTATGTTTC
>3bfbedca-c457-47f3-8587-be58bdee08a0_Basecall_2D_000_2d Marta_PC_default_sample_id_0729_1_ch312_file316_strand_twodirections FAST5/downloads/pass/Marta_PC_default_sample_id_0729_1_ch312_file316_strand.fast5
CGTTTTATGTTGATGTGATGCTCGCCTGTTTATCAAAACATCACTCTAGCATTACTAGAGTATCCGAGGCACTGCCTGCCCAGTGACAACTGTTAACCGGGGCCCGCGGTATCCTGACCGTGCAAAGGTACTACCATAATCATTTGTTCCTTAAATAGGGACTTGTATGAATGGCCACACGAGGGTTTAACTGTCTCTTAGTTCTAATCAGTTAAGAAATTGACCTTTCTCCGTGAAGAGGCGGAAATACATTAGTACAGGACGAGAAGACCCTATGGAGCTTTATGATTGACCTAATCCAAACAGAATAACAATATACTCCACCAAGGACCAACAAATATTCTAATTGGATTATAAAAATTTCGGTTGGGGTGACCTCGAGCAGAGAATAACCTCCGAGAAACAATACCAACTAACAAGTCAAAGGTAACACTTTACAAATTGATCCAGTCTTACCTGGATTAACGGAACAAAGTTACCCTAGGGATAACAGCGCAATCCTATTCTAGAGTCCCTATCGACAATAGGGTTTACGACCTCGATGTTGGATCAGGACATCCCCAATGGTGCAGCAGCTATTAATGGTTCGTTTGTTCACGATTAAAAGTCCCTACGTGATCTGGGGTTTAGTCAAACCGGACGTTCGGGTTTTA
>3360b7eb-c352-48a9-a185-36be8b5d0184_Basecall_2D_000_2d Marta_PC_default_sample_id_0729_1_ch142_file91_strand_twodirections FAST5/downloads/pass/Marta_PC_default_sample_id_0729_1_ch142_file91_strand.fast5
GAAACGTTTCTGCTTGATATTGCTCGCCTGTTTATCAAAGCACCTCCCTACACGAATTAGTATTAGAGGCACTGCCTGCCCAGTGACAACTGGTTTAACGGCCGCGGTATCCTGACGCGTGCAAAGGCTAGCATAATCATCTTTGTTCCTTAACAATAGGGACTTATGGGAATGCCACACGAGGGTTTAACTGTCTCTTGCTTCCAATCAGTGAAAATTAACCTTTCCGTGAAGAGGCGGAAATACATTAATAAGCGAGAAGACTGGCCACTGGAGCTTTAATTGACCTAATCCAAAAACAGAAATAACAATATACTCCACCAAGGACCAACAAATATTCTAATCGGATCCGTAAATTTCGGTTGCGTACTCGGAGCATAGAATAACCTTGAGAGAAACAAATACCAAGACTAACAAGTCAAAGCAACACTTTACAAATTGATCCAGTCTTACTGATCATACGGAACAAGTTATACCCTAGGGATAACAGCGCAATCCTATTCTAGAGTCCCAATCGACAATAGGGTTTACGACCTCAGATGTTGGATCAGGACATCTGACCCCAATGGGTCCCGAAGGATAGAGCACTTAAATGGTTCGTTGTTTAACCCATTAAATCCTACGTGATCTGATAAAAGTGCGTCGTCGAACCAGTTCTGTTCTTAGTAT
>4a9152f6-41e3-4741-8993-6fc54c8bbda5_Basecall_2D_000_2d Marta_PC_default_sample_id_0729_1_ch359_file201_strand_twodirections FAST5/downloads/pass/Marta_PC_default_sample_id_0729_1_ch359_file201_strand.fast5
GGTGCTGATATTGCTCGCCTGTTGTACCTCAAAACATCACCTCTCCCACCCATTCTAGTATTGAAAGGCACTGCCTTGCCCAGTGACACGTAACGTTAAAACGGCCGCGGTATATCCTGACCGTGCAAAGGTAGCATAATCATTTGTTCCCCTTAAATAGGGACTGTATGAATGGCCACACGAGGGTTTAACTGTCTCTTGCTTCTAATCGATCTGAAATTGACCTTTCCGTGAAGAGGCGGAAATACATTAATAAGACGAGAGAAACCCTATGGCCTCAGCTTTAATTGACCTAATCCAACAGAATAACAATACTCCACACTACCGACCAACAAATATTCTAATTGGATTATAAATTTTCGGTTGGGGTGACCTCGGAGCATAGAATAACCTGACCCGAGAAACAAATACCAAGACTAACATACAGTCAAAGGTACACTTTACAAATTGATCCAGTCTTACTGATCAAACGGAACAAGTTACCCTAGGGATAATAAAAGCGCAATCCTATTCCCGTGTATTGGCCTATCGACAATAGGGTTTACGACCTCGATGTGTTCAAGGGTCAGGACATCCCAATGGTGCAGCAGCTATTAATGGTTCGTTTGTTCAACGCGGATTAAAGTCCCTACGTGATCTGAGATTCAAAGTGAGAACAAGCCGTCCAGTTTATGTGTTT
>353c74a2-0600-4dc7-82d5-15ea203c7e14_Basecall_2D_000_2d Marta_PC_default_sample_id_0729_1_ch138_file17_strand_twodirections FAST5/downloads/pass/Marta_PC_default_sample_id_0729_1_ch138_file17_strand.fast5
AAACCGCCTGTTCTCCACTCAACGCCTGTTATCAAGCCAACACCGCCTGTTTATCAAAACATCGCCTCGTGATCTGAGTTAAAACCGGATTGATCGAGTTCGTAAATGTATGCACAACATCGCCTGTTTATCAAAACAACGCCTGTGCTTGGCGTTGAACAACGGCAATGTTCTTATCAAAACATCTAGGTGCCTGTTTATCACAAAACATACGTGATCTGAGTTCAACCGGGTCGCCTGTGTTTATCGAAAACACCGCCTGTTTATCAAAAACATCATGTACTGAGTTCAACCGGCGCCTGTTTATCAAAACATCACCTCTAGCATTACTAGGATCTTAGAGGGCACTGCCTGCCCAGTGACAACTGTCAAACGGCCGCGGTACCCTGACCGTGCAAAGTAGCATAATCATTTGTGTTCCTTAAATAGGGACTGTATGAATGGCCACACGAGGGTTTAACCGTGTCTCTTGCTTCTAATCAGTGAATTGACCTTTCCGTGAAGAGGCGAGGGAAATACATTAATAAGACGAGAAGACCCTATGGAGCTTTAATTGACCTAATCCAACAGAATAACAATATACTCCCACCATAATGACCAACAAATATTCTAAATTGGATTTATAAATTTCGGTTGGGGTGACCTCGGAGCATAGAATAACCTCCGAGAAACAAATACCAAGACTAACAGTCAAAGGTAACACTTTTACAAAATTTAATCCAGTCTTACTGATCAACGAGAACAAGTTACCCTAGGGATAACAGCGCAATCCTATTCTAGAGTCCTAGTGAGCTAAAACAAGAGTGTGCCGACTACATTGGTTCCGTAGCACTAAATCGCAGCTGGGTGTCGAAGGATAGACCTATTAATATCGTTCGTTTGTTTAAACCCATTAAAAGTCCTACGGATCGTGGGTTAGAATTTAAACCATTTCGGTTTATGT
>c2f23564-3e45-432f-b029-42c25b1c5403_Basecall_2D_000_2d Marta_PC_default_sample_id_5248_1_ch201_file38_strand_twodirections FAST5/downloads/pass/Marta_PC_default_sample_id_5248_1_ch201_file38_strand.fast5
AAGTCTTCTTATCATACTTAGCCCGAGTTCGAACTCAGATCACGTAGGACTTAATCGTTGAACAAGGCGAACGAACCATAGTTAAGTGAGGCCTTCGCAGTCCTGCACCATCGCAATCGTAAACTCGAGTCCATCGGAGCTACGCGAAGGATTGCGCTGTTATCCCCTGGTGTTGAATTCTAATAAGACCGCATCAATTTTGTAACAAGGTGATGTGATTGGTTAGTGGGTTGGTGTTTCTCGGAGGTTATATGCTGAACGCGGGCTACCGAAACGAAAATTATAATCCAATCGTGGCGAATATTGTTGGTCCTGTATGGAGCTATTGTTTCGTGGGTTTACGGTGAGTAATTAAAAAGCGAGGCCCATCTTCTCGTCTTAATGGTTTCCGCCTCTTCACGGAAGGTCAATTTCACTGATTAGAAGCAGAGACTAAATGCGCGTGGCCGGTTGCTACAAGTCTGGCCGGTGCAGGAAACAAATGATTATGGGCTAGTTGCACGGTGAGTACATAGAGAGCGTTACCAACAGTCAATAGGCGGGGATTATTGCGGGGCAGAGGACCTAGTATAGGTCGAGAAAGTGATTTGAGCTGGAGGCGACCTA
>d7dce5dc-ee06-4584-b889-8f2bc51b8359_Basecall_2D_000_2d Marta_PC_default_sample_id_0729_1_ch228_file257_strand_twodirections FAST5/downloads/pass/Marta_PC_default_sample_id_0729_1_ch228_file257_strand.fast5
ATTTCATGACTTGCTCGCCTGTTATCAAACATGATCTCCAGTGCCAAACCGGATCGCCTGTTTATCAAAACATACGTGATCTGAGTTCAACCGGATCGCCTGTTTATATCAAAACATTACGTGATCTGAGTTCAAACCCGAGATCGCCTGTTTATCAAAACATACTACGTGATCTGAGTTCAAACCGGATCGCCTGTTTATCAAAACATTAATTGATCTGAGTTCAAACCGGCGCCTGTTTATCAAACATCACCTCTAGCATTACTAGTATTAGAGGCACTGCCTGCCCAGTGACAACTGTTAAACGGCCGCGGTATCCTGACACGTGCAAAGGTAGCATAATCATTTGTTCCTCGTAAAAATAGGGACTTGTATGAATGGCCACACGAGGGTTTAACTGTCTCTTGCTTCCCAATCAGTGAAATTGACCTTTCCGTGAAGAGGCGGAAATTCCTAAGTCCGGACCATAGAAGACCCTATGGAGCTTTAATTGATCTAATCCAACAGAATAACAATATACTCCCCACCAAGGACCAACAAAAATATTCTAAATTGGATTAACAATTTCGGTTGTCGCTGACCTCGAGCATAGAATAACCTCCGAGAAACAAATACCAAGACTAACACAAGTCAAATAACACTTTACAAATTGATCCAGTCTTAACTGATCGACTGGAACACATTGGCTAGGGATAACACGCAATCCTATTCTCTAGAGTCCCTATCGACAACCTAGGGGTTTAGAGCCAATGTTTGGGATCGACATCCCCAATGGTGCAGCAGCTATTAATGGTTCGTTTGTTCAACGATTAGAAAGTCCTACGTGATCTGGATGAATTCAAAACCAGGGCCCGTCTTC
>54ac8879-eb59-45f1-ae12-b7f6048ae6f8_Basecall_2D_000_2d Marta_PC_default_sample_id_0729_1_ch405_file108_strand_twodirections FAST5/downloads/pass/Marta_PC_default_sample_id_0729_1_ch405_file108_strand.fast5
GAACTTTTCTTATGGTGCTACTCGCCTGTTTATCAAAACATCACCTCTAGCATTACTAGTGTTAGAGGCACTTGATTAAACCGCCTGCGATGACAACTGTTAAACGGCCGCGGTATCCTGACCGTGCAAAGGGTAGCATAAATCAGATTTGTTCCTTAAATAGGGACTTATGAATGGCCACACGAGGGTTTAACTGTCTCTTGCTTCTAATCAGTGAAATTGATTTCCGTGAAGAGGCGGAAATACATTAATAAGACGAGAAGACCCTATGGAGCTTTAATTGGCCGATCTCAGGTAAAGAATAACAACTACTCCACCAAGGACCAACAAATATTCTAATTGGATTATAAATTTCGGTTGGGGTGAAAGGACCTCCGAGAAACAAATACCAAGACTAACAAGTCAAAGGTAACAACACTTTTACAAATTGATCCAGTCTTACTGATCAACGGAACAAGTTACCTAGGGATAAAAAGCGCAATCCCTATTCTAGAGTCCCTATCGACAATAGGGTTTAGCACGACCTCGATGTTGGATCAGGACATCCCAATGGTGCAGCAGCTATTAATGGTTCGTTTGTTCAACGATTAAATGCTACGTATTATGAGTTCAAAGTGAAATCGTTTCTGTCAGTATATTT
>6899f0ef-d0ba-47a7-963a-2572e636c91c_Basecall_2D_000_2d Marta_PC_default_sample_id_0729_1_ch484_file64_strand_twodirections FAST5/downloads/pass/Marta_PC_default_sample_id_0729_1_ch484_file64_strand.fast5
GAAAGCTGATTGCTCGCCTGGTTTATCAAAACATCACCTCCTAGCATTACTAGGTGGTTAGGCACCCAGCTGCCTGCCCAGTGACAACTGTTTAAACGGGCCGCGGTATCCTGACCGTGCAAAGGTAGCATAATCATTTGTTCCTATTAAAATAGGGACTTGTATGAATGGCCACACGAGGGTTTAACTGTCTCTTGCTTCTAATCAGTGAAATTGACCTTTCCGCGTGAAGAGGCGGAAATACATTAATTAAACAGACGAGAAGACCGGATGGAGCTTTAATTGACCTAATCCAACAGAATAACAATATACTCCACCAAGGACCAACAAATATTCTAATTGGATTATAAATTTCGGTTGGGGTGACCTCGGAGCATAGAATAACCTCCGAGAAACAAATACCAAGACTAACAAGTCGATAGCCTTTACAAATTGATCCAGCCTTACTGATGCACGGAACAAGTTACCCTAGGGATAACAGCGCAATCCTATTCTAGAGTCCCTATCGACAATAGGGTTTACGACCTCGATGTTGGATCAGGACATCCCAATGGTGCAGCAGCTATTAATGGTTCGTTTGTTCAACGATTAAAGTCCTACGTGATCTGAGTTCATTCAAACCATGAATACTTTCTATCGTTATGTTT
>7c8439ba-44be-4caf-8dab-9ea4eaa30ffa_Basecall_2D_000_2d Marta_PC_default_sample_id_0729_1_ch24_file18_strand_twodirections FAST5/downloads/pass/Marta_PC_default_sample_id_0729_1_ch24_file18_strand.fast5
GGAATATTCTATACCCCCTGTTTATCAAAACATCAGCCCTCCAAATTACTAGGTATTAGGAGCAAATTGCCTGCCCAGTGACAACTGTTGAACGCCGCGGGTCATCCTGTTGCAAAGCCGAGCATCAATATCATTTGTTCCTTAAATAGGGACTTGTATGAATGGCCACACGAGGGTTTAACTGTCTCTTGCTTCTAGATCAGTGAGAACCTTGACCTGTTCCGTGAAGAGGCGGAAATGCCCGTCTAATAGACGAGAAGACCCTATGGAGCTTTAATTGACCTAATCCAACAGAATAACAATAACACTCCACCAAGGACCAACAAATATTCTAATTGGATTATAAAATTTCGGCTTTCTAGTGACCTCGGAGCATAGAATAACCTCCGAGAAACAAATACCAAGACTAACAAGTCAAATGATCACACTTTACAAATTACTGCCAGTCTTACTGATCAACCGGAACAAGTTACCCTAGGGATAAGCGCAATCCTATTCTAGAGTCCCTATCGACAATAGGGTTTACGACCTCATCGTTGGATCAGGACATCCCCAAAATGGTGCAGCAGCTATTAATGGTTTCGTTTGTTCATACGATTAAAGTCCTACGTGATCTGAGTTCAAACCGGGTGCCTGTTATCAAACATCACCTCTAGCATTACTAGTATTAGAGGCACTGCCTGCCCAGTGACAACTGTTAAACGGCCGCGGTATCCTGACCGTGCAAAAGCTAGCATAATCATTTGTTCCTTAAATAGGGACTGTATGAATGGCCACACGAGGGTTTAACTGTCTCTTGCTTCTAATCAGTGAAATTGACTTTCCGTGAGAAGGATGACAGCATTAATAAGACGAGAAGACCCTATGGAGCTTTAATTGACCTAAACCCCAACAGAGAATAGACAATATACTCCACCAAGGACCAACAAATATTCGATCGGATTATAAAATTTCGGTTGGGGTGACCTCGGAGCGCATAGAATAACCTCCAGAAACAAATACCAAGACTAACAAGTCAAAGTAACACTTTACATACAAATTGATCCAGTCTTACTGATCAACGGAACAAGTTACCCTAGGGATAACACGCAATCCCTATTCTAGAATCCCTATCGACAATAGGGTTTGAATGACTCGATGTTGGATCAGGACATCCAATGGTGCAGCAGCTATTAATGGTTCGTTTGTTCAACGATTAAAGTCATAGTAAGTCTGTACCAATTTAAACCAAACCGTTTTATCTGTTAA
>21c8e646-d89c-4149-9ef8-31a6f476a77e_Basecall_2D_000_2d Marta_PC_default_sample_id_0729_1_ch362_file245_strand_twodirections FAST5/downloads/pass/Marta_PC_default_sample_id_0729_1_ch362_file245_strand.fast5
AATGTTTCTGTTGCTGTGATATTGCCGCCTGTTTATCAAAAATCACTCCTACGCGGTCACCTAGTATTATAGGGGGCATGCCTGGTGCCCAGTGACAACTGTTAAACGGCCGCGGTATATCCTGACCGTGCAAAGGGTAGCATAAATCATTTGTTCCTATACTTAAATAGGGACTGTATGAATGGCCACACGAGGATCATTTAACTGTCTCTTGCTTCTAATCAGTGAAATTGATTTTCCGTGAAGAGGCGGAAATACATTAATAAGACGAGAAAGACCCTATGGGAGCTTTAATTGACCTAATTGCAACAGAATAACACAATATACTCCACACCCCAAAGGACCAACAAATATTCTAATTGGATTATAAATTTCGGTTGGGGTACTCTGAGGCATAGAATAACTCTCCGAGAAACAAAGGTACCAAGACTAACAAGTCAAATGAACACTTTACAAATTGATCCAGTCTTACTGATGTAACGGAACAAGTTACCCTAGGGATAACAGCGCAATCTATTCTAGAGTCCCTATCGACAATAGGGTTTACGACCTCGATGTTGGATCTCAGGACATCCCCAATGGTGCAGCAGCTATTAATGGTTCGTTTGTTCAACGATTAAAGTCCTACGGATCTGGAGTTCAACGAAACCAGTCGTTCAGTGTTTATATTG
>163e2589-de1a-48b2-84ae-ed797ca22dc6_Basecall_2D_000_2d Marta_PC_default_sample_id_0729_1_ch239_file0_strand_twodirections FAST5/downloads/pass/Marta_PC_default_sample_id_0729_1_ch239_file0_strand.fast5
ACGTTTGTTGATCTCTGTTATGACTGTTCAGTCGCTCGCCTGTATAGGGTTAGTGTACAAAAACAGCTTTCGTCTTAAGGAGTGTAGATAGCTTTTAAACTCGCCTGCGCCCATGAATACGTAGCACGTGCAAGGCGCGGCTCCTATCATTTGTTCCTTAAATAGGGACTTATGAATGGCCACGAGGGTTACTGTCTCTTGCTTCCTAATCAGTGAAATTGATTCCGCGTGAAGAGGCGGAAATACATTAATAAGACGAGAAAGACCCTATGCGAGCTTTAATTGACCTAATCCAACAGATAACAATATACTCCACCACAGGACCAACAAATATTCTAATTGGATTATAAACTTCGGTTGGGTGACCTCGAGCATAGAATAACCTCCGAGAAACAATACCAAGACTAACAAGTCCAAATAACATTTACAAAATTGATCCAGTCTTACTGATCAACGGAACAAGTTACCCTAGGGGGATAACAGCGCAAATCCTATTCTAGAGTCCCTATCGACAATAGGGTTTACGACCTCGATGTTGGATCAGGACATCCCAATGGTGCAGCAGCTATTAATGGTTCGTTTACTCGAAACCGCACTTCCTACGTGATCTGCTTTAAATCAGCCAGTTTTTACGATCAGTAGGATAACATATTTACAGGCAGATTTTTACAACAGGCGGCGCCGCGGTTTGAACTCAGTACGTAATGTTTTATGATAAACAGGCGCTCCGGTTTTGAACTCAGATCACGTATGTTTTGATAAACAGGCGATGCGTATTGGACTAAGATAGCGTGAGTCCCGTTTTAAACTCAGATCACGTATGTTTTACTCCTCCCGGCGACTGGTTTGAACTCAGATCACGTAAGTCCCGGTTTGAACTCAGATCACGTATGTTTTGATAAACAGGCGGTCCGGTTTGAAACTCAGATCACGTAAATGTTTTTGATAAAACAGGCGATGTTTTGATAAACAGACGGCCCGGTTTGAACTCAGATCACGTAATGTTTTGATAAACAGGCGATCCAGTTTGAACTCAGATCACGTATGTTTTGATAAACAGGCGACCGTTTATGTTTATGTTTTT
>129ee0d1-8cf5-4e08-9697-3a573c5d429c_Basecall_2D_000_2d Marta_PC_default_sample_id_0729_1_ch464_file30_strand_twodirections FAST5/downloads/pass/Marta_PC_default_sample_id_0729_1_ch464_file30_strand.fast5
GAAACTTTTCTGATCGTTCATGATATTGCTGGTTTGAACTCAAGATCAATCGGATTGCTAATCGTTGAACAAACGAACCATTAATAGCTGCCGCTGCACCCCATTGGGGGATGTCCTGATCCAACATCGAGGTCGTAAAACCCTATTGTCTAATAGGGACTCTAGAATAGGATTGCGGGTTGTTATCCCTAGGTACTGTTCCGTTGATCAGTAAGAGACTGGAATGATCAATTTGTAAATGTGTTATTTGATTGTTAGTCTTATACTTTGTTTCTCCCGCGGTATTCCTTAGAGAGGTCCACCGAAACCGAATTTATAATCCAATTAGAATATTTGTTGGTCCTTGGGCGTATATTGTTATTCTGTTGGATTAGGTCAATTAAAGCTCCATAGGGTCTTCTCGTCTTATTAATGTATTTCCGCCTCTTCACGGAAAGGTCAATTTCACTGATTAGAAAGCAAGAGACAGTTAAATCGCGCCTGTGGCCGGTTGCCATACAAGTCCCTATTTAAGGAACAAATGGATTATGCTACCTTTGCCACGGTTAAGGATACCGAGCCGTTTAACAGTTGTCACTCTGGCAGGCAAGTCCGACACCGCTCAATAGATCGCTAGAGGTAGTTGTTTTTGGTACAAACAGGCAGCGTCGTGTTCAAGGTTTTATTATAGTATGC
>bb6e7484-07ca-494b-8321-0613c3f57363_Basecall_2D_000_2d Marta_PC_default_sample_id_0729_1_ch31_file50_strand_twodirections FAST5/downloads/pass/Marta_PC_default_sample_id_0729_1_ch31_file50_strand.fast5
ACTGACTTGTCCGCTCGCCTGTTTATCAAACATCACCTCCTAGCAACCTTACTAGTATTAGAGGCACTGCCTGCCCAGTGACACGGGACCGTCCATCTCGGCGCGGTATCTCCCTGACCGTGCAAAGGGTAGCATAATCATTTGTTCCTTGAATAGGGACTTGTATGAATGGCCACACGAGGGTTTAACTGTCTCTTGCTTCTAATCAGTGAAATTGACCTGTTCCGTGAAGAGGGCGGAAATACATTAATAAGACGAGAAGATAAGACCCCGGATTTTAATTGACCTAGATCCAAACAGAATAACAATATACTCCACCAAGGACCAACAAAGATATTCTAATTGGATTATAAATTTCGGTTGGGGTACTGGAGCATAGAATAACCTCCGAGAAACAAAATACCAAGACTAACAAGTCTAAAGTAACACTTTACAAATTGATCCAGTCTTACTGATCAACGCAACAAGTTACCCTAGGATAACAGCGCAATCCTATTCCGCGTTAGCCGGACAATAGGGTTTACGACCTCGATGTTGGATCAGGACATCCCAATGGTGCAGCAGCTATTAATGGTTCGTTTGTTCAACGATTAAAGTCCTAACTTAACTTGGGCTATTCAAACCAAACCGTCGTGTTTATATGTTC
>5af563f5-c0a6-4c0b-b721-bcadd0a5c4f0_Basecall_2D_000_2d Marta_PC_default_sample_id_0729_1_ch359_file193_strand_twodirections FAST5/downloads/pass/Marta_PC_default_sample_id_0729_1_ch359_file193_strand.fast5
TCTTTCTTTGGTGCTCTTGGCGTTGAGATCACGTAGGACTTTAATCGTTGAACAAACGGAACCATTAATAGCTGCTGCACCATTGGGATGTCCTGATCCAAAGCTCCGAACCCTATTGTCGATAGGGACTCTAGAAATAGGGATTGCGCGCTGTTATCCCTAGGGTAACTTGTTCCGTTGATCAGTAAGACTGGATCAATTTGTAAATTATATTTGCTCAGGATTGTTAGTCTTATGGTATTGCTTGTTTCTCGAGAGGTTATTCTGCTCCGAGGTCACCCAGACGGAAGTTCTATAATCCAATTAGAATACTCTGGTTGTTGTGTGCGGAGTATATTCTTGTTATTCTCCTGTTGCGTAATTAGGTCAATTAAAGATGTTCCATAGGGTCTTCTTCTCGTCTTATTAATGTATTCCGCGCCTCTTCACGGAAGGTCAACCATTCCATTACGGAGACGAAGAAGTTAAACCCTCGTGGCCATTCATACAAGTCCCAGGCTGTTCTAAGGAACAAAGGACCGTGATACTGATTTGCTATAGGCGCAAACGTTGATAGAGATACCGCGGCCGTTAGCTTGAAGTTCGACTTCAAGCAGGCAGTGCGTGCCTCCTAATACTAGGGTAAGCCGTGTGAGGGAGGGTCGATAAATGTTATACGTTTCTAGGCCTCAGGCGGTTCTTCAC
>46b7230e-abc7-4632-aaea-c7931a4a2120_Basecall_2D_000_2d Marta_PC_default_sample_id_5248_1_ch339_file76_strand_twodirections FAST5/downloads/pass/Marta_PC_default_sample_id_5248_1_ch339_file76_strand.fast5
ATATTTTCTGTATTGGTATGTTATCGCTCGCCTGTTTTTGATCAAAAGGTACCCTCTAGCAGTTACTAGGTATTAGAGGCACTGCCTGCCCAGTGACAACCTGTTAAACGCCCGCGGTATCCCTGAGCACGTGCAAAGGGCATAATCATTTGTTCCTTAAATAGGGACTTATGAATGGCCACACGAGGGTTTAACGTCTCTTGCTTCCAATCAGTGAAATTGACCTTCCGTGAGAAAGAGGAGCCGAAGATCAACAGGACGAAAGACCCTATGGAGAGCTTTAATTGACCTAATCCAACAGAATAACAATATACTCCACCAAGGACTAACAAATATTCTAATTGGATTATAAATTTCGGTTGGGGTATTCGGGAGCTAGAATAACCTCCGAGAAACAAAACCCCAAGACTAACAAGTCAAAGTAACACTTTACAAATTGATCCAGTCTTACTGATCACGGAACAAGTTACCCTAGGGACCAAAGGATCCTATTCCGAGAGTCCCTATCGACAGGGCTACGATTCAGCCCATGTTGGCCAAATCAGGACATCTTGAAATGGTGCAGCAGCTATCCGCTGGTTCGTTTGTTCGGACACGATTACAAAGTCATACGTGATCTGAGTTCGACTGAGACGTTTAGGTTTTATGTTT
>fdb71a55-eafe-4d80-94e2-b7b92f5ffd36_Basecall_2D_000_2d Marta_PC_default_sample_id_0729_1_ch379_file263_strand_twodirections FAST5/downloads/pass/Marta_PC_default_sample_id_0729_1_ch379_file263_strand.fast5
CAGATTTCGTGAGCCGACTTGCTCGCCTGTTTATCAAACATCACCTCCTCGCATGTACTAGTATTAGAGGCAAATCGCCTGCCCAGTGACAACTGGTTTTAAACGGCCGGAAGTATCCTGACCGTGCAAAGGCGCTAAGTACAGACGTCGTTCCCTTAATAGGGACTTATGAATGGCCACGAGGGTTTAACTGTCTCTTGCTTCTCAATCAGTGAAATTGACCTTTCCGTGAAGAGGGGAAACAAGTCCAAGACGAGAAGACCCTATGGAGCTTTTAATTGACCCAATGCTCAACAGAATAACACAATATAATCCCACCAAGGACTAACAAATACTTCTACGCTTTACGTCAAATTTCGGTTGGGGTGACCTCGAGCATAGAATAACCTCCGAGAAACAAATACCAAGACTAACAAGTCAAAGGTAACACTTTACAAATTGATCCAGTCTGTACTGATCAACGGAACAAGTTACCCTAGAGATAAAGCGCAATCCTACTTCTAGAGTCCCTGACACACACTCCGGCTTTACGACCTCGATGTTGGATCACGACCATCCCAATGGTGCAGCAGCTATTAATGGTTCGTTTGTTGAATAAGGAATTAGGTCATAGTGATCTGGGGTTTAAAATTAAAACCATTTCAGTGTTT
>82ffbe4f-1f12-4dc4-a78d-fa00118a2813_Basecall_2D_000_2d Marta_PC_default_sample_id_0729_1_ch352_file316_strand_twodirections FAST5/downloads/pass/Marta_PC_default_sample_id_0729_1_ch352_file316_strand.fast5
GATTCTGTTGGTGCTGATGCTCGCCTGTTTATCAAAAACATCACCTCTAGCATTACCTAGTATTGAGGCACTGCCTGCCCAGTGACAACTAGTTCCAAACGGGCCGCGGCGTATCCTGACCGTGCAAGGGTAGCATAATCATTTGTTCCTTAAATAGGGACTTACGAATACACACGAGGGTTTAACGGTCTCTTGCTTCTAATCAGTGAAATTGATTCCGTGAAGAGGCGGAAACATTAATAAGACGAGAGGAAGACCCTATGGAGCTTTAATTGACCTAATCCAACAGACCAACAATATACTCCACTAAGGACTAACAAGTATTCTAATTGGATTATAAATTTTCGGTTGGGGTGACCTCGGAGCATATGAATACTCCGAGAAACAAATACCAAGACTAACAAGTCAAATAACATTTACAAATTGATCCAGTCTTACTGATCAACGAACAAGTTACCCTAGGATAACAGCGCAATCCTATTCTAGAGTCCATGACAATACGATGTGCCGACCTCGATGTTGGATCAGGACATCCAATGGTGCAGCAGCTATTAATGGTTCTCTGTTTGTTTAAACACCATTAAATTGCTACGTGATCTGGAGTTCAAACCCAAGCTTTCTGGTTCTC
>edbb5d06-30d0-439c-897e-74b02b1222aa_Basecall_2D_000_2d Marta_PC_default_sample_id_0729_1_ch239_file233_strand_twodirections FAST5/downloads/pass/Marta_PC_default_sample_id_0729_1_ch239_file233_strand.fast5
GTTTCTGTTGGTGCTCTGGTTCCTCCCCTCCCGTTATCAAAACATCACCTCTAGCATGCTACTAGTATGCCGAGGCACTGCCTGCCCAGTGACAACACGTGAACGCTCCGCGGTATCCTGACGCGTGCAAAGGCACCAATCATTTGTTCCCCTTAAATAGGGACTTGTATGAATGGCCACACGAGGGTTTAACCTTCTCGTGACTTCTAATCCATAGTGAAATTACCTTTCCGTGAAGAGCGGAAATACATTAATAAGACGAGAAGACCCTATGGAGCTTTAATTGACCTAATCCAACAGAATAACAATATACTCCACCGAGGACCAACAAATATTCTCGATTGGATTATAAATTTCGGTTGGGGTGACCCCAGCATGAATAACTCCGAGAAACAAAATACTAAGACTAACAGATCAAAGTAACACTTTACAAATTAATCCAGTCTTAGCTGATCAACGGAACAAGTTACCTAGGGGATAACAGCGCAATCCTATTCTCGAGTCCCCTATCGACAATAGGGTTTACGACCTCGATGTTGGATCAGGACATCCCAATGGGTGCAGCATAGCTATTAATGGTTCGTTTGTTCAACGATTAAATGCCCTACGTGATCTGAGTTCAAACCGGATCGCCTGTTTATCAAAACATACGTGATCTGAGTTCATCTAATCGTTATCTGAGTTCAGACCGGACGCGATCTGAGTTACATGCGCTGCCGTTTATCACATAAACATACGTGATCTGGGGTTCAATGCGGATGCGCCTGTTTTAAAAAAGCGCTACGTGGGGTTCAAACCGGCCCGGTTCAAAACTGGCAGATCAGAGTCGTATTTTTAAGCCAACACAGGGAGGGTCTTTCGTGATAAACAGGCAGTTAAGTTTACTTTAACCGAGATCATCACATAGTCGAAACTTTTACTCAGGCGGGAAGGCATTCAGATACGAGTCCAGTCGATATTTTAAACACAGGCGGCCATTTGTACTTAAATGGAGCAGTACAGGGTCGTTTTGATAAACTAGGCGGTTAAATGGTCGCTGAGATCGTCAGTGTCCGGTTTAACATGAGATCAAGTAATGTTTTGATAAAATATTAGAGGCAATATCGGTTCTTTTTG
>d67d456f-dd00-4f2d-8e11-1920d914721e_Basecall_2D_000_2d Marta_PC_default_sample_id_0729_1_ch219_file195_strand_twodirections FAST5/downloads/pass/Marta_PC_default_sample_id_0729_1_ch219_file195_strand.fast5
TAAAACATACTCTAGCATTACTAGTATTAGCACGAGGCATGCCTGCCCAGTGACAACTGTTAAACGGCCGCATGTGGTATCCTCCCTGACCGTGCAAAGGCTAATAATCATTTGTTCCTTAAATAGGGACTTGTATGAATGGCCACACGAGGGTTTAACTGTCCTTGCTTCTAATCAGTGAAATTGACCTTTCCGTGAAGAGGCGGAAATACATTAATAAGACGAGAAGACCTATGGAGCTTTAATTGACCTAATCCAACAGAATAACAATATACTCCACCAAGGACCAACAAATATTCTAATTGGATTATAAAATTTCGGTTGGGGTACTCGAGCATAGAATAACCCCGAGAAACAAATACCAAGACTAACAAGTCAAAGTAACACTTTACAAATTGATCCAGTCTTAACTTAACGGAACAAGTCTACCCTAGGATAACAGCGCAATCCTATTCTAGAGTCCCTATCGACAATAGGGTTTACGACCTCGATGTGTTGGATCAGGACATCCCAATGGGTTGCAGCAGCTATTAATGGTTCGTTTGTTGTTCAACGATTAACTGGTACGACCTTCCACCTGTAACGATTCAAACCATTTGAGTTTATGTTTTA
>f2a1d412-b6ef-4cce-8789-3c919b5fc77c_Basecall_2D_000_2d Marta_PC_default_sample_id_0729_1_ch437_file144_strand_twodirections FAST5/downloads/pass/Marta_PC_default_sample_id_0729_1_ch437_file144_strand.fast5
GGAACTTTCTGTGAACTGATATTGCTCGCCTGTTATCAAAAACAATACCTCTAGCATTACTAGTATTAGAGGCAAAATCGCCTGCCCAGTGACATACGTGCTGAACGGGCCGATGGTATCCTGACCGTGCAAAGGTAGCATAATCATTTGTTCCTTAAATAGGGACTTGTATGAATGGCCACACGAGGGTTGACTGTCTCTTGCTTCTAATCAGTGAAATTGACCTTTCCGTGAAGAGGCGGAAATACATTAATAAGACGAAGACCCTATGGAGCTTTAATTGACCTAATCCAACAGAATAACAATATACTCCACCAAGGACCAACAAATATTCTAAATTGGATTATAAATTTCGGTTGGGGTACTCAGCATAGAATAACCTCCGAGAAACAAATAGAAGACTAACAAGTCAAATAACATTTACAAATTGATCCAGTCTTACTGATCAACGGAACAAGTTACCCTAGGGATAACAGCGCAATCCCATTCTAGAGTCCCTATCGACAATAGGGTTTACGACCTCGATGTTGGATCAGGACATCCCCAATTGGTGCAGCAGCTATTAATGGTTGTTCGTTTGTTCAACGATTAAAGTCCTACGTGACTTATGAGTTCGACTGGCGGACGTTCTTGTTTATGTTTCTC
>97a6786f-5f14-4d5d-afc6-536e5271d355_Basecall_2D_000_2d Marta_PC_default_sample_id_0729_1_ch284_file104_strand_twodirections FAST5/downloads/pass/Marta_PC_default_sample_id_0729_1_ch284_file104_strand.fast5
GTTTCTGTGGTGCTCGTACCTCCGCCTGTTTATCAAAACATCACCTCTAGCATTACTAGACATCTTAGAGGCACTGCCTGCCCAGTGACAACTGTTAAACGGCCACCGCGGTATCCTGACCGTGCAAATAGCATAAATCATTTGTTCCTTAAATAGAAACTTGTATGAATGGCCACACGAGGGTTTAACTGTTGTCTCTTGCTTCTAATCAGTCGAAATTGACCTTTCCGTGAAGAGGCGGAATAGGATCGACCGACGAAGACCCTATGGAGCTTTAATTGACCTAATCCAACAGAATAACAATACTCCACCAATAGGACCAACAAATATTCTAAATTGGATTATAAATTTCGGTTGGGGTGACCTCGGAGCATAGAATAACCTCCGAGAAACAAATACGAGGACTAACAAGTCAAATAACACTTTACAAATTGATCCAGTCTTACTGATCAACGGAACAAGTTACCCTAGGGATAACAGCGCAATCCTATTCTAGAGTCCTAGCATGACATACGCGTTAAGGACCTCGATGTTGGATCAGGACCGAGTGATCGCAGCAGCTATTAATGGGTTCGTTTGTTCACGATTAAAGTGTCCTACGTGATCTGAGATTCAAACCAAACGTTCTGTTCATGTTTG
>c7853326-13d2-4e74-82a4-4e47d0dc1f30_Basecall_2D_000_2d Marta_PC_default_sample_id_0729_1_ch317_file186_strand_twodirections FAST5/downloads/pass/Marta_PC_default_sample_id_0729_1_ch317_file186_strand.fast5
GCTTTCTGTGATCCATGATATTGCTGGTTTGAACTCAGATCACGTAGGACTTTAATCGTTGAACAAACGAACCATTAATAGCTGCCTGCACCAGTGGAAATTTGGCCTCTGATCCAACATCGAGGTCGTAAAACCCTACGTCGATAGGGACTCTAGAATAGGATTGCGCCCTGTTATCCCCCTGATCGTTCCGTTGATCAGTAAGACTGGAACGTACAATTTTGTAAAGTGTTATTTGACTTGTTAGTCTTAGTATTTGTTTCTCGGAGGTTATTCTATGCTCTAGAGAGGTCACCCCAGACCGAAATGTCTATAATCCAATTAGAAGTCGTGTTGGTCCTTGGTGGAGTATATTTGTTATTCTGTTGGCCTTACGTACAATTAAAGGACGCATAGGGGTCTTCTCGTCTTATTAATGTACTTCCGCCTCTTCACGGAAGGTCAATTTCACTGATTAGAAGCGGCAAGAGACAGTTAAACCCTCGTGTGGGCCATTCATACAAGTCCCTATTTAAGGAACAAATGATTATGCTACCTTTGCACGGTTATAGAGATACCGCGAGGACCAGTTCTAGCCATGTCACTGGGCAGGCAGTGCCTAGCGCGTGACTACTAGTAATGCTAGAGGTGATGTTTTGGTACTAACAGGCGACCAGGCGAGTCTG
>92b5cb19-f35a-487e-bfb8-53e1f47ed181_Basecall_2D_000_2d Marta_PC_default_sample_id_0729_1_ch223_file220_strand_twodirections FAST5/downloads/pass/Marta_PC_default_sample_id_0729_1_ch223_file220_strand.fast5
TCTTTCTGTTGGTGCTTATTTTCATACCTGTTTATCAAAACAATACCATAGAAGTCGCCGGCTTATATTAGAGGCACTGCCTGCCCAGTGACAACCTGTTAAACGGCCGCGGTATCCTCAACCGTGCAAGGGTAGCATAATCATTTGTTCCTTAAAGCGCGACTTGTATGAATGGCCACACGAGGATTTAACTGTCTCTTGCTTCCAATCAGTGAAATTGACCTTTCCGTGAAGAGGCGGAAATACATTAATAAGACGAGAAGATCTATGGAGCTTTAATTGACCTAATCCAACAGAATAACACAATATACTCCACCAAGGACTAACAAATATTCTAATTGGATTATAAATTTCGGTTGGGGTACTCGAGCATAGAAATAACCTCCGAGAAACAAATACCAAGACTAACAAGTCAAAAGTAACATGTTCACAAATTGATCCAGTCTTACTGGATCAACGAACAAGTTCTCTAGGGATAACAGCGCAATCCTATTCTACCATCCCTATCGACAATAGGGTTTACGACCTCGATGTTGGATCAGGACATCCCAATGGTGCATAGCATTAGAGTAATGGTTCGTTTGTTCAACGATTAAAGTCTACTACACTTATTAAACACGTCGAAGCAAGTTCGTTTATATTTTT
>9f00f193-f32b-4fe0-8272-3940b7fa8cd6_Basecall_2D_000_2d Marta_PC_default_sample_id_0729_1_ch339_file16_strand_twodirections FAST5/downloads/pass/Marta_PC_default_sample_id_0729_1_ch339_file16_strand.fast5
AGTCTGTTTCTGTGCTGATATTGCTCGCCTGTTTATCAACATCACCTCTAGCATTACTAGGTATTAGAGGCAAAGCTGCCTGCCCAGTGAAGACCTGTTAAACGGCCGCGGTATCCTGACCGTGCAAAGGTAGCATAATCATTTGTTCCTGTAAATAGGGACTTGTATGAATGGCCACGAGGGTTTAACTGTCTCTTGTGCTTCTAAAATCAGTGAAATTGACCTTTCCGTCCGAAGAGGCGGAAATACATTAATAAGACGAGAAAGACCCTATGGAGCTTTAATTGACTAATCCAGACAGAATAACAATATACTCCACCAAGGACCAACAAATATTCTAATTGGATTATACGGATTTCGGTTGGGGTGACCTCGGAGCATAGAATAACCTCCGAGAAACAAATACCAAGACTAACAAGTCAAAGTAACATTTACAAATTGATCCAGTCTCCTTACTGATCAACGGAACAAGTTATACCCTAGGGATAACAGCGCAATCCTATTCTAGAGTCCCTATCGACAATAGGGTTTACGACCTCGATGTTGATGGATCTCAGGACATCCCAATGGTGCAGCAGGGTTAATGGTTCGTTTGTTCAACGATTAAATCCTACGTGATCTGAGTTCAAACCGGCGCCTGTTATCAAAACAACTCACTCTAGCATCTTACTAGTATTAGAGGCACTGCCTGCCCAGTGACAACTGTTAAACGGGCCGCGGTATCCTGGATCCGTGCAAAGGTAGCATAATCATTTGTTCCTTAAAATAGAGGGACTTGGTATGAATTGGCCACGAGGGTTTAACTGTCTCTTGCTTCTAAATCAGTGAAATTGACTCTTTCTCGTGGAAGAGGAGCGGAAATACAGCGTACATTAAGACGAAGACCCTATGGAGCTTTAGATTGACCTAATCCAACAGAGAATACAATATACTCCACCAAGGACCAAGACCATGGTTCTAATTGGATTATAAATTTCGGTTGGGGTGACCTCGGAGCATAGAATACTCCGAGAAACCAATACCAAGACTAACAAGATCAAAAGTAACACTTTACAAATTGATCCAGTCTTACTGATCAACGGAACAAGTTACCCTAGAAATAGGCACGCGGTACACTTCTAGAGAGTCCCTATTAACAAGGCCTTTACAGGACCTCGATGTTGGATTAGCACAATACCCAATGATGCGGGATTAGCTATTAATGGGTTTCGTTTGTTCAACTAGCGATGTCTCAGTCGACTAAAGTGATCTGAATTTAGGATGAGGACATCGTTTTAAACTTTTGACTGTTCTTACTATGATTG
>8542f0cc-26db-4622-8fcf-b7280da81290_Basecall_2D_000_2d Marta_PC_default_sample_id_0729_1_ch20_file23_strand_twodirections FAST5/downloads/pass/Marta_PC_default_sample_id_0729_1_ch20_file23_strand.fast5
CTGTTCTTTCTGCATATTGCTGCCGTTGTAAAACACTCTAGCATTACTAGTGCGGAGACGTAGGACTTGCCCCCTTACAACTGTTAAACGCTCGCGGCTCCTGGTGAACCGTGCAAAGGCGCATAAATCATTTGTTCCTTAAAGTGGGATTGTATGGCGAATCTCACACGAGGGTTTAACTGTCTCTTGCTTCTACAATCAGTGAAATTGACCTTTCCGTGAAGAGGCGGAAATACATTAATAAGAACGAAAGACCCTATGGAGCTTTAATTGTACCGACTTGAATAGAATAACAATACTCCCACCAAGGACCAACAAAGTATTCTAATTGGATTATAAATTCGTTGACCTCATGGATAGAATACTCTGAGAAACAAATACCAAGACTAAAGTCAAATAACACTTTACAAATTGATCCAGTCTTACTGATCAACCGGAACAAGTTACTCGCGGATAAAGGCATCCTATTTTCTACGCGTACCTAAAACCTAGTACGATTTCGAGCGTTGGATCCGACATCCCAATGGTGCAGCAGCTATTAATGTTCGTTTGTTCAACGATTAAAGTGCACGTGATCTCTCCAATGTTCGGCGCCTGGTCTCAAAACATCACCTCTAGCATTGTCAGCTAGATTAGAGGCACTGCCTGCGCGATGACAACTGTTAAACGGCCGCGGTATCCTGACCGTGCAAAGCGTAGCACCTAATCATTTGTTCCTTAAAACCTAGATTGTAGGGAACCGCCACACGAGGGTTTAACTGTCTCTTGCTTCTAAATCAGTGAAAATTGACCTTTCCGTGAAGAGGCGGAAATACATTAATAAGACGGAAGACCCTATGGAGCTTTAATTGACTAATCCAACAGAACAATACTCCACCAAAGTAAACTAACAAAATATTCTCAATTACGGTAAATTTCGGTTGTGAACCTCGGAGCATAGAAATAACCTCGAGAAACAAATACCAAGACTAACAAGTCGGACCACTTTAAATTGATCCAGTCTTACTGATCAACGGAACAAGTTACCTAGGATAACAGCGCAATCCTATTCTAGAGAGTCCCTATCGACAAGGCCTAACGATCCCTCGATGTTCACAATGCCAGGACATCCAATGGTGCAGCAGCTATTAATGGTTTCGTTTTGTTTACGGAATTAAAATTCCTACGTGATCTGGGTTTAAACCAACAACGTTCTGTTTATA
>44afb742-8e39-4739-b533-4efafa3534d1_Basecall_2D_000_2d Marta_PC_default_sample_id_0729_1_ch326_file235_strand_twodirections FAST5/downloads/pass/Marta_PC_default_sample_id_0729_1_ch326_file235_strand.fast5
TTCCTGATATTGCTCGCCTGTTTATCAAAAACATCACCTCTAGCATTACTAGTGATGAGGCACTGCCTTGCCCAGTGACAACTGTTAAACGGCCGCGGTATCCTGACCGTGCAAGGTAGCATATCATTTGTTCCCTGTAAAGTGGGATTGTATGAATGGCCACACGAGGGGTTTAACTGTCTCTTGCTTCTAATCAGTGAAAATTGACCTTTCCGTGAAGAGGCGGAAATACATTAATAGACGAGAAGACCCTATGGAGCTTTAGGCATTGACTAATCCAACACCAACAACAATATACTCCACCAAGGACCAACACAAATATTCTAATTGGATTATAAATTTCGGTTGGGGGTGACCTCGGAGCATAGAATAACTCCGAGAAACAAATACCAAGACTAACAAGTCAAAGTAGCTAACACTTTACAAATTGATTCGGTTGCAGTGGGTGATCAACGGAACAAGTTACCCTAGGGATAACAGCGCAAGATCCTATTCCCCGTACCCTATCGACAATAGGGTTTACGACCTCGATGTTGGATCTCAGGACATCCCAATGGTGCAGCAGCTATTAATGGTTCGTTTGTTCAACGATTAAAGTCCTACGTGATCTGAGTTCAAACCGACCAGTCGTTTGGTAA
>84309484-5c2a-45d3-bd04-ba810468f453_Basecall_2D_000_2d Marta_PC_default_sample_id_0729_1_ch272_file100_strand_twodirections FAST5/downloads/pass/Marta_PC_default_sample_id_0729_1_ch272_file100_strand.fast5
GAACTTGATATTGCTCGCCTGTTTATCAAACATCACCTCTAGCATTACTAGTATTAGAGGGCACTGCCTTGCCCAGTGACAACTGTTAAACGGCGCCGCGGTATCTCGTACGTGCAAAGGTAGCATAATCATTTGTTCCTTAAATAGGGGACTTGGGCGAATGGCCACGAGGGTTTAACTGTCTCTTGCTTCTAATCAGTGAAAATTGACCTTTCCGTGAAGAGGCGGAAATACATTAATAAGACGAGAAGACCCTATGGAGCTTTAATTGACCTAATCCAACAGAATAACAATATACTCCACCAAGGACCAACAAATATTCTAATTGGATTATAAATTTCGGTTGCTCTAGACCTCGGAGCATAGAATAACCTCCGAGAAACAAATACCAAGACTAACAAGTCAAAGTAACACTTTACAAAATTATGATCCAGTCTTACTGATCAACGGAACAAGTTACCCTAGGGATAACAGCGCAATCCTATTCTAGAAGTCCCTATCACACTCCGTTGCAAGCGGATTTCGATGCGCTCCCAATGGGTCGCGACAGCAGCTATTAATGGTTCGTTTGTTCAACGATTAAAGTCCTACGTGATCTAGTTCAAACCGGCGCCTGTTTATCAAAACATCACTCTAGCATTATACTAGTATTAGAGGCATGCCTGCCCCAGTGACAAACGTTAAACGGCCGCGGTATCCTGACCGTGCAAAGGTAGCATAAATCATTTGTTCCTCTTAAATAGGGACTGTATGAATGGGCCACACGAGGGTTTAACTGTCTCTTGCTTCTAATCAGTGAAATTACTGACCTTTCCGTGAAGAGGCGGAAAGTACCATTAATAAGACGAGAAGACCCTATGGAGCTTTAATTGACCTAATCCAACAGAATAACAATATACTCCACCAAGGACCAACAAATATTCTAATTGGGATTATAAATTTCGGTTGGGGTGACCTCGGAGCAGCGAAATAACCTCCGAGAAACAAATATCAAGACTAACAAGTCAAAAGTAACACTTTACAAATTGATCCAGTCTTAACTGATCAACGGAACAAGTTACCCTAGGGATAACAGCGCAATCCTATTCTAGAGTCCCTATCGACAATAGGGTTTAGAACTACATTGTCATAGTCGATACTCAAAGGGACTTATGCAGCAGCTATTAATGGTTCGATGTTTGTTTAAACCACCACGCGATTAGGTTACACCTGTATTAACCGATTCAAGATGGCGGACGTTCTGTTAAC
>c462e99b-9029-4387-baa0-e26e8366e26a_Basecall_2D_000_2d Marta_PC_default_sample_id_5248_1_ch45_file20_strand_twodirections FAST5/downloads/pass/Marta_PC_default_sample_id_5248_1_ch45_file20_strand.fast5
GTCGTGTTCTTCTGTTGGTGCTGAGTGACTTGCTCGCCTGTTTATCACCAAACATAGCTTTCTAGCCCGAGACACCCATTAGAAGTAACGCCTTACGCCCTGTGGAACGACGGAAAACGCGGCCGCGGCGGCACCAAAACCCTGTTAAAGGGTAGCACAATCACTTGTCCCCCTATTGGCAAATGAGGACCCGCTGAAAGGCAACACGAGAGTGAACCTGTCTCCTACAGGCAGATTGCGTCCTCGGCCCAGTGGAAATTGAACTGCCAGAAGATCACAAAGCTCGCTAGCATGCTAAGAAAGCAAGACAGAACAAACAGACCCTGTGGAACTTAAATCCGCTCTGTTTACAAAAGGCGCGACCTCAACAGTAGTTTTAGTTAGGGCACAACACAGGAGGATGAAACTAAGCGCTCTAACTCTCATCAAGACCAACACAAGTCTAGTAGCACAGACACAAAAGAACTGAATATGGGTGGCGGTCACAAGCTCTTTGATTAATGAAAACTAAGCTAACGGAGGGAGCAGGCGCTTCTCAAAAGAGCGATCCGGGGTCTAACACAGGAAGATCTACGGCAGCCCTCGATGTTGGAATGGTTAGGGCACCCCCGACGGTGCAACACCAGCTGTCACACGGGCGTTCGTTTGTTGTTCAACGAGACCATATGCAAAACGCCCCCTACGTGATCTGGGTTCAACCGCTGTCGCCTGAGGCTACCAAAAGAGCACGTGCGTAATCGGTTCAGAACATACGCGCCTGTTACCAAAAATACGTACTGCGACCTGAGTTCAAACGAGGATCGCCCAGCATGTTTTAATGGGACATCGCCTGATCTGCATGTCAAAGAGACTGAGGAGATCGGGTTTATCGCATAAACATCGGGGGCGGGTTTGGTCTCTCTGACTAAAACAAGACGATAACTAGGTAGATCTGTATGAGTTCGTAACCGGCATAAACTTTTAGAGGACGAGCCCTATCGTGATACATCCATGTCCTATCTAGTCGCCTGTATTAGCGTTGAAACATACATTCTCCCGCGCATATCTTTTGTTCCAAAACCACTACGGCGATAGCCCAGAACCTTTTATCACCAGCTCGTATAATACAGTGGCAAAGGGTTCAATACTGGGGACCGCTTTGTTGAACGAGATCACCCCTTCGAGGTTCAATCGTTACGAACAAACCAACCATTAATAGAGCCCATGCTGCGCACCATTGCGCGCAGGCATCCGTGTAATACCGTACAACACATGAGGTCGTAAACCCTATTGCGTATAGGTACTAGGAGAGGACTCTAGGAGAATAGGATTGTGAGAGGTTCATGGCGAGGGGTAACTTGTTCTTCCGTTACTCAGTGAACCATACGCCGATCAATCAATTTGTAAAGTGTTACTTCCGTGATTGTTCGGTCTTATGGATGATTTGTTTCTCGGAGGTTATTCTATGGAGTGCGAGGTCCATCTAAGCAACCGAAATTACCTATAATCCAATTGGAAATTACTTAGAGTATCTTTTTGTGTTGGTTATGATGTTATCCCATCAATAGGTGTTACAATTAATTCTGGGATCTTAGAGTCATGGCGTGGAGCATCGCGGGGTCGTGACCGTTATTAATGTATTTCCGCAAGCCTCTTCACGGAAAGGTCAATTCGTTGTACGTACGTGAAGCAAGAGACAACAGTTAAACCCTCGTGGCGTGCGGCCATTTGGCAATGCGCAGGGATACAAGTGCTTCTGGCATGCGGAGTTCCAAGGAACACAAAACCGGCCGTTAGGCCGAAATTTGTCTGTCAGCTCTGAAGCGATAAGGCGGTCAGATAGCTAGATATAACAGTAGATGTCACGGGGTGACTTGTTTTCTGGTAACATCAGGCGGTTCAACCACAATCGCCTAGTATCAGGTTTAGTGGTTCAAACACAGGAGCCATCATGTACGCCGATCATTAGAGAAGCAAGCTTCGTTGAACAAACGAAGGTTTAAGCTCGCTTGCGGCCTGGGCGCATCCACTGTATTAGTCGCAAAGCGTATTGCGGGCGATAGGGGACTCTCTAGAATAGGATTGCGCTGTTATCCCCATAACTTGTTCCGTTGGATCATCAGTAAGAAAACTGGATCGCCGATTTTCTCTGTAAAGTTGTTACCAGTTGACTTGTTAGCTATTATTGTGATACTTTGTTTCTCGGAGCCCGGGTTATTCCTCGGCTGCTCCGAGAGGGTCCACCCCCAAACATCCGAAGTTGACTATAATCCCAGAACCAATTAAGAAGAGATAATTGTTGTTGGTCCTTGGCGGCCAGTATATTGGTCTATTCTGTTGGTACAATTGTCAATTAAATCTATTCTCGGCCCACTACGGGCGTGGTCTTCTCGTCTTATCATTAATGTACTCTTCTCACGGAGCGATAACTTCACGATTAGAAGATGCAAGAGCATAAAGTTACACAAATCTTCGTGTGGCCATGCCAAGTCCTTTAGAGAGGCAAGGACGAACAAAGGCATTTATGCTATGTCGCACGTGTATATTGATACATTCCTGGAGTTAGGTTTAGGAACAGTAGTTATTAACTCGCACCTTTGCACCCCTCGGTCAGAACATAGAGGAACACAGTTCTATAGAGGTCCAGTTGTCGTATATGAGAGATACAAACAGGAGAACCATGCGGCCTACTACAGTAAC
>f14786fd-bc0f-4353-be7e-0108838d9d74_Basecall_2D_000_2d Marta_PC_default_sample_id_0729_1_ch1_file195_strand_twodirections FAST5/downloads/pass/Marta_PC_default_sample_id_0729_1_ch1_file195_strand.fast5
TTGTTCTGTCTGCTCAGGTATTGCTCGCCTGTTTATCAAAACACCTTCCTGAGGTAAGGATTAGAAGTAACGCCTGCCTGTGGAACACCCTAAACGGCCGCGGCACCAAACTGTAGCAAATTCGGGTAGCACAATCACTTGTCCCTTAAATGAGGACTGAGATCTGAAAGGCAACACGAGAGAACCTGTCTCCTAAGATTAGCCGGTGAAATTGAATCGATGGAGCCAGTACAAAGCGACAAAGACCCTGTGGAACTTAAATTAGCCTGTTTACAAATAGAACATGTTTAGTTGGGACAACTATAGAAAAATTAACCTCTAACCTCTCTAAGACCAACAAGTCTACAGACACAAACGACCCAGTCACACTGATTAATGAAATAAGCTACCCCAGGGATAACAGCGCCACCTTCTCAAAGTCCATATTAACAAGAAGATCTACGCTACGGTGTTGGATCAGGGCACCCCGACGGTGCATACGGCTGTCAAATTCGTTTGTTCAACGACTAACGCCTACGTGATCTGAGTTCTAAATGGAACGACCCGCCTGTTATCAAAAACATCGCCTGTTTGACAACATACGTGTATTAAGGTTTGTAAAAGGATCGCCTGTTTATCAAAACATTACGTGATCTCATTCCCAACCGGCCAGTCCAGGCAAAGTCCAAGTCAGGAGGACTTTACGATCAAGTTCTGAGTTAAAAACGAACCATTAATAGCTGCTGCACCATTGGGCAGTCCTGTGTAAGTAAACACAGGTCGTAAACCCTATTGTCAGGCGGTCACGGGGAGAATAGGCATTGCGTGTTAGTTCCCTTAGAGACTTGTTCCGTTGATCAGTACAGGACTGGATCAATTTGTAATGTTACTTTGACTTGTTAGTCTTGGTATTTGTTTCTCGGAGGTTATTCTATGCTCCGAGGTCACCCAACCGAAATTTATAATCCAATTAGAATATTTGTTGGTCCTTGGTGGAGTATATTGTTATTCTGTTGGATTAGGTCAATTAAGACCCGCGGATATAGGTTGCTCCCCTTCTTATTAATGTATTTCCCCTCTTCACGGAAGTCAATTCGACCTGATCCGAAGCAAGAGGACAGTTAAACCCCTCGTGTGGAGTTCAGACCCGTCCCTATTGTCAAGGAACCAAATGATATTGGTGCGCCTTCGAATTCGCGATAGTAAGAGATGGGCGTCCGGAGGCAGTTGTCACTGGGCAGGCATTCCGGGGCATACCTAGTAATGCTAGAGGGTGATGTTTTTGATAAACAGGCATTTACTCTGTTTATGTTTC
>764f3039-c52d-405a-8da0-aa87fc645ec2_Basecall_2D_000_2d Marta_PC_default_sample_id_0729_1_ch165_file255_strand_twodirections FAST5/downloads/pass/Marta_PC_default_sample_id_0729_1_ch165_file255_strand.fast5
AAGCCCGCGTTCTGGTTTGAACTCCAGATCACGTAGGACTTTAATCGTTGAACAAACGAACCATTAATAGCGGTAGCTGCACCATTGGGGATGTCCTGATCCAACATCGCAGTATGTAAATGGGATTGTGCACCCCAACTCTAGAATAGGATTGCGCGCTGTTATCCCCAACTTGTTCCGTTGATCAGTAAGACTGGATCAATTTGTAAATTATATTTGACTTGTTAGTCTTGGTATTTGTTTCTCGGAGGTTATTCCATGCTCCGAGGTTCCGCCGAAGCCCGAAATTGGCTAATCCCAATTGAGAATATTTGTTGGTCGGTGAGTATATTGTTATTCTGGTCCAACCTTAGGTCAATTTGAAAGCTCTCGATAGGGTCTTCCGTTATTAATGGTATTTCCGCCCTCTTCACGGAAAGGTCAATTTCACGTAATTGGAAGCAAGAGACAGTTAAACCCTCGTGGCCATTCATACAAGTCCTAGTATTTAAGGAACAAATATGATTATGCTACCTTTGCACGGTACGAATAAGGGAACCGTTTAACAGTTGTCACTGGGCAGGCAGTGCCTCTAATACTAGTAAGCCTTAGAGGTGATGTTGATAAACAGGCGCCACCCGGTTTGCAAATGAATAATCAAATGTTTGATAAACAGGCGATGTTTTGATAAACAGGCGATATGTTTGAAAACAGGCGATCCGGTTTGAACTCAGATCACGTAATGTTTTGATAAACGACGGTCCGGTTTGAACTCAGATCACGTATGTTTTGATAAACAGGCGCCGGTTTGAACTCAGATCACGTAGGACTTTAATCGTTGAACAAACGAACTACAGTAAGCTGCTATGCACCATTGGGATGTCCTGAGATCCAACATCGCAGTACTTAAACCGGATCCGATAGGGACCCCTAGAATAGGATTGCGCTGTTATCCCTAGGTAACTTGTTTCCATTTGATCAGTAAGACCGCATCAATTTGTAAAGTGGTCTATTTGACTTGTTAGTCTTGGTATTTGTTTCTCGGAGGTTATTCTATGCTCCGAGGTCATCCGAACGAAATTTATAATGCGATTAGAGAATTACTTTGTTGGTCCTTGGTGGAGAGTATTGTTATTCTGTTGGATTAGGTCACAGTGCAAAGCTCCATAGGGGTCTTTCTCGTCTTATTAATGATATTTCCGCCTCTTCACGGAAACCACCAATTGCTGATTAGAAGCAAGAGACAGTTAAACCCCTCGTGGCGCCATTCAAGGCTGTGGATTTAAGAGGAACACAAATGATTATGCTACCTTTGCACGGTGGAAGGTACCGCGGCCGTTTAACAGTCACTGGGCAGGCAGTGCCTCTAATACTAGTAATGCTAGAGGTGATGTTGATAAACAGGCGACAAGTTTGGTTTATA
>3c9ce932-bdb8-4fae-842c-af6e1e53dd45_Basecall_2D_000_2d Marta_PC_default_sample_id_0729_1_ch406_file282_strand_twodirections FAST5/downloads/pass/Marta_PC_default_sample_id_0729_1_ch406_file282_strand.fast5
CACGTTTATCACAAAACATACGTGATCTGAGTTCAAACCGGACCGCCTGTTTTATCAGGACAACATTACGTGATCTGAGTTCAGACCGGATCGCCTGTTTATCAAAACATACGTGATCTGAGTTCAAACCGAGATCGCCTGTTTATCAAAACATACGTGATCTGAGTTCAAACGCTCATAGGTTTACTAAAACATCACTCTAGCAGTGATAGGGTATTAGAGGCACTGCCTGCCCAGTGACATCGTTAACGGCTCCGCGGTATCCTGACCGTGCACGGGTAGCATAATCATTTGTTCCTTAAATAGGGACTTATGAAATGGCCACACGAGGGTTTAACTGTCTCTTGCTTCTAATCAGTGAAAATTGACTTTTGGATCCGGAGGCGGAAACAAGTTAATAAGACGAGAAGACCCTATGGAGCTTTAATGACCTGAATCTACAACAGAATAACAATATACTCCACCAAGGACCAACAAATATTCTAATTGGATTATAAATTTCGGTTGGGGTAACCTCGAGAGCATAGAATACTCCGAGAAACAAATACCAGACTAACAAGTCAAAGCTAACACTTTACAAATTGATCCAGTCTTACTGATCAACGGAACAAGATGTTGGCTAGGGATAACAGCGCAATCCTATTCTAGATGTAGTGCTAGGCCATTTAGAGCCCCTATGTCCGATCTTGAGGACATCCCAATTGGTGCAGCAGCTATTAATGGTTTCGTTGTTCAACGATTAAATTGCTACGTGATCTCCATTCAAACCGACACGTTCTGTTTATAGTAC
>6df14cca-511a-4729-aaab-2eaffd1f5f8b_Basecall_2D_000_2d Marta_PC_default_sample_id_5248_1_ch88_file7_strand_twodirections FAST5/downloads/pass/Marta_PC_default_sample_id_5248_1_ch88_file7_strand.fast5
ACTTTCTGTTGGTGCTGATATTGCTCGCCTGTTTATCGCAAAACATCACCTCCTAGCATTACTAGTATTAGAGGCACTGCCTGCCCAGTGAACTAGTTTAAACGGCCGCGGTATATCCTGACCGTGCAAAGGTAGCATAATCATTTGTTCCTTAAATAGGGATTGTATGAATGGCCACAACGAGGGTTTAACTGTCTCTTGCTTCTAATCAGTGAAATTGACCTTTCCGTGACCGAGGCGGAAATACATTAATAAGACGAAGACCCTATGGGAGCTTTAATTGACCTAATCAACAGAATAACAATATATACACACCCACGGGACCAAACTATTCTAATTGGATTATAAATTTCGGTTGGGGTGACCTCGGAGCATAGAATAACCTCCGAGAAACAAATACCCGACGACAACAAGTCAAAGTAACCTTTACAAATTGATCCAGTCTTACTGATCAACGGAACAAGTTACCCTAGGGATAACAGCGCAATCCTACTCCCGTTCGCGCTGACAATAGGGTTTACGACCTCGATGTTGGATCAGGACATCCCAATGGTGCAGCATAGCTATTAATGGTTGTTCGTTTGTTGTTTAACGATGTTAAAGTCCTACGTGATCTACCTAAAAAGGGTTCATAACTGCCAATACGTTGTAGTCGATGAGAAGTCGCGGTCGCTCTGTTTAACGATACAGGCGACCCATTTGAACAGACACAGCGTTAGTTTCTGATAAACAGGCGACCCGGTCTGAACTCAGTACGGTATGTTTGATAAACAGGCGACCCGGTTTGAACTCAGATCACGTGTCCGTTTGAACCTCCAATCACGTATGTTTTGATAAACAGGCGATATGTTTTGATAAACAGGCGATGTTTGTATAAACAGCGGGGGATTGTTTGATAAACAGGCGACTTGAGTTTTATGTTA
>bda025ce-724e-4cc8-bddb-43e2fc7602f6_Basecall_2D_000_2d Marta_PC_default_sample_id_5248_1_ch360_file102_strand_twodirections FAST5/downloads/pass/Marta_PC_default_sample_id_5248_1_ch360_file102_strand.fast5
CTGTCATCTCTGTTGGTGCTGATGCTCGCCTCCGCTCGTTATCAAAACATCACCTCTAGCATTACTAGTATTAGAGGCACTGCCTGCCCAGTGACAACCTGTTAAACGGCCGCGTATATCCTCCTGACCGTGCAAAGGGCTAGCATAATCATTTGTTCCTTAAAACTAGAGACTTGGAGTCCCACACGAGGGTTTAACTGTCTCTTGCTGTTCTAAATCAGTGAAAATTGACCTTTCCGTGAAGAGGCGGAAATACATTAATAAGACGGAAGACCCTATGGGAGCTTTAATTGACCTAATCCAACAGAATAACAAGATAGCTACTCCACCAAGGACCAACAAATATTCTAATTGGATTATATAAATTTCGGTTGGGGGTAACCTCGGCCAGCACCAAATAACCTCCGAGAAACAAATACCAAGACTAACAAGTCAAAGCTAACACTTTACAAATTGATCCAGTCTTACTGATCAACGGAACAAGTTATCTAGGGATAAAAAGGGGAATCCTATTCTACGAGTCCCTATCGACAAATAGGGTTTAAGCACGACCTCGATGTTGGATCAGGACCCCAATGGTGCAGCAGCTATTAATGGTTCGTTTGTTCAACGATTAAGTCCTACGTGATCTGAGTTCAAACCCCGGCCGTTAAATGGAGCATTACACGGTCATGTTTTGATAAACAGGCGCCCGGTTTGTGAACTCCAGATCACGTAATGTTTTGATAAACAGGCGATGTTTTGATAAGCAGGCTATCCGGTTTGAGGTGAAATCACGTAATGTTTGATAAACAGGCGAATTCCGGTTTGAACTCAGAAATCACGTAATGTTTGATAAACAGAGGCAGGTCTGTTTATGTT
>d2a4b00a-b6ff-4776-88d5-1baea3824f63_Basecall_2D_000_2d Marta_PC_default_sample_id_0729_1_ch369_file26_strand_twodirections FAST5/downloads/pass/Marta_PC_default_sample_id_0729_1_ch369_file26_strand.fast5
AACCTGATATTGCTCGCCTGTTTATCAAAACATCACCTCTAGCATTACTAGTATTAGAGGCACTGCCACTTCGTAGAGTCGATGATCGTTAAACGGCCCGCGGTACTCCTGACCGTGCAAAGGTATAGCATAATCATTTGTTCCTTAAATAGGGACTTGTATGAATGGCCACAAACGAGAGGGTTTAACTGTCTCTTGCTTCAATCAGTGAAATTGACCTTTCCGTGAAGAGGCGGAAATACATTAGGTACGACGAGAAGACCCTATGGGAGCTTTAATTGACCTAATTACAAACAGAGATAACAATACACTCCACCAAGGACCAACAAATATTCTAATTGGATTATAAATTTCGGTTGGGGTGACCTCGGAGCATAGAATACTCCGAGAAACAAATACCCGACTAACACAGTCAAAAGTAACATTTACAAATTGATCCAGTCTTATACTGATCATACGGAACAAGTTACCCTAGGGATAACAGCGCAATCCTATTCTAGAGTCCCTATCGACAATAGGGTTGGTCCACGACCTCGATGTTGGATCAGGACATCCAGATATCGTGGGCGCATCGCAGCTATTAATGGTTCGTTTGTTCAAACGATTAAAGTCATAATCTGTATGAATGTCATCGTTCTTTTAGTTTCAAAATTGAAATATTGTGGATA
>ff6c6812-1695-4eb6-81e0-ebe10411a2e4_Basecall_2D_000_2d Marta_PC_default_sample_id_0729_1_ch92_file75_strand_twodirections FAST5/downloads/pass/Marta_PC_default_sample_id_0729_1_ch92_file75_strand.fast5
TCCATCACCTCTAGCATTACTAGTATTAGAGGCAGCTGCCTGCCCCAGTGACATCGTTAAACGGCGGCCTGGTGGTATCCTGAACAGCAAAGGTAGCATAATCAGTTTTGTTCCTTAAATATTATGAATGGCTAGAAAGATTTAACTGTCTGGTTAATTAATCAGTGAAATTGACCTTTCCGTGAGGGGCGGAAGATCCATTAATAAGACGGAGAAGACCCTATGGAGCTTTAAATTGAGTAACTCGATCCAACAGAATAACAATATATACCCACCAAGGACCAACAAATATTCTAATTGGATTATATAAATTCGGTTGGGGTGACCTCGGAGCATAGAATAACTCGAGAAACAAATACCAAGACTAACACATAGTCAAGTAACACTATGTTACTAAATTGATCCAGTCTTACGGATCAACCGAACAAGTTACCCTAGGGATAACAGCGCAATCCTATTCTAGAGTCCCTATCGACAATAGGGTTTACGACCTCGATGTTGGATCAGGACATCCCAATGGTGCATCAGGGGGCTATTAATGGTTCGTTTGTTTCGACCGGAATTAAGTCCTACGTGATCTGGGGTTTAAACCGCAATAGTCGTTTCTTTTGA
>ecb0515d-b897-43ab-9286-d381805c329d_Basecall_2D_000_2d Marta_PC_default_sample_id_0729_1_ch337_file20_strand_twodirections FAST5/downloads/pass/Marta_PC_default_sample_id_0729_1_ch337_file20_strand.fast5
TTTTCTTACTCCTGTTTCTGTGCTGATATTGCTCGCCTAGTTTTATCAAAAATGAGCTCCTCTAGCATTACCTAGTATGCGGCTTGACTGCCTGCCGAATGACTGGTTTAAACGGCCACTCGCGGTATTCCTGGATCCTATTCAAATCTATGCACTAATCATTTGTTTCCTGAACTCCGCGACTTGTATGGGAACTGGCCACACGAGGGTTTAACTGTCTCTTGCTTCCTAATTCATCCGAACTTGGACTGTTCCTGGTCGAAGCGCGGAAGATACATTAGGATTAAGACGGCCCAGAAGATACCGCGCTCCATCTTTCGGATTGGACCTAATGCCATACACGAATAACAATATACTCCACCGACACGACTAACAAATATTTCGCAATTGGGATTATAGAACTTTTCTGCTTTCTCCACTGGTAGAACAGCGCAACGACTCTCCTGAGAAACAAATACTAAGATAACGGACCACATTACAACGCACACTTTACATAAATTGATTCAGTCTTACTGATTGAACGCGAACACAATATGTCTCTAGGGATAACAGCGCAATCCTATTCTCCCGTACCCCCTATCGACAATAGGGTTTACGACCTCGATGTTGGATCAGGACAACATCCCAATGGTGCAGGGCACCTATTAATGGTTCTTGTTTGTTCAACGAATTGATTAAATTCTGACGCTGTGATCGCCCAGGGTTCAAACCGGCCGTTGGTTGAATCGGCAGTTACAGCTTTGGTATTTTGATAAACAGGCGACCCGGTCAGCAAACTCAGATCACGTAATGTTTTGATAAACAGCGCACCCGGTCCGGTTTAACTCAGATCACGTATGTTTGATAAACAGGCGACCAGGTTTGAACTCAGATCACGTAATGTTTTATGATAAAAAACAGGCGGCCCGGTTTGAACTCAAGATCACGTAATGTTTTGTATGATAAACAGGCGCTCCGGGTTTGAAGATCCAAATCACGTATGTTTTGATAAACAGGCGCCGAGGTTTTAGCAAACTCAGATCACGTAGGACTTTAATCTCCGTTGAACAAACGAACAACCATTAATACCTGCTGCTGCACCATTGGGATGTCCTGGATCCCAACATCGAGGTCGTAAACCCCTATTGTCGATAGGGACTCTAGAGGAATAGGATTGCGTGTCCCGCCCCACAACTTGTTCAGTTCTGCGGTTAAGAGCTCAGAATCACGTGCATGTTACAATTTGTAAAGTGTTATTTAGACTTTAGTCCATGGTTATGTTCGCGGGGTTAGTTTATCGGTGGCGCGAGGTCACCTAGGATAACGGAAAGTTCTACCGGATTAGAAGTCCGGAGATGTCTTCCGTGATTAGGAGCTTACCGTGGTTGATTTATATCTTCAGCGATCCGTTACAAGTCGAGACCGCCCAGGCGTTATCCTTCGCTCGTTTAATCCGTATCCCTTCGAAATTCCGCAGGGACGTCACAGTTCCACTGAAGTTTAGGGAGAAGCAAGGAGAGACAGAGCAACCCTTCGGCGGGGCGGTTCATACAATTCGAGCGTCAGGAAAGACCGGATGTCCCGTCCTGCACGGAGTTCACAGTTCCGAGGAGTACTAAAGAGTTGTCCACTGGGCAACGAAGCTTCATGCTAAGATACTAGTAATGCTGAGGAAGGCTGTTGCTCTGATAAACGCTCGGAAACGTTCGTGTTTATGTTTC
>acbb7e0a-cced-4d82-8036-9604d310b576_Basecall_2D_000_2d Marta_PC_default_sample_id_0729_1_ch439_file67_strand_twodirections FAST5/downloads/pass/Marta_PC_default_sample_id_0729_1_ch439_file67_strand.fast5
CTCTGTTGCTTACTCTTCGCTTCGTTTATCAAAACATCACCTCCGCGGTACGGATCTCCGGAGATTAGTGCCGCGATCGCCTGGGTTGTCCAACAACCGCCGAACTGGCTCGGCGACCCCTGACCGTGCGCAAAAGGTAGGCATAATCATTTGTTCCTTAAATCTAGGTTGTATGAATGTGATACACGCGATTAACTGTCTCCTCCTGCTTCTAATCAGTGAAATGACCTTTCCGTGAAGAGGGGAAATACATTAATAAGACGAGAAGACCCTATGGAGCTTAATTGACCTAATCCCAACAGAATAACAATATACTCCACCAAGACCAACAAATATTCATGGGCCGATTAGGTTATAAATTTCGGTTGGGGGTACTCGGAGCATAGAATAACCTCCGAGAAACAAACCCATCACAGCAACAAGTCAAAGTAACACTTTACAAATTGATCGGAGTCTTACTGATCAACGCGAACAAGTCTACCCTAGGGATAACAGCGGAACCCTATTCTACGATCCCCTGGCCTAGGACCAGGGTTGCCCAAGCCTCCGATGTTGGATCAGCACTGCTCCCAATGGTGCAGCAGCTATTAATGGTTCGTTTGTTCAACGTTAAAGTCGCCTAATCTTAAGCGTTCAAAACCGGCCGAGGTTTTGAATGAGATCACCGGTCCATGTTTTGATAAACAGGGGGATGTTGTGATAAACAGGGAGTGTCTTTGATACAAACAGGCGGGGAGTCTCGGAGCTTTTGAACTAACCAAGATCACGTATGTGTTCTACAAACAGGCGGTCCGGGGTTTTGAATCTCAGATCACGTATGTTTTGATAAACAGGCGCCGGTTTGGCACGGAGATCACGTATCTATGTTTGTGATAAACAGGCGGCCCGGTCTGAACTCAGATCACGTAATGCCTGTTTTGATAAACAGGCGATGGTCTTTTGATAAACAGGCGGGCCGGTTTGAACTCAGATCATGTGATGTGTTTTGATAAACAGGCGGCCCGGTATGAAGTCATTAGATCAGGTCCGCGTTTGAACTCAGGATACGTAATGGTGTTTTTGGTAAACAGGCAACTGCGGTTTGAACTAGATCATGTTTTGATAACAGGCGCCGGTTTGAACTCAGATCACGTATGTTTTGATAAACAGGCGATCCGGTTTGAACTGCAGATCACGTAATGTGTTTTGATAAACAGGCGGGCCCGGTTTGAACTCAGATCACGTATGTTTTGGTGGACACAGGCGGCGACGTTCGTTTATGTTTCTTACGTA
>a66c3364-846c-407b-a13d-b9d6188ffe4d_Basecall_2D_000_2d Marta_PC_default_sample_id_0729_1_ch265_file369_strand_twodirections FAST5/downloads/pass/Marta_PC_default_sample_id_0729_1_ch265_file369_strand.fast5
CACTGTCTTCTGATTATCGCCGCTCTGTTATCACGGGGTAGTGATCTGAGAGTTCGACATCCGGATCGCCTGCCTGTTTATCAAAAAACATACGTGATCTGGCTGTCATAACAGGATAGCCTGTTTATCAAAACATACGTGATCTGAGTCAAACCGGGCCGCCTCGTTATCAAAACATCGCCTGTTTATCAAAACATTACGTGATCTGAGTTCAACCGGGTCGCCTGTTTATCAAAAAACACATGAGCTAGCATTACTAGTATTAGAGGCACTGCCTCGTTAGAAAATGACAACCTGTTAAACGGCCGCGGTATCTCGTAACCGTGCAAATATCAGCATAATCATTTGTTCTCCTTAAATAGGGACTTGTATGAATGTAACCCACGAGGGTTTAATTGTCTCTTGCTTCCTCAATCAGTGAAATTGATTTTCTCGTGAGAAGAGGCGGAAATACATTAATAGACGAGAAGACCCTATGGATTTAGTCTACGATCGGCACTCAAAATAACAACAATATACTCCACCAAGGACCAACAAATATTCTAATTGGATTATAAATTTCGGTCCCTGACCTCGAGCATAGAATAACCTCCGAGAAACAAATACCCAAGACTAACAAGTCAAAGGTAACACTTTACAAATTGATCCAGTCTTACTGATCAACGAACAAAGTTACCCTAGGATAACAGCGGGCAATCCTATTCTAGAATCCCTATCAAAGACCCGCTTTACGACCTCGATGTTGGATCAGGACATCCAAAATGGTGCAGCAGGCCTGATGCTCAAACCATTTTACGTTTGTTCTTTTACGGCGATGCTCAGTGCACGTATTAACGATGTTGAGGTGAGATGC
>5d3aa5f0-88a1-48a0-97f9-c379b8af1be4_Basecall_2D_000_2d Marta_PC_default_sample_id_0729_1_ch330_file8_strand_twodirections FAST5/downloads/pass/Marta_PC_default_sample_id_0729_1_ch330_file8_strand.fast5
GGACAACGACTAGCTCCCGATGCTGCTCAGATTCATCCAAACACCTATCGTTAATGAGCGCTCAACACCTCTAGCATTGTTACTAGTATTAGAGGCACTGTTCCATGCCCAGTGACAACTGTTTAAACGGCCGCGGTACGCTGGCCGTGCAGGACGGCATAATCATTTGTTCCTTAAAACGGATTGAATGGCCACGAGGGTTCTGTCTCTTGCTTCTAAATCAGTGACGAAATTGACTTTGTTCTCGTGAAGAGGCGGAAATACATTAGGACCAAGACGAGAAGACCCTATGGAGCTTTAATTGACCTAATTGCAACAGAATAACAATATACTCCACCAAGGACTAACAAATATTCTACCGTGTGGATTATAAATTCGGGTGTTGGGGTGACCTCGGAGCATAGAATAACCTCCGAGAAACAAATACCAAGACTAACAAGTCAAAGTATAACACTTTACAAATTGATCCCAGTCTTACTGATGATCAACGGAACAAAGTTACCCTAGGGATAACAGCGCGATCCTATTCTAGAGTGAGTCCACCTATCGACAATAGGGTGGTCCAACGACCTCGATGTTGGATCAGGACATCCCAATGGTGCAGCAGCTATTAATGGTTCGTTTGTTCAACGCATTGCCAAGTCGGGCAGTGATCTGGAGTTCAAACCCAAACGTTCTGTTTATGTTTG
>ad25ad28-2b22-4779-aa5a-3799b541b5db_Basecall_2D_000_2d Marta_PC_default_sample_id_5248_1_ch138_file20_strand_twodirections FAST5/downloads/pass/Marta_PC_default_sample_id_5248_1_ch138_file20_strand.fast5
ATTTTCTGTTGACTTAGCCTTAAACGCCTGCTAAGTTCTGTAACGCTCTCAAATATGATCACGCCCTCCATCGTAATGGGCACGCACTATGTGGCCTTACAAAGGGTGCCGCTCTTGACTGTTTAGACAAAAGGCCCATACTGTGCTCCCTGGTTGCACGAGCTCTAAATACATTGTTACATGAACGTTAGAACCACAAGATTGCTCTATTTATTACTGCTATCCCGGATCGTGAAGTCACGGAAGAAACAGGATCCTAAGAAAATAGGACGACATCCCAAATTAATTGACATCCTCATGGGGATGGATCGCCTGCAGCTAACAGAGACTTCTAAACCATGACAATTTACGTTACGGACCTGAAGATAAGGCCAACCGAGCAGATAGCAAAGGCCAATCCGCTCACTGGACGGTTGACAATTATCCGTGGTTAACATCTCCGCAGATTCTAGGTCCTCCCCGACCTCGGAGGTCGCCTGAAGAACCACTAATAATAATTGCGACTAATTGCCAATGTACGACATCCCAATCTTCTCTTGGCATACGGATGAGCTTGATGGTTCTGGTTGTTGCACAGGCATGCCTTAAGTGGTAATGGGGCCGATATTAAACCAGGCCGTTAAGGCGATGGGGAAATGCAGTCCAGCGGGATACATACGTCAAGAATGCAGGGATTAACGCATGTCCCAGTAAACAACGAACAAGCAGATCATTAAGATGGGGCTGTGCTTCCGCAGATGGGATAGGAGTGCGATGCTCCACTAAACATTCTCAGGCTGCGGGAACAAGTTGCGAGCTCTTACTTAATCCCTAAGTGCTCACTTCTTCGCAGCCCCAGGTCGCGCGAAGAAACTTGTACCTCGTAAGAGGTTAAGAAATACGTGGGTTAATCAAACCAGCATCAACTTAGTTATGTTGGCCCGATTAGGTCGCTGGCGCGAGGCGTATTGTGCTCACCTTCTGCTGCTCTTGGTTGCGCCGTGCCCACCCACGCAGGAACAGCTTTAAGACCCAATCGAAGCAAGAGCGTGTTGAGCATGGCGCCGTGTAGCAGTCGCATTATCGGCGCACCATGTTCAAGGGAAGCGCTGAGTGAGGGTCCCGGTCGCGAGGAGGCGATCCGTTGCGCCCCCTGGTGCATTAAAAGACAATATCCAGGGCAGATTAGACTAAGAGACACCTAACCCTGCGGAGATAATTGGCTAGACCCGGAGCAGTTTACGTATTAACACAAGATATTAAGATTATGGTTTACCCTAACAGGCGACCCAGTTAGCGTTCAGTGGACAAAGTCTCGTTACATGGATGACCTGCTGGTTTGGCCCACATCGCGATGTGTTCTTACCAGCAAGATGCCGAGCGACGGTTAGATCTACATGTATGTGGGACATCTGTTGTAGCTGGACCAGCCATAGATACGCATTGGGCTGGGTGGCGACTGTAATTGTTGCTCATGAACCCGGTTGCTTTACGTAACCGGGCCTTGGTTTGACTCGTACCGCAGGGTGCTTTCTCCCACAGGCGCCTGGTCGCTTGTTAAACGCTCCCACTGACTTACGTATGTTAACGAAAGATGTGTTGCCAATACATCCAAACTGTTACTGAAGGGCGAGTGCCTTTACCAACCACGTTAGCCTGTTGGCCCACTCAGCGCGACCCTGTTGCTGAAAATGGTTAATGTAACTGTTGTAGCATACAAAGCAAGCTTGTTGGGTCGCCAACTAAGCAGTTGTACGCGTTGTTTAATACCAAACCTGTACGGCCTCAGGCACTTCTGGTTTGATCTGTTCTTACCTCATAACCG
>a845f85b-c7e0-4535-8f74-6ba8c9edbe29_Basecall_2D_000_2d Marta_PC_default_sample_id_0729_1_ch204_file138_strand_twodirections FAST5/downloads/pass/Marta_PC_default_sample_id_0729_1_ch204_file138_strand.fast5
GAAATTTCTGTGCTGATATTGCCTGTTTATCAAAACATCACCTCTAGCATTACTAGTATTGAGGCACTGCCTGCCCAGTGACAACTGTTAAACGGCCGCGGTATCCTGACCGTGCAAAGGTAGCATAATCAATTTGTTCCTTAAATAGGGACTTGAGATGGCACACGAGGGTTTGTAACTGTCTCTTGCTTCTAATCAGTGAAAATTGACCTTTCCGTGAAGAGGGCGGAAATACATGCTCAATAAGACGAGAAGACCCTATGGAGCTTTAATTGACCTAATCCAACAGAATAACAATACCTCCACCAAGGACCAACAAATATTCTAATTGGATTATAAATTTCGCTTTGCGCTCTCGAGCATAGAATAACCTCCGAGAAACAAATACCAAGACTAACAAGTCAAAGTAACACTTTACAAATTGATCCAGTCTTACTGATCAACGGAACAAGTTACCCTAGGGATAACAGCGCAATCCTATTCTAGAGTCCTCCTATCAATAGGGTTTACGACCTCGATGTTGGATCAGGACATCCCAATGGTGCAGCAGCTATTGGCACTTGTTCGTTTGTTCAACGATTAAAGTCCTACGTACTTATACAGGGTTTAAAAAACCCAACGTTCTTTAGGTTATGTTAT
>a44bcaa0-dc77-49ce-acec-75286fbbcae2_Basecall_2D_000_2d Marta_PC_default_sample_id_0729_1_ch43_file5_strand_twodirections FAST5/downloads/pass/Marta_PC_default_sample_id_0729_1_ch43_file5_strand.fast5
AGAACTTGATGACTTGCTCGCCTGTTTATCAAACATAGCTTCTAGCCGACAGGATGAGGTGAAATAACGCCTGCCGCCTTGGGCAAACATCTAAACGGCCGCGGCACTAAAACCGTGCAAAGGTAGCACAATCACTTGTCCCTTAAATGAGGACCCGTATGAAAGGCAACATGAGAAATAACGTGCTCCTAGGACAAGCCAATGAAATTGAACTGTCAGTACAAAGCTGACATAAATGGAGCAAGACAAAAGACCCTGTGGAACTTTAACAAACTACTCATACCAGTGAGTAGTAGCCGTGCAGTTGGGACAACTTTAGAAAATTAACTTCATGATAATTAAGACCCACAAGTCTGCTAAACCACGACCCAGTCACACTGATTAACGAAACAAGCTACCCCAGGGATAACAGCGCCACCTTCTCAAAGAGTTCATATCAACAAGAAGACCTACGACCTCGATGTTGGACCGGGGCATCCTGTACGGTGCAAAGCTGTCAACGGTTCGTTTTGTTCAAATACGACCCGCAGGGCGATCTGAGTTCAAACCAACATATTGTGTTCTGTTTG
>90fb8b1e-86f7-4d54-b21c-7833fe8fa0b6_Basecall_2D_000_2d Marta_PC_default_sample_id_5248_1_ch43_file31_strand_twodirections FAST5/downloads/pass/Marta_PC_default_sample_id_5248_1_ch43_file31_strand.fast5
ACATCTTCTGTGCCTCTTGTGAGCATTTGCTCCATCACGAGTCATGTTTTGTCCCTCACCCAGGCAGATTTTGACACTCAAGCAGGGAGATTGGAGGTTTTAAACTCAGATCACGTAATGTTTTGATAAACAACCCGCGCCGGGAGCGCGAGAAGTTCATAAGCAGACCTTAGTCTGAACTAGGATTAAGGCTGGGGTGGACTGCATAATGGGACCTGGGTCTTAAACTCCCGCAGATTGATTAATCGCCGAGAGCGAAGTCTGGGGCAGCGTTGGGCATGAAGTAAGCCTCTGTTTGTTGGGGTCGGAATTTCACCACGCAGGGGATCGCCTCAGGACCAACGGTCGGCGTCGAGGTTTAGAATGTGAATCGTTGTCGCCCCGGGAGGATAATGTCTGGTTTAATTATTAATAATTACTAGG
>7c034821-2a71-400a-87fa-f62d7118520e_Basecall_2D_000_2d Marta_PC_default_sample_id_0729_1_ch459_file13_strand_twodirections FAST5/downloads/pass/Marta_PC_default_sample_id_0729_1_ch459_file13_strand.fast5
TAGCTGGGTTGCTCGCCTGTGTTTATCAAAACATCACTCGCCTCGCATGGCTTGAGTATTAGAGGCACTGCCTGCGCAGTGACACTGATTAAACGGCCGCGGTATATCCTGACCCGTGCAAAAGCGAGCATAATCATTTGTGTTCCCTTAAATAGGGGATTGTATGAATGGCCACACGAGGGCTGTCTAACTGTGGTCTCTTGCTTCTAATCAGTGAGAAATTGACCTTTCCTCCGTGAAGAGGCGGAAATACATTAATAAGACGAGAAGACCGCTGGGAGCTTTAATTGACCTAGATCCAACAGAATAACAATATACTCTCACCCACCCCACGGCTCAAATATTCTACGCAATTGAGTTATAAATTTCGGTTGGGGGTGACTCTCGGAGCATAGAATAACTACTCCGAGAAACAAATACCAAGACTAACACCAGTCAAAGTAACACTTTACAAATTGATCCAGTCTTACTGATCAACGGAACAAGTTACCCTAGGGATAACATACGCAATCCTATTCTAGGGGTTACCCTATCGACAATAGGGGTTTACGACTACCGATGTTGTCACAATCAGGACATCCCCAATGGTGCAGCAGCTATTAATGGTTCGTTTGTTTAACGATTAAGTCATAAATTATTAGCAGTATTCATCGAAACCAAGTTTTCTGTTTATCAGGTGTTC
>a76ccb51-8bff-463e-831f-a67f99aff7ca_Basecall_2D_000_2d Marta_PC_default_sample_id_0729_1_ch382_file36_strand_twodirections FAST5/downloads/pass/Marta_PC_default_sample_id_0729_1_ch382_file36_strand.fast5
GAAATTTCTGCTGACTATTGCTCGCCTGTTTATCAAACATCACCTCTAGCATTACTAGTATTGAGGCATGCCTGCCCGCCCAGTGACAACTGGCGTCAAACGGCCGCCCATCCTGACCGTGCAAAGCCCAGCATAATCATTTGTTCCTTAAAATAGGGACTTGTATGAATGGCCACACGAGGGTTTAACTGTCTCTTGCTCTTCTAATCAGTGAAATTGACCTTTCCGTGAAGAGGCGGAAATACATTAATAAGACGAAGACCCTATGGAGCTTTAATTGGCTCAGAAATCCAGACAACACATACTTAACCAAGGACCAACAAATATTCTAAATTCGGAATTGGTAAATTTTCGGTTGGGGTACTGGGCCGGAGCATAGAATAACCTCCGAGAAACAAGTACACGACTAACAAGTCAAAGGTAACACTTTATACAAATTAGATCCAGTCTTACTGATCAACCGGAACAAGTTACCCTAGGGATAACAGCGCAATCCTATTCTAGAAGTCCCTATCGACAATAGGGTTTACGACCTCGATGTTGGATCAGGACATCCCAATGGTGCAGCAGCTATTAATGGTTCGTTTGTTCAACGATTAAAGTCCTACGTGATCTGGGGTTTGTAAACCAAACGTTTGTCATGTCTG
>eab411cc-94d0-4a75-a622-ab1770f101d0_Basecall_2D_000_2d Marta_PC_default_sample_id_0729_1_ch436_file25_strand_twodirections FAST5/downloads/pass/Marta_PC_default_sample_id_0729_1_ch436_file25_strand.fast5
GACGTATTACTATTGCTCGCCTGTTTATCAAAACATACGTGATCCTCGAGTTCAAACCGGACGATCGTGATCGATTCCAGACCGGGCCGCCTGTTTATCAAAAACATCCACCTCTAGCATTACTAGTATTAGAGGGCAAATGCCTGCCCAGTGACAACTGACGTCCGACCCGCGGTATATCCTGACCGTGCAAAGGTAGCATAATCATTTGTTCCTTAAATAGGGACTTGTATGAATGCCACACGAGGGTTTAACTGTCTCTTGCTTCTAATCAGTGAAATTAACCTTTCCGTGACCGAGGCGGGAAATACATTAATAGACGAGAAGACCCTATGGAGCTTTAAATTGACCTAATCCCAACAGAATAACAATATACTCCACCAAGGACCAACAAATATTCTAATTCGGATTATAAATTTCGGTTGGGGCACTCGAGCATAGAATAACCTCCGAGAAACAAATACCAAGACTAACAAGTCAAATGGACATTTACAAAATTGATCTTTAAGTCTTAACTGATCAACGGAACAAGTTACCTAGGGATAACAGCGCAATCCCTATTCTCGCGTCCGCCTATCGACAATAGGGTTTACGACCTCGGCCGTTGGATCAGGACATCCCAATGGTGCAGCAGCTATTAATGGTTCGTTTGTTCAACGATTAAAGTCCCTACGTGATCTGAGGTTCAAAACCGGCCGTTGAACTGATAAATGAGATCACAGTTGAGTTTTTGATAAACAGGCGGCCGCTTAACATGCTGGAGTCAGTGTTTTGATAAACAGGCGACCCAGTTCCTCATGGATCACGTATGTTTTGATAATAAGGCGTGAGCCGGTTTGAACTCAGATCACGTATGTTTTGATAAACAGGCGGTCCGTCCAACCAATCACGTATGTTTTGATAAACAGGCGACCGTTCGTTTGGCTTTTATTGG
>4aaea2fc-44b5-4594-96a3-9bfdf6f0edf7_Basecall_2D_000_2d Marta_PC_default_sample_id_5248_1_ch362_file64_strand_twodirections FAST5/downloads/pass/Marta_PC_default_sample_id_5248_1_ch362_file64_strand.fast5
TCTTCCCTGTTTCTGTGAGTGATATTGCTCGCCTGTTTATCAAAACATCACCTCCTAGATCACTAGTATTAGAGGCAAATACTGCCTGCCCAGTGACAACTGTTAAAACGCCCGGCGCGGTATCCTGACCGTGCAAAGGCGCATAATCATTTGTTCCCTTAAATAGGGACTTATGAATGGCCACACGAGGGTTTAACTGTCTCTTGCTTTCTAATCAGTGAAATTGACCTTTCCGTGAACAAGAGGCGGAAGCCATTAATAAGACGAGAAGACCCTATGGAGCTTTAATTGACCTAATCCAACAGAATAACAAGATACTCCACCAAGGATCAACAAAGTATTCTAATGCTCAACTTACAAATTCGGTTGGGGTGACCTCGGAGCGAATATACTCCGAACAAATACCAAGACTAACACCGTCAAAGTAACACTTTACAAATTGATCCAGTCTTACTGATCAACGGAACAAGTCTACCTAGGGATAACAGCGCAATCCTATTCTAGAGTCCCTATCGACAAGGCTTTGCCGACCTCGATGTTGGGGATCAGGACATCCCAATGGTGCAGCAGCTATTAATGGTTCGTTGTCGACTGAATGTCCATTGACACCTGATGGTGTACCATTGTCGGAGTAAAGTGAAAGCGTTCTGTTTATGTTGC
>42753139-4846-4d3a-864a-11f15a638ac3_Basecall_2D_000_2d Marta_PC_default_sample_id_5248_1_ch124_file8_strand_twodirections FAST5/downloads/pass/Marta_PC_default_sample_id_5248_1_ch124_file8_strand.fast5
ATTCTTTTCTGTACTCCTGATCCTCCCGCTATTTTATCAAAAACAGCCTACTCCTAGCATTGTACTAGGTGGTATCCCCAAGGTCTCAATCCCCCGCGTTTAACAACTGGTCTAACGGCCTGGGCGGGCTTCCTGGAATTCAAAGGGGTAGCATTAATTTGTTTGCTCCTCCGAACTTGTATGAATGGCCGCACGCCACACCGAGGGTTTAACTGTCTCCTTGCTTCTACGGGTCTAAACTGCAATCTCCTTTTAAAATTAAGAGCGGAAATACATTGATCAATAAACAGCCGAGAAGACCCCTATGGGGATTGGCATTGGCCCGCAATGCGACATAACAGACACAGCTATGACCTCCCCACCCACTGAAGCACAATATTTCCTCAATTGGGCATTATAAACTTTCGCCTGTTGGGGTACTGCGCCTCAATAGAACGACCTCCCGGAGAAGCAAACTACTAAGACTGAACTAAATCGACGGATAACGGTTACGGGTTATGCAGTCTTACTGGTACTGGACCGGAACAAGTTACCCCCCTAGAGACCAACACTCCGCAATTCTTGGCTCCTTCGCCCGTACACTGGCTTGACTAACTGGGGTATTTGCCGGATAACGATGTTGGATTCGCTCCCAATGGTGGCGAGCATAATGCCTGCGTTGTCGTTTGTTTAACGATTAAAATCCTCTAACCGTGATCTCAGGTTCAAACCGATATCGGTTTAAATGGGATGCCGGGCAATTTACAATCGTTGAAACAACGAACCAGCAGTCTATGCTCGCACCATTGGGAACCCGTGCTGCATGAGCAAACACCGAGTGCTTCAAAGCGAGTTGTCCGATAGGGGAACACTAGAGGAATAGGATCTTGAGAGTGTTCGGTGGCGCGGAGGTAAACTTGGTTCCGTTACCATGCATAACGCATTACGACAGTTGTACAAAGTGTTATATTTGTGACATGTGGATAGTCTTAGTAGTTTCTGTTTCCGGGAGGGAGAGTCATGTCCTATGCGGCTGAGGAGGTCACCCGAAATAAGGAAAGTTTATACACACTTAGAGGATTAGAAATACTGTTAGTCCTTTAGGTGTCGGTATAGGAGGTCATCGTATGTCTTTATGTTGGATCCGTGAGGTCCAGACTAACCGATGGAGTCTGTCACCTTCTGCTTACTAATGTACTTCCGCTCTGTTACACAGGAAAAGGTCACAGTTCCACTGACCCGTGGAGAAGCAAGGAGCACAGATTCAACAAGCGGTCTTGGGGCGTCATCCCATACACATTGCGGAGTTTACAGGAAAGAAGTGAATCGGTGAGGGCGTTGTGCGGACACGAGAGTTCCGATACGCGGGCCGTTTAACAACCCAGTCGTCGCCTAACGCGGGAATGTGCCAAGCCCCCTGGGCATAAGCTAGTAGATTCGAGGGAGGGTGAGTTTTGAGGCCAGAACAGCGGGAGCATTCTGTTTTGGTGTTTCTGTAGGTATTG
>b0dce812-5c27-48a3-ab99-8eed1c0f62d9_Basecall_2D_000_2d Marta_PC_default_sample_id_0729_1_ch145_file43_strand_twodirections FAST5/downloads/pass/Marta_PC_default_sample_id_0729_1_ch145_file43_strand.fast5
GTTCCTGGGTATCCCCCTGTTATCAAAAACATCACCTCTAGCATTACTAGGTATTAGAGGCACTGCCTTGCCCAGTGAAGACCTGTTAAAACGCGCCGCGGGCTCCTGATACGTGCAAAGGGTAGCATAATCATTTGTTCCTTTAAACCTAGTCAATTGTATGAATGGCCACACGAGGGTTTAACTGTCTCTTGCTTCTAATCAGTGAAATTGACCTTTCCGTGACCGAGGCGGAAATACATTAATAAGACGAGAAGACCCTATGGGAGCTTAATTGACCTAATCCAACAGAATAACAATATACTCCACCAAGGACCAACAAATATTCTAATCGGATTATAAATTTCGGTCTCGCGACTCTCGAGCATAACCTCCGAGAAACAAATACCAAGACTAACAAGTCAAAGTAACACTTTACAAATTGATCCTAGTCTTACTGATCAACGGAACAAGTTACCCTAGGGGATAACAGCGCAATCCTATTCCGATCCCCTATCGACAATAGGGTTTACGACCTCGATGTCGGATCTCAGGACATCCCAATGGTGCAGCAGCTATTAATGGTTTCGTTTTGTTCCAACGATTAAGTCCTACGTGATCTCGAGTTCAAACCGTGCATCCCTGTTTATCAAAACATTACGTGATCTGAGTTCAAACTCGGGTCGCGCCTGTGTTTATCAAAACATACGTGACGTACCGTTGCACTGGATCGCCGTTTATCATAACAGACCTACCAGATCTGAGTTCAAAACCGGACGCGATGCTGTTAAGACCGGGCCGCCTGTTTTTATCAAAACATACGTGATCTGAGTTCAACCGGATCGAACTGTTGTTAAAAACATTACGTGATCCGGGTTTAGACTAGGTCGGTCTGTTTATCAAAGGCACTCCATGTTATCAAAAAACATAGATCTGATAGGGTTAGAATTCAAACCAGGCGTTTCTGTTAGTGTCC
>0e345c3c-6c50-4994-a30e-bebc9675b2bb_Basecall_2D_000_2d Marta_PC_default_sample_id_0729_1_ch230_file156_strand_twodirections FAST5/downloads/pass/Marta_PC_default_sample_id_0729_1_ch230_file156_strand.fast5
GTTTGCGTTCTTATGATATTGCTCGCCTGTTTATCGATAAACATCACCTCTAGCATTACTAGTATTACGCACGAAATCATGCCCAGTGACAACTATCGTCCGACTGGCCGGCGCGGTATCCTGACCGTGCAAAAGCTAGCATAATCATTTGTTCCCTTAAATAGGGACTTATGAATGGCCACACGAGGGTTTAACTGTCTCTTTGGCTTCTAATCAGTGAAATTGACCTTTCTGCGTGAAGAGGGCGGAAATACATTAATAAGACGAGAAGACCCTATGGAGCTTTGCTAATTGACCTAATTCTAAACACCAACAACAATATACTCCACCAAGGACTAACAAATATTCTACGCTTACATTTATAAATTCGGTTTCTCCTTGTCACAACCTCGGAGCATATAGAATAACCTCCGAGAAACAAATACCAAGACTAACAAGTCAAAGTAACACTTTACAAATTGATCCAGTCTTACTCTTAACGGAACAAAGTTACCCTAGGGATAACAGCGCAAATCCTGGGGTTCTCTAGAGTTTCGCCTATCGACAATAGGGTTTACGACCTCGATGTTGGATCAGGACATCCCAGTAACCCTGCAGCAGCTATTAATACTGGTTCGTTTGTTTAAACGATTAAAGTCCTACACTGTAATTATGGAGTTCAAACCAGAATCGTTTTAGGTTTTTATATGTTTC
>a75694f6-33f2-4d4d-9139-4a95a3bbbf7d_Basecall_2D_000_2d Marta_PC_default_sample_id_0729_1_ch284_file37_strand_twodirections FAST5/downloads/pass/Marta_PC_default_sample_id_0729_1_ch284_file37_strand.fast5
CTAATTTCTGTACGCTGATATTGCTCGCCTGTTTATCAAAAACATCACCTCTAGGCATCTTACTAGTATTAGAGGCACTGCCTGCCCAGTGACACAACTGTTAAACGACGCCGCGGTATCCTGACCGTGCAAAGGTAGCATAATCATTTGTTCCTTAAATAGGGCGACTTGTATGAATGGCCACACGAGGGGTTTAACTGTCTCTTGCTTCTAAGTGGCGTGAAATTGATTCCGTGAAGAGGCGGAAATACATTAATAAGACGAAGATACATGGGAGCTTTAAATTGACCTAATCCAGAACCGATAACACAATATACTCATAAGGACCAACAAAATATTCTAATTGGATTATAGATTTCGGTTGGGGTGACCTCGAGCATAGAATAACCTCGAGAAATGCACAAATACCAAGACTAACAAGTCAAAGATAACACTTTACAAATTGATCCCAGTCTTACTGATCAACGGAACAAGTTACCCTAGGATAACAGCGCAATCCTATTCTAGAGTCCATGACAATAGGGTTTAAGAGCAATAGCGATGTTGGATCAGGACATCCCAATGGTGCAGCAGCTATTAATGGTTCGTTTTGTTCGGAATTACTAAGTCCACCTAAAGTATTAAATCAAACTTGGAGTGTTAGAT
>1405ffe2-2f6f-40a6-8c9b-8ddbc4a1e9da_Basecall_2D_000_2d Marta_PC_default_sample_id_0729_1_ch299_file217_strand_twodirections FAST5/downloads/pass/Marta_PC_default_sample_id_0729_1_ch299_file217_strand.fast5
ATTTTCTGTTGGTGTAATATTGGCCTCGCGCTTTTACCATAAAATATCAGTATTACATTTGAGATCTAAATCGTAACCCCTCAGGCTGTTGTAAACCCGCGCTCCGACCGCCTGGTCCAAAACACATACGTACCGTATTTAAACCGAGACGCCTGTTTATCAAAAATAGATTTATCGCGCTTAAAATCGCTGATCGCTTGCCGATACCAAAATTCCTAATTGTTTAAAGGCTGAATTGTACCGAGATTCGACTGGGCTATCTCCGCTGTCTAAAACATACGTACTGAGTTGCCAACCGGCCGGTTCATCGATAAAACATACGATCTGCGATTTAAAACCATGAGTTCAACTGGCAGTACAAGTCACTGTTAGGCGGGAAACATAGGCATTTGCAGGCATGCCCATTAAGGGATTTAATCGTTGGAACAACGAACCATTAAGGCTGCTGCACCATTGGGATGTCCTGATCCAACATCGAGGTCGTAAACTCGATGTCATAGGGATAGGGATTCCGAAGGGATTGCGCTGTTATCCCTAGATCGTTCCGTTGATCAGTAAGACCGCATCAATTTGTAAAATGTTATTTGACTTGTTAGTCTTATTTGTTTCCGGAGTTATTCTATCCGAGGTCAGCGAAACGAAATTCTATAAATCCCAATGTGCGAGAATATTTGTTGGTCCTTGGTGGAGTATTGTTATTCTGGTTTGGATTAGGTCAATTAAACTCCATAGGGTCTTCTCGTCTTATTAATGTATTTCCGCTCTTCACGGAAAATCGATTTCACTCATTAGAAGCAAGAGACAGTTAAACCCTCGTGTGGCCATTCATACAAGTCCCTATTTAAGGAACAAACGATTATGCTAGTTGCACGGTCAGGATACCGCGGCCGTTAACAGTTGTCACTGGGCAGGCAGTGCCTCCAACCTAGTAATTAGAGGTATGTTGTCAAATAAACAGGCGGTTTATA
>1b4a3700-c7df-4361-a805-c132e90738dc_Basecall_2D_000_2d Marta_PC_default_sample_id_0729_1_ch406_file167_strand_twodirections FAST5/downloads/pass/Marta_PC_default_sample_id_0729_1_ch406_file167_strand.fast5
TCTTTCTGTTGGTGCTGATATTGCTCGCCTGTTTATCTAAAACATGATCTGAGTTCAAACGGGCCGTCTGTTTATTACAAAACACATACGTGATCGATTTAAAACCGGGTCGCCTGTTCATCAAAACTCGCCGCGTTTAAGGGACCAATACGTGATCTGAGTTCAACCGAGACACGTGATCGCGAGTTCAACCGGATCGCCCTGTTTATCTAAAACATGATCTGAGTTCGGGGATGCGCCTGTTTATCAAAACATACGTGATCTGAGTTCAAACCGGCCGTCCGATAAAGGCGATCACAGGCGACTTTAATCGTCGAACAAACGCGAACCATTAATTAGCTGCTGCACCATTGTGAGATGTCCTGATCTTGAGACATGGAGGTCGTAAACCCTATTGTCGATAGGGACTCTAGAGAATAGGATTGCGCTGTTATCCCTAGACAACTTGTTTCCGTTGATCATAAGTAAGACTGGATCAATTTGTAAAGTGTTATTTGACTTGTTAGTCTTGGTATTGTTTCTCGGAGGTTATTGGGTCCCCGGTGGGGGATGGAGATTTACGTGAGCAATTGAGAATATTTGTTGGTCCTGTATGAGTATATTGTTATTCTGTTCGGCATTAGGTCAATTAAAGCTCCATAGGGTCACTTCCCGTCTTATTAATGACTTTCCGCGCCTTCACGGAAGGTCAATTTCACTGATTAGAAGCAAGAGACAGTTAAACCCTCGTGTGGCCATTCATACAAGTCCCTATTTAAGGAACAAATGATTATGCTACCTTTGCCACGTGTCAGGATACCGCGGCCGTTTAACAGAGTTGTCAACCTGGCAGCGGAATCCCGCTACAGATCTAGTAATGCTAGAGGTGATGTTTTGTGATAAAACAAGGCGAGATTTGGTTTATATG
>8b366057-fe85-4fe7-a126-2ea988b013e8_Basecall_2D_000_2d Marta_PC_default_sample_id_0729_1_ch288_file205_strand_twodirections FAST5/downloads/pass/Marta_PC_default_sample_id_0729_1_ch288_file205_strand.fast5
GACCGCTCATCACTCTAGCAGGGTTACTAGTATTAGAGGCACTGCCTGCCCAGTGACAACGTTGGACCGGCCGCGGTATCCTGACGACGTGCAAAGGGCATAATCATTTGTTCCTTAAATAGGGACTTGTATGGGAATGGCCACACGAGGGTTTAACTGTCTTGCGTGCTTCTAATCGATGAAATTGATTTTCCGTGAAGAGGCGGAAATACATTAATAAGACGAGAAGACCCTATGGAGCTTTAATTGTAACCTAATCCAACAGAATAACAATATACTCTCCACCAAGGACCGATAACAAATATTCTAATTGGATTATAAATTTCGGTTGGGGACTCTCGAGCATAGAATAATAGCCTGAGAGAAACAAATACCAAGACTAACAAGTCAAAGTAACACCTTTACAAATTGATCCAGTCTTACTGATCAACGCAAACAAGTTACCCTAGGGATAACAGCGCAATCCTATTTCTAGAGTCCTCCGCTGACAATAGGGTTTACACGACCTCGATGTTTAGGATCATAAACCCCCAATGGTGCAGGATAGGGCTTAATCTATTTCGTTTGTTTTAAACACGATTAAAGTCCTACACGTATTATCGGTTTAAAACCAACAATATCGTTTATGTCC
>e0582a7b-ec65-42fb-a740-153a2a8bf5f1_Basecall_2D_000_2d Marta_PC_default_sample_id_0729_1_ch185_file57_strand_twodirections FAST5/downloads/pass/Marta_PC_default_sample_id_0729_1_ch185_file57_strand.fast5
TCTTTCTGTTGGTGCCTGATTGCTCGCCTGTTTATCAAAACATCACCTCTAGCATTACTAATATTAGAGGCACCTGCCTGCCCAGTGACAACTGTTAAACGGCCGCGGTATATCCTGACCGTGCAAAGGTAGCATAATCATTTTAGCTTAGTAGGACTTGGTCCGAATGGCCACACGAGGGTTTAACTGTCTCTTGCTTCTAATCAGTGAAATTGATTTCCGTGAAGAGGCGGAAGCCATTAATAGACGAGAAGACCCTATGGAGCTTTAATTGACCTAATCCAACAGAATAACAATATACACTCCACCAAGGACCAACACAAATATTCTAATTGGATTATAAATTTCGGTTGGGGTGACCTCGGAGCATAGAATACTCCCGAGAAACAAATACCAAGACTAACAAGTCAAAGTAACACTTTACAAATTGATCCAGTCTTACTGATCAACGTGACAAGTCCGGGGATAACAGCGCAATCCTATTCTAGAGTCCCTATCGACAATAGGGTTTACGACCTCGATGTTGGATCAGGACATCCCAATGGTGCAGCAGCTATTAATCATGGTTCGTTTTGTTTAAACTACAGAATGATTAAGTCCACCTGTATTAAATACGATTCAAACCAGCGGACGTTCTGTTTG
>80e4279a-fe13-4827-b5d0-d4c10cee09fc_Basecall_2D_000_2d Marta_PC_default_sample_id_0729_1_ch280_file116_strand_twodirections FAST5/downloads/pass/Marta_PC_default_sample_id_0729_1_ch280_file116_strand.fast5
GCTTCTGTCAGCTTGATATTGCTCGCCTGTTTATCAAAACATCACCTCTAGGCATTACTAGTATTAGAGGCACTGCCTGCCGGAGAATGACAACATCGTTAACGGCCACGCGGTATCCTGACCGTGCAAAGCTAGCATAATCATTTGTTCCCTTAAATAGGGACTGTATGAATGGCCACACGAGGGGTTTAACTGTCTCTTGCTTCTAATCAGTGAATTGACCTTTCCGTCGAAGAGGCGGAAACAGCATTAATAAGCGAGAAGACCCTATGGGGAGCTTTAATTGACCTAATCTTGAACAGAAACACATACTCCACACCAAGGACCAACAACTTCTAAGTCGGGATTATAAATTTCGGTTGGGGTGACCTCGAGCATATAGAATAACTCTGAGAAACAAATACCAAGACTAACAAGTCAAAGTAACATTTACAAAATTGATCCAGTCTTAACTGATCAACGGAACAGAACAAGTTACCCTAGGGATAACCGCAATCCTATTCTACGATTGCCGGGCTGACAAGATGTCGAGTACGACTCCATTGTTGGATCAGGACATCCCAATGGTGCAGCAGCTATTAATGGTTCGTTTGTTCAAATAGGATTAAAGTCCTACGTGATCTGGGGTTTGCCAAACCAAATCGTTCTGTTTGTCTC
>e1a6f9b0-f85f-49d5-86a4-2193287dc672_Basecall_2D_000_2d Marta_PC_default_sample_id_0729_1_ch333_file87_strand_twodirections FAST5/downloads/pass/Marta_PC_default_sample_id_0729_1_ch333_file87_strand.fast5
TGTTTCTTTCTGCTCATATTGCTCGCCTGTTTATCAAAACATCACCTCTAGCATTACTAGTATTAGAGGCACTGCCTGCCCAGTGACAACTGTTAAACGGCCCGCGGTATCCTGACCGTGCAAAGGTAGCATAATCATTTGTTCCTGCTAACCTAGAGGTTATGAATGGCCACACGAGGGTTTAACTGTCTCTTGCTTCTAATCAGTGAAATTGACCTTTCCGTGAAGAGGCGGAAATACATTAATACGACGAGAAAATGGCTAGCGGGAGCTGTCTAATTGACCTAATTCGAACAGAATAACAATATACTCCACCAAGGACCAACAAATATTCTAATTGGATTATAAATTTCGGTTGGGGTGACCTCGGAGCATAGAATAACCTCCGAGAAACAAATACCAAGACTAACAAGTCAAATAACACTTTACAAATTGATCCAGTCTTACTGATCAACGGAACAAGTTACCTAGGGATAACAGCGCAATCCTATTCTAGAGTCCGCTGAAGGCTGTTAGAGCACGACCTCGATGTTGGATCATAAACCCAATGGTGCAGCAGCTATTAATGGTTCGTTTGTTCAACGATTAAAGTCCTACGTGATGGTGAATTTCAACCGGACGTTCTTTTATGTTTCATAGAC
>a38f0e10-d213-4ea9-8eb6-7c79499677cf_Basecall_2D_000_2d Marta_PC_default_sample_id_0729_1_ch231_file20_strand_twodirections FAST5/downloads/pass/Marta_PC_default_sample_id_0729_1_ch231_file20_strand.fast5
GTTCTTGAGTATTGCTCGCCTGTTTATCAAAACATCACCTCTAAGTTTACTAGTATTAGAGGCACTGCCTGCCAGTGACAACTGTTAAACGGCCGCGGTCTCGAATCTAACCGTGCAAAGCAATCATTTGTTCCTTAAAATAGGGACTTATGAATGGCCACACGAGGGTTTAACTGTCTCTTGCTTCTAATCAGTGAAAATTGACCTTTCCGTGAAGAGGCGGAAATACATTAATAAGACGAAAGACCCTATGCAGCTTTAATTGACGCAATCCAACACAGAAGAATATGCTCACCACTGGACCAACAAATTTCTAATTCGATTATAAATTTCGGTTGGGGTGACCTCGGAGCATAGAATAACCTCCGAGAAACAAATACCAAGACTAACACAAGTCAAAGCCAAGTCTAAATTGATCCAGTCTTACGTGGGATCAACGGAACACAAGTTACCCTAGGATAACAGCGCAATCCTATTCTACGAGTCCCCTATCGACAATAGGGTGGTTTACGACCTCGATGTTGGATCAGGACATCCCAATGGTGCAGAGCATAGTTTAATGCTATCGGTTACGTTTGTTCAACACCATTAAAGGCCGTACACGTACTTATGGAGTTCAAACAATACAGTTCTGTTGATG
>95929348-7422-4a25-8961-26805802fe69_Basecall_2D_000_2d Marta_PC_default_sample_id_0729_1_ch352_file120_strand_twodirections FAST5/downloads/pass/Marta_PC_default_sample_id_0729_1_ch352_file120_strand.fast5
ACCGTCTTCTTGGTGCCTGATATTGCTCGCCTGTTTATCAAACATCACTCTAGCATTAATGTGAGGCGGTTGGCTTCGCAATCGCCTCCGGCCGTCCAACACACGCTGACGCATTCTTATCCTGACTGCAACCGTGCAGCATAATCATTTGTTCCTTAAATAGGGACTTAGCGAATGCCACACGAGGGTTTAACTGTGCCTGTGCTTCTAATCAGTGAAATTGATTTCCGTGTGAAGAGGCGGAAATACATTAATACGACGGAAGACCCTATTCGGGAGCTTTAATTGACGATCCAACAGAACAATATACTCCACCAAGGACCAACAAATATTCTAATTCGATTATAAATTCTAGTTCCCTGGAGCATAGAATAACCTCCGAGAAACAAATAGAAGACTAACAAGTCAAATAACATTTACAAATTGGATCGTACCCGTGGCATGATCAAATGGAACAAGTTACCCTAGGATAACATCTCAAGAAATCTTAGGCTCTTATACCGCGTCACACTATCAGGACAAAGGTAGAGTGTGCGACTAACTCGATGTTGGATCAGGACATCCTAGGCAATGGTGCAGCAGCTATTAATGGTTCGTTTGTTCAACGATTAAAGTCCTACGTGATCTGAGTTCAACCGGTACGCCTGTTTATCAAAACATTACGTGATCTCCGTTCAAACCGGACTCTCACGATCGTGAGTTCAGACCGGATCGCCTGTTTAAAACATACGTGATCTGGAGTTCAAAACCAAGCTTTCTGTTTATA
>f0c72486-0c6b-4c92-b82d-b9bd4ec4fa8d_Basecall_2D_000_2d Marta_PC_default_sample_id_0729_1_ch165_file280_strand_twodirections FAST5/downloads/pass/Marta_PC_default_sample_id_0729_1_ch165_file280_strand.fast5
CCTTCGTGGTTCAGTGGGCCCTCTTACCTGCCCCCCGGTTTATACCAAAACATAAACCTTATACAGTGCTTAAACCGGAATGGCGGGCAAGGCGCCATGAGACTTGGGCGTTGCTGAGGGTACAAGAAACAATACCCCCTATTTCTCAGAGAGAAACAAGTTTAAGTAGCATCAGGGAATCCACGCCGTTTTTATCAAAAGGCAGCGAGCTCGCTGATGTGATCTCCCGTGTCAAAGATGCATTCTTCGTTGTTTAAACAGTTTCTGCTAGC
>17a189da-fe74-4395-9fee-393f88fc9e42_Basecall_2D_000_2d Marta_PC_default_sample_id_0729_1_ch450_file23_strand_twodirections FAST5/downloads/pass/Marta_PC_default_sample_id_0729_1_ch450_file23_strand.fast5
[truncated: 7,548,194 more chars]
