# Supplementary material for: On site DNA barcoding by nanopore sequencing
Source: PLoS One. 2017 Oct 4;12(10):e0184741. doi: 10.1371/journal.pone.0184741 (PMC5627904; doi:10.1371/journal.pone.0184741)
Supplement: S2 File — Raw MinION and Sanger reads produced in the study. (GZ) [file pone.0184741.s002.tar.gz › Additional_File_3/S._alpinus_16S/SANGER/S._alpinus_16S.fasta]

>Sorex_alpinus
tcaGATCACGTAGGACTTTAATCGTTGAACAAACGAACCATTAATAGCTGCTGCACCATT
GGGATGTCCTGATCCAACATCGAGGTCGTAAACCCTATTGTCGATagGGACTCTAGAATA
GGATTGCGCTGTTATCCCTAGGGTAACTTGTTCCGTTGATCAGTAAGACTGGATCAATTT
GTAAAGTGTTACTTTGACTTGTTAGTCTTGGTATTTGTTTCTCGGAGGTTATTCTATGCT
CCGAGGTCACCCCAACCGAAATTTATAATCCAATTAGAATATTTGTTGGTCCTTGGTGGA
GTATATTGTTATTCTGTTGGATTAGGTCAATTAAAGCTCCATAGGGTCTTCTCGTCTTAT
TAATGTATTTCCGCCTCTTCACGGAAAGGTCAATTTCACTGATTAGAAGCAAGAGACAGT
TAAACCCTCGTGTGGCCATTCATACAAGTCCCTATTTAAGGAACAAAtGATTATGCTACC
TTTGCACgGTCAGGATACCGCGGCCGTTTAACAGTTGTCACTGGGCAGGCAGTGCCTCTA
ATACTAGTAATGCTAGAGGTGATGTTTT
