# Supplementary material for: On site DNA barcoding by nanopore sequencing
Source: PLoS One. 2017 Oct 4;12(10):e0184741. doi: 10.1371/journal.pone.0184741 (PMC5627904; doi:10.1371/journal.pone.0184741)
Supplement: S2 File — Raw MinION and Sanger reads produced in the study. (GZ) [file pone.0184741.s002.tar.gz › Additional_File_3/Rhynchocyon_udzungwensis_CO1/assembly/raw.reads.unsorted]

>bafced18-87dd-46b1-8ec1-d0ad0a66dfe2_Basecall_2D_000_2d Marta_PC_default_sample_id_1040_1_ch384_file382_strand_twodirections FAST5/downloads/pass/Marta_PC_default_sample_id_1040_1_ch384_file382_strand.fast5
GGAACAACTTAGCCATGCCACACGACCAATGAAATCGTGGACTTAGCTTTGAATATCGAGGACCTGGGGAACTGCGCATGATCCTCATATTCAAGCTGAGTTAGGTCAACGAGGAATTCTTTAGGAAACCAAATCAGGCCGTGTTGTTAAAGCCCATGCTTTCGGTCATAATTTCTTGTCAGTAACAATCATACGTCTCCAGCGTGAAGGTGGTCCTGTCCAATAATGTGGAGCGCAGATAGCGGTTTCGATGGCTAACAACATAAGTTGACTTCTTCCATTTTCGTCCTCGCTACTACCCCTCTCAATAGAAGCAGCGTGAGGGGCAATAAGGACTGTTTACCCTCCACTAGCATAATGACCCTCGAGATCTAAGGAGCCTCAGTGACATACGATTTTCACTACATGCTGTTGGGTGTATCAGCCGATTTGGGGCAATTAATTTATTACCACATCAATCATAACGGGCCCCAAATCATATCGCAAAACCCCCAACGCTAGTTTGTTACTAATACCGTAGGACGAGTACTTCTACTCCCTAATACTCCCAGTATCGCACGAAGAGGAGTTATCAACAATTGACACATACGAAGATAATCGGACAGTTATTCCT
>e6ec9aec-7406-4e1e-a8ab-b7d10065f876_Basecall_2D_000_2d Marta_PC_default_sample_id_1040_1_ch86_file283_strand_twodirections FAST5/downloads/pass/Marta_PC_default_sample_id_1040_1_ch86_file283_strand.fast5
CAAATTATGTCTGCTCCTGGGTTGCTGATCCCGGGTGACCAAAATCAAAAGATGTTGGTCGAATTCGATCTCCCCCTCCTGCTCGATGAAATGACTTAGTTTCATTATTCAGCCTAAGTAGGCGTGATCTCCTGCTAGCTTAACTCGCATGATGATAGGAGTGAAGTGATCTAGTGGATCCATGATCAAACAAACAATGGAGGGTTCTGATAGTCGCAACCAGGAGTTTTATATCTTAATGATGGTGGCTCAAGTCAATGTGGCCTAATTCTTAGTAAAAACCGCCCAGGATGACCTATGGCAACGCATGTGGTCAACAGCGGCTTAGGGTAACTCGGAGTCTCCTGCCTAATGGGCAGGCCTCGGGAGTTCATCCTGTGCAGCCCCTGCTTCTACTATCCGAGGAGGGTAGGTAACAAGAAGAAGGTGGAGAAGTCAGAAAGCTTATACTGGTTGTCACGTGGAAAGCTAGATGGGGCACTGGATTATTAAGGGACAGATCAGTTCCACAAAGCCGCGGATCAACTTACTGAGCACTAAAGAAATTATAACGAAAGCATCCCGTCGACAACAACATTACATTGTGAGTCCTCCCCCTAAAAGAGGATTCCCCCTTGATTTGGACTCGCTACCCTGAATGAGAAGGCCTGAGGCAGAGTTCGGCTGAACCGTGATACAGGGCTCAAATACACGATTGGACCAAACTTGTCATTTAAGTTGTGTGACCTACAAGTTCTGG
>74a80064-b8fc-4f41-91e6-5631614c029c_Basecall_2D_000_2d Marta_PC_default_sample_id_1040_1_ch391_file681_strand_twodirections FAST5/downloads/pass/Marta_PC_default_sample_id_1040_1_ch391_file681_strand.fast5
TTCTTCTGTTGCTTGATTGCATCCTGTTTCACGACCAAAATCGACAGTGTTGGTCGATTGAGTGTGACCGCGCACTCTCCTCCTGCTGGGATCTACACAGGCGATGATCATGTTTCAGTCTTTAATAGTAGTATAATTTCCTGCCCTGACCTGGGGAGTGATGCGGCCAGAGGACGTAATGCTTAATGCTAATGGATGAACAAACAATCGGAGGCGATTTAGATATATGCAGCCCCATACCTCAGGATTATTAGTACTGGTGGTAATAAATTAATTGCCCCTAAAATTGATGTAAGCACCAAGTGTACGGGCCCGGCAAAATAGTTAGTTGTAACTGAGGCTCCTTCAACTCTAAGTTATAGCTGCGCTGGAGGGTGACAGTTCATCCTTCGAGCCCCCTGCTTCTACTATCTTGAGGAGGCGGGTAGGAATAGAAGAAAACTGACGAAGAGTCGAAAATCTGTTTATGTAGCTGTACGCGGGAAGCTATATCTCGAGCTCGGGCACGTCACCTGAATGAGAGGAACCATTACAGAGCGAATCGGCTGCTACACCGAGGGAACGCCGACAGGGAGAAGAAAGCGACGAATGCCCGAGCGAAGAACCACAGATTATACTGTCATCTCCCCGAAGAGATTGCCGTGACCCCAAGCAGTGGAATAGGAGGTAAATACTAGGAATTCGGAGCAGCCCCCGGATTACGCAAAAGCAGCAGACGATTGGGGACCATCTTTGGTGATTTGTTAACCTTCACAGTTTGGTTTTTC
>f2cd401a-c488-4c2f-9fc4-f1d32ddfe487_Basecall_2D_000_2d Marta_PC_default_sample_id_1040_1_ch228_file523_strand_twodirections FAST5/downloads/pass/Marta_PC_default_sample_id_1040_1_ch228_file523_strand.fast5
CTTTCTGCGCTGATAATGTAGATGCTGGGACAAATGAAGATATTGGAACCCTTTACTTATCTTTGGAAGGTGCCGGAGTAGTAGGAACGCTCCGCAGTATTCTTATTCGAGCTGACGAGCAACCAGAAGCGTTAGGAAGGTACCGCAGGCGGATGGTCGTTACAGCCCATGCTTTTCGGTATAATTTCCGTCAGATAATAGTCACGTGGGCTTGGGAACTGACTGTCGGTTCAAGCTTCCATACCAGCTCTACGTTTAAAGATGTATAAGGCGCCTTGGATTCTAAGATTATTTTCGCCCTACCACTACTTCTTCCATGAAGCGAAGCAGGCGCAGGATGAACTGTTTATCGGAATGACGAGACTTAGCGAGAGTCGCAGGAGGCCTCAGTTAATAAATAGTTCTCAGCATTTTAGCTGGTGTATCTGCAATTTTAGGGGCGTCAATTAACTTACCCACTATCATAATAAACCCCCGCTATATCCCCAATACCAAACTAAGTGTTTTCTTCTTAATCATCATCCAGCGTGTTGCCTCATGGACTCCAGTACTAGCAGCAGGAATCGATAATACTACCAACGAAGACTGAAGTAGCATATTTCTTTACTGCGGAGGAACGAGGCGATTACTATCATATAAACACCTCTTTTTACAGGTTTTATGTAACATAACCGAGTTTAACGTCTA
>533b6c2c-5f22-440a-a940-544c8647fb23_Basecall_2D_000_2d Marta_PC_default_sample_id_1040_1_ch97_file182_strand_twodirections FAST5/downloads/pass/Marta_PC_default_sample_id_1040_1_ch97_file182_strand.fast5
CGCATACGCACGCCTAAGGTGTAGTAGGGGACTAGTTGATTAGTGGGATAGTGCAACGCCGTACATGCCCGCTGACGCATAGCCGGCGTCGGTAATTCGCACGGTAATTCTATGTGAGGAGCACTAACGTAGGCAAGAGAAAGGTGGAGAAATCACGAGATGGTGTTCGTTAGCACTCGGGCGAGTATCAATACCCATAACCGGTGGTAGGGACGGAACTTCCGACTACAGCCCCATGCTCCTATAATTGGTATAAATAATAAGGCCTTCTGACTTCTACCACCTTCTTTCTACTACTACCCTCTTCCATAGTGAAAGCGGAATGAGCAGGCACAGGATGGACTGTTTATCTGGGGGTTTAGCATAGGTGTATAACCTAGTTGAGAAGGAGGCCCTCAGTTACGACATCACGATTTTCTCTTGCATTGCTCGTGGTCGTTGCATCTGTGGCGCGAATCGACTGTCAGATACGGTCTATTAATAGCACACTCCTCGTCGAGCCACAATATGAACTCCCGATGATTTGTTGATCGATGCGTCAGGATGCACAGTCCCTTCACTCCTATCATGCGGAGTTCCTAGCAGCATGCACGCTACCACCTGGAGCAAAGAACGAAATCAGCACCGTTGATTTCCCCAGCGCAGGAACGAGGGAGACGGCAAGTGTGCCTATACTACAATCTTCTCTTTTGTGATCTACGACCCAGTCCTTCTTTGTAACGTTATTAAC
>0f6871b9-5c38-4a2e-ae41-3d5efb0c5bb7_Basecall_2D_000_2d Marta_PC_default_sample_id_1040_1_ch281_file281_strand_twodirections FAST5/downloads/pass/Marta_PC_default_sample_id_1040_1_ch281_file281_strand.fast5
AACGAATTTGCTGCTCGCTACACAACTTGACCAGGTCGGGAACTTAGTTCATGGTCTTTAACATGGCCTATACCGTACTATAAAATCCCTAATACTGGCCGCGGCTGGACCGCAGGCCCAACTGCTTGGCGTAGGTTATAATACTTAATTAGGTAAGGCGTCGATCCCAGGCGCCTTCTTGAGTAGATCAGCCCCTTCGTGAGCAAAGTGGGCTCGCCCTAGAGCATCGTGGGGCAACGTGACTGTCTGGAACAGGCTCCCAGCATGTACGGGCTTGGGAGCCTAGCCAGTTCGGTAGGTTGCGGAGTCAATTGCAAGTTAAGGGAAGGCGGGCTCCCAGGGATGGAAGGATGCGGGAAGCATGTCTTTCGCTTTGCCCGTCAGCACTGGGCGGCGCCCTGCATTTATGCACGACTATTTGCATTTTAGAAGGCGATCGAATTGTATGGCCTCCCACGCAGGGTCACGCCCTCATGCAGGGGTGACGCTTCAGGACAGAGCAACCTCGCCCGCATGTCTATGCGGCCCCCGCATTTCGTGCTCAACATCGAATGAGAAGTAATGAGCAGTTCAAAACCGCTCCTTTGTAGGTTCAATAATTGAATCCTCCCAGGAGTGCTTTTAGGAAACTAGGTCGATTCTTCAGCACAGTCGGTTCGTGCAACTTTTCTTTACGTGATCCTATGATATTGACTGGATTGCATCTAACGTGCATTTAAGTGATTAAAGAACGCACGGACCTACCGCTTCCGACTGTACACTCAACGCTTGGTACGGATTCCTAGCGTCTGTCACGGCCTATTCTCACTGGCTGGGGGAGAGGCACGCGCATCTGTCAACCTCCGTAGACAAAGAACACCTGAGCGTACCAGAGGGCATACTCGATCCTATACCATTTATCTCTTTGCCTGGTCTAACAGAAATGTCTTCGTAGGATCTAATTATCTCTACGGTATGTAGATAGCTAACCTCCTGCACTGTATATAGATATGATAAACTACGCTTGACTTTGTTGATCAACAAACCAAGTCCCAGTCTACGTTTATAATATGACTATAGAGTTTAGATAGCACCACATAGGAGTCACAATAGCACCTCGGGATTAATCAACCACTACCGTCTTTAACTAAGGCATGAGAAAACCGGTACCTATACCAACTGTTTATGTTCTTACGGCGTCATAGTGCGGTAGCCGGGCAGAGAGTTCAAGAATTACGTCGCGGGGCTGCGGCTTCAGGGAGCTGCTCCGTTGCGTTCACTTTAAAGGCTCGTCGGGCTTAAGAAGGCAAATCGTAGGGAACAGATGAACATGAGTAGTGGATAGGGACTATATGAATTATGCGCTACCCTAAGGAGCACGTTAACACTAGTACTTCGACAATAGTATACATTAATATTATAAGAGATTACCGAAGCTAAAGAAGGGGTCGAAGAAGGACCTAGTCTTGCTACCTGAAGAAACCATTGGAGCCTGAGAGTCTTCCAGGCAGCGTCCATCCCTAAATGCCCACTTAATCGGTCGCTGAAGAAAGCAGTAGTCGGGGGCAGATCTCCTTACGAGAATTCGGTGCTACTGTATTCAAATACATGCAGCAGCCTTAACCAGGCGTACGATTAAGAAGCTGCCTTCAA
>2ee89453-fb2c-4e6e-b3ef-69e43bd2e8c2_Basecall_2D_000_2d Marta_PC_default_sample_id_1040_1_ch118_file379_strand_twodirections FAST5/downloads/pass/Marta_PC_default_sample_id_1040_1_ch118_file379_strand.fast5
GGGGTATTGCTCTACAAATCATAAAGGTATTACGAACCCTTTACTTATTATTTGGAACTTACGCCGCATAGTAGGAACTGCCCCACAGGTATTCTAATTCAGCTGAGGTTAGTAACGAGAAACTCTTTTAGGAGGATACAAATCTATAATGTTGTTGTTAAGCCCAGATCCTTCGTTATAATTTTCTTTAGTTATACCAATACTAATCGCAGCTTGGAAACTGACTTGCTTTAATAATGTGTGAAGCTCCGATATAGCTTTCCCACGTATAACAACAATAAGCTTCTGGCTTCCATTCTTTTCTACTTACTAGCCTCCTCATAATAGAAGCAGGGGTGGGCAGAGAGCACGCTGGTCCTCCACTAGCAGGTAACTGCACCATGCAGAAGCTCAGTCGACATATAACGTTTTTCTCATGATGCGTCGCTATTATCATCAATTTAGGGGCAGTGCATTTTATCCACCATCATTAATAAACCCCTCTGCCTATCTCCAACCAAACTCCCGGTGTTTGTTTACGTACTAATTACCGTAGAGCAGTATTCTACTCCTGAGCCCCAGTGACCTCGCAGGGATTACGCCTGGGTATTATTAACAGACCGAAATAGTCATACATGTTTCTTGATCTGGAGCAGGAGGGGAGATCCAATTCTGACTACAAAACATCTTTGATTTGGTCACCTGCAGTTAACGTTTTGGTTT
>0bb08033-87f6-4623-adf9-77db6834a260_Basecall_2D_000_2d Marta_PC_default_sample_id_1040_1_ch233_file377_strand_twodirections FAST5/downloads/pass/Marta_PC_default_sample_id_1040_1_ch233_file377_strand.fast5
TCTGCTATCTAACTTGCTGTGATTACAAAGCCAAACAGGGTGTGGTCGGAATCGGGCTAATCCTCCTCGATCACGGAAAGTGGTATCATCTTCCGTGGTCTAGTAAGTAGCTTGACTCCTGCTCCGCGTAATCTATAGGATGAGTAGAAGGCCTTAATCGTAATGTGCATCGCTGACAAACAAGCCATGGGAGTCTCTGAGTCGCGGCAGGATTGCTTAATGGCTGGTAATAAATTAATTGCCCGCAAAGCTTATAATATCGGCCTAGAGCACTGGCAACCGAGGACCCGTGATCGTAGCTCCTCAAGTCTGGAGTCAGTACCCTGAGGGTAAACAGTGCTTCCTCATATCTCTCTTCAGCCGTAGTTGGGCCCTTACAAGAAGATAATAGGGCGCAGATACGAGAGAATGAAACTGTCTTTACCTAACTTAGGGAGAAGGGTATGGGCGCAGCCGTATGATACGGCACAGTTGAGTTTCGACAGCCACAGTGGCTTGTATACGCGGATCTAACGAAAAGCGACCAAATTAAGCTAGCACAAATCACATTGTGATATTGTACCTCCCAAACCAGTCCTCGCTGTCACCACTCGGCTATGAAGTGGCAATATTAGGGCAGTCGCCCTGAGTACTCTAGGTTCCATACAATACATACCACGTCACCCTAACTTAGCTTGTGGTACACCAATTTATGTCT
>d7f2fa07-ba98-4e84-bbb6-83e21e2e230b_Basecall_2D_000_2d Marta_PC_default_sample_id_1040_1_ch267_file49_strand_twodirections FAST5/downloads/pass/Marta_PC_default_sample_id_1040_1_ch267_file49_strand.fast5
GTCTGCTTTTCTTCTGTGCCTCCTCCTTATTAAAATGCCGACCAGAACCCACAAAATGTGCAGCTATTACAAATGGTTCCCCCTCTCCTCTCAATGAACGGAAATCTGAGTCGTAATGGTTCCGTGGTCGGATTATAATTCCTGCTGCTGGGCATCGGGAGGAGCGCGAGTAGTAATCATGCTCTAACTTAGCGGCTACGGAACGAAGATCCGCTATTAGCAGCCAGGATTCGTATGCTGACTCTACTGGTGGTAAGCACAGGATCGCGTGTAACAAAGGTCTATCATACGGAGAGCAAATGTACAATTGCAAAGCGTAGTCAACTAGGGTGCGGCCGGTACGGTAGAACCCAGGGCGTGTAAACAGCCTGTGGCCAGGGCGGGCCTTCACCTTACTAGGAGGTAGGTAGATAGAAAGAAGGTGAGGAAGAATCAGAAGGTTGTTGTCTACTTGGAAACTATATCTCAGCTGGGATTATTAAAGGGACAAGGTCTCCACGTTGAGGGTCAATGGTATAACTATAAAGAAATGTGACTGAAAGCGTAGTCTAACAACATGTAGATTTGGTCAGCTCTCCTAAACCGTCACCTGCCTTGACCTATACGGTGCGATGAAGCAGAATGGCAGTATTCGGGCTCGGGCGCGTGCACTCAACCAATAAGAGTCAATATTACTGGATTGTGAGCCCGTTGATCATTCTGTGTTGC
>ba204991-07ee-4560-a908-6af5e020e52c_Basecall_2D_000_2d Marta_PC_default_sample_id_1040_1_ch102_file536_strand_twodirections FAST5/downloads/pass/Marta_PC_default_sample_id_1040_1_ch102_file536_strand.fast5
CATTTCTGTTCTTGGGCTGGTTATCGCTTAGACAAATCAGAAGCACTTGGAACCCTTTGATGGTTGGTCGAACTGAGCATGAAAATAGGGAATCCCCCTAAGTATTCTTATTCCGACACGTGGGGTCAACCAGGAACCTCTTGAGGAAGATACCCCAGTAAGGGTTGTTGTTACATAGCATGCTTCGTTAGCACTTTCTTATAAGAGTCAATCAGCTTCGCTTATGGCCGTGGAAAACTACGTCGGTTAGCTGATCACGCTCGCGAGATAGCTTCCAATTATAATACTATAAGCGGTTCAACCTTCTACCACCTTCTTCGTTACCTACTAGCCCCTCATTTACGACCGAGGCAGAAGGAAGCAGGCAGCTGGTTAAACACCATGAGGTAGCTCCCATGCATAGGGCGTCTCATACCGTGTCCTGCGTTGCATGGTGTTCTTTCAGTATTACACAGAATAGTCTCGTACCACATTATGATAGCGTAGAGGGTATCCACGGCGGGGCATTATTCTTGTTGATGCTTAGGCTTACAGCAACTCCGTTAGCTCTAATATCGACTCCCCATCACCTCGCGGGAGTTATAGGGACCACTACTTAGCCAGGTAGCCCAGCCCAGGTACGTCATTAAGCGAAGGAGATGAGGTAGAGACACAATTGAAAAACATATAACATATTTATTTCGTGTACTTACCAACCAGGTTGGTAATAATTCTTTATATTTCTGACAGCTCTTATTG
>92037b4b-9742-480a-a5d5-55d5a4cdc0c1_Basecall_2D_000_2d Marta_PC_default_sample_id_1040_1_ch426_file485_strand_twodirections FAST5/downloads/pass/Marta_PC_default_sample_id_1040_1_ch426_file485_strand.fast5
GACCTGATATTGCTTAAACTTCAGGGTGACCAAATCAGAAAGATGTTGATATAGGATTGGGTTCTCCCACCCTCCTGCTGGGTCGGAAAACCTATTAATGTTTCGGTTATGTTGTTAGCGTAATACTCCTTCTAGTACGGGCCAGTATAGGAGTAAATACGAAGCGCCCGGCTTGATCACCAAACAATAATGGGTTAGGCTGGCTGGGAGGTTTATAATTGATAGCAGGAGGGTTCAACCTTAGGAGTAATAATCTCCTCCTCGTAAGATCCCCCCAAGTCCCAGGGTAGAAAGATCTGCATAAAGAAATGGTTATTGTCAACGCTATTCCTGCAGGCGCGTGGACCTGCTAATCCGATAAACATTAGGCTCCTGGTGCCTGCTCCTCGATTCTACTATGGAAGGCTAGCGGTAGGTAGTAGAAAGAAAGGTGGTAGAAATTGACCACCCATTGGCTTATTTATACGGTGACGGGAGAGGGTATGGGGCTCCCGATCATGCTACGGAATAAATCGGGTTCATTCCAAAGCCAGAGATTAGCCGGCATGACTATAAAGAAGTCATAACGAAAGCGATCCTCCGTAACGACAACATTAGTGATTGCTTACTCCCTAAGAGAGTTCCTGGTTATTACCGGTCTTAAGCATCAAGAGTATGATATCGGGGAGTTCTAGCTATCAGTAACAAGTCAATAATAAGGCCTAATTCATCTTTATGATATTTGTACAATTATCGTTGTCTC
>a3e3baed-c2a2-4e88-bee7-ba2b4f1581ca_Basecall_2D_000_2d Marta_PC_default_sample_id_1040_1_ch213_file140_strand_twodirections FAST5/downloads/pass/Marta_PC_default_sample_id_1040_1_ch213_file140_strand.fast5
CTCTGTTGGGTTAGTATTATGGGACTGTTCTAATAAAGGACATCGCTAGATGTTATGCACGATTGGGAACTCCCTCCTGCATGAATGAAATGGATCGTTACGTCTGTTTCAGCCTGACTATGATAGTATTCCCTGCTGCTAGTACTGGGAGTGATAGGGAATAGGATACTGCTCCGGATTAGTACTGATCAAACAAACAATGAGTTCGTATTGGGATAGCAGCGACCCAGTCGTAAGTGATGGGCTAATCAGACAATGAGCATATCCTGGACAGCCCAGATGACCGGATGCGAGAAGGCTTGGTCAATGCGGTCTCTCGCCGGGCCCAGGGCGCCCTGTGACGGTAAAACCAGGGTAAGCGCGTGCCATCTATTGTGCCGCCAGGCTTACCTTACCTGTAGGGAAGCTAGTAAAATAAAGCGAAGAAGATGAGGAAACCGAGGTCGTTGTCTACGTGGGGAAAGCCTATATGCGAGCTCCAATGTTGAATGAACAATCAGTTTTCCAAAGCCGCAGATCCTGATGGTTAATTATAACAAGAAAATTAGCTACGAAAACGAGGACCTCCGTCTAACAAAGGGTCAGTTTGGTTACCTCTCCCTAAAGAGTTTCCTCGTTGACCTAACTCAGCTTGAATCCGAGAATGGCTTACATTCCACCAGCTCCGGGCTCAAGTTCTCAAAATAATACATCGACGATTGCATATCTTTATGGTTGGATCGTTCT
>5926cc83-b3c9-4349-b517-9b8c3c4c7485_Basecall_2D_000_2d Marta_PC_default_sample_id_1040_1_ch135_file38_strand_twodirections FAST5/downloads/pass/Marta_PC_default_sample_id_1040_1_ch135_file38_strand.fast5
GGAAACTTCGACTCTCCTGAGGGTGTGCCACGAGTCATCTCCCCCGGCTGCTCAATACGGAAGTGGTATTAATGTTTCGTAGTTGGTCAGTAGTATAGTAATTCCTGCTTAATGGGAGTAGGAGTAAAGGGACCCTTACGTGGATCAGGTATTAAACAAACAATGCGAGTTAGTATTAGGATAGCAGGGGGTTTGCTTAATGATGGTAGTAAATTAATCCCCTGCAACCATGAAAGCGGTAATGAGAAGTAGTCGTGGACCATACGGGCTCTCAGGGTGTCACCTGCCCGGGCGAGGCTCAAAGTTCATCCTGGTTAGGGTAGCTTAGTTGCTTGAGGAGCTAAGGTAGGCCGAAGAAGGTGAGAAGAAGTCAGAATGTAGCTTGTTATACGTGGAAGACACTATCTGGCGCTCGGGTCCTGCGCACTTGAGTTTACGGACACACAGATGTCATCTCTACGGATCTGACGCTACACGAAAGAATCTGAGAAAGCGACCGTGTAGGCCCTAACAAAGTATAGATTGGTCATCTCTAAGAGTTCGCTTTATAAGGTACGAGGTCCCAACCATGACTTAAGGGGATGTCCTACATCAGTAACAAGTGCAGGACTAACATCTACAGTTTAATTATACAATAGTTGGTTGTTTTACC
>11700b02-a83c-4c4f-b68e-71b9f5f97a9b_Basecall_2D_000_2d Marta_PC_default_sample_id_1040_1_ch362_file260_strand_twodirections FAST5/downloads/pass/Marta_PC_default_sample_id_1040_1_ch362_file260_strand.fast5
GCTTCCTTTATCCTGCCAGAGTCTCGACTTCTAACTAAAAATCTAAAAGATGTTGGTCGAATGTGAATCTCCCCTCCCTGTAGTATGCAATACGACGGTATTAATGGTTCCATGCGTTCAAGGTAGATAATTCCTGCTGGCAACTCTATGAAGTAGGAATAGAATTGATCGGGCATGCGTAATGACGCAACAAAATAAGGGGTCGGGAGTATTGGGGTAACTTCAATGGGGGGCAGTCGTAGTGTAATGACTGGTGGTAATAAATTAATGCCCTAGTGTAAATAGCTACCAAGAGCTAATGGCTCGGGCAAAACATTATATGTCAACTGAGGATCCTGCATATGGGGGTCACGTAAGGCGCTAGGCGTTAGTAAATGCGCTACGTCTCTCTTCGCTCTATCCGCAGGAGCGGGTAGTAATAGAAGAAGGTGGAAGAAATTGAAAGTGATTTGTCGGCTTATGAAGCTATGGTGACCGAGGCGGGTCGTATCCACGCTAAGCGAAGTCAGCTTCCAACTAAGCTTAACGTGCTCTACGATAAAAGCTATACGGAAAGCATCTATGGCAAACATAGTACCCCGAGTTCGCCTCGACAACCACTCGTTATTAACCCCCCGTCAGTCTACGACCATGAATACAGCGAGACCTGTGGCAGTTTCTACAAAGTAATACACGTCATCATAGACTACTAGTAATAGAGTTAATATTGTACG
>f122be7d-9108-4870-a649-3f6be8dc7524_Basecall_2D_000_2d Marta_PC_default_sample_id_1040_1_ch109_file54_strand_twodirections FAST5/downloads/pass/Marta_PC_default_sample_id_1040_1_ch109_file54_strand.fast5
CCGGCCTGTTGATCATGACTGCTTAGACTTCCGGGTGATAAATGGCACGCTGTTGGTTGGAACCGTGGTTCCCCTCTCGTAATGGATCAAAGGCGATGATCAGTTTTCGTCTGTTAATAGTGTAGCAGCCTTCCTGCTGCCGTATACTGGAGGCTCTGGAGTAGGGGACGTAATCTGGATTCATCGGCCCGTAAACAACGGCAGTCTCTATACTTAGAATAGCAGGGGTTTACTTAAGTGATATGTAGGTAAAATTACTCGTGCACGATCATGATAGAGGGACTGACTATGAGAAAATAGTTGATCCTATGGGCGCCGACCCTGCATACCCCCCGGGCATCGGGCGGAGGGCCAACAGTCGATGCTGTGCCAGCCCCTGCTTCGGGTCTGAGGAGGCTAGTAGTAATAGAAGAAGTAGAAGAAGTCAGAAGTCGTGATGTTATACGTGGGAAGCTATATCCGGATAGCGGATTGGCTTAAAGGACAAGTCATATTTCCAGACAAGCGCGTAACATTGATGTATAACATAAGAAAGTAGGGCAAGCGACCGTTATCACGGGGTAGCGTAACATTATTGTAGCCCGGAGTCTTCTAAAAGGTTCTCACGACCCCACTTGAAACGCAATTAGGGCAGTTCCTAGTCCGCCGTAATAGTGCCACGACCAAGCTAAAGCCCGTGCATATGGTTGACTACCAATATGGTTGTGC
>4b75f941-3160-4483-9fec-2755ecf36997_Basecall_2D_000_2d Marta_PC_default_sample_id_1040_1_ch52_file193_strand_twodirections FAST5/downloads/pass/Marta_PC_default_sample_id_1040_1_ch52_file193_strand.fast5
ACTTCTTATCATATATTGCTTGACTACACAATCAGGCCAAGGGTTTGAAATCATTTACTTATATTATTTGAATTGAGAGTCATAGTAGGAATCTCGGATACTTCTCTCATGCTATAGGCGTCCACGTAATAGAGAATATCCTTTTAGGGAGATAAGATCAGTACGGATGTTGTTAAGCCCATGCTTTCGTTACCCCTTTCTCTTTATAGTTATACCAATGATAAGATGCATTTGGAAACTGACTTGTCCTTTAGATAAGTCGGGATAGCCAGGCTTTCCACGTATAACAACATAAGCTTCTGACTCTGCTTCCCGCTTCTTTCTTACTACCTACTAGCCTCAATAGTAGAAGCAGCAGGGTGGGCAGGCGGCCATAACTGTTGGCTCGCCTAAGCATAGTATCGGCCCCCATGCAGGAGCCTCAGAAGTTGTAATAGCTTTCTCATTACATCTGTCGCGCGTATCATATTGCTTTCAAGGCAGGCTTACCACTTTTTATTACCACTGAACCGGCTCCGGTCCTATAACCCGACTCCGCTCGCGGTTTGTTGATGAACACGATCAGAGCAGTATTCTACTCCTATCATTCTACCCAGATGAGCAGGGATCATAGTATTAGGTTAACACCAATAACGAAACATTAAGCCATTTGGTCAGGTTAAGAGGAGGGAGATACGATTTGGACTAACAACTTTTGAGCGGTTTTGACTTGGACACCTGAAGTTTGA
>fc56734f-8431-493f-bb68-807308b317dc_Basecall_2D_000_2d Marta_PC_default_sample_id_1040_1_ch213_file117_strand_twodirections FAST5/downloads/pass/Marta_PC_default_sample_id_1040_1_ch213_file117_strand.fast5
GCTGTGCTCCCTGCCTGATATTAGTACACTGTGACACGCCAGAACCCACCACATTGGAATCCGTCGGGAGTATTTGAGAATAGCTCAGCAGGGATAGGTGCATATCCCGCATATCTCTTTATATTCGGACACGATCCAATCGTAGAGGAACTCTGCGGGAGATGTACACAGATTTACAATGGTTGTGTTGGTCAGCACCATCCATTTTCGTTATAAGCTTCTTTATAGTCATGCCTTACATTACTGAGTGTTGGAAACTGACTCTCGTCACTTCAACTATCCATCTACGAGTAGCCTTTTCCACGTATAAATACAGGCTTCTGACTTCTAACCACCTTCTTCTACTACTACCCCTTCTGCATAGGCACGCAGGAGCAACAGGATGACTGTTAAATGAGCCCATGGCAGGTAATTGCCCCGGGCAGAGCCTCTCAGTTGACAGCATATTTTCTTACTTCGCGTCGCTCTGTGATCCAATCTCTTAGGCAATTAGATTGATACTAAGATGGGCTACTAAACTCCTCGATGGCTCACATATCAAAGCCCCATATTATTTGGTCGTGCACGCTATCCATTACAGCAGTCGGCTCCTTTTACCATCACTGGGGAGTTCTCGCAGGAATCACGCCATATAGACTAAAGAACGAATAAGTGGCTCGCCTTCTGATTGACCCGGGAGGCTGAGAAGGCTTACATCTATAAATATGTCCTTTACTATTAACATAAAGGGTA
>b4b0a0c0-a563-4f89-a812-22d85b4b8011_Basecall_2D_000_2d Marta_PC_default_sample_id_1040_1_ch98_file82_strand_twodirections FAST5/downloads/pass/Marta_PC_default_sample_id_1040_1_ch98_file82_strand.fast5
GGAATATGGTTATCGTCAACAATCGAGAAGATAACCTGAATCGTCTATGCTGCTTTGGAACCTGGCACCCAAGTAGGAATTTGGGGGTACTATTCTTATTCGAGGGCAGTCTCGAAATCGTAATAAGAAACTCTGCGGGGAGTAACCAATCTACACAATGTTGTGTTGTCAGGCACTGCTTTCGTTAGATTTTTTCTTTATAGTCATGCCGCTAGAGTCGTAATTGGTGGCTTTGGAAAGTGGCTTTACGGTCCTAATGAACCCCGGGTACACCCCCTTCCACGGTATAAATAGACCTAAGCTTCTGACTTCTACATGCTTTCCTCTACAGCCTATTCGACTCCAGGTGAAGCAGGCAGGCACAGGATTAAACGTTATCCTCACACATTAGCAGGTAATTAGCCCATGCAGGAGCTCCAGTCGACACTAACCATTTTCTTCATTGATGTGTCTTTGCATTAGGGGCGATTAACTTTATCAGGACGTGATCAATATAAACCTCCTGCTATATCACATATGGCAACTCCATTATTTGTTTGATCAGTACCGTAGAGCAGTCTACCTTTTACTCCATACCCCAGTTTTCCGCAGCAGGAATCACCATACTAACAGACCGAAACATTAATAACTACCTTTTTCTTTGACCCAGCGGAAGGCTGGGCGATCAAGCTATATCAACATCTTTTCTGATTTTTTATAGATACGCATAAGTTGCTATC
>8cad86ef-ec55-4e66-8316-5e62e9c99cb9_Basecall_2D_000_2d Marta_PC_default_sample_id_1040_1_ch175_file399_strand_twodirections FAST5/downloads/pass/Marta_PC_default_sample_id_1040_1_ch175_file399_strand.fast5
AGTCTTCTGTACCTCCTGGTCCTTGTTGGGGAGGAAATCGAAGGGTGTGCCTGGGATTGGGTCTCCTGGGTCGGCTGGTAGGAGCGCCCTTAATGTTCCTTGCCTGTTGTAACGTCGGGCTTACGATTACAAAGAAACGGGGAGGCCGATGGTATCGGCTATCACTTGGCTAACAGAACTAATGGGAGTTTATAACTGTACCAGGGGCATTTATGCACCTATAGAGTGTATGACTACACCTGTACAATCACCGCCTAGATCAGCAGCACATAGCCAATCGAAGCACGCCGCGAGCCTTGTATGTCAACGGAGCTCTCCTGCATGGGCGTCAATGGCTGGTAGGCGATCATCGGTTAAATTACTGTGCCCTGCTCCTGCTTTTCTACTATCTCAGAAGGCTAGGTGGGTGAGGAAGGAACCTGGTGGTGAAGTCAGAGGCCTTATGGTATTTACTGTGGGAAGGCTAACTGGTAGGCTTCCGAGTCGGTAAGGAATCCACCATTCCAATTTTCAGCACGAGGATCAATAAGCGAAGTAACACTAGGAGGTCAACGAAAGCCCGGTATAGCAACTGGACGCACTCGTTACTCCTATTATTGGACCCAGGATTCTTCGGACTTGGCAACTTCCGCTCGAATACGAACGTAAGGGGATGTCGATACTCCATATTTTCAGGGCTACCCCTGCAAGATTTACCAAGACTGCTTGTATTGCAGTCTTTATACGTTAATAAGATAGGGTATTA
>1a64219c-1d50-44e8-9791-b120173fc7cb_Basecall_2D_000_2d Marta_PC_default_sample_id_1040_1_ch140_file491_strand_twodirections FAST5/downloads/pass/Marta_PC_default_sample_id_1040_1_ch140_file491_strand.fast5
CTCCTTCCCTCCTTATCCTTCGATATCTTCAGGCCTCCCGAGGAGTGCTGAGGACTTGAGCATTCGTCAGGTAGTGAACGCGGCAGGATTCTCATTCAAGGAGGAGGTCAACGCTAAACCCCTATAGGTGTTGTCAACGAAATCGTCAGTTACGCTGTTGGTCGGTTACCGGCTGCTCCAGGAGGCATTGGAAACTATCTCTGGTTACCTCGTCAGTACCAAGCAGAGATACGTCCGCGTATAGGGTAACGACAGGCGCCATTTAATACTGTTATTCCAGATATAGGGTTCTTTTGCACCGTATAACAACATACGCGGGATTTCTCCATCCTGGGGCGGGGAGAGGATATGAGGGGCCTCCACAGTGTTAACGCACCCCTCGCTGATGATGACTGATAGGCTCGGTACAGGAGCACAGTACACATGCCCCTATCAGTTTTCCAGTCAACGTAATCCATTTAGCCGGGATATGTAGCTGGGCCCAATTTGGCGCAAGTGAATTTCTATTACCACCAGGATGGACAGTAACACGCGATGCTATATCCCAAGCATATCAAAACCCCCATTGTTTGTTAATCAGTACTAATACTAAGGGACTCTTTACCCTCCTATGATAGCCCAGTACTAAGCAGGAATTACTGGATGACTACCGACTGAAAATGATCGGCCACTTTCTCCTTTATTCGTATGCCGCAGGAGGGAGATCCAATTCAATAAAACATCTTTGATTTTATACCTGTTAACACTACACAGGCATGTCGTAAT
>e39a36cb-5c3f-4c63-9d79-3964fb0562c6_Basecall_2D_000_2d Marta_PC_default_sample_id_1040_1_ch243_file84_strand_twodirections FAST5/downloads/pass/Marta_PC_default_sample_id_1040_1_ch243_file84_strand.fast5
GATTTTCTGTTCTATGACTGCCTGGTCAACAAAAATCATAAAGATATGCGAATCGTGCTGATGGTTGCAATGACCAGGAGTAAATATGAATGCGCATACTTATCCTTGGAACTGAATTAGATCGTCAAGAGGAATTCTGGGAGCCCGTACGCCCTGATTGTTGTGTTGTCAGCCCATATGCTTTTCGTTGATTTTCTTGTCGAGGTCACCGTAGATTGGTAGCTTTGGAATGGACTTGTCTCGTCGATAATGCGCGATAGAGGCCTCCACGTTTAAATGTAGACGCTACATTCTGACTTCTCCCAAGGCTTCTTCATCACCCACCCTCTCTTCCAGGGTACCGCAGGCGCAGGCACAGGATGACTGTTGGTACCCTCACTAAGGTACACGCTATCTACCCATGAGGCATAACGAGTCTACCCTCATAGATTGTTGAGTATCCAATTGCTAGGTAATTACCGTTGCCAGGATCATAAGTTAACTGCCGCATGATGGCCTCGGCAGTCAACTCTAAGCTCAGGACCAGTATTTGTTCATTACAACCAAGGTCAGGAGCTCCTTCACTCTAAGCCTGAAGTACTAGCCGAATAAGAAATCACGACCTATTAACATAACGAAACATCAATATTTTCTTGATGCCGAAGAGGGGGGAATGCGATTCTGACCAACATCTTTGATTTGGTCTGTAACAGGCATGTCATAGTTTATTC
>410a785e-7afa-427c-b1b8-06d30ab4c076_Basecall_2D_000_2d Marta_PC_default_sample_id_1040_1_ch386_file112_strand_twodirections FAST5/downloads/pass/Marta_PC_default_sample_id_1040_1_ch386_file112_strand.fast5
GCCTTCTTATTCAGTATGCTCTTCATAGCACTCAAAATCGACATATTATTATTAGAGTGCACTGTGACTCCCCTCCCTGCTCGGCTTACGGAAGGACGTATGACTCATCTGCCTGAGGTACGTGTTGACTTCCTTGCTTGCACTGGGGTACTACTCGTCAGTAAAATCAACCTCGGCAGGGTGACGCAGGAACACAGAAACTAATGCTTAGTCATCTACTTGACTCTATCAGGCTGGCATTTAGTATCCAGGACCCCGTCATGCTAATAAACTGACGCTTGAATCGGATCTACTTAACCACCATAAAATCATGAGAAAATAGTTATGTCAACGCTAGTCGCTGCCCGGCTACATTATGTCCGGGAGGGCCAACAGTTCGATCCTGCACCCTGCTTCTACGTAGGCAGGCTAGTAGTCAATAGAAAGAAAATGCAAGAAGGTCACCGCATGTATATTGTTATACTTGGAAAGCCATATGAGACCCCAAGTGGCTAGACACGTGAACCATTCCCCACAACCGCCAATCCTACTGTATGACTAACAGAGAAGTCCTATAACGCAAGCGACCTGGCTTTTTTAACAACAACATTATAGATTGTATACTTCCTTAACACAAGAGTTCCTCGTCTACGACTCAGGTCGGAACGAAGCACTTAGGGCAGTTCCTACCTGGTGGGGTCAGTTCCAATAATACATAAAGCCGCAGTTGTCTAGATTAACCTTTGTTGACCACGTTCTGTTCG
>51bc4fd8-f2f0-42ad-a52a-091f67c24053_Basecall_2D_000_2d Marta_PC_default_sample_id_1040_1_ch457_file320_strand_twodirections FAST5/downloads/pass/Marta_PC_default_sample_id_1040_1_ch457_file320_strand.fast5
GGAAACTCTGTGCTATCCATGCCCCACAACATGCATCGTCATGACTTGTCGAACCGGGCAGCTGAGGAATTGGCTTCCAATTGACTTCGGCACTACCCTCCTAGTACTCCAGGAATTTTGGGAGATTAAAGCCCCATGACCATCGATTGGTTGAGGGATGCTTCGTGCCCACTCTTTGTTGGTCAGATAAACTACAGGTGCTCGTGGCCTTTAGGAAGCTCTGTGCATTGCATCGTTTGGAGCCAGATAGCTTTCCCACGTAACACCAATAAGCCGTACTGGGTGTTACCACCTTCTTCATCTACCTACGCCTCGCCTGGTCCGACCGCAAGAAGCAGCAAGAGGATAGAACTGGTTTATTGCCCGCGGTGGCATCACTGAGCCCGATCCCAGGCACGACACCAGTCCCCCTCACTTGTCGCCCTCACAAGTCCTATGGTAATTAAGTCGGCCGCTAGCAGTCAATGCTCCTTACAATCGGCTAACCCACCGAGAGGCCTATACGAGGCCGATAGAACAGCGGTGGCTTCTTGTCATGCGGGCTCGGGCAATGGTTTAACACCAGGCCCAGGAGGAATTACCGGACAACCATAACAGCAATATGGCTCCTTTTCTTCTTTGATCTAAGCGGAGGTGGGAATAGGATTCGCTCGACAAATCTTTAAGTTTTGTGGTTCTGACTAGGCAAAGGGAC
>526a1202-771c-4d8b-b38d-7738c984b501_Basecall_2D_000_2d Marta_PC_default_sample_id_1040_1_ch162_file138_strand_twodirections FAST5/downloads/pass/Marta_PC_default_sample_id_1040_1_ch162_file138_strand.fast5
GAAATTCTGATCATACTGCAATGATCCAAACAGGACAAGTGAGGGTTGTACTTAGAATTACGGGTCTTCCCACCTCCTGCTGGATTAAAGAAGGTAGTATCCTGTTTCGTTGGTTAATAGGTACCTGGATCCCTGTAAACCCCTGGTAGGCATCGGGGGACCCGTAAAATCCACTGATGGATAGCCTGGATCAAGCCAACATGAATATTCAGTCCTTACGGGATAGCGGGAGTCGGTCGTACGACTGATATGACATCAGAACTGCCTCAAACTTAGGACAGGTCATACAAGGCCCGCGAGGGACGTAGCTGGCAAAGCCCTAGTCTCCTCGATCGGCGGGTGCATACCCGGTGACATCCTAGTATCAGAAGGGCTTCGGCTCTTCGGCTGCTTCGCCGCCTTATGGAAGTAGAGGGTAGGTAGCTAACAGAAAAGAAGATGAGGATCAGAAGTGGTTGTGTTGGCTTACTGTGGGAAGGGTACCATAGCCAGTGGCCGCGCCACAATCAGTTGCGCCACGGTAACATTACTCCTCACGAGATTAATAGGAGGCACCTGAGTACCTACGATAAATCAACATTATTATGACACGGAATTTAGGTATGTGTAACACGTTAGCAGTTTGGAGGCCCATCCTTAAAAGAGTTCGCGCCCATTCCTGCTCATTGAGAGCTCAAACCAAATAGGGGATTCCATATGGTGCTCAAGTTGCAAAGATTACCGGTTCTAATTTGGTTGATCTAATACATTGTA
>81810128-625d-4af6-b80c-b5364fae9163_Basecall_2D_000_2d Marta_PC_default_sample_id_1040_1_ch330_file53_strand_twodirections FAST5/downloads/pass/Marta_PC_default_sample_id_1040_1_ch330_file53_strand.fast5
TTGTGCCCATCTGCTTTGGCGTAATAACAGCGGAGGACCATGGAAACTGCCCCCAGACCTTATTACTTTGGCAATAGCCCGTATCAAATACTGGGAATTATATATCTCCGCAGGAGAACGCGTTGGACACATGGTGTTACAAGGTATAGAAATCCTTTGATTGAGCATACATTTTTGGTTAATCCATTGAGCCTGAGTGCTCCAGTTGAAGTAACATTTGCTTGATAAGTACAGGGTAGGGGACGGGGCCTTCGAGTAACATTAAGCCCCTAAGTCGTAATGGTCGCCCACACTTTGGTTCCTCGACTTGTCATAGAACCCACGAGCATCGAGGCGCAACCACTCGTTGGTATCGCCCCTGCCCATTACTATCGCCCTGCCTCCCATGAGAATAAGGGACGCATTATAAGCCATTTGACTTGTTGGCTTCCTACCATCTGTGATTAATACCCTGAGGCCGCAGGTTCATATCACGACCTATTTTCAATTACTTAGCCGCCTATCTGGTAAGGGCGCTAATAACCCCGCACTACGTAAGCCCGGACCAAATCTCTTTGGTTATTACATCCTTACATAGCAATGCCCGTTACTCCCGGCCCGAGGCTCCAGGAGGAATCGCACCTCAGCGGCTCCCAGAGTCATGGATTCAATGACATGCTACAGGAGAGATGAGCGAAACCCAATTAAAGTAATGATGATTTTCTCTTGTTGTATCGGAGCAGGAGCACTCGAGGTTTAACATTCTGTTGACTTGATTTGTATCTAAGATAGAATATTAT
>ec2a969a-cf69-4705-a0c0-f64cba5d2cf8_Basecall_2D_000_2d Marta_PC_default_sample_id_1040_1_ch415_file643_strand_twodirections FAST5/downloads/pass/Marta_PC_default_sample_id_1040_1_ch415_file643_strand.fast5
GTTTGCTGGTCTGACAACATTAATGCTAACAGAACCGGAACCTTGAAACGGTCCTGCTTGCATACGGCACGAAGATAGGCGAATATCCTAAGTATTCTGATCCATAGCGAATTAGTGATAACGAGGAAACCTCTCTTAGGAGAGCTAACCAATCTACAATGTTGTTATAAGGGGCTGCTTTTCGTTATAATGTTCTTACCTTGATGCCTATTATAATGACCTCGTGGGAAATCTGACGAGTTCCTGCATGCATGCGCTCGAGATAGCTCTTCCACGTAAATACATATAAGCTTCTGGTACTTCTACCACCTTCTTCTACGACCTATTGCGCCCTTCAGGCGGCGAAAGCAGCAGAAGGCATATTGCACGTATACTCCCCATGGACCTATAGAATGGAGGCCCCGTACGCTACCGTTGGATTAATTGACAATGGTCTTTCGGATCAGGCGATCCGCTTATGACTAAAGTGGTAGGGCTTAATAATACTATGAGACTCAGGCATTATTTGTTGCATACCAAATGCCCCGTTACTCGTCAAGATGAACCTCTACCCAATTTGCCTAGAGGAAGTGGCGCCTAGCCCGGGGATAAGTAAGCCTGTTGGTTGTGTACTCAGGGAATGAAGTCACGGAGTTACACTATCAAATACGACTTCCAAGAGTGTTGCGTCCTCTAAGCCCAGTGCGACGGTCTGTCAATACTGTTGACAATGTCAGCTTG
>d1cb4cce-e9dc-4545-983d-516d988d8189_Basecall_2D_000_2d Marta_PC_default_sample_id_1040_1_ch353_file443_strand_twodirections FAST5/downloads/pass/Marta_PC_default_sample_id_1040_1_ch353_file443_strand.fast5
TGACTGCTGCAATGCCTGGCTAAGTAAAAAAGTTATTGGCGTAGTGAACCCCACTCCCTCCTGCTGAACCCAAATAACTTACATATGTCAATTGCTCCCTGCTACTCCTCGTGTAATGGTGGCTGACTAGGAGAATAACTAGGAGCGAGCCTTATGACAAATCAAACCTGGCCGCTCATCCATGGAGTGTCGCATATGCGGGACGGGATCTCGAAGTCTATCATATACTGGTAATAAATCGTAGAAAATCGTAGTGTACGCGCCTCATCTCATCCGAGATATAGTCGTGCTGGGCGCGCTTAAAATGCTCCCCACTCTGTATGCTTGCTAGTGGACGAAAATAACGCGTGTGGGTACTGCACTAAGCGCTGTAATTGCTACCATCCAAGAAGCTCAATAGCTGGATTTGAAGAAAATGAAGAATCTATCTAGCAACATTATATTGTTACTCTAGTCAAAAGGAGCCCTCTCTAGGTAGAGTGATCAGCACCGTAAGTTGTCCCACTCGGGGTTACTCTTATACAGGCCCAAGAAGATCAACTATGCGAGGCAACTAGTCCTACGTACCGCTGCTGG
>7668c56c-4758-4159-b2d9-eedf626b64fb_Basecall_2D_000_2d Marta_PC_default_sample_id_1040_1_ch36_file389_strand_twodirections FAST5/downloads/pass/Marta_PC_default_sample_id_1040_1_ch36_file389_strand.fast5
GAATTCTTCCTCGTGCCTTGATAATCGACGCCATAAATATTGGCGAATCGGTTGTGATGTAGTCGTGAATGACCCCGGCGACCTATGAATCCTCCAATAGTTATCCTGTTTCAGCCCAACGATCCACTTAACCCGGAATCTCTTAGGAGGACTCAAGGATGCTAATCGTTGTCCGCTACACGATCGTTGCTTCCATAGATTTCTTGTCTGACGATGTAATCCTGTACGTGTAAATGTAATGTGTTCCTAATTGCATGGGCTCGTTACGTGCCTGACGGCCACGACCCCGCCCGCTCCTGGACTTTCCGCCAATCTCCTCCTAAACTACTACCTTCTTATTCTCCTTCTTGTTTGACGACCTACTGTTAAGGGACCCATCGAGAAGCCTATGCCAGCATCTCTGATTTTAATCTCTGGGGCTTACGACTATCACCCCCTGCAGGATAGACCGTGTATTCCTATGCGTTAACCTGTCGTGCTCTGGTGTGTGCATCGCGTGCGCAGATTAACTTTATCTACCACTATCTTACTGACATGACTATGACATCTCCTCGCTCAATGATAACTGCATTATTTGTTGTAATGTCGATGGATTACATATGCAGTTATCCTTTACTCCTATCACTCCCGATTCTCGCACCTCAAGCACGAAGTCTACGATAGCTAACATAACTGAAACATGACTGACTACCTTTCTTTGTATACGGGGGCCGCAATGAGGCGGGTAACCCCACATTCCTCTGATAAATTTCTTCGGTTTTTGTGATTATAACACTATACAATTGCTATTTACAGAAAAGGCAGAACCAGAGGAGTAGTGCATTAGGTCGCCGCCTCATGCTGAGTCAGGAACAGACCATTAATGGTTCCGATGCGGTCCGTTAGTATTAGTTAGTCAATGCGAGGGAAATGGGAAATAGATAGAGGAAAACAGAGAACCCCGTAAGGCGATAGTAATCAACAAAATACGCCAGGCAGTTGAGGTATTATGCGACTACCTACGAGGGAGTTGATCACCGCTAACATTAACCAGCCCCTGCCCCGTAAGAGGTGCAAGATAGAAGGCAAAATTCAGGAAAATTCTGTCAGGGCAACGGTGAAGGATGCTGCACATGGGAGTAATAGTCCCCGGGCTAATTAAATAGATATGCGGCTGCTTGCTGGGAGGGAGGCAATCGGGCAGGCGGAAGATAGTAGGAGGTTACAAAAGAAGGCGGTAAAGATAATGATGGTCGGATAGTGAAGGAGGTATGGGCTCCGAATCAGTGCCTAGGAACAGGACATGCTGTCAGATGCACGAGTTCACGTAAGGAATAGTAAGGTAACGAAAAGGTAGACAGGAAAAGCATGGGAGTGGACACAACAACATTATCCGTGATCCATCTCCCAAGGAGAGATTCCTCCAGTCAGCGGTCACGGGAGGCCAGGAACATTAAGAAGTCGGGGGATGGCTGCGGAGCCGGTTACCCGCAAATACATAAGGACCATGCTAAGTTTTGAGGTGATTTATGACCAATTGTGCCCTA
>ceca4be9-1b70-43f4-9d1e-8abf186a8bea_Basecall_2D_000_2d Marta_PC_default_sample_id_1040_1_ch156_file611_strand_twodirections FAST5/downloads/pass/Marta_PC_default_sample_id_1040_1_ch156_file611_strand.fast5
GAAACGTGTTTCTGTCCTGAGCTATCTGGTCAACACGGTTACAGATACCATTGGAACCCTTTACTTATTATTTGGAACTTACCCCGCAGAAGGCGTGAATTCTACCCGCCTTCAAGCGGGGTCCATCAACGAGGAATCCTTTAGGAGATACTACAAATCACCTAATGTTGTTGTCATAGAATCGTTGCTTTCTATAATTTCTCTTTATAGATTATACCAAACGACTTGGCGGCTTTGGAACGTAATGTCCCTTTAATAATCTCCAGAGATAGCTTTCCCACGTATAATAAACAATAAGCTTCTGACTTCTTCCACCTTCTTTCTATCACTACCTCTCCACACCGGCTCAAGAGAGCAGAAGGCCTTGCGGGGGATGGATTTTGGCTAACCCCGCCGCACTATTAGCCCGGGCACCAAGCTTCATAGATTTAGCTCATCCGGTTAATAGTGGCCCTCCAATTTTAAGGATCCGGTTATTAAGGATAAGTGGATATAAACTCCGGGCCTATATCCCAACCAGGCCAACCTCGATGTTGTTGATCAGTATCTACCGATGAGCATACTCTCTTTGACTCCTAGGACCCTCCCAGTATCGCCGCAGGAATGGCTATATCACTGAACAGAGACCGAACATTAATACCACTTTCTTGTAATGAGCAGGGAGGGGAACAGCAATGCTACAGACAACATCTTTTGATTTTATTAAGGACCATTAGC
>282c6a22-0076-4561-87c3-02e7b40c2412_Basecall_2D_000_2d Marta_PC_default_sample_id_1040_1_ch28_file525_strand_twodirections FAST5/downloads/pass/Marta_PC_default_sample_id_1040_1_ch28_file525_strand.fast5
GAAAGTCTTCCGGACCATGGCTGTTATTCCCCATTGGCGTGACCAAATGACCGTAGCTGGATACGGAAACTGCCTCTGTTCAATTAATTGTACGTAGATGAGCGTCGGGCTCCTATCTACATCAGGATTCCTGCGCCTTGACGGGGAGTAGAAGGCTATGCTGGTAATTAGTACTGATCAAACAAACAATGGAGTTAGGTGATCGGAGTAACCCGCATTTATAACTTAATGATGGTGGTAATAAATTAATTGCCTAAAATTGTATGGACCACCATACCTAAATCTAATGAGAAAATAGTTATGTCAACTGAACTCCTGCATGCTAAGTTAGCTGCCCCTTAGAGGGTATAAACAGTTCATGCTTCCAGCCCCTGCTTCTTGTAGCTTGGAGAGGTAGTAGCTAATAGAAGAAGCGTAACAGAAGAGTCGAAACCGTGTGTGTTTACGTGGAAGGGTAGTATCTGAGGCCAATTATTAAAGAACCCACGTCAGTTTCCGACGGGATTAGCTTCGGTAACTATAACAAGAAAAATTAACGAAAGCATGGGCTTTAACAACAACATTATAGATTTGGTCATCTCCTAAAGAGTTTCTCGCGGTTGATCAACTCAGGTCGGCTGACGGAGAAACATATTAAAGAGTTCTACCACCTGGTACCGCTGTAACAAGTCAGATAGACCGGCCGATTTGAGGTGATGGTTAATGAGTTGTGTTGG
>5420895f-6c81-4f25-9798-55054b3e9846_Basecall_2D_000_2d Marta_PC_default_sample_id_1040_1_ch197_file306_strand_twodirections FAST5/downloads/pass/Marta_PC_default_sample_id_1040_1_ch197_file306_strand.fast5
ACGTGGTCAAATGATAAATGTAATGTACCGTAGAGATCGGCTTTGATGGTTTGGAAGTCCCAGCAGGTAGTAGGAACTGCCGCATACATGCGCCGTAAGCTCAGTTAGTGACACGAATGCTTTAGGAGAGGACCAACACGTAAGGGTTGTTGTTAAAGCAGCTTCGTCTTACGTCTCCGTCTACAGTCAACCTGATGGCGTACCTGAATGACCCTGTGGGAAATGATCATTCATGCCTGATGCACCCAACCAATAACGTGCCGTACAGCCCCACATGCTCCACGTTGTCAGCCTCCCTACTTGTCCGACCCAGCAGAAGCAGGCAGGAGGACTAGTTGGTACCCCATTAGCGACGGATCAGCCAGTAGCAGGGAGCCTCAGTGCACATACGGTTCCACTACATGTGCTATATCAATTGCGTGTCAATAAGGGATGACCACTATTATTACCGGTAAACCCTCCCGCTCCCCCCACCTGACGCACCCCTGAAGTCGTTGGTTAATGGATTAGGCTGCCCTAGAGGTGCGTCACTCCCACTGATACGAATACGACGAGAGGAATTGTAAATATACGTGAAGGATAGAACGACCCTTTCTTGGTATTCTTGGCACGAGGAGGGCTACTAATTCTATAACAACATCTTTACTTGTTATTACCGCTACAGTCGCTTTA
>6b6d1dd0-b672-4386-96eb-fbc82e4565a2_Basecall_2D_000_2d Marta_PC_default_sample_id_1040_1_ch461_file400_strand_twodirections FAST5/downloads/pass/Marta_PC_default_sample_id_1040_1_ch461_file400_strand.fast5
CTTATTTCTTAGCTCTTAGTGCTAACAATCATAAAGATGCGGCACGTCCCGTATCTGTATTTGAGACTGTACCTGAAGAGGTAGGAATTCGCCCTAGCATGACTTCACCCTTCAATACACTGGCTTAGTCAACGCGAGGAACTCTTTTTAGGAGAGTCATGACCAATCTATAAGCTGTTGTTAAAGCCCCATGCTTCGTTATAATTTTCTTTATATAGTAACTAAGCTAATTGGCGGCTTGGAAACTGACTGTTGGCCTTTAATAATTCGCGATGCGAGATACCTTCCACGTATAAACAACAGCGATTGCTCAATGCCTCTCCACCTTCTTCGTACGCTGAGCTCTCCACATAGTAGAAGCAGCGAGGCACAGGATGAACTGTTTGCGGCCACTAGCATAGGATCTACCATGCAGAGGCAGCAGTTACGACTACTTTCTCATTGGATTAGCTGGTGGCTCATAAGGTTTTAGGGAGATCGCATTTTATTACCACACCATCATTAATAAAACCCCTGCTATATCCCAATACTAGACTCGCATGTGTTTGTGTTTGATCAGTACAGGATTAAGCAATACTTCTACTCCTGGCTACTCCCAGTATTGTTGCAGCAGGAATTATACCACTATCAAACCAGACCGGAAACATTAATATCGTTGTTCTTCTTTGATCCAGCAAGAGGGGATCCAATTCTGGACCAACATATCTTTTGATTTTATTACCAGGTAAGGAAGTGTTGGCCAGGTAT
>e301e494-cda7-42e0-9f9e-10141338f329_Basecall_2D_000_2d Marta_PC_default_sample_id_1040_1_ch227_file616_strand_twodirections FAST5/downloads/pass/Marta_PC_default_sample_id_1040_1_ch227_file616_strand.fast5
GCTTCTGTCGCTGATAATGTTAAACCAACAAATGAAGATATTGGAACCTTTACTAGGGTCATTGAATAGCCGCACTAAGAGATAGGTAGGGAATGCCCCAAGATTATCATGCGGGCCGCCGTCGATCTATACTGGAAACCTCTCTTAGGAGGTACAGAGATGGCAATATGTGTTGTTACATGGGAGTTGCTTTTCGTAGCGTGATTCTGCCCCGGGCTGCGCGGGCTTGACCCTAGTTGGGAAGTGGACTAGTTTCGTCCGCTCGCTATCCAGGCGAGACCCTTCCACTATGACAATAATAAGCTCCACTGCACTACTCTTCTACGTTGATCTTCCCTCGCCTATTGCGTAGAAGCAGGAGCAGGCACAGAATGATGTTGGCTCCTCGATGGCATAGATCAGCCCATGCAGGATAGGGTCACATACCAATATTTTCTCTCTGCATTAGCTGGTGTCTTCAATCTGCGGGGCGATGATTAGCCCAAAGTATCAGCGTACTATAAATCTCGCTATATCACAAGGTGAACTCCAGCTTTGTTACCATCACAGTACTAAGGGCAATCCTAGTTTATCCTCCATACCTCCCAATATTTAAGCACGAGGAGAGCTTAACAGACACCATGAAACATTAATACTACTTTCTGTCATTATACGAGGCGAGAAAGTGGAATAGAATCGCTCATAATGGTCCTTCTACTTTATTTAAGTCAGAGTTGGTTGC
>96a36e2f-e5d6-40cd-9bf8-b172799e70dc_Basecall_2D_000_2d Marta_PC_default_sample_id_1040_1_ch52_file261_strand_twodirections FAST5/downloads/pass/Marta_PC_default_sample_id_1040_1_ch52_file261_strand.fast5
TCTTTCTTCTGCTCTTAGCCTGGTGTCAACATACGTAAGATTGAATCCTTTACTTATTATTTTGGAGAACTTGAGCACGATAGTAGGAACTCTTACCATCTATTCTCATGCCGGCTTAGTCATAGAAGGAACTCTTTTTAGGAGATGACCCATAATGGCCTAATTTGTTGTTAAAGCGATGCTTCGTTATAAGTTTCTTTACGTTATATAGGATCATAATTGGCGGCTTAGGAATAACGTGCTTTGGCATAATTAGCAGCCCAGATAGTCGCCTTCCCACGATGAACAACAGCGGCTTCTGATTGCTTCCATTCTTTCTAGCTTACTAGGCCTTCCACACCAACAATGCAGCGAGGGGCGCAGGATGAACTGTTACCCTCATAGGATAGCATGATTAGCCCATGCAAGGAGCCAGACACAGTTAAGATAGCTTTCTAGTCAGTCAATGGTACCAACAATTTGAGGCATTGATTTTATTAAGGATAGTAATAACACGGGCTTAAGGGTGGAACTCGCCATCCGTTTGTTTGATGAACCATTACTAAGCAGTACTTCTACTCTTAGAACAGCCGAATGGGATGGCAGGGATCAGGCTTAACAGAATGAAACATTAATACCATTTCTTTATGCCGCAGGAGGGAGTGCGAGATTCTGGACCATAACATCTTTTTGATTTGTGGTCCCTGAATGTCACGTTCTGACGTC
>9d2f348d-d150-4e51-a80f-3298abd6efef_Basecall_2D_000_2d Marta_PC_default_sample_id_1040_1_ch474_file227_strand_twodirections FAST5/downloads/pass/Marta_PC_default_sample_id_1040_1_ch474_file227_strand.fast5
GCTTCTGTGCTTACTCTGAGTCAATGCAAATAAGAGCATGGTAGTTGTTTCGATCATTCCGAGATTCCCATGCGGTCTAGGAATGAAACAAAGGCTGTCTCCAACTGTTGGCCAGAGGTTGTGCCCAATTATTGGCACATATGTGAGCAGGCGCCAACCATCCCTGGACTGTTGTGTTGAAATAGGTCAAGCCCTGCAGCCATTAGAGGATTCCTTGTTGCCTAGATGCTTAATGGGCCGGCTATTCAAAGCCCTCATTATTGTTGTACTTCTGGCACAGTATAGTGCTCAAGAAGGCTGTGGGTGGTTCCATCTTTTAACACATGACCCTGTATATTCCGTCTCATCCCCTTTACTGCTCCGGTGAGTTCAATATTTGCTCGATATGTCTTCAGTAGTTGATGAAGCTTGAATTACCTTTTCAGGCTCGTCGCCTGCAGGGACTATACATCTATCGGTGCTCATTTTTTCCACCAGCCCCAGTCTTCTCGATTCACTTATAATACCTTACTTGTCTTCATCATGCACTTTGCATCTAACGTTCTGAGCTTGAGACTTCTGCACCTCGTCATTTGTTGCCCTATCATTGCAAGCCCATTCCTCGAATGCTAGTTTTGGTCACCTGAAGATGTCAATGCGAGGCTACAAAAGCAAGAAATTACTTGAGGATCGAAATCTCCTCGGCTGCTGGATCACGAAGTAACTAATCTAGTTTCGTGGTCTTGCTAGTATAATATAGATTCGCTCCGTAAGCCTACCCATACGGCATTAGGCAATGGATCGATCAAACAAACAAGCGGCGTAGGAGTCGGCGTATCGAACAGCAGGCGTTAAGTAGATGATGAGCGGTACATAAACCCCCTAAAGGGTCACCCCAGACACTAAACTGGACCCAAAACCGTGATCATAGCTCCTCAGGGTGCATACCCGCGTGGCTTGAACAGAAAGGGCTTCTGGCTCTTCAGAGCCCCTAATCGTCAGTGAGGGAGAGGGTAGGCTACGAAGAAAACCGAGGAAGTCCGAAGTGGTTGGTTACCGTAGGAAGGCCTAGACTGGGGGCCTCCACAGTCGTGTACTAAAGGGAAACAATCATTGGTTCCGACTCAGCCAATTACTTACTGTAAGCTAAAGAAAATCTACGGAAAGCACCCCGTGGACAACATAGTAAGCTATCTCCTAAAGTATTCCCCTTAACCTACGCAGTCACGTTGGCCAAAGCCATGCGGCGATAATCTCGGGAGTTCTAGTAATGGCGCTTCAACAAGATACACACGATGCATATGTCGATAGTTGATTACCCGTTAA
>9d93c633-03a8-4037-8259-6d1dd064f94d_Basecall_2D_000_2d Marta_PC_default_sample_id_1040_1_ch24_file558_strand_twodirections FAST5/downloads/pass/Marta_PC_default_sample_id_1040_1_ch24_file558_strand.fast5
GTCTCTGTTGGTGCTCTCCGCTATTGCTTAAACTTCAGGGTGACCAAAATGAAGATGTTGGTCCAGAATGGATCTCCCTGCTGGATACGGAAGTAGCTTAATGTTTTCGGTCTTGTTAATAGTATAGTAATTCCTGCTGCCCTGATAGGGCTATGATAGGAGGTAGAAATGCTTAGTGGATCCGATACTGATCAAACAAACAATGGAGTTTAGTATTGGGATAGCGAGGATTTACGGTATAAGTATGGTGTAATAAAATTAATGCCCCTAAAGGGTCATGATACCAGCTAAATGCTGAGAAAATAGTTAGTCACTGAGGCTCCTGCATGGGCTAAGTTAGCTGCTAGTGGGATAGATAACAGTTCATCCTGTGCCAGCCCTGCTTCTACTTGAGGAGAGGTAGTAATAGAAAAGAAGGTGGAGAAGATCAGAAGCTGCTGTTGTTGTAACGGTGGGAAAGCTATGGATGGGGGTTGCGTACGACCAGGGAAACAAGATTTCCAGCACGGATTAACCTGTGATAACTATAAAGAAATTATAACGAAAGCATGAGTTTAACAACAGCGGTAATAGGGTTTACTCCTAAAGAGTTCCTCGTTGACCCTAACTCAGCTTGAATGAGAAGCTGATGCCGGAGTTCCTCTATGTAAGCACGTAATCAGTTACGAACGACCCACACAGTCCAGGTACTTTATATACAAGTTGTATAGGGTTCTTTTAA
>23498f1f-cd20-4fb5-a0fe-ac45c5d0b981_Basecall_2D_000_2d Marta_PC_default_sample_id_1040_1_ch311_file191_strand_twodirections FAST5/downloads/pass/Marta_PC_default_sample_id_1040_1_ch311_file191_strand.fast5
GAAGTGTCCTGTAGTTGCTGTAGCATCGACCACTGAACTGCGGGCTTGGTGCTTTGAATGGGTATAAGGGACTATACGAATCTCCACCATCTTGATGCTATACGTGATACTGCGGGAGTATTCGAACCGGTACATGTTGTTGTTAGAGCCATGCTTTCGGTCAATTCTGTTACTCGTACCCGTAGATCTCGGTGGGGACTGACTTGATGCCACGAAACATGCACTGACACAAACATTTGACGCCAATGGGTAAACCACTTCTGATCTTCTACTTCTTTTCTATGAGGCTCTCGCCCCGACTAAGGTTAAGGACCATCACGTGGTCCTGAGCTAGCATAGATCGCTGCAGGAGCCTCAGTCAAGACCACCTTCTGGATCCGTGATGTGACTCGTGTCAAGATGCCACTATTTATTACCAAATCTCCTGTATACATCTAAATCACTATGGCGCGGCCCATCGGTTTTGTTTAAGTCGGGCCTCCCATCTCCAGAGAGCTCCGCCGCAGCACGCGAACAGAGGAAATACGGACATAAGAGCTCGCCCGAGGCAGCAGGCCGCAGGTTAGTGATAGGAGGCATGCCCGCACATGTGTACTAGGGTTGATAACAGAAGGATGGGTTATGC
>169ffe3a-b59d-455d-b563-5592456f545a_Basecall_2D_000_2d Marta_PC_default_sample_id_1040_1_ch306_file60_strand_twodirections FAST5/downloads/pass/Marta_PC_default_sample_id_1040_1_ch306_file60_strand.fast5
GTTTCTTGGTGAGTGCTTAAACTTCATGGGGCACGTAAAAAAGGACCATGTCATGAATTACTGTAGTCGCCTATCTCCTGGATGCAAAGAAAGTAGTATTCAGTATTTCAGTCTGTTAATAGGCTGGTGGATTCCTGCTGCCCTGACTCTGGGATGAAGGCTAAAAGCATGCGTGATGGAGCACTGATGGGAAGAATAATACCCCATTTGGTGATAGGGATAGCCTCGGGGCTTTATATTAATAATAGTAATAAAGTTGTAGTTACACGCCTGTAAATGAAGATACACCAGCTAAATGGTGGAGAAAATAGTTATGTCGACCCCACCCTCCTGCATGGGCTAAGTTATAATCGGGCACCCCTAATAAAGTTTCATCCTGCTGCCTTCTGCTTCCTCTCCAGGCAGCAGCGGGCTCGTAGAAGAAGGTGGGCGATTAAGAGACGTATGCTTATACGTGGGAAAGCCTATATCTGGATCCAAGCTTACGGTAGACAAGGATTAGTTTCCGAAGCCACCAAGGCTAATTGGTGATCACTAGAGGGCAGACAATTGCTAACGAAGCATGGGCTGGTAACAACACACTATGCCCATCTCTTAACACGAGTTTCCTCTTGTATACATTCATAGCAACAGAAGATACCTTATAAAGCGTGCCTACTATCCCTAGTTACATTCTCATAAAGCCACGACTCACTAGATTTGAGGTGGTTATGATTGTTACACATTTCTGTTTC
>236b7d67-4ed3-4783-9fff-7b6faa4e369d_Basecall_2D_000_2d Marta_PC_default_sample_id_1040_1_ch393_file136_strand_twodirections FAST5/downloads/pass/Marta_PC_default_sample_id_1040_1_ch393_file136_strand.fast5
GGCTCTTGTATATCGGCTCTTGGGTCACAAGATCAGCACAGACGTTGAATGCTTACCTTATTATTGAAACCCATAAGCGACATGACGGGGAACCTTAGCCTAAGTATTCTTATTCGAGCGAAGCGTAAACCAGAGAAAACTCTTTAGGGAGATAGCAGTAGATGATTGTGCTTACAGGGGTGCTTCGTAGCCTAATTTCTATAAGAGTAAGCTAATCGGGCCTGAACTTAACCTTGGGAGACCTGTGCACTTCGCTCGTACAGGTAGCGGCTTTTTCCACGTAAATAAGGTAGAGCTTCGACTCTGGTCAGATGTCCTCTTTACTACCACCCGCGCCCTTCCAGGCACGAAGCAGGCAAGCGAATGAGCTGGTTTGGCCGCCGGCAATCGAGCCTATCTACCATGCGCAGAATACGCGTACCTCACTACTTTGGAAGTCCTATGATCCACATGTCCTAGGAACTACGTGATCACCATTAGATAAGAGTGACCGCGGCGCTATATCCCCATACCAAACTCCCATTATTCTTGACGTAGGGTCAGCATGCACAGTTAGTTGCTCCCCTCCTCGAGTACACGCAGAGGAGTCTCGGATCAGATGACAATGACTAAAGACCGAAATATCAATACTATTTTCTTTATATCCAGCAGGAGGTGGCGAAGCAATTCGTATCAACATCGTCATTTTGTATATTAGCAAAGTTTACGGTCGTGCTTTTT
>c4e56268-876b-4383-abbf-73606fff5789_Basecall_2D_000_2d Marta_PC_default_sample_id_1040_1_ch440_file326_strand_twodirections FAST5/downloads/pass/Marta_PC_default_sample_id_1040_1_ch440_file326_strand.fast5
ACGGTCTTTCTGCTGATATGCTCTTGGACCAAATCATAAAGATTGGAACCCTTTACTTATGCTTTGAAGCTTACGAGCAGGTGGAATCCTTACAGAACGTTGCTTCAAGCTGAGTCGGCTGACACGGCGAGGAAGCCTTTGTGGGAGGATACAAACCTAATGTTGTTGATCCCTACCATGCGGTTCTATAATATTTCTTTATAGTTATACCAATCAAGACTTGAGGCTTTGGGAAGTAACCTTGCACGTCAATTGGCACTGAGATAGCTTTCCGCCGTATAGACAACATAAGTTCTGACTTCTTCGCCTATTTTCTCTTTCTATGCTACCCCTCTCCCAACAGGCGAAGCAGGGGCTGGGCGACACATGAGTTAAATTTGAGGCTCCCCACTAGCATATGTACGCGCCCGGCATTAGAGGAGGCCCGTGTAAAGGACGCTTTCGCTTACATGTCCTGGGTGTAGCTCCAATTTTCTCTAAGCATTAGATGTTTATTACGAGCTTAATAAACCCCCTTAGGTATCCGCAATACCCAACTCGCATGTTTGTTTAGTACCATCAAGAGCAGTATTTAGGCTCCTCCCGATCGCCCCACCATACAGGAGTCATGACAGTATAGAGTAGAAACAATCAAACACAGATATTTCGTTATTAAGAGGAAGAGGGAGATGGCAATTCGGCAGACAACAACTTTTTGACTTTTGGTTAGCAGAGCGTTCTTTGACT
>f77cbbb2-c1f9-417a-a5da-1c51203688e6_Basecall_2D_000_2d Marta_PC_default_sample_id_1040_1_ch436_file224_strand_twodirections FAST5/downloads/pass/Marta_PC_default_sample_id_1040_1_ch436_file224_strand.fast5
TGCTCTGGTTAATCTGTGCCATATGGTAAGAACCGAAGGCGTCAAAATACCCGCGACAATGCTCGCCCTCCTCCTGCTGACATGTAAGAAAATAGTATTAATGTTTCGGTCTGTTAGTAGTATGGTAATTCCTGCTGCCCTCGAGTAAGGAGTAACAGGAGAAGCGCCATGATCTATGAGATGGATGAAACAAAGCACAATGGAGTTGAGTGTGTGATAGCAGGAGTTTAGACTTAATAATAGGTGATAAAGTCAAGTCTCCGGGGACCATTGGAAGACAAGAGCTAATGCAAAGAGAAATGGTTATGTCAACGCGCCTCCTGCATCCCTACAGTGCCTGCTAAACCCAGATAAAGCAGTCCATCCTGTGCGCTGCCTCTGCTTCCACTATGGAAGAGGCTCTATAGGCGAAGAAATATCGCCTAGAAGTCAGAAGCTTGACTATTATACTGTCGTGGGAAGCAGCGATGGGGTTCCGATCATTAAAGGAACTAGTCATACTTCCGACCGCCAGGATTATAATAGGATGACTATATAAAAGAAAAACTTATAACGAAGCACCGTATGATCTTATCAACAAATGATGATGATTAGCCTTAGTTATTTCTTAACACCAGGTTTCCATCTGGTTGACCCGATTCAGCTCGAATAAGAATACTTAGGGCAGTTCCTACCTATCCTGCTCCGAGTTCCAATAATAAGTACACAACGTTCCGACTTCTATGATTTGTTGACACAATATTTAGGTTC
>17b755e6-fa36-42d3-b236-c3317995a0bb_Basecall_2D_000_2d Marta_PC_default_sample_id_1040_1_ch278_file112_strand_twodirections FAST5/downloads/pass/Marta_PC_default_sample_id_1040_1_ch278_file112_strand.fast5
TTCATCTTTGGGTTATCCTTAACAATTGTATGACCAAGTATTCTGTGGAATCTTTGCTGGTGGTGCAAGCCTCATGATTATGAATCCCCTGACTTTACGCCTTCCAACCTTTGGCTTGTAGCACTAGAACTCTTTTTCAGCATAATGGCTTGACTAGTGTTGTTGTCAACCCCTACTGCTTTCTTTGACCTCCTGTCTTTGACGTGGTAGTGATATTAAGTGATTCGGAACTGTTCCTCTGTGCTCTTTGTACGATTCAACCCTCGTTTACACTTACCTCCGGACCTATATAACAATTAATCTTATTCCTACTTCTTCCTGGTCCTCCTCCAGCCTACTATCGCCTCCCACACCTATCGACGCCCGCGGTCTCTAATTGTTTGACTAACGCCCTCAAGCTCCTCCCACCGCCTAATGGAGCCCGGCTCAGTCTACCGACTATTTTCTCATTACGTGTGCCTCTGGTGTATCTGGAGTAATGTCCTAGCGGATCATTTGGCCTTACCTCACGATAGTCGACTCCTGGTGAGGTTCCTATAACCCACTCTACAACTCCATTGTTGTGTTGTACGCTGTACGGATTACATAGCAAGTGGTCACCTCCTAACCCTCCCCATGACCCTCCCGCTGCACGGGAATTGGACTACTACGTATGACGAACCCGGAACATATGTACACTCCATTCCTGTTGATCCCACCGTAGAGGGGAGATGAACTTCTCTCAACTATAAATTCTTGTCTTACTCGGCGAGTCTTTAATTAGAGAGACCGCCGGGCCAAGAACTTCGTAAAAGAAGAGTCGAGTGACCGGCATCCCTCCCGTAAGGAAGAACATCCGTATTTACAGTCGTCGGAGTAGCGTCAGAGTCCCGGGCACATCCTGAGGAAGGCTACGGAGGAGTAGGAGTATAATGAATCGGGCTTAATAGCGTATTGGACACAAAACAAGGCAGCTTGGATGATGAAGCGGAGTCGGCTGAGTACCGACTAGTAGAGAAGACGGCTTACTGCGCTGAAGGAGTAAGATCGAGCCGAAATCTCGTAAGTGGAGAAGGCTACCGTCAACCATTAGAGGCCGCGGTGCCACGGGCAGGATAGAGGGTGAGTAGGAGGAGGTAACAGGGAGGATGCGAGGGAGCGATGGTCTTCATCAGTGAGGAGGTAGCATAAAAGAAGTAGGCAAAGCAAGATGAACCCCGAGAGTCGTCAGCGAGAACGTCACCCGGGAGCGCATTACTAACCGTAACAACACCACTCCAAGGAGGTGCTACAAGGAGCGGGAGGACTATAAAGAATTACACGACGAGGCATTAGAGGTTGTGAACACAACACGAGGAGATCCACCCTTCAAAAGATGCGCGAGCACGGGCAATAGGAGTCGAGGAAGTCGGACCAGTGCGGCGAGATTGCCAGAGCCCCCTGCAGAATTGCATACATGACGTACTGCATTGATCTAAGGATTTACAGTTAGTGTCTTCG
>f2ce889e-be04-4001-be35-6d4110137878_Basecall_2D_000_2d Marta_PC_default_sample_id_1040_1_ch79_file342_strand_twodirections FAST5/downloads/pass/Marta_PC_default_sample_id_1040_1_ch79_file342_strand.fast5
GATGCTGCGGGTCATGGTCATCGACTTCAGCGACCAAAATCAAAAGATGTTGGTTGAATTCGGATCTCCCCTCCTGCTGGATCACAAAGAAAGTGGTATTAATGTTTCGGTCTGTTAATAGTATATAGTAATTCCTCTCGTTAGTACTGGGGAGATAATGGGTAGGAGTAGAAATACTGCTGTACGTACAACCTATACCGATCTGAACAAACAATGGAGTTTAGGTAGATGCAATATAGCAGGGGTTTATATTAATGATGGTGTAGATAAATTAATTGCCCTAAATTGATAATACCAGACCTAAATGTAATCGACGTAGTTATGTCAACTGAGGCGCCCGGGGTGCATGAGGATTTTCTACCTTAGAGTCCAAATAAGGCTTCGTAGCCATGCCCCCTCCGGCTTCTAGATCAGGAGGCGGTAAGATAGAAAAAGAAGGTGGAGGCAGAAGTCCGCAACTGTATGTTTATACGTGGGAAAGCTATATCTGGAGCTCCAATGTGAATCAGCACATGCCCGTGCACGGCCACAGTCTATGATTATGACTATAAGGAAAAGGTTAACGAAAGCATGGGGTCTTAACAACAACATTATAATGTTGTGGTCATCTCTAAAAGGATTCCGTTGACCTAGGCCACTGCATGTGGCAGCGACTGATATGCTAACCATTCCACTATCCCTGCGCGTCACAGTCGGACAAGATACGACGGATTCAATATGATTTATTTGTTAACCACAATTCGTCGTGTTCTTAGCG
>dbb6db7f-e1f2-4ca2-a313-6f7ed6f5bc2b_Basecall_2D_000_2d Marta_PC_default_sample_id_1040_1_ch400_file98_strand_twodirections FAST5/downloads/pass/Marta_PC_default_sample_id_1040_1_ch400_file98_strand.fast5
TATTTTCTTTTCTTTGGTGCTGGGTGATCAGCTTTCGAGACAACCATAAATCAACAGATTGGTCCGATTGAATGGCCCCCAGCGTCTACTCATGACAGGGGAGGATGATTAGTGTTCGTGTCTGTTGAACTGGCTCATTCGGGCTGCCTGACGGCCCAAATAGAAGCATGCTTAGGTGATGCAATAACGTAGATACGAGTGAGTAGAGATTAGAGTATGCGATGCGAGGATTCCTGCGTAATACTCACGTGGATCCCCGCTTACTGAACGGCGCAGCGGCGTAGTGGAGACCATTGGGTCCTGAGATAGGGCTCTCCACATTATAAATCAAGATGCACTACCTCCGTCATCATCTCCTTGCGGCAGGTTACCTGTCGCCCATTATAGAAGAAGACCGACTAACGAAGGAAATGCAGGAGTCGCCCGCAGGTAACCCTTACTTGTTAACTACGTGGGAGGACCAACTACCTGGGATAGATCACCTTAGAGGGGTCCTGCACCGCGTAACTTAACTATTGGTATATAGTCAGGAGGTCGGCAGTCGAACACTTGCTCCACCCTCGGTGACCAAATTCTGTATTACTCCTAAGGATGTCGGTCTACGATAAGGTGCGGCATCGTAGGGAGTTTCATAATTTACGATGACAGGATGTTGCAACAGACGAACACCCACGATGCGACTGTATTTACTGTTGGTCGATACAGAAATTCGAGAACACCTTCTTTATACGTCTCCTTGAAGGTGC
>8be43008-0aa8-4f8a-af46-97a111e00a6e_Basecall_2D_000_2d Marta_PC_default_sample_id_1040_1_ch33_file548_strand_twodirections FAST5/downloads/pass/Marta_PC_default_sample_id_1040_1_ch33_file548_strand.fast5
TAGTCCTTCTGACTATTGCTCTTAACAAATCATAAAGATATTGGGAACCCTTTACTTATTATTTGGAACCTGGGGGCAGCACTGGGAATATCCCGACTCTTCTTAATATGCTTCAGCCTCGAATTAGGGTCAACCAGGAACTCTGCGGGAGATGACCCGGGCCAATGGTCACAGCCCATGCTTTCGTGCCTAATTTCTTTATAGGTCATGCCTTTAGCGTGACCCGGTTGGAACTGACTAGTTTCCGTAATGATCGCACCCCCAGATATGGCCTTCCCACGTATAAATAATACATTCTGACTTCTACCATTCTTCTACTACTACTAGCCTCTTCCATAGTGAAGAGGCAGGCACAGGATGAAATTTATCGCGCATTAGCATAGGTACACCCCGGTGAGAGGAGGGGCATTACCTCTCAGTTTGATTTGCAAGTCACCTCTCTTCTACTAGCTGGTGTCTTCAAGATCTAGGGGATTAATTGATGACAAGGTTTATTAATATATAAACCTCCTGCTATGAGTAAAGCTCCATTATTTGTTTGATGAGTACATTCACTACATGAGTCCTTTTACTCCATATTGCCCCATGTTCTAGCAGCCGGAAGTGAGTATACTACTAACAGACTGAAACATTAAGAGCTTTTTCTTTGACCCAGCGAAGGAGGTGGGGGACCGAGATCCTATATCAAATCTTTTCTGATTGTCCTTACACCCTGAAGTTACAACACGTTGGTTTATATTC
>c1158bd3-5f17-4678-a0da-6ab63956d228_Basecall_2D_000_2d Marta_PC_default_sample_id_1040_1_ch320_file41_strand_twodirections FAST5/downloads/pass/Marta_PC_default_sample_id_1040_1_ch320_file41_strand.fast5
AAGTTTATTTCTTCATGGTCAACTGTCAAACTAAATCAGCTTGTTGGTCGAAATTGGATCTCCCGCTCGATTAACCGTAACAGGCGGTATGATCGTTTTCGGTCTTTAGTAAGTAGTAGATTCCTGCCGTAGACTTCTCTGGCGATGACCCGATAGAATGATCCTTAATGCTGACTTAACAAAACCACGGCTTGAGAATTGCTGATCCGTAGCATAGGGTTTACTTAATGATGGTGGTGACCAAATTGAATTGCCCCCCTTGATGAACCTACCATCGACATGTGATGAGAAAGTGGAAGTTGGTTAATGCGCCTGGTGAATATATGGCTTACCTTAGCTGAGGTAAACAGTTCATTCGTGCTAGATAGCCTGCTTCTACGGTCCCGAGGCCTATGACTAACAGAAGCAGGTGGGACAGGATGTCAGAATGTATGTTGTTTGACTGATTGAAGCTAACTTAATATCTCCAATTATTACGCATAAGTCAGTTTTCATAACGCCGCCACGGCGCCCGGAGGACTCGACAGACGAGGAAGCGAACGCCGGAAGAAAAGAATGAGGGGCGCAGAGTAGGAGTCGGCCTCCCGAGAGGAATCATCCTCGCATAGCAGGCAATAGGAGGGCTGACGAGAAGGAGTGCCAAGACTCGGGAGTATGCGCGAAGGCACGCAAAGAATACAGAAACTTACGCAGATGTGAGCGTGATTACCACAGAAGTTACTTGGTGTTAGCG
>e819b51d-1007-4762-96d4-82c0e0e43e29_Basecall_2D_000_2d Marta_PC_default_sample_id_1040_1_ch404_file237_strand_twodirections FAST5/downloads/pass/Marta_PC_default_sample_id_1040_1_ch404_file237_strand.fast5
GCTTCTTTGGTGAGCTGAGTGCCTGGTCGCAACACGTAAAGATATTGGAATAGTCGTATCTATTACCTGGTACGGCAGGAATAGTATAAGAATATGCCCCAATAGATGCGTATTCGGCGTGAAGGCCGATCGTCAACCAGGAATTCTCCTTTTGGAGATGTACCAAATGTAGATGTTGTGAGGCCGCGATCGTTGGGTCCGTTGGTTCGCCTTATAGAATTAATTAGTGGCTTGGAAACTGATGTCGGATCGGCTTACCAACGCTACGTTCCGCCACTTGTAGGCCTCTCTCCACGTAACAAGCTTCTGACCTTCTCCATGTCGTCCTCTTACTACTAGCCTTCCGCCTGACCCGCAGCACAGGAGCGCACGAGCCGATGTCCCATAGCATCCATAATGGCCCCCGGCAGGAGGCCGGAGTTACCACTCACTTTCTCATCCATTGCTCGTAGCGTGTTCCACAGGGCGATTAATTTATATCACCCCACCAGGCTTAATATAAATGGCCGCAGATGGATACCCACAAAACTCACAACTGAATTGGCTTTGATGTTGAGATGATACCGGGCAGGATAGCTTCTATAACAGCCCAGTACTAGCAGCCGGGGATTACCAGACGTGACAGACCGAAACAAGTTAAGTACTACTTTCGTGTACTGCCGCGAGCAGGAGGAGATGCATTCTGGTAAAGGGGCCTGGTTTGCAATAAAGTTTGTTACA
>186ab35e-e8df-4b30-943c-25a2821cec37_Basecall_2D_000_2d Marta_PC_default_sample_id_1040_1_ch12_file131_strand_twodirections FAST5/downloads/pass/Marta_PC_default_sample_id_1040_1_ch12_file131_strand.fast5
AATGTTGGTATCCTGGTGCATCCTATCTTGAATCAACGCAAAACCACTAGATGGTTTATTAGAGATTCGACTCTCCCCCTCGGATCAACGACGGGCAAATCTGACTCTTCCAGCGTTAATTTGGTCGACTCCTCCTCCCGTGATTCGGGCTTAGTACTCGCAACCTGAAGCCGACCCGTAGCTGCTTGGGACCCTTACGGGAAAACAAAATACGGGAGTTGGAGGTCGCGATACCCCGCCCGCGGTTTTGCTCGATCGATGCTCTCGACCAAATCGACTTCCTTGACCGCCGCCAGATCAGCCGACGCCCGGAAGCTAGTAGTGGCGGCAAAATCCTTCAATGCGAGCACCTATGCGTAGCCCCGGTAAAATTGCGCCATCTCGAGGCCTCCGTGATGATATTGAGGAGGCCGTAAGTCAAAGAATGAAGAAGAGTAATAAAGGCGGAGAGTGGAGGAATTGAGAAAGTGGTTGTTTATAATGCAGCACTGACCAGCAACACCAGATGCAGCACGGTACACGTTGTCGCCTAATGTAGTAATTGGTATAACAAGAAATTATAACATAGAAAATCGGCTTGACTAACAACCGTATAGATTGTACTGGTCATCTCCTAAAGAGCTTCCGTTTAACATACCCACGGTAGCATGAGAATACTTAGGGCAGTTCCTACTATCTCGTGGGGATGTTGCTAAAGTACGACCAATTACGCATATGTCTACGAGTAAGATCCAGGT
>8d9493e1-3aa8-4ad3-9297-183c68610496_Basecall_2D_000_2d Marta_PC_default_sample_id_1040_1_ch20_file723_strand_twodirections FAST5/downloads/pass/Marta_PC_default_sample_id_1040_1_ch20_file723_strand.fast5
CAGATAAGGGGGAAATGCGTAATTTTGTGGTGGTCGTCTTGGAACTTGAGCCTAGATGGGCGAATGCCTAAGTATAGTTTTCTCATTCCACGCTCGATGCTGTAACGAGGAACTCTTTTAAGGGAAGAACTAGGTCAATAATGTTGTTGTTCGACCGCCATGCTTCCCGCATCCTTGTTTTATTTACCACGTGACTGGCTGACCGCACGTGTACCCCGCATCACGTCCCGCATGATATATTGTGCTTTCCTCGACTGTTACCTAAACTCAACCCCTTTCGGATCCTCCTCACCTCTTCTTGGTTCAGTTCACTTTCGTTCCCTAACTTTAACGCCCGGCTCCTCAACATGAAGCACGGAGGGCTGCCAGCGCATAGACTTCTCTAGCCCCACCGACTATCTCCCCTGCAGGCAGAGGACGAGTCCTCACTACTGTTGGCTTACCCTTTATAACTTACGTAATTTTAGGGGCGATGTAATTTTTGACCTGCTACCATCATTACTAATATAAACTCCTGCTATCCCAATACCCATCGTTGTGATTCTGCGTAATGCCTACTAGAGTGGTCACTATCATGACTCACAGTACTATAAGCGGAATTCCTGATGTGACCTCCTCCAGGCCTTGCATATGACAGGTTTTATTATTGGCGGAAGAAAGGGAACCCTGTTATACTCATAATTTCTCTTTCTTGGCCGGCACTTTATAAGCTAATTCGCATGACACAGGGTGCAGGAGCCGTGTGCGATAGGCATTATAACCACTCGGTTAGTAGTCAAGGAGAAAGTAAACAGTCAGATTCGTCGTTACGTAGATGATCGTTTCATGCCTTGGAATGAATCATACCCAAGGAGCCGCCATGTATAGTCATGGAGATTCCTGCTGAGAACCTCAGTCAGTAGAAGGACTGTGCGACTTACTAAGAAGGAATAACCCGTCATATTGATAGGGAGATATCATGTATACTCGGTCGATCCAAGGGAGAATTAGAGAACCCCCTATAAGAGCAACCACAGGAGTTATTTGACGGCAAGAGAAACGTCCCATATGGAGATTAGCTATGCGGGCGGCGCATGCTACAGTCGCGATCGTAGTCAGAACCATACCCACCTGCCGTGCCCTGGGAGGAGGGCGCAGTAGCTAGTAGTAGAAAGAAGTAGTGAGGAATCAGAATACGTAGTCGTGCTCGTCAGGGAAAGGCTATCGCGGTCGCGATCATTAAAGGAACGCTAGATGCTTCCAAAGGTTACAGCAGTTAGTAGGGCAGGAGTGACTATAAAGAATCTATAAAGGAAAGCATGGCGTAGCAACAACAACAGTATCCATGGTAAACTCCCAAGAGAGTTCCTTGGGTATTGGGATCCAGCTCGGAAATAAGAATACTTGAGGCAATTCATAGGTCTCCGTGGCGGGTGAGAGTTCCGGACCAAGTACATAAAGGATTGGTTCCAATCTATGATTTAGCTCATTATTTGAGCGGGGACT
>d6259810-43da-4d4d-9e80-e9165244d9e8_Basecall_2D_000_2d Marta_PC_default_sample_id_1040_1_ch292_file8_strand_twodirections FAST5/downloads/pass/Marta_PC_default_sample_id_1040_1_ch292_file8_strand.fast5
ACGGTATCTCCTCCTCTGCCTCCTTCCCTCTCGACGATCAAACTTACCGTGGATATCGATAAATTTGTGCACGCCTCCCGGATTATGACAAAGATTACATCCCGTAAGCAGCTAAGCCTGCACGGGACGGTCTCTCCCGCCTCAAAGATCATCCCATATTAAAACCATAAATGTTGACCCGCTCGTATCCAAACCCCGCCTTATTCAGGCACGTGATCCAGTTGGAACGCGTAGACGGATTTTATCGCACGCGTATCGCCTGTATGTGAGTTGAACAGGCCCGACTGATGGCACGGGGTATCCCCTGGTTAAACGCACCGATCTGAACAGCAAGTAACGAGTCAATTTTACCCAGGCAAACCAGTTGTATTGGGATGAAGGATCACAGTCAATGTTAGTAAAGCGGGAGTTCCAGTCGAAGCAGTCAGAGTATTTTAGATAAAAGAGGGAATTGGGAGTTTGAACGAGAACCAATGTTGTGGCGGGGAACTTTGAGCGAGCGAGAAAGTCCATAGGGAGCACGAGGAGACTTAATCGTGCCCTAACGAAACGTTAAAGCCTATTGCCCGTCAGGAACCCGTCATGAACAATCGTAGGTCTTGTGTTAGGCCTCCCTTGCGAGCCCGACGCGTGGTGTATAACAGCCCCTATCCTGTGTTTAGTCCCTATCGATCTGATAGTGACGCTTGATTTAGGCAAGGTGCTGTATGCTGACTACTGGCATTAATTTTTCTAAATTGTCCCAAACCCGGACAGCCCACTCAACCCTGATGTTGTGCATTTACAGAGATGTTGTCTTGCTGGTCGTCAGCTTTTACTGGCCGTGCAGTGCACCCTAATGCCGTATTTTAGGGAGACACCAGGTCTCTTCGATTGCCGGTCTTAAAGGCTTGGCATGCCATAGACACAGTATTGCTACCTTAAGGGTTTTCGTAGGAGGCGCTTTAGATATCCCACAAGGCAGGCTTTATATTCGTAAGGGTCTTAGAGACAGTTTATCCCCTACAACGCAGGCAAGTTTTATTTATAG
>fc468535-6c55-47a0-b308-71077f39049b_Basecall_2D_000_2d Marta_PC_default_sample_id_1040_1_ch227_file387_strand_twodirections FAST5/downloads/pass/Marta_PC_default_sample_id_1040_1_ch227_file387_strand.fast5
TTCTCTGTCCGTAATATTGCTGGTCAACACCCATACGATATTGAAACCCTTACTTATTATTGGAACTTGGCTAGCAGGCGATAGGAGGAATTCTAAGTATTCTCATTCGACCCGTAGTGGAAACGTTGTAGGAAGTGAAACTCTTATGACAAAAACTGTTGATTGTTGCCTAAAGGCGTCCGGTTCAGTCATAGATTTCTGGTTATATAGTCAGCATCATAAATTGGGGGCTTGCGAAACGGATTCCTTGATTGATCGAGCTCCAGTATAGCTAAGTTCGCCCCTACGTATAAAGACCAAGCCATGCTGACTTCTTCCATAGGTTCTTCTATCAGCTCCACACCTGAAACGCAGCAGGCCGAAGGGTCTACCTCGCCACTAGCATACCGGAGTTGCAGGATGCGCCAGTTGACATACGCTTCTCATTACATTCCGCTGGGCTCGACTGTCAATTAGGCAATGAATTTATGCCGACCGTAAGGCTCCCCTGCTATATCCCAACCACATGACTCTCACGTTGTCCGATGACCTACATTACGATGAATATTCACCTCCCACTCACCCATTACCGCGCAGCAGGAAACTTGATATAGATGTAACAGACGAAACAGTGTACATCACCACGTTTCTTGATCCTTAAGCAGGAGGAATGGGGGTTCTGACTCGATAAATGTTCGTGTTGATCACCTCGAGTCGAAGGTCAAAGTTCGTAGT
>106a365a-be4d-4267-8bb4-222dd6450cb2_Basecall_2D_000_2d Marta_PC_default_sample_id_1040_1_ch440_file184_strand_twodirections FAST5/downloads/pass/Marta_PC_default_sample_id_1040_1_ch440_file184_strand.fast5
TGACCTCTCTGCTGCTATTCGAACTCCGGGCTAAGTTAATGCAACTGCTCCGCTACGGATCTCCCCTGCCTCGCAGGTGACCAATGGCTAATGTTTCAGTCTTGTTAATAGTAGTAGGATCCTGCTGCTGGTATAATCCAGGAGCTGATAGGAAGCAGGCGCTGATCTATAATCGCTGCTGATGAACAAAACATCGGAGGTTGCTGATGGGATACCCAGGCGGTCGTAGATACTGGTAATAAATGATCCCCTAGATCATGACAGGCGCAGCGCGTAATGGCGACCATTAGTCGACCCTCCTGAGGTACCCTAAGTCTATGCCCTGCGGGTAAACAGTTAGATGGCTCTTTATCCCCCTCCGTCCCTTCTACTTGGAGGGGCTCGTAGGCGGAAACCGAGAAGGCTTACGAAACCTGTGGTTTACCGTAGGGGAGCTATGATATAGGGACTAGTCTATTAGAAATCAGTTTACCACGGCCAGATGCTTAACCTGAGACAGGGATGCATAGCAAGCAAAAGTAGTCAATAACACCGCTAAACAACCATATGTCGTCATCGCCGGAGTTCCTCAAGTTCTCGGCAGGATCGATACGAAACTATAAATATAGGGCAGTTCTAGGTCGGGCCATTTACAGCTACAGATACCACGTTGCATATGTTAACATTGTTATAAGACAGTTCGTTGTT
>23a1a91b-41a3-4f19-97c2-5d6d1693b0ca_Basecall_2D_000_2d Marta_PC_default_sample_id_1040_1_ch195_file300_strand_twodirections FAST5/downloads/pass/Marta_PC_default_sample_id_1040_1_ch195_file300_strand.fast5
TACAACGCACCAGAAGATAAGGGACGAGGAGGCAGGGGAGGATGAAGCGCCATGGAAGGGGGAGCGAGGGAATGCGAAGGACTGGTGGATGGGGGAGCCGAAGGGGAGGTAATAGGGAACCGCCCCGAAGCAGATGTACACGACACCGAGTAGTTACGGTACTCTTGTGACTCGCGGTGTTGATCGCGTCAGTAAGTAGGGGTGGCTTGGAATGACACCTAGTTGCCTACGTAGACTCATGGCGCACCTCCCAAAGCACGACCACGGTCGCCAAACTCCTACCATGCTCTCATTACGCCTATGCTTCCAGCTACGGATTAAGGCACCGGAGGCAAGCACGCCGTTCCACTGTGCATCTACACGTAGGGTAGTACTCACCGTTGCGCATCTACGTACCAACCATTTGCTCTTGCACTTTAGCCTGTGTCTTCAATCTCTTGGCGCAATTACGGTATTAACATGACTATTATATCATCAAACTCCTTGGTTGTTGATCACATTAATGCCATTATTTGACTATCTGAGTCCTACATGATAGAATCTCATCTACTGACATCAGTATGTATGATTCTTTATCCCTCATCGACGCAGAGTATGAAGTACGACGTAAATACTGATATTTATTTTCTTAACTGATGGCCCGGTCGGTTGACTTCTTTCTGTTTGAC
>055cc6b6-393a-4563-bcaf-69f6cb06f33b_Basecall_2D_000_2d Marta_PC_default_sample_id_1040_1_ch457_file150_strand_twodirections FAST5/downloads/pass/Marta_PC_default_sample_id_1040_1_ch457_file150_strand.fast5
TCTTCTGTGGTAACATTGATCACGTAAGATGTACCGAAGCGGTTAGTATTATTGCAACTGTATAAGCGGAGATAGGGAACCCTAAGTATTTCTCATTAAGCTACATTAGTGGGTAGCGAGAAGGATCCTAGGAGAGTAGGATGACTACCAATATCTTTGTCTTGCTACGCCCATGCTTTTCATTATAATTTCTTGTCATAGTTAACGGAGTAATTGAGGGCCGTGAAACTGACTTGTCCCTTTAGATTACAGCTCGAGTATAGCTTTTCCCACGTAACAATAAGCGCCCTTATAACCCTGCTTCCGTCTTCTATCCTACCACTACCTCTCAGCGGGATAGAAGCAGGGTGGCACCGAAATGATTTATGGGGCCGCCCCATCGCGCGAGAACCTAAGGAGCCTCAGTCGACATAACTATTTTCATCCATTAGCTGGTATCATCAATTGCTAAGCAATGCTTTATTACCACCATCAAGTAGACAAACCCCCTGGCGTAGGAGCACATCACGCCGACTCGTTGTTTGATCAGTATCGATGAAGCAGTACTTTCTATCCTATCAGTCGCCCAGGTTGAGCAGCAGGAGAGATGACTAACAGTAGGACCGAACACATTAAACCACGTGCTCTTTGACTGCACAGGGGAGGAGATCAGTCGGCTACTTTTACTTGTTGATCCTCAACCAGAAGTCCTTTCTTTATTGTTTCTTGGACAACA
>f1e9ace3-69b2-42c2-8888-a3897f5d2d1a_Basecall_2D_000_2d Marta_PC_default_sample_id_1040_1_ch228_file299_strand_twodirections FAST5/downloads/pass/Marta_PC_default_sample_id_1040_1_ch228_file299_strand.fast5
TTCTTCTTAGTATGGTCATCCAATTGCCGCTACCAAAATCAAATTTGTGCTAGAATTGGATCTCCCCTCCTGCTGCATCAAAAGAAGTATGATCATATGTTCCTTTATGTTACGTCTATAACTATTCCGCTCCGTAGTACTGGCGATAACGGAATAGGGAGGTACGTTAACCCTGCATGGGTTGAGCCGACCAACGGAATGCTAGAGTATGCGCAGACTACTGAGGCGTTAGCATCATATGGTGTGATAAAACTTGATCCCCCCGCACACTTGGGCTCAGACTAGTAAACTTACGAGAAAAATAGTTATGTCAACGCTAGGCTCCTCCGGTTAACCTGCTGGCGGGGCGTCATGGGTTACGCTACCTCATGCTTCCTCTATGCGGAAGGCTGATAGGCAAGAAAATGGAAGAAGTCAGAAACTGTTGTTGTATAGATTGGAAGACGGGTATGGGCGCTCTCCATTATTACACGGAAGTCGGTTCCAACCCCAAATTATGATGTGTGGTATAAGGCAGAAATTACTGAAAGCATCTATGCACAACCACCTTATAGATTTGCTCTAAGGCTTCCAAACGTCTCCCTCTCAGAGCGATCATCCGAACTGGACTTAGGGCGATTCGCCACTATCTAGTGGAGCGTCCAAATACATCAACCACCGCTTTAAGGTATCTTACTTTGGTCAAGATTTGGTTTGAC
>27576c4f-3b0c-4839-bcda-a651b76c44f0_Basecall_2D_000_2d Marta_PC_default_sample_id_1040_1_ch323_file195_strand_twodirections FAST5/downloads/pass/Marta_PC_default_sample_id_1040_1_ch323_file195_strand.fast5
CGATATTGGTTGTTCTTAAACGTGGACGCCAAATACGCACGGGTATCCAGGCGGTTAGTCGGTGAATGGCCAAGCGATAGAGGAATTCGGGCCTAAATATTCTGCCCGGATGTAGCGTAAACAGGGAACATTCTTTAGGAGGAAGAACGCTGACGATGTGTGTGAGCCAAAGGTTCGTTGGGTCCTCGCCTTTGATCCCTATAGTCTACCAATGACCTTGGGCCTTGGAAAAACTAATGTGCCCATGCAGCCTGCAGCAGACGGTCTCCAATTACAAAACGACCCGCTTGGACTCTTCTAATTTCTTTGGGTACCTACCTACTATGCGCAGGACCGCAGCCGAAGAGGCGCAAGCAACGATGTCGCTCCCCCATGGCATAATACCCTCGCGAACCCGCAGCAGGTTAGACGACTTGTTTTCCGCCCGTACTACCTGGTGATTACGATTAGGGGCAATTAATTATGACCTAAGTATCATGACTAAACTCCCGGAGGCTCCCAAGCTGAAGATGCACCTGTTGGTCTAAGTACTAATGTAATAAGTAAGGCTCCTGGTTCCTCTAACACCTCCCCAGAGTAGACCCGCACAGGAATTACGTAGATGACACATAACGAAACCATCACGTTACTTCCTGATGCACGAGGAGGGTGAGAAGGCGACTTCTAACGACATGGTTGACCTTGTGATGTGACAGGACGCAGTGCTT
>91b3b04d-02bd-456f-983a-5d62e8e5f755_Basecall_2D_000_2d Marta_PC_default_sample_id_1040_1_ch275_file452_strand_twodirections FAST5/downloads/pass/Marta_PC_default_sample_id_1040_1_ch275_file452_strand.fast5
ATCTTCTTGCTTCTTAACTTGCCGTAATTCCAAAACTAGAACCCGCCGATTGGTTAGAAACCGGGATCTCCCCTCGCTTACCGTAAAGAAGTGGTACTCATCTTCGTCGGTTAATAGTAGCTAGATTCTTGCTTAATCCACTATCAGGCGATAGGCACGGCCGCATGGATTAGTGAATGCTGATGAAAACATAACAGTAGGAGTCCGTAGCCAGTAGCAAGGCGGTTGTAGTCAATAACCTGGTAATAAAATTAATGCCCGCAAACCTGGACCACCACCCAAAGGGGTGTATATAACGTAGGCAACGCTGTGACTTCCTCCCGGAGCCCTGAACTAGAGTTAGCTGCTAATGGGGGAGATAACAGTTCATCCTGCCGCTCGCTGCTTCGGGTTAGGCAAGAGTAGGCTGAAAGAAGGTGGGAGGAATCAGAAGTATGTTGTTGTTATAATTAGGAAACATATCTGAGGTAGAGTGCCTGCCACGGCTTGAATTTTACCGACAAGATTCCCAACTTGTATACGGACCCCCAGGTTAGGCGACGAACTAGTTGTAACGGGACGCTTAGTTGTGATCAACACAGTGTTGTATAATTCGCCACTCTCCAAAGTATCCCAGTCATGAGGGAGCTGACTTAAGAAGTTCAGTAATCTCCTCAGTGCGAGGGCCTACATCGCAAGATTCGACTTGTCGTAATTGTGATTATGACCCGTTAACTTTTACACTGTTGGTCGGCTCA
>78fa5d6d-b52b-49ec-821e-cfce8cbe27ad_Basecall_2D_000_2d Marta_PC_default_sample_id_1040_1_ch466_file179_strand_twodirections FAST5/downloads/pass/Marta_PC_default_sample_id_1040_1_ch466_file179_strand.fast5
GGAAATAGTGCTCTTGATCCAGCAACAAATCGAAAGTATGGAATCGTCATTTGGTTCAGCGACATCGACCTAGTGATAGAGGAATCTCTTTTAAGGAATCCATCCCCGAAATTAGGTCAATATGTTGATCCTGTCGATAAGCGACTTGATTTCGTTCTCGATTTCTTATAGTAATACACGATCGGCCTTGGTACGTGGAATATGGTGTGCTAGTGCATACTGCATCACCATAGTTCCAAGATCAGAGACTAAATAAGTCCTTATTCTGGCCCACCTTCTTTTCTATAGATACGGCCTGTCTCGGGTGGGAGCAGAAGCAGGCGGAACCCAGGCTCTGTTAACTTACCGTGGCTATCCTGACGCCCGAACCGATGGCCTTCGCCGGTACTAGCTCGTCCAGCGTCATATCGTGCGTTGACCCACGAGATTAGGGTTTATTACATATTATTAGACCTCGGGCCGATCCCTGGTGAGAGCCTAAGTACGCCTGTTGTCTGCCTGACGCGATGCCGAGCAGAGTGCTGTCACCTCCTAGCTCACTCCCAGGTCAGCAGCAGGAATTGTGGATAGGTCTACTCAACGAAGCTGAACACTACAGATTTCTTTGATCCGAGTACGAGGAGGGGAGTCCAATGCGGGACACAGTCTTACTATGATAAGATA
>1a3c525b-c7d3-4306-a193-949080283080_Basecall_2D_000_2d Marta_PC_default_sample_id_1040_1_ch98_file235_strand_twodirections FAST5/downloads/pass/Marta_PC_default_sample_id_1040_1_ch98_file235_strand.fast5
ATTCCGGGTTGCTCTTACAAACAAATGAAAGATATTGGAACCCTTTACTTATCATTTGAAGAGTAGGCCGCAGGTAAACAGGAACTGCCCTAAGTATCTTCTTATTCAGCACGGGTAGTCAATCGGACTCTCTCCCAGGAGATACAGTCAGGGAAATAAGGGTCGCGTGTTGTTACAGCCCATGCTGTTTCAGTGCATTTTCTTTATAGTCATGCCTATATTATAATTGGCTTTGGAAACTGACTAGTTCCTTTAAGCTTCGAGCCCCGAAAATATAGCCTTCCTGACGACCAAATACTAAGCTTCTGACTTCTACCACCTTCTTTTCTACCTACTACTAGCCTTGCGCCGTAGAAGCAGGAGCAGGCACAGGATGAAATGTTTATCTCCCATTTACCATAATCGCCCATGCCGGAGCAGAGAGACACAGTACAAGCGTCTTCTCTTTGCATTTGAGCTGGTGTGTCTTCAATCTTAGGGGCAATTAATTGGCCCCCATACCGTAGTCAGGTAAAACCTCCTGCCTATATCACATAATGAACTCACCCATGCTTTGTCCACTTATCAGTAGCATGCCGGGATCCTTTACTCATCGGGAGTTCCACCGACGAAATTACCAGATGACTAAAGACCGAACATAAGAACAGTAGGACTTCTTACCAGGATAGAGGGAGATGCAGGCGATCTAGCTGACCGGCTGTCATTTTGGGTCACCTGAATGTCAAATTTGGTTCTCTGTTA
>7cbaf38f-fd4a-4589-a112-fb8e5b55b8bd_Basecall_2D_000_2d Marta_PC_default_sample_id_1040_1_ch342_file156_strand_twodirections FAST5/downloads/pass/Marta_PC_default_sample_id_1040_1_ch342_file156_strand.fast5
ATTCTTGCCCCCCGATAGTCGCTCGCCTATTGTCAACAAGGACTCAGCCTGACCGGACACGATTGGGAGTAACGCACGTAGTACTCGATGTTAAAGCAGACTGCCTGTAGTGACACTACGATTGCTAAGGACGAGATCTCCGGTCGGCCCTATAACAGTCAGCGAATGGGGTCCGAAGCCATCGCCCCCAAAATATTCTGAGAGGCTAACACATACGTAAGCGTTGAATGCACTGGGAGTTTGGTAGAGCCAGACGCCCGCTTATTGAGCGTAAAACCAACAAGTTCCCCTCCAGCCTATAAAGTACCGTACTCATGAAGCGCACTAAGCTTTGTATACGGAACAAAGCGTACATCCTGCCGCCAACAGTCTACGCGGATGAGTTTTGACCAAAGGGCTGCCTAGTCGTAAAAGTACGATGATGTGCCGAGGACCGGACGTATGCTTCCAGGACCGCGCCTGTTGAGGTAAACCCATGATCGATCCAAAGCATCTCCCCGGTTGCTCAAAAACAGATACACAGCATCTCTGGTGAGTAGAGACGCCCACGCCGCCGGTTAAACACAGGGCTTACGTAGTACTCGATCCGTAAAATGCAGCCCTGTTTATGACGAACCTCCCGCTTTGGCCAAAAGATAGGTCATCTCCTCGAGGTGTACACCAATTTACGAGGCGGGAAACCAGGGATCGTGTGGTTAACACTCGGCGGCGGAGGCGATGTTGACAGGAAGGATTTGTCTTTATCTTTCTTCAGCC
>d1cdaa6f-9ec9-4568-af0b-e6763d56f4ac_Basecall_2D_000_2d Marta_PC_default_sample_id_1040_1_ch307_file215_strand_twodirections FAST5/downloads/pass/Marta_PC_default_sample_id_1040_1_ch307_file215_strand.fast5
GTGCTGAGTGCCGACTCAGCGGGCATAAAAATTAAAAGTCCCGAGATTGAAATCTCCCCTCCTGCTGGATCAAAGAAAGTACTTAATGTTTCGGTCTGTTAATAGTATGATTCCTGCTGCGTACTGGAGGTAACGGAGGCGAAGTAGCTGCTGGATGCTAACTGATCAACAAAACAATAATGGAGTTTAGTGGCATACCCCACACGCAGTCCTATGCTATGATTTGTGGTAATAAAGCACTGTGGAACCACCTAAGGTTACATCAGCAAAGGGTGCTAAACCGAAACATTATGTTAACCCTTCCTGCATCTACGATCGGGCGGTAGGCGACAAGGCTTCATCCTGTGCCAGCCCCTGCTTCTGGTACTAAACTTGAGGAGGGTGGGTAGGACCGAAGAAGGTGGGAAGAAGTCGAAGTCTTGTCGTTGTAACGTGGGAAACTATATCTACCCATCCAATGATGTAAAGGGACAGTGAGTTTCCAAGCCGCCAATGGGATTGGTACTATAAAGAAAAGGGTCTAACGAAGCATGGGCTTAACAACATAGTCACACTTTGGTCGCTCTACACGCGTTCCTCGTGACCTAACTCAGGGAATCGAACCAGGGGACCTGCCCCGAAGTTTAGCTATACATGATAACAAGATGTCCGACAATAAAACCACAATTGCTAAAGAGGTGTTAACTAGTTGTGTATAACACGTCGTCATGGTTTAGTT
>18a58ce8-24e4-460b-816d-6bf76d16d0da_Basecall_2D_000_2d Marta_PC_default_sample_id_1040_1_ch195_file350_strand_twodirections FAST5/downloads/pass/Marta_PC_default_sample_id_1040_1_ch195_file350_strand.fast5
TCTTTGTATTATTTGTGATCAACGACATTACCTATAATGTTGGTTCCCCTTCCTGCCAAGGAAGGAAAGTGTGTTAGACCTGCTCGTTGTACCGTATGATCTCCTCCGGGTACTCGGCCGATGATGACGTAGATGCTGTAATGTAGCATAACAACACTGGAGTCGTATCGTATAGCAGGGGGTTATGTATGACTATCGTAATAAATTAATTCTAAATGAGCGATACCAGGACTGTACTGAAATAGTGTGATCGTCGCCTCATCCATTGGGCCTAGTAGACACTGATGGGCGCTGAGTTTGCTGCTGCGGCCGTAGCTCATGGACAAGAAGGGACCAAAGCAGGCGCTGAGGATTTAGCACGAGATGGTTGCATTGAGGGACTAACAAGGTCAGGTCTCCACAGCGTAATTTAGGCCATCGGTGACTATAAGAATTATAAAGAAAGCACCGCTTAACAACAGCTAATGAGTCCTCCCCAATGTCACTCCCCTCAGCATGAGCAATGAGACATTGTGGATACTCCTATCACCCCTGTCAATGCAATAAGATCAACGTTCCAACTTGTAGCGTCATGTGCTCACACTGTTGATCATGATC
>ec85d71b-e849-4d40-b9be-3c3caa0ef6c7_Basecall_2D_000_2d Marta_PC_default_sample_id_1040_1_ch398_file283_strand_twodirections FAST5/downloads/pass/Marta_PC_default_sample_id_1040_1_ch398_file283_strand.fast5
GCTTTTGGTTATGCGTCGTAGATGCTTTGTTATACAAAACATCCACATCCTGCGTGTCAACACAGGCCGGTCATCGAGCACCGGGTTCTAGCCAGGCGTAACGATTGAGCGCTCCAACCCACTCGTGCTGGGCGCACCGCGGGGTCGTAGACATACCGATGCTATGGAGTCGCCCAATCTTCGTGTAGCCTAGAGACACATAGGTCGATGAGCAATGGTCGCGTAGGGCTGACAGATGTTCTCCCCCTACCGGGCCAAACCGATCATGGGCGCCAATGTTCCCGCGTGAAAGGCTACTGTATCGCGTTCTAGACCCCGCTCCCCTGGTTGTCGTAAAGGCCACCCGGGGCTCAATCATCCCGATTGGGAGGCAAGAGTGGCTCGCGTTGGGCTAATCACACAGGGGTTCTCGCTAATGTTGCTCAGGGTAAACCATTGATAGCGTTGGTTAAATACGTCTGGTAGAT
>fb05f23a-6b78-4752-bc1d-abb33605955e_Basecall_2D_000_2d Marta_PC_default_sample_id_1040_1_ch357_file121_strand_twodirections FAST5/downloads/pass/Marta_PC_default_sample_id_1040_1_ch357_file121_strand.fast5
CTGGTCTTTGGTGTAGTAACGTAAAATCATCAGAACCATAGCTATCACAAGAAGAGTATCGTGTTACCTCCCGAAGTCCTATCCCCTCGTAGACTGGGTCAAGAAGGTATATATTACGTGTTTCGGTCCGGTTAGTAGTATATGGCGGATTCCTTAGATGCTCGAATGGGGGAGTGATGATAGAAGAATAGGAAATCTCAGTGACTACTGAATAACGTACGGGGCCAGCCCAGGCGTTGTACTATTAGCAGGAGGGTTCATATTAAGGCGCTTATGATAGACAGTCTAATTGCCCCTAAGTCACTTGAAGACACCAGCACGGATCGAGGAACGGTACCTTATGTCAACTCCAATCCTGCATGTAGAGCATTATAGCTTAGATGAGGAGCTAACATATATTTAATCCTTCTGCCCTGCTCCTGCTTCGCCTGGAGGGACGAGCGTAGGCGGAAAATAATGGAAGGATCAGAAGCCTTAGTATTTATCACGTGGGAACTCAGGTATCCTAGGCTGAATCATTAAGGGGAACGGTACCAGTTCCCACCACGCGTCAATAAGGCAACCTCACGCAGTGTAAAGACGCGACGAACCTGTGTGACAACAACCACTTAGTGACTGGTCATCTCCTAGGGCAGTTTCCGGGTTGACCTAATTGTTAGGACCACCAACCAAGAATATCGTGGGCATTATTCTACTATGCTGCTCAGAGTTCCAAATACGACGATACGGGTAAGTGGCCTGTTACAATATTGGTTGTCTCC
>c1288c9d-c254-4905-8eef-d44519fd3070_Basecall_2D_000_2d Marta_PC_default_sample_id_1040_1_ch314_file142_strand_twodirections FAST5/downloads/pass/Marta_PC_default_sample_id_1040_1_ch314_file142_strand.fast5
TGTATTTGCGTAATGTTAGATTCAACAATACAAACCCCAGGGTGGTTAGTAAGGATCTATCTCCACTCGTAGTAATGAATAAACTTAGTTTTCGGTCTGTTACTATAGGTGACATTCGTAGTGGGGCTGGGAGATACCTGGGAGGAGGCTAAATACTGCTGTAGATGAGTACTTAAGCCAACATGAATTTGATAGGGTTGTACCTGGTACCAGGCGTGTTGGATATTAGGCTCAGTATGACCAGGTCGATTACCGCGGGCGAGACACAGCACACCATGAAGGGGGCAAATGGTGGTCGATACCGGGGTACCTGCCGGCGCAGTCTATGCCCATCGGCGAGATAAACAGTCCATCCTGTGCCTGCTTGGGGTCCTCTGGAGGCACATAGTAGTAGTGAAGAAATACGAGTCAGAAACCTTATTTATGATATTGGAAGGTAGAGCCCGTAGTCGTAAGAGAATAAATCATATTTCCATAAAGATCAGATAAGCAGTATACTAGGGAGAGTGCTATAAAGAAGCGTACGACTGTTAACAAGCGGATGGCGTATGCTCTCCCAAGAGTTCCTGGTTGACCCGGTCGAGGCTATCTAAGAGATAACCCGGCGTCATATCCCAGTACTCGTCAGAGCTCGACAAGTACCACTAAATTACTCAATATCTTTGATTGTGCTGTACTGCCTGGTCAGGACTAAATGGAGGTTTGATAGCGTTTCTATCTCCTCGTTCTAGTACGCAAATAGGCTGATCGCTCGTTTCGTCTTGTCGTAGGTGATTCCTGCTCCACGCGCCGATAACGAATCTGGGAGCCGCCTTATCATGACACAATACTGGTGAGCCGACCGGGAGTTGATCTTGTAGGTATGGAGGCAGTTCAACTTAGGACCTAATATCTCTGGATGTAATGCCCAAGTTGGCGCACGCACCAATGAGGGGGGTACTTGATCCTCCGGGGGCCGGCTCCCTGGACCCCACGTCTACCTGCCGCTCCCAGCCTCCTGCGCTCCTCGTGCCTGCTCGCCGGCGTGGGCGGGCAGCAGCGGGTAGGCGGAAGGCTGGGCGAATCAGCTTATGTGATTCTGTACGTGGGAGGCCTATCTCCTGAATCGTATCAAGGAACAGGTCGCCTGTTGCACCGCCCAGTTAGATAAGGATACCCCCAGCTTAACGAAAGCGTAATCACGCCACCCTGCACACAATCTTACTCCGGAGTTCTCCTGGTCTCCTCCAGTCCGCTCAGGCAGTATTACGGGCGAAGTTTCCCTATCTGGCTGCTCAATGCAAGATAAGATAAAGGGTTCGGACTTTATGATTGTAATACATATCATTTA
>da6b35f0-2faa-4cec-8230-28091fc34562_Basecall_2D_000_2d Marta_PC_default_sample_id_1040_1_ch143_file188_strand_twodirections FAST5/downloads/pass/Marta_PC_default_sample_id_1040_1_ch143_file188_strand.fast5
ATTCTTCTGTAGGCTCTCAGTCACCTGTAACAAATCAAAGATGTGAATAGTGCTTATATTATTTGAGAATTGCTCAGGGATAGGCGACTGCTGGCATACTTCTTATTGCAGCATTAGTCAATAGGAATCCTTATAAGGAAATACCATCCGATTGTTGTCATTGGTCGAGGGCTGCGTTAATCTTCTAGAGTTCTTTAGTCGTACCGGGCTTGGCCGTGGAAACGCACTAGTTCCTTAATGGACCCCAGGGAGATAGCTGCATTTGAGTACCCAACATACCATTATATTTCTACCGCCTACGTTTTTCTTTCTACCACCTACGCTCTTGCCAGGCAGGAGAAGCAGGCACAGGAGATCGACTGTTGCTCGTAAGGCGGTACACCGACATATGGCCCGCACCCGGGCGAAGGGTTAACATAACCATTTTCTCTTGCGTGAGACACTATGTGTCTTGCATCTTAGAGGAATAATTATACACCCGCTGGGCCTACAGAATCTCCTCGGGCCATAACCCCCAACTCGGCCGGTATTTGTTGCATCAGATGAAGAGTTCATTTGGCCGGCCTCCCATTCTAGCAGGGGAAACTAAGCACTAATAGGTAGAAGACGAACATCATAGTTCTCTTTGACCCAGCAGGAGGTGGAGACCCAATCCCATAACAGCGTGCGGGTTTGTATGTACACAGGCACGGTTAG
>b8f1efcf-ff27-4880-a0c2-502008004f56_Basecall_2D_000_2d Marta_PC_default_sample_id_1040_1_ch461_file22_strand_twodirections FAST5/downloads/pass/Marta_PC_default_sample_id_1040_1_ch461_file22_strand.fast5
GTTTCAGTGATGGTGCCTGTGACTGAATCATAATTGCACGGTGGTTTAGTGCGAAGTGCTTAAGGTAAGTGGCGAATCCTAATATTCTGTGATTAATGGAGTTAGGTCAACCACGCGTGGCATATCAAGTTAAATGTGTTACGTAGTAGCGTGAATTTCTTTATACTCGGTTCTTTGACCTTGGTGGTGAGCGTACCAATTGGTTACTTTCGGTGGCTTTTAACGTGCATCTGTGAACTACATGGTACCTCCTACAGTAGCTCCCAATGTAGACAAATCACCGCTGCATGCCCCCACCCCTGCGAGCAGGAGGAGGGAGGTCTCCTCACAGTAGAAGCAGCCGAATAGGAGCACGAGTCGCCAAGGGGGCAGTACGCTGAGTACGCCATATGGGTCCGACATACAAGGAGGCTCCGAGATAGGCGCAGGGGAGAGCCAGGACCCGAACTCACGCAGGATATGTATGTGTATAGGGCAGCCCCAGGAGGACTCCGGAGGGGGCAATACTAACTCCAGGGGAGTCTAACTACTTGACTACTGCACCCATCTCCATCCCTGACGGTTCCAGTCTTAGATGCCACGCACGCAGTGAGGTTCTACTATAAATTTTATTTGCTGTAACATGAAGTCACTTTCTACTGTTAATGTTGTAGTCACTGACTA
>4f41c70b-f61c-4a3d-9ad1-813cbdcdf57c_Basecall_2D_000_2d Marta_PC_default_sample_id_1040_1_ch452_file289_strand_twodirections FAST5/downloads/pass/Marta_PC_default_sample_id_1040_1_ch452_file289_strand.fast5
CAACTGTGACTCAGGTGAGTAAGACTGCGCAGACGGGAGCCCGAGAATGTGAGTCACGAGAACCTAGTGTACCAAGAACCCTACCGTGAGGAAGCCGCTCGGTATAATGTGCGGTAGTTACCAATAATAACCTTAGTAGTAGGGACGCAGGTGGCTAGAAGCACACATTTAATGTATAGCTGCAGCCAGACAAACCATCCAAGCGCTCGGGATGCTCTGGTGCCTACAGGAGGCCTCTTGTAATAGTAGACATAGACTCTGGTAGCACGTACGACGGTACCCGCCAGGATGCAGGGCGCAGAGCAATGAGGAGGCAGAACTACCTGCCGTGATAGGCTCTACGTATCAACCCGTAGAACCTAATAGGAGAGGACCCATCAGTCGAATATAAAAGTTGCTGTATGCATATTAAAATCTCATTACCTGACGAAGAGGACGATAGTAGTGAAGGAGGACATCGAATCGCCCCATTCGTATTATACGTCAGGAAGCTACTGACTGACGGATAGAGTCGTTAAAGACGGGAACATTAAGTTTCTCTAGCCGCCGATTATAACGGCAGATCCACGCAGACATTAGCCCGAGCGGAACTATCTAACATAGTCGACTTATTATCGCCGAATGCATGGTTGTAATTAAAACCATGACAGAATGACTTGCCCCGGTGTTTCTCTGCACGTAACATGTTCCGCTAACATGGGACTCCTCCCTGTCTGAATAATTAAATGGTTGATTCTCGTTCTTTTGTACTGTTCAATCCGCTCTCTTG
>d4d90ccb-2d9a-4f5f-9cf9-9f9e1cc77763_Basecall_2D_000_2d Marta_PC_default_sample_id_1040_1_ch282_file11_strand_twodirections FAST5/downloads/pass/Marta_PC_default_sample_id_1040_1_ch282_file11_strand.fast5
GGACTTATCGTGCCGCCACTCTCGGACTAACCGCACAGTGTTAGCTTGAATTGGATCTCCCTCCTCGTAATGACCAATGTAGGCAGTGCTCCTTAGGTTCCGTCTTTAATGCTCCGCTCGTCATGATGAGTGAAGCATCTCTGAAGCGTACGGGCTGATCAAACAAACCACTCAGCGGGCGTCAGCTTGAAGCGGAGTTTCGTAGCATCATCTGGCTCTAAATTAATCCCCTAAATGATGATACCACATGCATGGAGATAAAGTTAGTGTCAACCCCACCCTCCTGCATCTATAAGAGTCTCGGGCTGTGGCGCGGGGACCAGTTCATCCTGGTTGGCCTCGAGCTAGAGGTCGTGTCAATGAAGAACACGTAGTAAGAAGAGACCAGGATTAGAGGTCGTATTTGTCGTAAATCGAGGCCTATGACCATAACTAATTATATGCGCACGGTTACGTTGGGGGCTAGATTATTAATAACAAGGAGAATAAATCACCTCTATGAGACACAGGTAACTAGTTTTCCGACAATAGATCTCCCTGGTTATTGATCTACCCACAGGTTTGTACTCGTATGCGCTGACATGCGGCAGAAACCACCAAGGTTCGCCGTATAGTGAGCGTCCGATACAGGGCTCCACCAGA
>9f724f19-db36-4a9f-97f7-22becf3bb778_Basecall_2D_000_2d Marta_PC_default_sample_id_1040_1_ch132_file107_strand_twodirections FAST5/downloads/pass/Marta_PC_default_sample_id_1040_1_ch132_file107_strand.fast5
TGTTGGGTGCGAGCACATCATAAGATGCGGGAATCGTGGCTTGGTCCATCGACTGAGCAAGGCATAGTAGGGAATTGCCGCGATTGGTATGCCTCACTCGATGCCTATCATGAGAGACCACTCTGAGGAAGACTGGGGTCACCGGGTTGTTGTGACTGCACCATGCTTTGCTGTTAACCTTTGTGGTCGTAGTCAGGACCCATACTGTAGCTTGTGGAAACTGACTAGTTAGTCCATAACCAATCGATGAGATATAGTTGCCTAATATAAAACAAAGCACTATTCGGACTCTTCACCCCTTCTGTTACCCCTCGACTTTAGGTACACGAAGGGGAGCATCAGAAGCTATGGTTCACTGAGCGATCGCGCGAGCTATCCAGATCCAGAGACTAAATCAGCCCGTCATTGGCGTGGGTGTGGTCATCAATGAGGCGTAATTAACACTTATTAGATACCCTGAGTCACCAATGCGCTATAGCCATTAGATTATTTAATGGGCCTGATAGCCATGCCCCACCAGAGTCTACTAAGTTGACTATCCCGCTCCAGCCGCGTTATTCACAGCAGGAACCATAGAGCACGACCGAAACAGTACATCGGTTATTTCTGGGGGGAGGTGGAGACTCGTAGCTAACTATAATGTTACTTTAGATCGGCCCTAAAGAGTTGTGGCTCGTCGTATTCTGGTTTTC
>c5cf1e8f-3d45-4c05-8781-1d8a9c6a64ea_Basecall_2D_000_2d Marta_PC_default_sample_id_1040_1_ch141_file173_strand_twodirections FAST5/downloads/pass/Marta_PC_default_sample_id_1040_1_ch141_file173_strand.fast5
GTGTCTTTGGTATTAGATGCTTGTAACAAATCATAAAGATATTGGATGGACGTGTGATTATTGACTTTGAATGTACAGGGATCTAGAGGAATGCTCGATTATCCTTCAGCCTGAACTAGTGGACCAGGGAACTCTTTTACCACAGAGAGATGGCCACATGTAGCCGTGTTGTGCACCCCACCTGCTTCCGTTTGACGGATTTTTCTTTAGTAGGCCCAATTAACTTGTGGTACCTTGGAATGACTTGTCCCTTGTCATGATCCATTTCCAGATAGCCTTTTCTACGTGACAACTACGGCTTGCAATCCTTCTCCCACCTTCTTTTCTACTACGATAGCCCCTCCTCCATAAGCGAGGGACCGCGCGCAGCGTGTTGACACCTACGGAAGCCATCCTCCAGTGGCACCTACATGGTCTCTATAGTTCGCCTATTGCCGTCGATGACACCAAGTAGGTTTGCCACGAGTCCTGTTGGTGTATCTACACCGGCTTAGGACCTCGAACCCCCCGCTGTACCTACTCCAGCCCGCTGGATCCTTCTTCTGCTGACTCCCCTTACGCCTCGCCCTCGCGTAATGCTGGGGCCGCTCACTCGCATCCTCCAGCGGGAGTTACTGGGTTCCCCTCCCCGAGCTCCTATGCTCGACCGCTTTCTTTATCCAAGGCCCGGGGAATCTAATTTATACCTCCTGTTTGATTCATCCTCGGGCTTCGTATTCGCCTGATCCCTCGGCGGATCGCGCCTAAGTGTCGTGGAGGAGATCCCGGTACCACGATACACGTTAGGCGGTGAGGAGACTGTTCCTGCGCTCTTCCGCGTTACTTACATAATGGCTCGCAGCTTCGTCTCAGTGGATGTAGGCATGCCTGAGGGAGGGATGTAGTCAGGTTAATCATCTATGACCAGGGCTAACTAAGTAAAAGGAATTGAACTTAGATAAGCGGAGTTTTGGGTCAATAGTATCTTAAGCCCCATTAGTCTACGAGCGGTGTAATAACCGATACGGGGCGCACGTATTACATAGTAAAGGCAGGAAATAGTCGTCACAACGGCAGCCTTTCATGGAGGATTAATATGAGGATGCGAGGCACAGTCATCGTGGCGCAGCGCGGCTTCGCCTGTGGAGGAAGGAGGCTATCAGGCGAGGGATACGAGGAAGAATGAGGAATAATCAATTTGTTATACATTAGGAAGGCTACCTGTATATGCAATTGGTCTAAAGCAAGAGTTTGCGTCGCAAGGCGCATTACTTGGTTATGACTATAAAGAAGTGAGGCAATGAACTGGGATTTAGGTGAGACAACACGTGAGCGTCATTAGTATGCCAGGAAAGTTTGGGCTTCTAACAGGGTAGGTCGAAGCAGACCCTTAGGAAGTCATGCCATGCGCGGGTATTCCCAATCAATAAGAGAACCCCCCGTCACATATCTTTAACGTTGATTAACCCACCCGTTTATGG
>36733218-bf60-4fac-baee-b056bfcd9a5c_Basecall_2D_000_2d Marta_PC_default_sample_id_1040_1_ch429_file729_strand_twodirections FAST5/downloads/pass/Marta_PC_default_sample_id_1040_1_ch429_file729_strand.fast5
AATGCTATCCAAATTCAGCGGGTACCAAAATCAAAAGATTTGTAGGTACAGAATCCATCTCCTCCTCCTCTGCTGGATCAAAGGCAGTAGGTTCATAATGCTTTTCGGTCTTTACACTGCATCTACACTTCCTGCCTGCTAGTACTGGGAGTGATAGGAGTACAGGCTGCTTAATGGGACCTTACGAGATAAATCGCATTTGAGTAGTCCATCAGTAGCTACGGGGGTTTTATATTAATGGGTAGTGACCCTCCAAGTTGATGCCCCTAAATTAGCGGAGACCACCAGCACTTAATGGAATGTTATGTCGACTCAGGCTCCTGCATCTATAACTAGCGCTTACCCTTAGGTATTAGTAAAACGTTCATCCTGTGCACTGCTCCTGCTTCGACCTGGAGGAGCACTTAATAATAGAAGAAGGGGAGAATCAGAAGCTTATTGTTGCTACGTGGAAGCTAGACTGGAGCTCCCCGGTATCCCACCGCAAAGATCAGTTTTCCGAAGCCTACCAATCGTGACATCGCTACGCTAAAGAAAAGTGCTAACGAAAGCTCATCTCTCGAATTACCTCTACCGCTAGATTGGGTCCCTCCCAAACCAGGTTCTCCGGGTCTACATTTGGATCCATCAAAAATGAGAAATGCTTAGGGATTTCTACACCACTTCATGCGTCCCAAGCACGTATAGTAAGGACTTCCCACATATGATTATACTTTGTGTTAACAATTATGTTGGGTCC
>993b83a0-046a-48d8-9d1a-624453f99ce5_Basecall_2D_000_2d Marta_PC_default_sample_id_1040_1_ch511_file124_strand_twodirections FAST5/downloads/pass/Marta_PC_default_sample_id_1040_1_ch511_file124_strand.fast5
TCAATCTCCTCCATCTTGTATCCTTCAACAATCGAGCACGATTGGCGAATGCTTTACGTAGCCTGCTTGGAACGCGCCCGCGATAGGAATGAATTCCTGTCGATAAGGCTCTTATTAGTGGACTAAGGAACTCTTTTAGGAGAGCATAACTCTAAGTCGTGTTGTTAAGGCCGAGATGCTTTCGTTATAGATTTTCTTTATAGGTTATACCAATGAGTTGCATTGTGTTGGAAACTGACTGTGCGCTTTAATACATTGGCCCATGAGATATAGCCTTCCCACGTATAAACATACGCGCTTCTGACTTCTTCCATTTATTCCGGGCTAATGAGCGCGCTCGTAAGCAGCAGGGTATGGCAGGATGAACTGATGTCGCGACTAGCATAATGAGCCCCCATGCAGGAGGCGTCTCGCTACCGGTTGACAGTCACGTCATATGGCCTGATTGTCGGGCAGTCGGTTGGTACACCATACGGTAAATCACAGTAGGGGTCATCATATCCGATAGGGTTTTGTCCAGAATCCCTGGGCCATCCCCACCACCAAATGGTCACTCTAAGTAGGCCGAGTCAGGGCAGCAGGAGATGTAATAATACTAACGCACTGGGCATCCTCATCGTTGGTCATTGGCGCAAGAAGGGAGTGCGATGTTATAACAGACGGAACAGCATTTTTAGTTTGTGATCTCCCCGGGATTACGATTCTTGTTGTAATAATTCTTGACGGACCTT
>30ae8007-f54c-4fbc-9fa7-4cbbedebee4f_Basecall_2D_000_2d Marta_PC_default_sample_id_1040_1_ch411_file409_strand_twodirections FAST5/downloads/pass/Marta_PC_default_sample_id_1040_1_ch411_file409_strand.fast5
AGATCTTCCTGTGCTCTCCGATGTGCTGGTCAACAAATCATAAAGATATTGGGGAACCCTTTAGTTATCGTTGGTCGAATGGAGAGGGACTACTAGGAATCCCTAAGTATTCTTATTCGGGATCCGTAATAGCAGAAACTCTTCAGGGAGTACCGTATACAGCAATGTTGTTGAAGGATCACTTTCGTATATAACAATTTCTTCAGGTCATTCATCCTATTATCGCGTGCGAAACTGACTAGTTCCTTTAATGATCGGAGCGATATAGCCTTCCTACGTATAAAGCATTTGACTTCTGATAGCACTTCTTCTGCCTACTACCTAGCCTCTTTGCCGCCACCTGAAGCAAGAAGTAACGAAGAGGATGGACTGTTGATCTCCCATTAGCAGCGATACCGCTGCGAGAAGCTAATAGCGCAGTTATACCATAACCATTTTCTCTTTGCACAATTAGCTGGTGTGTGCTTCAATCTTAGGCAATTAATTATCACCATTATTAAGCAATATAACCCTGCTATGGGATATCAAAACTCCATTATTTGTTGATCAGTGAGCATTACAGCAGTCCTTTACTCCTATAGCTCGCAGTTCTAGCAGCAGGAAACCATATACTACTAACAGAATGAAACATCACAGAGCTTTCTTTGACCCAGCAGGGAGATGGAAGGCAACCCTATGGACTTCTGATTTTTGGTTACCGCGGCAGTCACGCCGAGA
>c606fbc0-ef61-4fbc-8e95-592ccc15afba_Basecall_2D_000_2d Marta_PC_default_sample_id_1040_1_ch63_file346_strand_twodirections FAST5/downloads/pass/Marta_PC_default_sample_id_1040_1_ch63_file346_strand.fast5
CAAGTGTTATCACTCCTTGTAATGATGCCAAGCGGGCGTAAAGATCGAAGCCATCCAAGAGGGGACGCGAAGTCAGGGCGTTCCCCAGCACCACGCTCTATCAGCAGTCAGGATCTGCGGGCAAGCCCGATAGTCTTGGCGGGTTGATCTTCCAAGTTTTGATGCGAGTGCCGTGAGTCAAGGCAGAAGTGTTGGATACTCTATTTCCATGCGGTGCCTATCACTTGTACTCCTCCTATAGTTAGATAAACTGTGTGACTAGGGGCAGACCTGTAGATATG
>00132b32-93ec-4b6b-8ebf-3af316a53ff4_Basecall_2D_000_2d Marta_PC_default_sample_id_1040_1_ch35_file393_strand_twodirections FAST5/downloads/pass/Marta_PC_default_sample_id_1040_1_ch35_file393_strand.fast5
GCTTCTTTGGTGATACTTGCTTGTGATTCCGGGGCTAAGAAATCAAAGATGTTGATATATAGAATTGCTTTGTATCATCTCCTGCTGATCAACAAGAAAGTAGATTGATTTCGTCTGTTAATAGGTGGCTGGTAATTCCTGCGCTCCTAGTATGCAATCGTATGATAGGAGTAAAAAGGATGTGGATCTATGGCACGCTGATCGACGGAATAAACGAAGTCTGAGTAGGGAGCCCCACCCGTCTCGTAGCTCTTAAGTAATAGTGGTAATAAAGTTAATGCCCCTAACTTGAAAGTAAGCAGCTAAATGTAGTGGAGACCGGTAGTCCTGTCAACTGAGGCTCCTGCATGGGCTCAGTGTACGGGCCGGGTGGGATAAACAGTTCATCTAGTGCTTCTCTCACTGAACATTGATCTATGTCGGGAGAAAAGAACATTAGGCGAGAGGAAGATGACCCGTAGAAGTGTGATCGTGGACCGTCGGGAGCGCGCTCTCAGCAGGTGAATTAAAGGACAAGTCTAGTTCCAAAGCCAGCATCATAATTAGCTTACTAAAAGAAAATTAACGAAAGCATGGGCTGACCAACAAGCGGTATAGATCTGTGTTACTCCTAGAATTTCTGATATTAGCCGTTACATAACGATAAGAATATTAGAGCAGTTCGGGTTACTCGTAATAAGTTCGAACAAGCATACACGCCGCCCAAGATTTACATCTGTGTTACAATATCGTTGTGTAT
>f5d02401-8bee-4bbc-a07c-a47b8a152d60_Basecall_2D_000_2d Marta_PC_default_sample_id_1040_1_ch31_file148_strand_twodirections FAST5/downloads/pass/Marta_PC_default_sample_id_1040_1_ch31_file148_strand.fast5
GAATTGGTATCCCTGATGATATCATATTAGAGCCCATACCAGAATTGGCGCCTTACCTATCGACGCCATGCTCAACGGGAAGCCCGCCATTACCGGGTCTTCCTGCTTGCTCAATAACTATTACGTACGTATCCCCCAGGCGGGTAGGTAGGGGATCCCGCCGGGACGCTTACCCTGGTACCTGAATAACGCATTACTAACTAAGAACAAATCACGGGAGTTTACTTAGATAGAGGGATTTATAGTTTAGGCCGACTAACCTTATATCAAGGTCTCAATCCCCTAAGATTGGAAAGACACAGAGTCGAGGGGAAATGGTCAATTAACGAGTGGTGGCCAACCGCCCGCATGTGTGACTACCTGCCGATTCACCCAGAAGATGAATGCGTGCTTGCTTCCTCGATACGGTTCTGACATGAGGGAGCGAGTAGGCGAAGAAGACTGGGCGAGATCTAGAAACCTGTATGTTGAGCCCTGTGGAAAACGCTATCTGGGGCTGCATTAAGGAATTAATCCGGTGTTTGCACTACCACCGGGCGACTAGCGCAGTATAGGCATTAAGACCGGCGAAGCAACTCATCGCTGTAACAACATGGATGCCTATTATTCTGACAGGAGTTGGTCTCCCCCGACTTTACATGAGTAGCGCGAATAAGAATATTAGGCGATTCTATCCTAGTCCCCTAGGTTCCACAAATAATAAGAGTAAGGGTTGCACATCTTTATGATGGTTACAGATCTCGTCCGTCTTTCT
>a75bddd4-6600-4154-9fed-92c11a363ed0_Basecall_2D_000_2d Marta_PC_default_sample_id_1040_1_ch271_file9_strand_twodirections FAST5/downloads/pass/Marta_PC_default_sample_id_1040_1_ch271_file9_strand.fast5
TCCCTTCTTGTCCTTTGTATCATACTCTGTGCACTGCCGTGGATCAACAGTAAAACAGTGTTGGTCGAATGGAACTCCCTCCCTGCTACGGTAACGAATAAAATGATAGGTTTCATGCATCTGGTCCACTACTAACTCCTCGGGCTGCTCCAATATGCATCTACTAGGAGTAGCAAATACTGCTGGCATATTATGACACTCTGAACAACAACAATGGAGTTAGGCCGGGCATAGCAGGGGGTTTTAGTTAGATCATGGTGGTAGAATTAATGCCCCTACAAATGGCTTACCACCAGCTAAATGACCCTGAAGGTCGTGGACTGAGTAGTGAGTACACGCGTCTCCTCGCATGGGATACCCGGGGCGTTGAACCAGCCTGCCAGCCCCTGCTTCAGCTATGAGGAGAGGTAGGCGACTAGAAGAAGGTGGAAGAAGTCAGAAAGGTGGGTGGTTGTTGACTACGTGGGGAACACTACCTGAGACCGCATCGACTTGGCACGTCATTCCAAAGCCGCGGATTAACTATTATACTCACGCACTGACGACACGGAAAGCATGGGGTGCAACAAATCTAGATTGTAGTCATCTCCTAAAAGAGTATTCCTCTCGCCTTTACGCACTCATTATGAATCCAAAGTACTTAGGGCAGATTCGCCTGGCCATCTCCTCAAGTCTCCAACATAAGGCAGCCGCCAATATGTCTACATATGGTCTATAACGTCAAGTTATCGCTTTAG
>f77d049b-4591-4ba4-9588-8f462cd9feb0_Basecall_2D_000_2d Marta_PC_default_sample_id_1040_1_ch185_file79_strand_twodirections FAST5/downloads/pass/Marta_PC_default_sample_id_1040_1_ch185_file79_strand.fast5
ATACAAATACGAACCAGTGTGGGGCATCCATCCCTCGCCTCTCAGTAACCAAGAAGTAGTGAGCCTCTTCGGTCATTTTCGTAGCCATCCTGGTGATCCTCGTAATCGATGAGGTAGTCAAGCATCCGGATGATGATAACAAACATATCCAGGAGCGACCTCGGTTATGTACGCTGAGGCCGGTCTCTGGGTAGCACATACCGTAATCTAAGGGTGGCAAGGCACGCCATGAGAATGGAGGGCGATTCTGTGCCTCACCCCTCACCTTACTCCGTTACCGTAAAGCTCAGGCGTGCTCCCTGGTCCTATCTCTGTGGTTGGTTTAGCGCTAGCCATACATATGAATAAATGAGAAGTACAGATACGGCGGGCATGTACTGACGGTACGCTTGGGAGCTGGGCCGGGGGACCATCAGCGGGCACTTCCAGGGGGTGGAGCCCAATGGTACAAAGAAATGTAAGGCATGAAACTCTGAACAAAAAGTACTGGGGCTCTTAACTTCTCTATACCCAGTTTAAGATAAGTCTCAATTGCACTGAGAACAGGCTTGGAGTTTAATAATACAGATACACGGTTGAGGGCAGGCCGTTGCGACACATTGGTGC
>af213616-3695-4344-879b-818171026595_Basecall_2D_000_2d Marta_PC_default_sample_id_1040_1_ch194_file126_strand_twodirections FAST5/downloads/pass/Marta_PC_default_sample_id_1040_1_ch194_file126_strand.fast5
TTTTCTGCTGATATTGCCTGGTCAACACAATCAGCAGATGCGGAACCTTTACTTATTTGGAGTGCACGCGCATGGAATTGACGCCCCACTGGTCACCCTCTATTCAAGTTTAGGTCGTTAACGAGGAAGCTCTCTTTAGGGAGATAACCAAAGCGTAATAGGTTGTTGTTGTCAAAGCCCATGCTTTCTTTATAGATTTCTGTCGATTATACCGATAAGGGTTAATCAGCGGTTGGAAGGGTGACTTGTGCGTAATAAGTCGCGAGCTCTCCATATACGTTCCACGTATAACAACATAAGCTTCTGATTCTTCCACCTTCTCGTTGAGCTTAGCCCCTCCTCAATAGGTGAAGCAGCGAGGGAGCAAGAGGGATGAATGTTACCCTCCACTAGCATAGTACGCGTCCCGGAAGCTCACCCTTGCTAAATACGCTTTCTCAGGTTACATTAGCTGGTGGCCTGCAATCTTTGTAGGGGCAGTCGATTATTCATTAATGAGCATATAACCCTAGTTAGACTGCATCTACGCCATCGCGGTTTGTTGATCAGTACGGATTATCGGCAGTACTTCTAGTGAGCCCAGATGACAGCAGCAGGAATTACTATATAATATTAACATACGAAACATTAATACCACTTTCTTTGATTTGGAGCAAGAGGAGGGGAGATTACCGTAGCCTCAACTTTTGATTTGGTTATAGGGCAGTTAACGTTCTTGGGTTTTC
>81e58822-29f4-4696-9fb4-fc83ca190715_Basecall_2D_000_2d Marta_PC_default_sample_id_1040_1_ch446_file58_strand_twodirections FAST5/downloads/pass/Marta_PC_default_sample_id_1040_1_ch446_file58_strand.fast5
TTCTCGCTGTTGAGTGATACTTCTTGCTTAACTTCAGCGACCAAAAATCGAAAGATGTCAGGCATGCTGCCACCTCCTGCTCGTTAAAGAAAGTAGTATTAATGTTTCGGTCTGTTAGTAGTATGGTAATTCCTGCTGCTAGAACTGGGAGTGATAGGAGTAAAAGAGGACTGCTGTGATGGGGTTACTGATCAACAAATAATCGGGATTTGATATTGTGATATAGCAGGAGGTTTAGCTTAATAATAGTGGTGATAAAGTTAATTGCCCCTAAGACCTTGAAGGACACAGAGCTAAATGCAAAGAGAACATGGTTATGTCATACGCGCCTCCTCTGCATGGCTAAGAGTTGCCCTTAATGGAGGATAAACAGTCCATCCTGTGCTGCCTTAACCTGCTTCTACTATGGAAGAGGCTAGTAGTAGTAGAAAGAGAAGATGGTGTAGAATCGAAGGACTGCTTATTTAGCCGTGGGCGGGAAGGCTATATCTCGCTCCGATCATTAAAGGAACAATCCGTATTTCCAAACGCCCAATTACTAACTACGCAGTGACTAAAGAAAATGCTAACGAAAGGCTCTGAAATGACTAACAACATGTGACAATTCTTACTCCTAAGAGTTCTCGTTACTACTCCCTTGACCCCTGTGCCAGCTCGCGAATAAGAATACTTACACGCGAGTTCACACTGGCCGTAGGTGAGGTCCACACAATATATCATAGGCG
>6024f16d-5627-466d-a392-c3fc81083cf9_Basecall_2D_000_2d Marta_PC_default_sample_id_1040_1_ch197_file373_strand_twodirections FAST5/downloads/pass/Marta_PC_default_sample_id_1040_1_ch197_file373_strand.fast5
ACATCTTCTTAGCTCTGCCTATCTGCCCTGGCCCTATGCATCAGTCATATTCTTTGAAGCCTACCCACGCAAAATAGAAACCTAAGGAGTGGATTGGTGATGCCACTCCCTTCGTAGCAAGAAGCTAGATGGCAGGTATCCCATGAGGTGTTGTCTTGTGATTCCCGCCTCGAACTGCGTTACGTATATAACGTCACGTGTCTGTGCCCGATCATGCCCAACAATCACATTGTATACGTGCAATAGCGTCAGTCTACGTAGATGTACCCATACCGGCGATAACACCTAAGTTCCTAAGATTGACATAACACCACTATAACGCCAAAGTTAACTGGTCTACCGCTTATTCCGCCCGGGCTCATAGTTGCACTCCGCGAGCAGAAGCACCAGGCGCAATCCTTCTCCTCCGCGTCTCCGTAGATGTCGGAACCCAGGAGGGCTTAAAAGACCGGTCGTGAAGTCATAATGTCTTCGATGTAGGCGAGGTCATTGCACGTAGGGTCTCTATCTCGACCAGTAACGTAAACCCCATACTCCTAGAACTACCAAGTGGTTACTTTGTATGAACGACGAACAAAGAGTCGTCAAACTAACGAATGTCGCGGAGGGATACACAACACACGGCGGCAGCCTGAGTCCTGCATAGTTTCTTGTGACCCAAGCCCCGGAAGATGAAGTGGGCAATCCTACCTGGGTGGTTCGAATAAGATTTGACAAGCCGCATCCGTCCCTTTATGGTTCTATGTACACTT
>9cd2e314-847b-4552-9559-9b3dfc33ca9a_Basecall_2D_000_2d Marta_PC_default_sample_id_1040_1_ch249_file335_strand_twodirections FAST5/downloads/pass/Marta_PC_default_sample_id_1040_1_ch249_file335_strand.fast5
CGAACGTTGGTCATTCTTAAACTTCATATCTAGAAATCAAAGAGATGTTTGATATAGAATCGTTTCTCCTGCGCTGGATCAAGAAGTAGGTTCAGCTTTCAGTCTGTTAACCTAGGTATGGGATTCCTGCTGCCGTACTGGGAGTATAGGAGTAAAGCACTTAATCTCATCAGCACTGATCAAAGAAATAATGAGTTTGCTCTTGGAGTAGCGGGGGTTTATGAGCATACGTACGACCAATTAATTGCCCCTAAATTGAAGATAGAGGCCTAAATGTAGTGGAAGGTGGCTTGACAACGCTTCCTGCATGGGCTAAGTTATAGTGCTAATGGGGGATAAACAGTTCATCTCTGTGCCTGCTTCTGCTTCGCCTGACGAGAGGCTGATAGTAGAGAAAGAAGGTGACTGGGGGAGTCAGAAGACTTATATGCTTTAACCTTGGGAAAGCTAGATGAGGTGCATGAACAGGGATCCATTTCCAAGCCAGCAATCATTACTGGTATTACTACAAGAAACACTTATAACGAAGCATGGGCTGACAACAACATTATAAGGTGAGTGCTCCTAAATTCCTGGTTGACCCCATTCATGAATAAGAATATGCCTCCTAGTTTCGCTCCCCTGCTCATTTGCAAAGCTCAGACAAGGGCTTCCAATATTTATGATTGTGTCACGTCTTTATGTTTGCACACTGCTTAGT
>5f1e9099-fe2f-4968-9812-f2363e40fb70_Basecall_2D_000_2d Marta_PC_default_sample_id_1040_1_ch14_file265_strand_twodirections FAST5/downloads/pass/Marta_PC_default_sample_id_1040_1_ch14_file265_strand.fast5
CTTCTGTGTATGGGTAGATGCTCGACTTGGAGATAGCGAGAACGAGAACGTGACGACCTAGAGGCAGTGAACCCCACGCTACGCTCCTATCGCCGGGAGAAGCAAAGCTTTAAACTTGTTGCTTGGTCGTCGGCCGGACTCTCCTCGGCTGCTGAACCCCCAGCAGGTATAGGAATTAACGAGCGGATACTGGCCTACGTAAGCAACAACTACATCCAGGCTACTAGTAGGAGTTACTTACGAGCCAGGCGAGATTTGTACGACGTATAATAAAGCTGACTCCCTGCTTGACCACAGTCCAGGCACAGATCGAAGAGAAGATGGCTTATGTCAACCGGCTGCTTCCTCGATCTCTACGTCCGCGTACGCGGAGGTATCAACAGTCGCCATCCTCGCTGCGTCGGGCTCCTGCTTCTACCTGGAAAGGCTGGTAGTAAAGACCGCGAGGGATATGAATCAGAAGGCTTATAGGTCTATTTACGTGGGGAAAGGTGACCCCACCTCCAACCCATTAAAGGGACAGTCGAGTTTCCGATCCCACTACACCGTAGATTGTATGTATTATAGAAGCAACGTGACGACTGCGACCCCTGAATGACAACAATGATCTCTGGTCATCGCCAAAGAGTTCCTGGTCTACCGTTCAACCATCAAGAGTATTAGAGCAGTTCCTCGGTACCCTGCTCAAGTTCCAAAGGCTGATACACTAATTTAGAGGTATCTTTAATATGATTTGTTGACACGTTCTC
>20a53ded-d088-4f09-af02-c9e9d5eca2df_Basecall_2D_000_2d Marta_PC_default_sample_id_1040_1_ch258_file541_strand_twodirections FAST5/downloads/pass/Marta_PC_default_sample_id_1040_1_ch258_file541_strand.fast5
TGTCTGTTCTGCTCTGTTACTCTTGCCACAATCGACATACTATGCGGCTAAAATCGCACTACGCCATCACGATCGGGCCCGGGATAATCTTGATACGTCGGCGGGCGTAATATGCGATTTCGCCGCTAACAGCATCCACTTCCTTCAATTCACACTTGGTCGGCCGTGAGGATATGCCGTAAGCAGCTATGAGGCACAATAGAACCTTAGATGCAGTATACTTACCGAGACACGGAAGAGGGGAGTCGACGAGTTTAGTAGGAAGAGAGATCAACAAACAGAACTTCGCGGGGAGGAGCGGAAGTAGGTCTTTACTATTGGTCTGTGTCGTGCTTTATGTAACTCTTTGGAGGGGTTCTTATAAGGGCATTGACGGTCGGTTATGG
>caabb422-38c5-4e71-a058-82c31cdb8ffe_Basecall_2D_000_2d Marta_PC_default_sample_id_1040_1_ch466_file210_strand_twodirections FAST5/downloads/pass/Marta_PC_default_sample_id_1040_1_ch466_file210_strand.fast5
GGAACGCTCTCCTTGAGCCTGCTCCAAAGAACGCTAAACAGAGATGTATGCTACCCATTGCTACCTCTTTATCTCACTCGGCTGTGTACCCCTGTCTGGGAAACTCGTAACCATAAGAAAAGCTCGGGAGGCTGCTCCCTACCCACTTTCTTTGCGCAGAGTTGCCCAATGTAACCTGAAGGTGTTGATTAGAAGCATGTGCAGAATGCCACCTGAGAATAAGAGTGCCGTGGACACATATTTTCTTTGTATTGCTTTGTGACTTTGTTCCAATTGCCCCCTTGTCACGGATGGTGCCCCCAGTATTCTCTTAATCAACTTCATATTTTAATTGAGTTCCTACTAGGTATGAGTAACGCCGAGCACTTTCCGCCGACTGGGCCTTAGTTTCTTTGTTTTAGATAATTGAATATGTCCTATGCGTTGTTTACGATTCGAGAGGTTATTTGTGGTGCTTTGTTATTACACCTCCGAAGAAGGTTTATAATGCCAGGTAGACAGAAACTAAAAGAAGATGTCGTTGTACGAAACCGTTTCTCCGGGGTGCCTGGATGACAGGAAAACTATTTAATTTAGGTCGCCTTTAATAGTAGCGAGATTCCTGCTGCGCGAGTAACTCGCATGGGAGGCGTATAAAATCGGCTACGGGCTTAATCGATGAAGCACCAACAAACGAATTAGGTATTACCCAGCCCCCGGAATCGTTATGGTAGATGACTCTGACCTCGGCTGTACCGATCCTAAATTAATGGGCGCAACATCTCATCAAGGCACGGGATCTCGTAGGTGAGATAAAAGGTCGAGTAAGTCTCCTTCCACATCTTACAGATAGGCTGCGTGGATCGTGACGAGGTAGAAGATGCTTCTTGCCCTTTCCGGGAGGGGCCAGGTAGGCGGAAGGTACCGAAAAGAAGTCTGCGGAGGCCTTAACGTGTTGTTAACGGTACTAGGAGCGCTATGGGGACTAGAGTCTGCACGAAGATTACGGTCTCCCACGCACCACGAGTACGGTGGACTAACAAAGAAAATCATAACGAAGCACTGGCTTAACACGACAACATCCGATTGTTACTTACTCCGGAATGTCGCGTTGACCCAACGGAGTGCAATGAATAAATCAGGGGAAGTTCCTACTGGCTGCCCCCAAGTTGAGGGTAGACAGAATAAGGACGATTGCCAATATTTTATGAAGTTGGTCTACTACGCGTTTATTTTGACTTG
>42142e8f-596e-44de-9ae8-76812a57f5d0_Basecall_2D_000_2d Marta_PC_default_sample_id_1040_1_ch105_file584_strand_twodirections FAST5/downloads/pass/Marta_PC_default_sample_id_1040_1_ch105_file584_strand.fast5
TTGACCTTGCTGATTATTAACAAATCATAAAGATATTAGGAACGCTGTTATGATGGTTGAAATGTGGAGCATATGGGAGTGGACCCCCTAAGTATTCTTATTCAGCCTGAAATCTATACAAGGAACTCTTCTTAGGAGATGTACCGTACAATGTTGTTGTTACAGCCCATGCTTCTAATTTCGCCGTCTGTCAAGCTCCCGATTAACCTTGGCTTTGGAATGACTTGCTTTCTACTGATCTGTACTCAGGGCTACCATTTTCCACGTATAAAGCGACCTCATTGCTCTTATTCTACCATTCTTCACCACCTACGCTCTCTTCCATAGACCAGGATGAAGAGGAAGAGACTAGAACTTTTGCTCCCATTAGCAGCGTAATAGCGCGATGAAGAGAGCCTCAGTTACGACTACTTTTCTACGCCGGTGCCCTCTGATCCCTTTTGGGGGCAATGGATTATCACCACTTATTAGATAAGAAACTCTCCTAGAGAGGACTATCAAAGCGACCCAGGCGTTGATTATCCGTACCTCATTACAGCAGTGGCTTCCACCCACTCCACTCCGCCGAATACGAGAGGATTATCACGACTAAACATCGGCAAATACGAGTAATTCTTGATCCAGCAGGGAGGTGACACATGCGATTCGGTCAAGCTTTTGGTTTGTATTAACAGGCAGAAATCATTGCGTT
>901e432e-0fc0-4538-b9e2-a21650bce00a_Basecall_2D_000_2d Marta_PC_default_sample_id_1040_1_ch358_file19_strand_twodirections FAST5/downloads/pass/Marta_PC_default_sample_id_1040_1_ch358_file19_strand.fast5
ACTTCTATGTGACAATGGTCGGTAGACTTCAAAGTAAAAAGTAGGGTTTGGCCGAATCATCTCCTCCTGCTGCGTAGCCACGCAAACTACGTAATGATGTTTCGGTCTGTCAGGCTCTTATACTGCCCCTGCTTAGTACTGGAGTAGCTAGGAGTAAATACTGCTTAATCGGCGTAATGAGCGAATAAATGGCAGCTTTGACTTGAGTATATGGCACTCGGTCTTATATGCATGGCTGGTATCAATAAAGTTAATTGCCCCGGATTGGAGACCACCAGCTAATCAAACAGCGAAAATAAACATTATGTCACTGAGGCTCCTGCATGGGCCTAAGTTATGCTTAAGCCGAAGACTAGTTCCTGCTCTTCATGCCCCTGTCACCTATGGCAACCGAGCGTGAGCGAAGAAGGTGGGAGAAGTCAGAAACCTTATGTCGAGGATCGAAATCTATATCTCCGCGACTACGAACGTAGGACAAGTCATGTCTCCAAAAGCGTATTGGATTTACTGACTATAAAGAAACATGAAGGCACTGGCTCGTACAACAACATAGTGACCTCGGCTTTCTTATACACGGAGGTTCCTGGTCTACTAATTCGTTGCAAAGTACACGAGCTCCGTAAGAGTTCTACTTCCGGGCGATGCCCCAATAATAAGCCACGCCGCGTCACACATATTTATGATTTGTGTAATAATATTCGTGACC
>79d14363-40ab-49e9-9597-c479851e2366_Basecall_2D_000_2d Marta_PC_default_sample_id_1040_1_ch86_file496_strand_twodirections FAST5/downloads/pass/Marta_PC_default_sample_id_1040_1_ch86_file496_strand.fast5
AGCTTGGTGCACACTCATTAGTGATGCCAAAGCCAGAACCACGAGGATATTAAGATCGCTGGCGCCTACCATGCGCTCGTAGAAAATAGTATTAATGGTTCAGGTCTGTTAGGTAACTCTTAATTCCTGCTCCGGACTGGAGATAGTCAGGAGTAAAGAGACTGCTGTAATGAGGTACTGATGAACACGACCCCAGATGAGGATTATCTATTATACCAGGAAGTGTTGTCAGCTTAATAATAGGTGACTACAAGTTAATGCCCTAAGTGTGAAAAGACACCACCTAAACTGCATAGAAGGTGGTCGTGTGACTGAGGGTGCGCATGGGGACAGTTACCTGCTAAACCGGAGGATAAATAGAGTCCATCCTGCCTGCTCCTGCTTCTACCTTGGAAGAGGGTAGTAGGCGGGAATACATGGGCGAAATATTACGAAACTTATGCTTTATACGTGGGAAGGCTATCTCCCCTCCGGGCTCTTAAGGGATGACTACGGGCTTTTCCTAAAGCCACAGATTATAATAGGGCATCAATATAAGAAATTATAACGAAAGCATGGGCTGGTATAGACAACAGTGTAGATGCGTCATCTCCTAAGAGATTCCTGGTTACTAATTCAGCTCGCATCAGAATACTGTGGCAGTTTACCTCGGTACCTGAGGTCCATGCAATAAGATACACGATTAGATATTTATGATGCTTTACACCGTTG
>3fd0b272-a5f7-4d4a-848a-eed19cabe8e5_Basecall_2D_000_2d Marta_PC_default_sample_id_1040_1_ch452_file491_strand_twodirections FAST5/downloads/pass/Marta_PC_default_sample_id_1040_1_ch452_file491_strand.fast5
CATTCCGTTACTTACTCTTGTAGTAAACTTCAGGGTGACGAACTAAAATGGTTGGTCCCCGATGCACCTCATCTCCCTCCTGCCGTAAAGAAGGTATTAATGTTTCCGTTGGTTAATAGGTATAGTAGCACTTCCTGCTTACGCCTGACCTCCAGGTGAAACCCGCATGGGATCTAGTGGATCGACTCTTAAACAAACAAGACCGGGAGTTTAGGTGGTTCGGAGCCGCCCGGCGGTTTTATTAATGGTATCTGGGCCAATCGTGACAGGACTGCTCTAACGCCGGAGCACCATTAAATGGGGATTAAAATTATATTAGCCAAAACTGCCGCTCCCTCCCACGCTTACGGGCCCTGGTGAGGAGGGCTGAAGTTCATCCTGTGCCAGCTGCTTCTACTATTGAGGAGGCTAGATAATAGACCGAAAGAAGGTGGAAGAATCAGAAGTATTTGTTGCTACGTGGGAACATATGGGGGACTGAGATGCATTAAAGGGACAAGTCAGATTGCGACCCGCCAATTAACGGTGGTTAACTATAAAGAAGTCTAACGAAGCTACCGGGTAGAGTTTAACAACAACATTACAGTCTTAACTCCCTAAAGAGTTCCTCAATTCACAACTCAGGTGCATGAGACTATCAGGGGATCTTCTACGCTCGTGCTCACAGTTGGCTAACAGACCATCAAAGATTTACGGGTTAACGTTGTGTAGCACCTTCTGGTTAATACAGTTCTTACTAAC
>40d1afd8-016b-4467-b113-3e23e8d47f6e_Basecall_2D_000_2d Marta_PC_default_sample_id_1040_1_ch111_file37_strand_twodirections FAST5/downloads/pass/Marta_PC_default_sample_id_1040_1_ch111_file37_strand.fast5
CGGGTTCTTACTCTGTGGGAGTGCTCCGGGCACAAAGTGCGAATGAATTACCTTGATGATTATTTGAAACCTGAGGAACTACTAGGAACTGCCCCCCAAGTATTCTCTTATTCGCACTGAATTAGGTCAACCAAGGAGAATCTATGGGAGATAACCAGGATCACAATGTTGTCAGAGCCCATGCTTTCGTTATAGATTTTCTTTATAGTCATGCCTTACCTAATTGGGCTTTGGAACTGACGCTTCCTGCACTGAACGCGAGCGAGATATAGCCCTTCCACGTACGACGACGCGGCCATTTGACTTCTACACCTTCTTTCACCACTAGCGCGCCTTCCATGAAGCAGGAGCAGGCAGGATGGCACGTGCTGGCTCCCATTTAGGCATAGATGTAGCCCATGAGGCTCTCAGTTGACATACCGTTACTTCTTTGGATCCGCTGGTGTGCGCAACCTTAGGGCAATTAACTTATCGCCGGGCTTAATATAAACTATGCATGCTATACCACAATATTAAACTCATCAGTCGTGTTTGATCAGTACTCGCTTAAGCATTAGTTGCTCCCGGCCACTCGAGTTCTAGCAAAGAGGAATTACGAGTACTACTAACAGACCGGAAACATTAATACTACTTCTTGACCCAGCAGGAGGTGGAAGAGATCGGGTAGATAAAACACTTTTCTATTTTTATGTGGGAGTTTTAACATACGTTGGTTCG
>d6bfb8c1-0de2-4186-a40a-a78d1482614a_Basecall_2D_000_2d Marta_PC_default_sample_id_1040_1_ch487_file238_strand_twodirections FAST5/downloads/pass/Marta_PC_default_sample_id_1040_1_ch487_file238_strand.fast5
TGGTTATCATCTTGACTTAACAAATCATAAAGGATCTGGCAAACGTCCTTGATGATTATTTGGAACTATATGGCGCATATGATAGGAACTCTTAAGAGCCTGCGATGCACCATGGGAGTTAGGTCAACGAAGCCCTTAGGAGAGACTCACCGGGCGATGTTGTTGTTAAAGCCCATGCTTTCAGGTCGATTTGTGGTTGTTATATTACGTAAATCGCTTGGGCCGTGGAAACTTAACCTCGTCGGTTAATAACTAGGCTCGCAGATAGCGCATTCCAAATATCAATAATACCGCTTCGTACTTCCTTCACCTTCTTTTCTAGCTTACTCAGCGCCTCTTCCATAGGTGAAGCGGACGCAGGCGCCGAAGCTGGTCCTCGAGTCGGCAGGTGACACCGAGCAGGAGCCCCCGTCGACATAACGGTTTCTCATCACATTTAGCTGGTGTATCCTCGATTTAGGCAATTAACTTTATATCCACATCATTAATATAAAACCCATGCCATATCTCAAGGGACTCAAGGCTATTATTGTTTGATGAGTGAGCATTACCGACGATACCGTCACTCCGATGATCCCCAGTACTAGCAGCCGAGGATTACCATACCTATTACGAACGAAACATTAATAGACGCTTCTTTGTGATCCCGCACCCGAGGGAGATTGGATTCTGTACAACACCCTTTTTAATTTTGGTTTAACATACAGTTCGGTCGTTTGACT
>57bd0434-f3ef-4513-86da-d4b41080b863_Basecall_2D_000_2d Marta_PC_default_sample_id_1040_1_ch476_file366_strand_twodirections FAST5/downloads/pass/Marta_PC_default_sample_id_1040_1_ch476_file366_strand.fast5
GGGGTTGTATGGGTGCCATCCTGCCCAAACAGCAGAAAGTCAGGGAACGCTTATGATGATGTCGAAACCGAGCAGGCGAAGTAGGAATTCCGAATAGTTCCATTGCACGGCGGTATAAGTAAACGAGGCAACGGTTTAAGAAGAGCCCGGGCCGACTGTTGTGCCTGCCCCAATTCGTCTCCCTTGTCGTCATTAACGCGGCTAATGTAGCAAATTTAGGAAGCATCGTGTCCCTGCTAATTGAAGCCCCATAGCTTTCCCACGTATAAACAACATAAGTCCTGCTTCCGCCTTCTTTCGTATCAGCTCCCAACATCGAGGGCACGCCGCTGGCGCACTACGAAGGCTGTTCCTCACCGCCCGACATCCAGCCCGGCTGCAGGCAAGCAAGTCGAGCTTCTACGTCATTTAGCTGGTGGCTCAATTTTAGAAATTAAGGGTTTTACTGTACTACGCACTATCAACCGCCTTAGGGCTGCATACTAACTGCATGGGCTATCCGTTGTCCATACTAATGCACGCATGATTTGCCTCTCCTGAGCCCATTTACCATAAGGAATGATAATAGTCAACATACACGAAACATTAATACCACTGTTCGTGCATTACTACAGGAGGGGAGATCCAATTCTATAACCAACTTTTGATTTTTCTTACCAGGCGAAGTCTAACGGTCGTTTGT
>f1e6a17d-f01a-44d9-9855-f189ae5ee946_Basecall_2D_000_2d Marta_PC_default_sample_id_1040_1_ch175_file111_strand_twodirections FAST5/downloads/pass/Marta_PC_default_sample_id_1040_1_ch175_file111_strand.fast5
TATCATGCTCAATGCCTGGTGTTACGACAACACGGAGTAGACAGATGTTGTTAGGCAACTTCTATCTCCTCGACGGCTGCCTATGCCGTAAGAAAGCCGTGCCTATTCCGGTCTGTTAGCCTGGTATAATTCCCTCTTAAAATGCCTATCTGAATTAAGAAGCACGCCTTAGTGACTGGCCCTAAATCGCCCAGGAAAACAAATGAATTGGGTCTCAGAGCCCCATAGCATGTTGTCGATGAGCTAATAGGTGTAACATGTAATGCCCCCATGCAGAAAACACCATAGAATGTAATCAGAAAATCGTGACCTGTCAACTGGGGTAGCTTCCTGCAGCCCCGCCGATGCTCGTAAGCCCCATAACAGTTTCGTGCCGCTCGTGCGTTCGTACTATATGGAAGAGGGTAGTAGTGCAAAAGAAGGTGGTGAAGTCAGAAGATGATGGTCTACGTGGGAAGGCTATATCTGGGCTCGAATCATGCAGGACGAGTCAGTTTTCACAAAGCCACTAATGTAGATTACGTACTATAAAGAAAATTGTAGATAACGAAAGCATGGGCTGGTAACAAAGCACCTGAGATCTGGTTACTCCTAAGGAGTTTCTGGTCATTGTACGCCGTCGGACTAATCGTGGGGGCATTCCTAACTTATACGTGCTCGTGCCGGAGCCTGAATAAGATTCCATAACGTATTGCATCTTTGTGTCTACATTCTTTTGGTTTCTTGACTACCG
>eb3bac52-8e7b-4ddf-a7e8-19d9839b0410_Basecall_2D_000_2d Marta_PC_default_sample_id_1040_1_ch3_file313_strand_twodirections FAST5/downloads/pass/Marta_PC_default_sample_id_1040_1_ch3_file313_strand.fast5
GTTTTCTTCTGCTTATTATGCGACTTCGCCTGGCGCAGAACCCCAAAAGATGTTCGCAGTCGACACTGCTCCTACTCCTGCTCGCATGTAAAGAAGGCGTACTCGATGTTCGTTATGTTAATAGGTATGGGACTTCCTCGCTCCTGAGGCATCCCGGGAGACCGCCGGTAAATGCATGGATCGTAAGCCATGACATGAATCTTTGACTGTACTCCCAGGCAGATGTCCTGGGGTCGGCTCAATAATTGGTAACGTACGATCCCCACGGAAGATGGAGCCGACGCGGGCTGTGAGAAGAAATAGTTATGTCAACTCAGGCTCCTGCATCCCATTAGCTGCTAAGGCGGGATAAACATTGTTCGTAGTTGCTGCTGGGTTCGGGTTGAAGAGGGTAGGTAGGTAGAAAAGAAGGTGGTAGAAGAATGAGGATGATTTACGTGGGAAGGGTATATGGCTCCAATCATTGACGCAATCAGTCACCTTCCATATAAGGGTTACATACGGGAAGGCGGGCTAACGCAAAAACCAGGTACACGTAACGACTACCTCAAAAGTAGATCTTGTACCTCCCGAGAGAAATTCTAGTATCTCAGGCTTCAACAGTAGAATTAATTAGAGCAGTTCCTCATCTCTAGTCACAGTTGCACGTAGACTACAAAGCCACGCGTTACATATGGTTGTTATACTGACACTTTGTGTTGC
>c81ea6b7-dfc8-40ba-8c64-b290745157d6_Basecall_2D_000_2d Marta_PC_default_sample_id_1040_1_ch26_file321_strand_twodirections FAST5/downloads/pass/Marta_PC_default_sample_id_1040_1_ch26_file321_strand.fast5
GGTCTTTTCTCCTGCTGGGTGATGCTTGACTTCAGCTCAAAATCAGAAACATGTTGATATAGGATTGGGTCTCCATCTCCTGCTCGTGACAAGAAGTAGGTATTAACTCGTTTCGTCGTGGCTCGTAATTCCTGCTCCAACGGAGGCCTGATAAAGGAACGCCCCCGCTGATCGGAACTCAAATAATCGCTCATGGGAGTAGAATTTAGTATTGGTAGCAGGATTTTGTCATTGATAAATGATAAATCTCGTGTCACAGATCTGAAAGCCAGACACATAGTGATCGCAGACCAAATGTTGTATTAACTGAGGCCTCCTGCATCGGAGTGTACTCTGCTAATGGGCATAACCGGTGTTTCATCCTGTGCCTGCTTCTGCTTCCACTGGCAGAAGCAGGTAGGGTGGGTAGAAAGAAGGTGGTGACAGGAGTCAAGAAGTCCTATTATTTATACGTGGGAAGGCCTATATCGCGCTCTAATCAGTGCCAAAAGCACGGTGAGTTCCGGGCGCCAGATCAGTCAACCTTATAAGGGCAGTCAATAGAAGAAAAGCGAACTAAACGATTAGCCTCAAAACAAGTCTAGTATTGGGTCGCGCGATATTCCCCTGGTCAGGCAGTGCTAGCAACTAAGAATATTAGGGCAGTTCGGTCTGCTGAGGTTCCGACAATAATAAGCACGATTCAATATGTTACTTTGTTAATACATTGCTGAC
>25d2e984-2118-4c4b-a042-5d5e28a68572_Basecall_2D_000_2d Marta_PC_default_sample_id_1040_1_ch311_file80_strand_twodirections FAST5/downloads/pass/Marta_PC_default_sample_id_1040_1_ch311_file80_strand.fast5
GAAAATGTCATCCCCTGGCGCCATGCATACGTCGTATCTTGTTAACAAACCCGAGAAAGATACGAGAAACCGAGATGTCTGACGTCCGACCAGTCACGGGTCATGCGAGAGGATCGTCAGGAAATTTATAAAGAAACCTGTGGTTACCAAACCAAGTACACGGTCATGATTTATCGTTCTGGTTACGGGTTACTGATACGAGTCGACGTATACGTTGCGACTAATGTTAATTACACCATTAAGGGCTCGCGTTACGATGTAAACAATAAAAGTCCAAAGTCCAAGTCTGTTGGGTCACGACCATTCGACTTCGCTCAGAGAATACGAGCAGCAATGTTGGAGCATTCTCCAGATGGCCCGTGGCGAAGACGGGGGTCTCTAGCCCGCCTCTTTGCGTCAAGTTTTCTCCCTCTTATCCATCTTGCGATCCTAGCATTATCGGAGTATTAGTACATACAACCCCCAGTCCATCGACCCTCCATGGTCCTCTTCCATCCGGGCGCCCGATGGTCTGCTCCTAGCTCCGGGAGTCGCGCATAGCAGGAATGTATAGCAATAACGAAATCAGGATAGGGGACCTCGTATCGTAGCCGTTGGTCCCAGGAATCTAGCAGTCCTCGGCTATTCCTTTGGTGAGGGGCAGTTACGTCGTTATTTGGCCTAT
>50058cda-9692-409c-994d-00c3af2bd6a1_Basecall_2D_000_2d Marta_PC_default_sample_id_1040_1_ch330_file606_strand_twodirections FAST5/downloads/pass/Marta_PC_default_sample_id_1040_1_ch330_file606_strand.fast5
GTACTTTATCCTCGATGCCCTATGACAACAATCAGGACATATGTGAAGCGGGCTTTGTCTATTATTTTGGAATATCCACTAGAATAGTACGGGGAGACTATCCCACGCAGCTGAGTTGCTTGGGACGCTTAAATGGAGGAACTCTTTAGGAGATGACCAAATCTACTAGTTGTTACACGAGGCCTTCGTTACGCCTTTTGGTTGGTAGTGATAGGATCATAATGTGGGCGGCTTGGAATGACTTGTCCCTTTAATAAGTCCCGCGAGATAGCTTTCCCACGTATAACAACATAAGCTTCTGACTTCTTCCACTCTCGTCCGTCCGCCCTCTTCAGCCGAAGGAGAAGCAGGCACAGGATGAATGGTTTATCCCCGTCAGCAGGTAATATCTAGCCCATGCAGGAGCCTCGAGTTACCACATAATTGTTTGCGCCACCATTAGCTGGTGGTTGGGATTGTCCTAAGGCAGCTTACTATTATTACATAAATGGTGGGCTCGCTCATCCCCAGCCGAAACTCCATTATGCGTGTAATGAGTGCTCATAATGGAGTGCTTTCCTCCATCACTCCCAGTACTAGCGACGAGAGGAATAACAGAACATGACGCACCCGACCCTCCCCTTTGATCCATCAGGGATGAGAAGGCAATTCTATGGACCATCTTTTATTGTCATTAACACCCGGGAAGTTTGTCATT
>152b15b4-a416-4903-9ed3-8763965deb51_Basecall_2D_000_2d Marta_PC_default_sample_id_1040_1_ch431_file245_strand_twodirections FAST5/downloads/pass/Marta_PC_default_sample_id_1040_1_ch431_file245_strand.fast5
GGAACAACTTGCTGGTTGTGACAATCATAAGATATTGAGAACCCTTTACTTATTATTTGGAATGGAGCGACGGGATAGGAACTGCGGCACTGGTCAGTGCCACCTCACTCGTGTTAGGTCTAACGAGGAACCTTTAGGAGATGACCAAATCTAGCATGTTGTTAGATACGCTGCTTTCGTTATAATTTCTTTATAGTTGATAATCAATGTTGCAGCGGTTGGGAAATGACTTGTCCCTTAATAATCCGACTCCAGATATAGCTAGTTTCCCACGTATAACAACACTACACATTCTGACTTCTTCTACACCTTCTTCTATTACAGCCTCCGCCTCAAGGTGAGAAGCAGGGGCTGGCACAGGAGCACTGTTACCCTCCACTAGCATAGATTAGCCCATGCCGAGAGGCCTCAGTCGACATAACTAGTTTTCAATTAGCGTCGTATCAAGTGTCCGCAGTCTACTTTATTACCACCATGAGTCAAGCGACTGGCGTGCCAGTATCTACAAGATGACTCGATGAGTTTGTTGATCAGTACCACGATGCAGCATCATTCTAGCCGCTCCTGACCGAGTATCGGCACCGGGAATCATAGTCTACTAACAGAATGAAACATGACCATTTGCGTGATGTGGAGCAGGAGGGGAGATCCAAATTCTGGACCAACATGGTTGTCATTTTGCTACCGGCAGTCGACTACTTCTGTCAGTGTTTGT
>21fbc779-326e-4c09-9883-3f481f0e189c_Basecall_2D_000_2d Marta_PC_default_sample_id_1040_1_ch205_file270_strand_twodirections FAST5/downloads/pass/Marta_PC_default_sample_id_1040_1_ch205_file270_strand.fast5
CAGTGCTGATGTGCGTACGACATCAGTAAAAGATGGAACCCTTTATGGGCTTATTTGGGAACTGGCGCATGATAGGAGAATCGTTGAGTATTCTTATTCGAGCTGAAAACTGTAGTCACAAGGAACCTCTTTTAAGGATGACCAATGATAAGTGTTGTTACATCGCCCATGCTTTCGTTATAATTTTCTTTATAATGATCCGATCCTTATGAAGTCGGGAACTCTGGTGTGCATGCTACTTACCGGCAGATAGGTTGTCTCCTAATTATAAATACGCTACCCCTTGATTCTACCATGCTTTCTACTACCACCTGCTTCCGCCTGAAGCAAGCGAAGCAGGCGAGTAAATGGTTTATCCCCGCCGAGGCACCTCTATCTACTACCCGGGCGCCAGAAGCACGCTTACCCCTCACTTCTACACATTGCTCTATCTTGCGGATTCTGGCATTGATAATTGAGTCACCACTATTAATAAACCCCGGGTATCCAATACCAGATTCCGATGTACTTCTTATCTGGATCAGCATGCGTAGTTTCAGCCCAGTACAGGGGGATCGAAGGTAAGTTAACAATAACATAAGAGACTGGCTGACGGTTGGTCTATGCCACAGGCAATGAAACCCAAGTCATCGGGGTGGTTTTGCTTTATCCAAGGCGACTTTGATAGTC
>d5f005f3-5ac6-4a89-8958-b22878dd8071_Basecall_2D_000_2d Marta_PC_default_sample_id_1040_1_ch305_file302_strand_twodirections FAST5/downloads/pass/Marta_PC_default_sample_id_1040_1_ch305_file302_strand.fast5
CTAATTGGTTAAGTACCGTAGATGCTCCCGACAATCGACCATATATTGGAATCGGTTACTTATTATTTGGAACTTATCGCCGAAATAGTAGGGAATCTCTACGAGTTTCTTATTCGAGCTGACACGGTCACACAGGGTCCTGCAGGAACTCTTTTCAGGAGGAGAGCTAACCAGATCAGACTGTTTTGTTGTTACCCAGGATGCTTCGTTACTAACTTTCTTGTTATAATGATAGAGAGTCAATGGGTTGTAACCCCTTTGGAAGGTGACTTGTCCGTGGATGGATGCGAGCCAGATATAGCTTTCCCACGTATAATAACAAGTTAATGATTCTACCACCTTCTTTTCTACTACTACTATCCTTCCAGTCCGACAGTAAGAAGAAGCAGGCAGAGGATGAACTGTTTATCCCCATTAGCAGCTAACTTAGCCCGGTGGAGAGGCCCCGATTGACGCTAAGCACGATTCTCACTACATTCTAGCGTATCTTCAATTTTTGTAGGGGGCAGGCATTTATCCACGGGTTATTACTATAAAACCCCGGAGGCTATCCGCAGTGAGAACTTCCCATTATTCTTTATTAATTATCGGTTTAAGCATGCTTTAGCTCCTATCACTCCCAGTAAGGGGGCAGGAATTACCATACTATTAACAGAGACTGAAAATAACGAGCCTATTTTCTTTGATCCATACAGGAGGTGGAGTAAGCAATTCTATGACACCCTGTCTGCACATTTTTATTATGAACGAGTCAACAAGGGTTT
>22a206d0-aa6f-4329-99ec-3fb6310c2e56_Basecall_2D_000_2d Marta_PC_default_sample_id_1040_1_ch106_file32_strand_twodirections FAST5/downloads/pass/Marta_PC_default_sample_id_1040_1_ch106_file32_strand.fast5
GTGGTTGATCCTGGTCGTAAACTTCATGCGCTACGAGAAGTACAAAGATGTTGGTCTTGGAACGTGGGATCTCCCCCTCCTGCTGCTCATTAAAGAATCGATGATCCGCTCGTTTAAGTTAGTCGACTCCCTCCATTCACTTCGGGCTGATAGGAGTGAGGAAGGATTCCGCATGGCACTGCATGTAAATTAACGGAGTGGGGTCATGGATAGTGGAATTAGTGCGCGAGTACCAGGCGGTCGTAGATCATCTGACCAACATTAATGCCCAAATTACTTAACCCATAGAACTGTAATCCGAACCGTTATATCTGTCAACGCTGCGGCTGCATGGGCGCGGATAGTTATAGCTGCTGGAGGGTAAGAAGTTCATCGTGCCCCCAGCCCCGCTCGTAGTCACTATTGAGGAGGCTAGTAGTAATAGAAAGGAAAAACCGCAAGAAGTCAGAAGCTTATGTTGTTTATACATTGGGAAGCGCCTATCTCTGCTGCAGATTATTAAAGCACAGTCATCTTCAAGCCGCCAATTGATCGTTAATTATAACTAACGAGGTCTAACGAAAGCGACCTCGTCTAACAACATATAGTACGGTCTGCTCCTAAAGGCTTCCCTCGTTGACCTAATAGACGGTGAATTGACGAGAATACTTAGGGCAGTTCCTCACTATCCCACTCAAGTTTGCGGACCATCAGGCACGATGCTAATACCCTTGATCATAAGTTGTGGTCAC
>52762242-9050-45b1-8653-e201858e598c_Basecall_2D_000_2d Marta_PC_default_sample_id_1040_1_ch391_file44_strand_twodirections FAST5/downloads/pass/Marta_PC_default_sample_id_1040_1_ch391_file44_strand.fast5
AAAATGCTCTGCCTCCTGCGCCCGTAAGCCAAGACTGTTGGAACCCATTTACTTAATGCGTGGAGCCTTACCCTCACGCCGCACTCTAACCTAGGATCTCCCTAAGTATTGCCTTCATAATGGGCTTAGGACTGTGACATCCCTAGGGAGTGGTTTAAGGAATCTCACGGGCCCTAGTGATTCGTCGTTGCCTCCCCCACATGCTTCCTGTCGCTTTATTTGTACGGTATGACCCCTGACGGATCCCTCTTTGGCAGCACCTCACTGATGATAGTGTGCTTCCCTCGTGAAGGGACAAACTACTTCATAATTCCTACTATACCTCGCCTTGCTTATTCTTTGCTCACTTCTTTCCTCGATCGCCTCGACACTACTGACCGCAGCGACCCCTGCCCGGCTGGTTTATACAAGCCCTCATGCATCTTACCTCCCGCATGCACACAGGCCTTCGCCCGATAGCCTTTCTCGCCGGTACTCATTTAAGCTCTTATGGATTTTCGGAGATTAATTTGACTTACTATAGTAATCATAGTAAACCCCCTGCCTCGTAGCAAGTACCGACTTCATTGTTGTTGATTCAGTACTACGATTCAAGCAGGTCTCTTCAGCCTGGCCTGACCTCATGACCCCGCAGCAGGGAGTCCTATACCTGACGATAACGAAACATTAATACCATTTCTTTATTCGACTAAGAGGGGGAACCCTAATTCCTCCTAATAAATCTTTGACTTTTTGGTCCGTCGAAGTTTATAAACTTCAGCAATAAAAAGGACAGGTCCAGAGAATTCTTTGGCATGCTTACCCCCGGCGTGCACCGTAACAAGAAAATCTCCGTAGTCATGTCACAGGTTTCTGTTTAGATAAGTAATCGTTAATCGCGTGGAGGCGATCGGGGGAGGATGAGTGAGTAGGAATGATCCGGGCTTAGTACCGCTATACATTAAGCAACAAACCAAGTCGAGTATTAGAGGAGTAGGGCACAGTCTACTGTCATCAGGTATCTACGATGGCTAAGAATCGTATCCCCCTAAAATTGATAGTAAGAGCACGTAATGAAAGTAGTCATACAATTGGGCTATTCATCGTTAAGTAGATGTATAGTAGTGAGAAGATATACGTTGGGTGCTGTGCGATAGGGGTGGTGCGTCCTACGTGAGAGGGAGGAGCTAGTAGAGTAAGAAGAAAAGACAGGCAAGAAGTCAAGAAGCGTAGTGTTGTTACATTAGGAAAGCATAGATGTGGGTACTCGGAAGGCAATGCAACAAAGAGAACAGTTCCGAACGGAGTGCATAACCCGTCATCTAACTATAAAGGAGAAATTGAGACGGAATAGGCACTGGCGTTAGACTAACAACAACATGTCGAATGTCGTCAATCCCTAGGAAGTCAGTGCCATCTTGGGATACGAAGCTATTGAAGGAGAATTTAGGGCTAATCGCCATGCGGCGTCATTCAACAATAAGTACATAAAGAGTTCCAAGTAGGTACTGTTTACACATATGGCTTA
>8a157577-508b-429a-8d2d-f26e44b09dca_Basecall_2D_000_2d Marta_PC_default_sample_id_1040_1_ch128_file285_strand_twodirections FAST5/downloads/pass/Marta_PC_default_sample_id_1040_1_ch128_file285_strand.fast5
ATAGTGCTGCTGATGCTCTTAACAAATCAGAAGCACCGCTTGGAACCCTTTACTTATGGTCTTGAATAGCCTCGAAGTACTAGGAACTGCCGCGACTCTTATTCTGCCGTTCAGACACATTAGGTCGGCAGGAATACTCTCTTAAGGAGAGTAACCAGATCACAATGTTGTTGTTACAGCCCCGGGCGTCCGTGCCCACACTTTCTTTATAGTCATTGCCCTTACGGATCTGGCCGTTTTTGGAAACTGACTACCTCGTCGTCATCGATCGGAGCCCCAGATACTCATTCCCACGTATAAAGACTACATCGCTTTCTGACTTCTACCACCTTCTTCTACTACTACCCCCCTCTTCCATAGGCGACTACAGGAGCAGGCACAGGATGACTGTTTAACTCCCATGACGAGACTTAGCCAGCAGTATCCAGGAGGGCAGATTACCTCGCGTTGATTTGCTTCGGGTGTGTCTTCAATCTTAGGGGATCACTTTAACCTCAAGTGAGTCAGGACTAATCCTCGTAGGTATACGCACATCAAAAGACTCAGGCTTTGGTTTGATACCATGGAGTCACAGCATGTGGTTCCATCACTCGAATTCGCAAGACGAGGAATGCACCACCTAAGACTAAAGAATGAACCGCTATACAGGTTTATTCTTAATGGAGGCAGTATAGGATACGGGAGATCAAATACCTTAAGGCCAGATTTGCTTTGAT
>2119f660-b1ba-462f-9ec0-ef0419504ba0_Basecall_2D_000_2d Marta_PC_default_sample_id_1040_1_ch457_file628_strand_twodirections FAST5/downloads/pass/Marta_PC_default_sample_id_1040_1_ch457_file628_strand.fast5
CGAAGGAATTTGTTTCTGTGATGCTGATGATGTGCTCCGGGCACACAGAAGATATTGGAGAACCTTTACTAGTATTTGTGAATCAGGGACTAGGAGTGTAGCCCGACCCTTAATATCCTGCATCCACTAATGGGTAGCAAGGATCGCCCTTTACGGCAGATGGGCGATCACCTATGTTGTTATGCACCCCCATGCTTTTCTGGTCGACCTTCTTTACGTAATACCAATTATGCTGGCTTGAAATGACTTGTGTCTACCGATTGCTGGCTCCAGCAGGACGCCCTACGTTAGTACAACATACCACTTCTGACTTCTACCTCTCGTTATTCACCTACTAGCCCTCTTCGACAGGCGACGCATAACGCAGGGCAGGATGAACTGTTATCCCCCGAGTGGCATAATACCTCGCGTAACCGAGCATTACCTCGGTTTAAGGCTTTCTCTAATGACCTGTCCGTGTATCTAGGAAATCTGTAATTAATGAGTCATGCCTATACAGAACCCCGCTATCAGACCACCAAACTCCCTGACTTTATTATCTCCGATCGATCGAGCAATGATTGCTCATCTCCTACCCAACTCCCAAGGAATCGCCGGACGGAATAGCCAAGATAAAGAACGAAGAGGAATACTGTCAGTTATGCGCGGAGCTCCCGCAGGAGGCGATTAACTCTATAAACTTCTGATTTTATTATAAAGAAGATTTGTACGTCA
>5b9c2001-2e98-4289-8774-15ef8e251ff3_Basecall_2D_000_2d Marta_PC_default_sample_id_1040_1_ch57_file419_strand_twodirections FAST5/downloads/pass/Marta_PC_default_sample_id_1040_1_ch57_file419_strand.fast5
GATTTCTTTCTGGTGCTGATATGCTGGTCAACATGCTAAAGATTGGCGAACCCTTCTACTTATTATTTGAATAGCCGCACCGGGATAGTAGGAATCTCCACATATGACTTCTTATTCGAGCTGAATGCGGTAACCAGGGAACTCTCTTAGGAAATACCGATCTACAATGTTGTTACAGCCCGTAGCTTCGTTACCGTCCCTTTACCTATTCGTAGATGCTCTTATAATCGCTTGTTGGAAACTGACTAGTTCCTTTAATGATCGGAGACCCCAGATATAGCCTTCCAAAGTAAAAATAATATAAGCTTCTGACTTCGCCCTACCATTCTTTCTACTAAGCGCGCGCCTTCCATAGTAGAAGCGAAGGGCAGGGCAGCGAGCAAATGGGTGTTCTCCCCCACGTAGGGACGGTAATGTGCCCATATGCAGGGAGCCTCAGCAGTTGACAGTAACCACTGGCTTTCAATTTGCGTCCTATGGTGTGTCTTCAAGAGTCCTTAGGATCAACTTTATCACCACTATTTATGCTATACTAAACCTCCTGCTATATCACAATATCAAACTCCATTATTTGTTTGGATGAGTATTCACGCAGCAGGGTTGTATTCCCTATCACTTCCGAGTTCTCGCAAGCAGGAAACTACCAACGACTAACAGACTCGAAGCTGCATACCTGCTTCTTTGACCCATAGAGGCATGGAGGTGTGACGCGTAATACAACAATATGTCCTATTGTCCATTATAAATATAGAAGCTTTAGACCTT
>3458c6d0-48b3-43a0-820d-3a65ad820782_Basecall_2D_000_2d Marta_PC_default_sample_id_1040_1_ch20_file76_strand_twodirections FAST5/downloads/pass/Marta_PC_default_sample_id_1040_1_ch20_file76_strand.fast5
GGACCGCCTCTGCGCTATTACCCCAATCGATTGATGAATCCTTTACCTTATTATTTGAAGATTGAGGGACCTAGAGTAGAGGAACTGCCATATGGTTCACGTCATGGATTAGGTCGGACCGAGGAATCCTGTCCAGAATATACGGTAGTAATGTTGTTGTTAAAGCATGCTGCTTCGTTAGCTAATTCTTTATAGTTATACCAAGTGAGTTAAGCGGGGCCTTGGAACTGATCTTTAGCGTCGATTACGCTCTCAGATACCTCGGTCTCCTAATGTATAACAACAGCCACGCCTTCCTGGTTGGTTCGGCTTCTTTCTATCCTAGCCTCCTCAATAGGTAACCCCAGCGGAACCATGAAGCTCGATTCCCTCTAAGCATCAATCTACCCCATGCAGGAGGCGTTCTACCACTATACGTTTCTCAGTGAGTCTCTGGTGGCTCGTGTTGCCGGAGATCGTGGATTTTATTACCGCCATGAGTCAGACCAACCCCTAGTTATCATGGGCACATACCACTGGAGTCGTTGTTTGGTGGATACCGAGTCAGCAAGAGTCGCTTCTATACCCCTGAGGCGATCAGCAGCAGGAAGTCAGATAGTTAACACATGGCAAATACGAAACAATACCGTTATTTCCGGTACAGAGGAGGGAACCATGTCACTTACCGACCACAACAACTTTTACTTTGTGGTCATAGGGGCAGTTAAGTTCTGGTGTTGTC
>2f8f654c-72ec-46c0-b07a-1320cb3d05b0_Basecall_2D_000_2d Marta_PC_default_sample_id_1040_1_ch94_file84_strand_twodirections FAST5/downloads/pass/Marta_PC_default_sample_id_1040_1_ch94_file84_strand.fast5
AGAAACTTCTGCTCCACTTCGCTTAACAAATCAGAATACATATGCATCCGTGAGCGTACTTATTTGAATGCCTAGGATAAATAAGGTGGAACCCCCTGATTACCTCGATTCAAGCTGAGTTAGGTCAACCGGAAACTCTTTAGGAAAACCAAGTACGCTAATGTTGTTACGACCGCGGGCGTCGTACCGCCTTTGGTCATAGTTACCGCGGCTTATGATGCATGACTTGTGCGAATTGCAGCGTGGCAGACTGTTGCCACAGGCCTTCACACGTAACAACGCGCTACGCCTTCCAGTATTTCTTCGAGGCTTCTTCTTTTCAATTAGACAGCCGGCTGAAGCAGGGACCGGGAGGCTCGTCCTCCACTAGCACAGGTAATCACCCATGCAGAGGCCCACTACCAAGTCCATACCTTCTCATTAATTAGCTGGTGGCTCAGTCAATTTAGGGGCAGATTAATTTATTACCACCATCATTAATATAAACCCCCTGCGGGTCCCAATACTAAACTCATTGTTTGTTGATCAGTATCAATACTAAGCATACTCTTCTACTCATACTCCAGTACTAGCAGCAGGAAGTACCTGGGTTACAGACCGGAAAACATTAATACCATTCTTGATCTAAGGCCAGAGGAGTCCCAATTCTGTACAACAACTTTTGATTTTATTTGG
>717583b8-4c80-4d71-b6ba-375b8485ec55_Basecall_2D_000_2d Marta_PC_default_sample_id_1040_1_ch198_file18_strand_twodirections FAST5/downloads/pass/Marta_PC_default_sample_id_1040_1_ch198_file18_strand.fast5
GAACCATAGGTGCCTCCCCCGATGCGCGAAAGGACGAACAAGATGTTGGTCAGGAATTGGATTCCCCTCGTGCTTAAGAATAACGTAGATAGGTTTCGGTCTGGTTGTTAGACTACCTGGATTCCTGCTGCTACTGGGAGGGACCTAGGAGTAGAAGTACTGCTTAATTAGTAACGGTACATAAACACAACATGGAGGTTAGGTGTACTCACAATAGCAGCCCCGTTTATATTAATGATGGTGGATAAAATTAATTGCCCCTAAAGTCTGACTCCTCACCAGGACTGTACGTAGAAGTAGTTATGTCACTGGCGGCTGGGTGCACTGGGGGTGTCATAGCTGCTAGTAGGAGGGTAACATTAGTTCGATGCTGTGCCCTCAGCGTATTGCTTGAGGAGGGTGGTAGTAAACGAAAGAAGGTGGAAGAATCAGAAGCTCTTATGTTTATACGTGAAGGAGAGGCCTGGGCTCGATAAGTCTTAAAGCGACAAGTCAGTTTCCAAAGCCGCCAATGTCTTGACTCTACGTAACAAAGAAATTGTGAAGGACCGCATGGGCTTGACAACAACATTATAGATTTGGTCATCTCCCCGCCCGTAACGGTCTCCTCCAATTAGACGGTAGCGAACGCATCTGGGCAGTCACTCCTAGGTCTGCGCTGTCCGATACACTCCAAATAAGGACGATTTTGAATATCTTTATGATTGTTGACCACGTTCGTTGCGTTTTATGCT
>a3ed4a97-ac85-4478-bfc7-e83647c5125e_Basecall_2D_000_2d Marta_PC_default_sample_id_1040_1_ch359_file102_strand_twodirections FAST5/downloads/pass/Marta_PC_default_sample_id_1040_1_ch359_file102_strand.fast5
AAGATGGTTAACGCTGGCCGCACTTGGGAACCTGTCGTATGACCTTATTTTGAATGAGGGACGCCTGAATTATAGTATTCTTGGCTTCCCGGACTCGGCGTCAACCAGGAATTCCTCCCTGTTTACGGAAGCACTGGCAATCTCATCTTTGTTGATGCCTACGCGTTCTCCCGATTTCGTAGATTTTCCCGTCGATAGGTGAATCTGATTGGCCTTGGAGACTGACTGTGCCGCTTCATCAATCCAGGCGAGATATAGCTTTCCCCCTGACTACGACCATCACAAGCTTCTGACTTCACCTGCTTTTCTACTACCCACTATTGCACTAGTAGAAGCAGGAGCAGGCACAGGATGAATGTATTTACCCCGCGAGTGGCATAGGTCACGAGTGCAGAGAAGCGAGTTACCACGCACATTTTCTCGCCCTCGTCACATTATGGTGGTGCATTTAGGGCAATTAACTTTAGTCACCACTATTATCAAGCGGCACTGCGCGGGTACACAGAATCGGTATTTTATTTGGGTCGATCACTACGTACAGCAGTCCTTTACTCCTATCAGCTCGAAAACCTCACAGCAGGAATCCATACTTGACACGACCGAAAACATTACAGTCTACTTTCTTTATGCAGAGCAGGAGGTGGGGATAGAATGCGTTCAAATCCTCTACAGGGTTTTACAGTTTTCTGTAGCGGCTCCATTTCTTCCT
>d8c37ebf-ee48-4832-8c80-827e04227885_Basecall_2D_000_2d Marta_PC_default_sample_id_1040_1_ch220_file317_strand_twodirections FAST5/downloads/pass/Marta_PC_default_sample_id_1040_1_ch220_file317_strand.fast5
TAAATGTGCTCTGGTTAGTTGCACGCCTGACTAAAATTAAAGATGTTGGTTAGAATCGATCTCCCCTCCTGCTCGTAAGGGAAGTGATCAACTGTTTCTTCGGTTCTTGTTAATAGGTACCTGATTCCTGCTCCGTACTGGCGATGATAGGAGTAGAATGATCGCTGTAATGCGTACTGATCAACAAAACAATGGAGTCCTATTGGAGTAGGGCGCATTGTTAGCTTACTGGCTGGTAATAAATTAATCCTAAGATCGGCTCGACCCGCTAAATGTAATGAGAAAACATGTCTTACTCTCCGGCACTCCTGCATGGTAGGATGTACCTGCTGAGGGCCGGCGTGATTCCCTTCAGCCCCCCTCCGTAGTTGTACCTTGGAGGCCTAGGTAGTAGATAGAAGGCAGTGAGAAGAGAGTCACGAGCGTAGTTGTTATAATTGGGGAAACTATATGGCGCTCGATTATGATCGCTAAAGAGTTGCCAATTTAGACCCACGGGTTAACATTGGTAACAAGAAAAGTAGGCACCGACCATTAGCTAAATAAATCGCCGTGATCTGTACCTCCACAGGGCTTCTCTAGTTGGCCATACGAGGGCTTGAAGCGAATATTAGGATTTCCACTATCCTAGTAGCCATGTGCAATAAGATAAGCCGCAGTGCGGCTCCCTGCTGATTGGTTACAGTTCTTTATATTTAA
>4cfba639-b5a4-4c65-b634-70c03494bd4b_Basecall_2D_000_2d Marta_PC_default_sample_id_1040_1_ch98_file534_strand_twodirections FAST5/downloads/pass/Marta_PC_default_sample_id_1040_1_ch98_file534_strand.fast5
GAAACTTTCTTGGTACTCTGCTCTTGACAAATCGCTAAAGATTACGGAACCTTTACTTGTATGGTCTTTGGAATGGGAGCCCGGAGTAACCTAGGAGAATGCCTAAGGTGATTGCATTCGACTATGGCGTTAGGTAGTGGACCCAGGAACTCTTTTGGGCGAGATGACCAAATCCTATAATGTTGTCCCGACTCCCATGCTTTCGTTATATAATTTTCTTTATAGGTTTATACTAAGATCAAGTCCCCTCTTTGGAAACTGGCCTGTGCCCTTTACGACCATGCGAGCTCCAGATATAGCTTTCCCACGTATAAACAACAGCACTTCGTAACTTCTTCCTCACCTCTTCTTTTCCTTACCGGAGCCTCCTCAACTATGAGGGACGCAGGGGCCTGGCACGCATGAACTTTGGCTCGCACCCTCAGCGAGATCGCGCCTGCCAAGGAGATCAGAGCCTAAGTTACGACATAACTATTCGTAGCTTGCCCCTTCGCATGACCTTGTATCAGCCTAATTTTACCACGCAGTCAATTTATTATAGACAACCGTAAACAATAGGTTTACCACTAAGTCCAACAATCTACCAAACCGCCGATATGGGGTTTTGTTACTGCCTGCTGACACATAAGGAATGCCCACAAGCAGTGGTATTAATAACTACTGACAACTAAGATCGACAGGATGCGAGGAGTCTCCTACCGCCGATTCACGAACTTGTGACTACTAAACAGAATGAATTAATACTACACTTTCTTTATACGCCGGATGAGGAGGGGAGATTCGATTTCGACCAACATCCTGTTGACGTCGTGTTTTATCCCCTGAAGTTTAGCAAACTTCAGGGTACACCAAAGATCGAGAAGAATTTGGAGCCTCAGGTCGGATGGGCTGCATCTGCGTCTGGAGAATAAACAGGTTAGTATTTACGATTTCGTTGAGTAGGTAGCGGTGAGATCTCCCCGGGAATGGAAACCTGGGAGAGTTCAGGACGTAGACTGCGCTGGCAGCCTATACGTACCAACAAATAAGTGCGTTGAGTATCGCCCAGAGCATGTTACTAGTTTAATAATAGTGGTGACATTCCAATCGCGCCAAGAATTGAAGACACACCAGCTAAGTGCAAAGAGAAAATGCGTCCATATGAGGAACGCTATGCGGGTACTGAGCAGTCGGGTGCATGGGAGGAGCAACAGTAGTAGTTGCGTGCGGGCCTTAGTCGCCTCGCTGGGAGCGAAAGTAGGTGAGAGAGGAGAAATAAGTGTGAGGAATGAGATAGAACCGCTGCTTTATTTATACGTGGAAGGGGTAGTACCTCGCTGGGGATTACCATTGAATAAAAGGGGAGCCCATTAGTTTCCCAAAGGGCGCGAGTCACAGGGCCCGAACTGACTACCTAAAGAAAGTTAGGCAAGAAAGCATCGTAGGCCCGTGACACACAAATCTGATTGCCATCTCCTAAGGAGAAGTTCCTCTTACCGCAATGCACCTACTCGAAGAACAGGAACGTTAAGGAGTTCCGCTAAATCACTGCGTGCAGGTCTCCGGCTGAGTTACTCAAAGAGATACTGTTAACCCAATTATTCAATGAGGGCGTTCATGTTTAATGTTTGCTTACCTCCC
>675fe6e2-5d4e-48f9-92b0-622b6b0eb529_Basecall_2D_000_2d Marta_PC_default_sample_id_1040_1_ch119_file318_strand_twodirections FAST5/downloads/pass/Marta_PC_default_sample_id_1040_1_ch119_file318_strand.fast5
TTTTCCTGTGGTGAGCCGTAGTCTCTGTAACAACCCACGATATTGAAGCCGTGATGGCTTTGAATAGGGCCCAGGATAGGAGTGTATTACACGCGGTAATATTCTATTGCATAGGCTTAATGCTAACCAGGAACTCTTAGGAGAGCCAAGAGATGGGCAATGTTGTTGTTATCGCTAGAATCTTTCGTTAGATTTTCTTTATAGTCAGTCGGGCTAATTGGGCGTTGGAAATGACCGCTTCCTTTACGTAATGCACCGAGATATAGCCTTCCCGGATGTACTATAAGACGCCTAGTCTGACTTCTACCACCTTCTTTCCACTATAGCGCGTAGCCTTCTCATATAGAAGCAGGAGAAGGCAGAGCAGCTACTGTTTTCTCATCGGAACCCGGATTGCTATAGCATGAGAGGCCCTCAGTTGACAAGCAGTCTACTTCGCGGTTCGACCTGTGTGGTCCCCTGGTAAGAGATGCCTCTTGACCACACTTAAGACTAATACTAGTAGATACCAACCCTCCGTAGTTGTCAACCAAACCCTCATTAAGGGTCGATGTTGAGCCGGACATCGAATTCGCAGGGGAGTCTCCATCACTAGCCATCCCATCATCATTCTTTGACCCAGGGGGAGATAACAGAGAACAGAAGAGTCACATATCGGATTTCTTTGATCGCCGAGGTGGGATTGGATTCTTTATATTCAATGTCTGAG
>9eb1e0ed-4689-444b-ac38-9f0c153bc59d_Basecall_2D_000_2d Marta_PC_default_sample_id_1040_1_ch261_file246_strand_twodirections FAST5/downloads/pass/Marta_PC_default_sample_id_1040_1_ch261_file246_strand.fast5
GGAAGGCTATCTCTCCGTGACCCCTCAGCACGGGCTCCATTGAGTAGCAAATACATAATGTCTGGCCGCACGAAATCCGCTGATACCAATGCCTAGTAGCAATTGCAATGATGAGTTGGAGCAAACCCCGCTCTTGTCAACAGGCACCTAATGGTACGATGCAACGCAGACGCGTGGGCTACCAAAACAGATGTTAATATGAGCGTAAATGGTACGATTAAGCGGGGGCCTTGTCGCACCGGTACGATGGGCGTTCAACGCACGCCTAGTATAACTGGCTTGTTGATAAAACCGGCGCCTGGTAGAATTACAGGCAGGCTGGTTAGTA
>1d10fc24-779d-4971-bed8-ab2abff42c6c_Basecall_2D_000_2d Marta_PC_default_sample_id_1040_1_ch142_file222_strand_twodirections FAST5/downloads/pass/Marta_PC_default_sample_id_1040_1_ch142_file222_strand.fast5
AGAAAAATCAAAACAGCTGTTATAGAATCTATCTCCTCCTGAGCCGTAAAGAATAGGTATCTATTATTTCGGTCTTTAGGTAAGTATATGGGTTCCTGCTGGTAGTAGGCATCCCTATAGGAAGCCGGCTGCTGCTCAGCACTGTAAAAGGGAACTCATCGCATTGGTACCCCAGGCCGGGGGTTTAGTTAATAAGGTGTATAATAAAGTTACGTCTCCTCGCTGCACGATGACTACCAGCTTGACTGCTAGAAGGGCGTGTAATTGCCTCCCGGAGCCCTGCGGGCCGCCGTACTAACCCGCTCCCAGCCTCTCAGTTCGTGCTCTTGATGGCGTACGTCGGGTGGGAGGCACGACCGGCTGGCGGAAGGACTATGGAGGGTTGAAGTACTTGACGATTATACCCTTAAGGAGCTATCAACCAAGCGTCATGCCACGGCCAAGGTCCGGAGTTTCCATAGAAGTCAACGTAGTATAAATAACGCAGTAGCGAGGCTTAACAAATTATAGGCCAGCCATAGTCTCCACGATTCTTGGGTCACTAGGAGTCCGACGATTTGACCCACTCCATAGCGGGCTGGCATGGGCAGTCAACCAATCCAAGGTTCCAAGGTAGCTCAGTAAAGATAGTTGGCCAC
>1fd2443a-7771-48fc-ba23-4b2698ebc7da_Basecall_2D_000_2d Marta_PC_default_sample_id_1040_1_ch12_file476_strand_twodirections FAST5/downloads/pass/Marta_PC_default_sample_id_1040_1_ch12_file476_strand.fast5
AACGGCCATACTTAATCCCCAACAAAGTAAGAAGATACTTTGGAACCCCTTACTTATTATTTGACGAATGAGCAAGGGATAGTAGGGAATCCCCAAGTATTCTCATGCACATGAGTTGTTACGGAACCTCTCGGAGGAGTATTTTAGGAAGTACCAAATCGTAAGTGTTGTTGTTAGACGAATCCCTGTTTCGTTAGGATTCTTATAGTTAGACCAATTACTAATGCGGTTGGAAACTGACTTACCCTTACTACGCTTACCAGGCGGCCTTCCACGTATAACAACATAAGGACTTCTGACTTCCTTCCACCTTCTTTCTATTTGACGCCCCCTCCTCACATAGTAGAAGCAGCAGGCGCAGGAACGATTGTACGCTCGCCGCGCAGGTAATGTGCCCATGCATGTTCAGAAGCACGCCGCGTACCACTACATCGTCGCGTATCAGTCCACACTGGTGTAATAATTTTAAGAAGATCCATTTAGCGCATGGCTAAACCCCTGCTATATCCACAGGCTGAAACTCTTGTTTGTTTGATCAGTACTAATTACACAGCAGTATACTTCCTACTCCTATCATTCCAGAGTATCGCAGCAGCAGGAATTACTACTCTTAACATACGAAACATTAAGCCCACTTTTCTTTAATGAGCAGGAGGGGGATCACCCAATTCTAACATAAACATCTTTTGATTGTTTATTGACATAAAGGCGGTTACTACC
>d9e09c56-c83b-40f8-a03f-5b0021824d7d_Basecall_2D_000_2d Marta_PC_default_sample_id_1040_1_ch142_file142_strand_twodirections FAST5/downloads/pass/Marta_PC_default_sample_id_1040_1_ch142_file142_strand.fast5
TGAGTTGTATCGCTCTGGTCGCTGCTAGACTTCGAGCTCTCGCTATGAGCGAGGGTTCTTACCTAAAGCAGTCCTATCAAATCAGAATACCGTAGGCACCTGGTATTCATCTTCTTGCTGTTACAAAACTGACTGGCTAAGCTTCCCGTAGGGCGTATGGGAATCCTCTGGAATCCATAGAGTGTATAATGACGCTCCATCTATAGATGCTCAAACAATAATAATCAGTTGGTACCTGTGATAGCAGGAGTATGTTGAGCGATAAGTCGACCCTCCTGGTGATACGTCGTACACACATTGTAGCAGCGCGCATAGAACTGCGAGGGAGGTGGCTCAAATCTTCCTGCAGGTGCTTATGACAGTACCCTGCCGGCCCAGAACAGTCGGGCTCTTCATCCTCGTGCTTCCTGAGAATAGCGCGTAGTAGTAGAAGAAAAACATCTGAAGTCAGAAGCTTGGTATGTTAGCTACGTGAAGCTAGATGGCCTCCGATCATTAACGAAGCGTAGATTCCAAAGCCCACCAATGTGACAGCCGCAGGTGACACCAGTTAAAACTAGAGAAGCAAACGACTCTCGACAACAAATCATTTGGTCATGGGGGATTCTACTATATATGCTCCTCCAGTATTCAAGCTATGAATAAGAAGCTTAGGCGTCACTATCCTATCCGCCGGTCCAGGGCCAAGCATACATAAATTCCAGGCTGGTTAACCATTTGTCTGACCGTTATAATTTGTATGTCTGTACCTGA
>3491022a-ad63-445a-a8c2-b3668a8157fd_Basecall_2D_000_2d Marta_PC_default_sample_id_1040_1_ch84_file844_strand_twodirections FAST5/downloads/pass/Marta_PC_default_sample_id_1040_1_ch84_file844_strand.fast5
ACTGTTCAATACTCTGGTCAAACCAAATCATAAAGATAATGAATAAGTCCTGATACTTTGAGATCAGGCGACACCTGAGGAACAGGGTATTGGTGCAGACGCCTCTCTAAGTATCCTACTCCAGGAATTTTAGGAGAGACCAGTAAAATCGTGTATTTACAGACCTACACAGCTGCTTTGATTATAATGTTTCTTCTAGTAAGCGCGTAGCCTATTATACGTGGAAGGTAATGTTGCCTTAATGATCCATCCAGATATACCTTCCCACGTAAATAATATAATTCTGACTCTACATGCTCTTCTACTACCCGCGCCTCTTCCAATAGAAGGCGAAGCAGCAGGCAACGCTTTATCCCATTAGCACCTAACTTAGCCCATCCGAGAATAGAGCCAGTGACATAACCATTTATCTCTTGGATTTAGTAGCTCTGTGTGCATTCATCTTAGGGGCAATTAATTGCTAGATACTGAGCTAATATAAACTCCTGCTATAACCAGGACTCCATCATGCTTTGATGAGGCTGGGATTACAGCAGTCGGTTCCATATCACTCCCAGTTCTAGCAGCAGGAATTACCATACTACCAACGAAACGAAGGTAGATTTATTATTTCTTGACCCAGCAGGAGGTGGAGTACCCAATGTGATAAACACCTGGTCTTCGTACTTTGTTATCTCCGACCAGAAGTTGGCCATTTGC
>55b3fa6d-d8e3-461a-b76e-5e8b88506b9c_Basecall_2D_000_2d Marta_PC_default_sample_id_1040_1_ch227_file533_strand_twodirections FAST5/downloads/pass/Marta_PC_default_sample_id_1040_1_ch227_file533_strand.fast5
AAGATGGTGCCTCCTCGCCGTAATAAGATATACCTGCGAGGCACGCCGGCGAGAATTGAAAGAAATCATAGATGACCGCACCTGGGCTCCTGTCTAAAGAAATAGATGGATATGTGTTGAGTTGGTTAATAGATAGCATTCTTGAGTGCCGGGCCCATATGAATAACAAGGATCGAGGGATAGTTAAATGAATAACGTAAAGCCAATAGATGAATGCTCGTATTACCCCGGGAGATGTTATCGATCAGCGGACTGTAACACCTTAATGTGCGCGGAACCCGAAATACACCAGCTAATGAGGGAAAATATGGTTAGTGCTGACTCCAGCCTCCTGCCGGGCCTACATATTAGCTGCTAATATCGCGATAAACATTAATCCTGTGCTGCCTGCTTCATCTATGGAGGACAGCGTAGGCGTAGGCGGAAGACTGGTAGAAGTCGCATAATCTTATTTATGGCCTGTGGGAAGGGTATCTGGCTCGATCATTGAATGTAAGGTCTCCTAATTTTCAGCCACATTGATAATGGAGTACTCTATGAAGTTAACATGGCGACGAACTGACTCGTAGCTCGACAAAATCGTGATTGGTATCGCCCTAACAGTTTCGTGTTATCAATTCAGGCTCGAATAAGAATCTTGAGCAGTTCGGGGGTTACCCCCTTACATTCAACCATACGTCCAATCTGTCATCTTTTGTTACGTTCTTTGATTTGACACTTGTATTG
>29071a4a-c2a0-416b-b25c-e102a3cd7fe0_Basecall_2D_000_2d Marta_PC_default_sample_id_1040_1_ch117_file74_strand_twodirections FAST5/downloads/pass/Marta_PC_default_sample_id_1040_1_ch117_file74_strand.fast5
GATGTGTTTTGCGTGTGCTCTCTTAGATATTCGCGCAACTCCCGCAATCAAAGGACAGATGTTGGTCCAGAATGCATCTCCCCTCCTGCTCTCAACCCGAATAACGTAGGTGTTCAATTGATGCCAGCTGAGCTCAAGGTTAATTCCTGCTGCTAGTACTACCTGGGAGTGGGAGCCGAAAGTACTGCTGGATCCAATTAGCCTGTAAAACAACGGGCATTAGTATCCCAATAGCAGGGGGTTGTCGTAGCAGCCATGGTGGTAATAAATCTAATTGCCCCTAAATGAGCCCATCACCAGAGCAATGTAATGAAATAGTTGTCAACTGAGGGCTCCTGCATGGGGGATAGTCGCTTACGTAGGCGACAAGCGTGCTCGTGCCAGCCCCTGCTTCTACGCTTGAGGAGGTGAGGTAAGGTAAAACACGAGGAAGTGGAAGAATCAGAAGCTTATGTTGTCACGTGGAAAGGGTATCTGAGGCCGCATTATTAAAGGACAAGAGTCAGCTTCAAAGCCGCCAATTAGCTTATCGACGACCTATAAGAAAATTATAACGAAACGGTACGCTTTAACAACAACATTATAAGATTGTACTTACTCCCTAAAGAGTTTCTCTCTAAGTTCTACGACCAGGTGCTTCCCGAAGCATACTTAGGAGCTTCATAGAGCCTGCTCAAGTTCCAACGACCATACGACCGGTTCTCGACTGGTCTATCCATTTGTGTTAACCACGTCGTTTA
>c17c76fe-bfbb-43be-ae1e-de68b24fb7bb_Basecall_2D_000_2d Marta_PC_default_sample_id_1040_1_ch141_file50_strand_twodirections FAST5/downloads/pass/Marta_PC_default_sample_id_1040_1_ch141_file50_strand.fast5
TGCTTCTCTTTATGCTCCGCTCATTGCTCTTCAGGTGACCAAATGAAGATGTTGGTCCAGAGATCGGATCTCCCCTCCTGCTGGATCACGAAAGTGATCAAGCTTTCGGTCTGTTAATAGTATAGTAATCGTCGCTCCGTAGATCTGGGAGTACATAGGAGTAGAAGTGATGCTGTAATGCTAACTGATCAAACAAACAATGGAGTTTAGTATTGGGATATAAGGGGTTTTATTAATGATGGTAATAAATGATCTCCCCTAAATCTGATGATACACGACTAAATGTACGGGCCCAGAAAGGTTGACGTGGACCCCGGCTCCTCATACCGCCGATTATAGCGTGGAGGTAGACTTCATCCTGGTGCCATACCCTGCTTCCACTTGAGGAGCTAGGCGGCAAGAAGACATCGGAAGAAGTCAGCAGAAGCTTATGTTGTTGACTGAACTGGGAGCTGCACTCCAATTATTACGGGAAGTCACAGGTTCCAAAGCCACTAGTGCTCGGTGGTACGTAGTAAAGAAAATAGTCTAACGAAAATACTGAGGTAGTTAACAACATTATAGATTGGTCATCTCCCACGATCCTCGGTCACTAACGCTATGCAAACCGATAAATATTAGGGAGAAGTTCGCGTGAGTAGCGTGCGAGGTAAGTAGCCAAACCACGTCAGAATATCAATTATTATGATTGTCTACGTTCTGTCT
>57d0be6e-e850-4344-9e41-9e734e3c87c6_Basecall_2D_000_2d Marta_PC_default_sample_id_1040_1_ch59_file652_strand_twodirections FAST5/downloads/pass/Marta_PC_default_sample_id_1040_1_ch59_file652_strand.fast5
CGCTGTTGACTGCTGTAGGTTCCCCTGACCAAAATCAGAAGATGTTGATATAGGATTGGGTCTCCACCTCCTTGCTCGGGTCAAAGAAAATAGGTTAATGTTTCGGTCTGTTAGTAGTATGGTAATTCCTGCGCTGAGAACTCGGAGGAGTGGCCCAGACAGGACTGCTTAATGAGTACTGGATCAAACAAATAATACATGGGAGTTTGTACTGTGATATAGCAGGAGGGTTTAGATATGTAATAATAGTGGTATAACAGGTCGATCTCCGCAGATGTGAAAGACACACCAGCTAAATGCAAAGAGAACTGGTTGGTCAACTGAGGCTCCTGCATGGGCTAAAGTTACCTCGCTTACGCTCCGCGAGGATAAACAGTCGGCTCCTCTTGCTGCCTCGCTGCTTCTACCTGGAAGAGGCGAGGTAGTAGAAGAAGGGTGGTAGAAGTTGACCGAGCTTGATGGGTTTATACGTGGGAAAGCATAGTACCCCCTAACTCGATCATTAAAGGAATCAGTCAGTTTCCAAAGCCAGAGCAATTATAATAAGAGCAGTAGTAAAAAGAAAATTATAACGAAAGCATGGGTATCTTAACAACAACATTAGATCTATAGTATTACTCCCTAAGAGAGTTCCTGGTCTACCGTCAACGGCGACCCACAGAATATATTAGGGCAGTTTCTACTATCCTAGTATATCAAGATTAATAAACAGCCACAGTGCGTGTTATACTTTGTTGACCACGTTTAGTTTATGT
>0ad5658c-9ec5-409d-b036-dcf3ef036658_Basecall_2D_000_2d Marta_PC_default_sample_id_1040_1_ch69_file85_strand_twodirections FAST5/downloads/pass/Marta_PC_default_sample_id_1040_1_ch69_file85_strand.fast5
AATCTTATCAGCCTGAGTCATGCTGATCGAACCGACCAGATGCAGGCTTGAATCTTATTGTTGTAGCATCGGCACGCAGGTAGGGAACTCTTGGCCGATCATTCGTGCATAAAGCGTGGCTATACAAGAGGAGACTCTCTTAGGATGACCAGATCACAAGTTGTTAGCGACGAATGGTCGCGTCAATTTTCTTTATAGTCATATCCCATTACAATGGTGGCTTTACGGAAACTGGATTCCGTCAAACGACTGCAGAGCGGAGAGATATAGCCTTCCCACGATTGGATAAGCTTCTGACTTCTACCATTCTTCTACTACCTACTAGCCTCGGTCCTCTCAGGTACGAAGGGAGCAGGCAGACGAATAACTGTTTGGTAGCTCGAGTAGCAGGTAATGTGAGCCGATGCGCAGAAGAGTTGACATAACCATTCTCTTTGCACGTCATAGCTCTGTGTCTGTTAAGGTGTGATCAAGGGATCTATTGCCAGGTCGGTACATAACACTCCTCGTCAACCACAGGACTCCATCATGTACTTTGTCCATCACTATCGCCGATCAGGGGTCCTTTAGCCTATACTCCCAGTCAGCATAAGGAAGTCACCAATAGACTAACAAATAAGAATGATCAACCATTCTTTACTTAAGAGGAGGGGAACGTAGCATTCAATAACAATAGGCCGGCTATCGTCACTTTGGTCCATA
>428c26b9-f29b-4604-9b04-f4e04abb26ea_Basecall_2D_000_2d Marta_PC_default_sample_id_1040_1_ch227_file122_strand_twodirections FAST5/downloads/pass/Marta_PC_default_sample_id_1040_1_ch227_file122_strand.fast5
CTTTGCTTAAGTAAGCCTTATCCATGACACGAACGAGAAGTAAGGAGCGAATGCTCATCTATCGTGGAGTGGGACAGCAGGCAGGTAAGGGGAAACCGCGGCGACTATCCTCATTAAGGGTCGATGAGCACGCAGGAAGCTCTTTGAGGAGGTCAGCAGAACCCTAAACTTTATTGTTGATGCACGCATGCTTCCGTAAGTCTCGCCTATTTGGTTAGATCAGCAGGCTGGCGGTTTGGAACTATAACCTCTTGCGTGAGTAATAATGCCCAATAGAGATAGCTTTGCCAAAGGTGACAGACAGGATTGGACTCTTCCTTCCACCGCTTCTTTTCGTACGCCCACCCTCCACCGGGTAAACGCAGCAGGGGCTGGCAGGATGAACTGTTACCCTCCCACGCAGCTAATAGCCCCATGCAGGAGGCCCTCAGTTAACGACATAGCTATTTCTTCCATGCTAAGATTGTAGCCTGGTGGCCGGAGCCAACTTTTAGGGGCATTGATTTATGTAAGGGTCAGGTTAATATGACAATGCCCCCATGCTATATCCCGATACGACTTCGAATTGTTTGTTTACTGTATAGATTACCGTACAGCAGTATTCGCCTCCTGATGACTGGAGTTACGCCCTCAGGGAACGTATTACTACTTGAATAAGGCAAACATTAATACCGTCTTCCTGTACGCCTAAGGAGGGGAATTGTGGATTCTAACCCAACATCTTTGATTTTTGTATTAACATGGAGTTAACATTTGCTGTCC
>c152d115-0053-48bd-9c26-0e9993f4e9eb_Basecall_2D_000_2d Marta_PC_default_sample_id_1040_1_ch288_file294_strand_twodirections FAST5/downloads/pass/Marta_PC_default_sample_id_1040_1_ch288_file294_strand.fast5
TTCGTGCTGGTTAATGCTGCGACTTCAGGTGACCAAAATCAAAGAGGTTTGTCCAGAAGTTCAATCTCCCCTCCTGCCTCAATCGAAAGAAAACCTTATTAATGTGTTTCGTGGTCGGAGTATAGGCGTCAATCCTGCGCCTGGTACTGGGAGGCGATGATAAGAATGAATCCGGCTGCATCTATACTTACCAAACAACAATGGAGTTAGGTGACTGAGTCAGCAGGAGTTAGTACCTATCGCTCGGTAATAAATCAATGCCCTAAAGGTGCTCAACTCACTAAAGACTAAGTGAAGTAGGGACTCGTGGTGCCTCCGGGGTACCCACTTACCTGCCCCTAGGATGAAAGCTCATTCCGCTCGTGCCAGCCCCTGCTTCTAGCTTGAGGCAGCTAGTAGTAATTGAAAGAAGTGGAAGAAGTCAGAATAGTATGTGCTAGTTTTATAACACGTGGGAAGCTATATCTGAGGCGCCTACCGTACCTTAAGGGACAGTCAGTTTCCAAAGCTCGATTTAACCTATGATCTGGCTAAGAATCGACGAAAGCATGGGCTTAACAAACATTATAGATTTGGTGCTTCCCAAACTTCCTCGGTGTTGACCTAATAGCAGCTTGAATAACCGATATGTGGGCAGTTCCACCTATCCTAGTCTACATGTTGCACGATAAGATACACGTCGCCGCCAAGTCTAATATTATACAAGTTTGTCTCTCGTTATTA
>1b2f72c0-5ed3-4dee-8635-6f0ada9a9f2c_Basecall_2D_000_2d Marta_PC_default_sample_id_1040_1_ch474_file706_strand_twodirections FAST5/downloads/pass/Marta_PC_default_sample_id_1040_1_ch474_file706_strand.fast5
GGACTTCTGCTGATATTGCTCTTCAGCGGCAGAGAACCAGAAAGCTTTGATATAGAATGCTATCTCCACCTCCTGCTCGTTAAAGAACGGGCTTACGTGTTTCGGTCTGTCTTTAGTATGGTGATTCCTGCTGCCGAACTCGGGAGTACGGAATAGGACTTGATCTAAGCCGATGGATGAACAAGGCCGGGCAGTTATGATATTGTGATAGAGGGATTTATGGGTCGGCTACATTAACCTAGTCAGATTACGCGCAGATTGTGGCAGACACACTAGAGGATCCAAAGAAATGCTTGATTGCTGGCGCCTCCTGCATGGCGCACTGTAGCTGCCGGGAGGATAAAGGCTGCATCTAGTGCCCTGCTCCTTGCTCCATGGAAGAGGCTAGGTAGGCGGAAGATCTAGAAGTCAGGATCGCTCAGTGGTTAACCTGTACGAGGGAGGTATCTCGCCTATACGCCGATTACGTATAGGAACACGTTAAGTTTCCAAAGCCGGAGATCCTACAATATAGGCATACACAGAAATCAAAACGAGGCATGAACGGGGTTGTACACGTATTGGGTCGCGCGCAGTTTCCTGGTCATCACGCGTGCATAAGAATAGGCATCTCTTAGGGAGTCCGCCCTGTACATGTAACAAGCATGTCTGCAAAGCTCGGCGCAGTTAGGTGTCTACTTGTTACAAGCGTCGTTGTAAC
>fad9029f-a28b-4f95-8038-cbbf91430d8b_Basecall_2D_000_2d Marta_PC_default_sample_id_1040_1_ch63_file516_strand_twodirections FAST5/downloads/pass/Marta_PC_default_sample_id_1040_1_ch63_file516_strand.fast5
ACTGTCTGTGGTTAATGCACTTAGACAATAAATATTGAATCGTTGTACTTATTATTTGGAACTTACTACGATAGTAGGATCGCCCCGACGTATTCCATTCACGAGCTGCGGTTAGGTCAACGAGGAACTCTTTGTTTAGGCAGACTGGCATGCTAGTTAGGTTACGCGTCATTCCGTCCTCGATTTTCTGGTCAGTATACCAATAATTAGCTTTGGAATGATGGTTGTAGTTTAATAATGCCCATGCGAGATATACGTCCCGCCGTATAACAATAAGCTTCTTAACTTCTTCTACCTTCTTTCGATGTGATAGCGCCTCACATGGGCAGCAGGGCTGGCGCAGGCATGATCGTCACTCGCCCACTAGCAGCGTAAGCGCGAGCCCGGAGGCAGTTAAATACGTTTTCCCCTGCCAAGTCCACCTCTGTATGATATAGATTTGGGGCATTAATTTATCACCATGATGATAGAACCTCCGCGTAGATGCAATACTAATGCCCGTTGTGCTTACCATATCACATTACCGGAACACTTGCTTCCTACCCACTCCACCCGATGAGCAGCAGGGATTAGGTAGTCACCCGGCAGAAGCGAACCGATACCATTTCTTTGATCCCACGAAGGGAGGGGAGATCGAGACTTCTAGACCAACAATTTTGACCCATTTTTTGATACACGGGATTTAGTTC
>ff6b17de-eb26-4dcd-b329-2639096afdaf_Basecall_2D_000_2d Marta_PC_default_sample_id_1040_1_ch353_file672_strand_twodirections FAST5/downloads/pass/Marta_PC_default_sample_id_1040_1_ch353_file672_strand.fast5
ATTTCTTTGTCTTGATATTTGCTCGTGAACGACAACTGCAAATACTTTGATGAATTCGTGTTCCGATGTAGGCGCACGCCCGACCTGATAGGAGACTGCCTAAGGTATTCTCATTCGCAGCCTGGGTTAGTGGCACGGAACTCTTTAGGGGAGGACTCAAGTGACGGATGTTGTGCCTAAGCCCATGCTTTCGTTACCAAATTTGCGTCTATAATTAACTCATCACGCTGCGGGCCTTGTGGAAACTGGCATCTTGTCCCTTTACGACCTTGGGGACTGGAGCTGGCCTCCTTCACGGCTAACAACTACGCGCCTTCTCCTGACTTTCCAGTTCCTTCTTTTCTCTGCTACTCAGCCACCCTCCACAGGGCTAAATGCACGCCGCATGATGAACTGTTTATCGCTACCGCCCGACTGCCTACCATGCATCCTGCCCAGTGCATATAACTATTTCTCTCATCCATTGAGCTGGTACTCGGATTCGGAATCATTTGTATTACCTACGATGATGATAGCTATGACAATCGCCTGGTGTACCCCTAATACCACTAAACTCCTCCTCACGTGTTGTGTTTGACTTAAATCTACGTACGCACCAGCCCGTACTTCCCGCCTCACTCCCTATCACTTATGCATCTACCGACAGGGATTATACTTACTAAACAGAATGGACATGTACATCTACACTTCCTGTTACTGCCTAATAAGAAGGGGATGGCGGTCACTCTAACTCCTCCTGAATTTCTCTTTTATCCCATTTATAAATGTCCGACCGCCGGGCTAATTTAAAATAAAAGTCGAGGAGGACATGCGCATCCCCTCGCTGCCTAAACGAATGAATAGGTATTACGTATTTCGTTACGTTAAGGAGTAGTAATCGTGCTTAGTGGATGGGGTGGAGTGATAGGGAGTAGAAGATTGCTTAAGTGGATGATCAACAAACCAAGCGGCTCATGGAGATGTTAGATTAGGGAGATAGGATAGCAGAGTTCGTAGATCAAATGAATATCGGGCCCCAAATGTGATTACACCAGCACGGTGATTAAACATAGGAGGCGAGGTCAATTGCAATAGTCGTGCCTGATGGAGGATATAGTCGAGTAGGGCTAGAAGTCCCGCGGGCAGGCTGAGTTCCGGGCTAGTGCGATGAGTGCGTAGAGCTGTTAGGGAGAGAGCATGAACTAAAGGCGGAAGAATAAGAAGGAGCTTTAGAGGGTCGTCAACATTGGAAGGGTATCTCTGCGATGGCAGTCGTTAAGGGCACAGATATTTCCACGTCGAGTAAGAGTCGGGCTTAGTATAATAGAAGAAGCGAGGTCAAGACAGAAGCAGGCGTTGATAACACAACAAAGCGTCAAGCCCATGTTCTCTGTGAAATATCGCCTAGGAGGTTTAAAGCCGTTGGCCTAAACTAAAGATGCGAATCTATCCTAGGCGGTCCATAGTCCGGGCGGCGGTCCCATGAACTAATACGACACGAGTTCCAAGAGTGTCGGCCCGTGGTTAGACTACAGTTTTAGTTTCT
>cd30ce39-56c0-402f-8ee8-26015a7b9e01_Basecall_2D_000_2d Marta_PC_default_sample_id_1040_1_ch36_file677_strand_twodirections FAST5/downloads/pass/Marta_PC_default_sample_id_1040_1_ch36_file677_strand.fast5
AATTCCCTTGGAGCACCTGCCGCGTGACACGGATAAATACAGGGTTGAATCGTGTTTGGGTTTGAATGTAATAGGCCACCCGAAGCCTAGGCAAACCCGACCTTCTTATTCGAGCTGAAACTTGAGTACTGGGGACCCTCTCTTAGGAGAACGCAGAGTATCCACAATTGTCGAGGCCGAGTGCTTCGTTATAATTTCTTTATAGTCATATGCCTTACCCACTGTGGCTCCGTGGAATGACTAGTTCCTTTAATGATCGGAGCCCCAGACTACCCTTCCAAACTAAGCTACATGCTCTATTCTACCATTCTTGTCGCCCCTACACCACCTATTGCGCCTCCCAGTAGAGGACGAAGAGGCCGCAGCAGGATGTACGTATTTACTCCCCAGTAGCATAATATCTAGCCCGGCAGCCCTCAGTGTACGACTAAGTTTTCTATTTGCATTAGCTATGTGGTGCAATCTGCGCGGAATGGTAATTGTGACCCGCACGTATATCATAATATAACATCTCCTATATACACAAGCCGACCCATTATTGTTGGATCAGGCTTGGAGCAATGCTTTGTGTACCTCCCATCACTTCCCAGTTCCCTCGCAGCAGGAATATTACCCGTCACTAACGACTAACGAACATTAATACATTATTCTTGTCGTAACCAAGCGGAAGACTCGAGAAGCAGTCTTACACTATTTAAAATAAATATTTGCTTTGTATA
>e13cb004-a16b-4b88-bd5d-5d9c7f87d9d3_Basecall_2D_000_2d Marta_PC_default_sample_id_1040_1_ch377_file278_strand_twodirections FAST5/downloads/pass/Marta_PC_default_sample_id_1040_1_ch377_file278_strand.fast5
TAAAACTTGCTCTCCTGTTTGGCCTATCTAGCTTCCTAGCCACACATGAGCGAACAACTCTAATCCTGTGGAGATATCTAGTAACACGCCTCGAGCAACCGTGCAAGGTAAGATCATTGTCCCTTAAATCGATAGGGTCTGAAAGGCAGCCTGAGAAATACTGTCTCCTAAGGACTAGATGAGTTACGATTCCATACAAAGCTGACATAAAGGTGAAGCAGACAAAGATCTCGTGAATTTAACAAACTACTCATACCGTAGTAGTAGTAATTCAGTTGGGACAATGTTGGCAAGTGGACCTTCATGATAATGATATACCACATTAGTCGCTAAACCACGACCCAGTTACACTGGTTAACGAAACAAGCTAGCGAGGATAAAGTCCCACCTTGCACACTCGAGGTTCACAATACGACCGCAGTAACCCCTGGCGTCGGACCGGGCGATCTCGTACGGGCAGCGTCCATACGGTTCGTTTGTTCAACGACTAACAGCGGATCGTGGCTTCGTAGAGCACGCTGTTTATCAAACATTTAGCCTAGGGTTAAGAGACCTGACGCATGCCTCGCCTGTGGAGATATCTAAACGGCCGCGGCACTAAAACCGTGCAAGTAGCACAATGAGCGTCCTCTAAACCTGGCGGATAGGCTTATGCAAGGCGACCAGGCACCCTCCTGTCACCGCCTCCAATGAAATTGAACTTCAGTACAACATCGACATAAGCAAGGACATCGTGGAACTTTAACAATACTCATACCAGTGAGTAGGTGAGTCCAGTTGTGACATAATTCGAAATTAACTTCATACTCACTTGGATGCCACTAAGTTATCCACGTAGAGACCCAGTTTACATACTTACGAAACGGACGCGCGATAGAGCACGCCTTCTCACACGAGTTCATATCAACAAGAAAGCTCTAACCCTCTTGTTTGATGCTGGGAGTCCTCGTACCTGCACAAATCTTTAACGGTTCGTTGTTCGGCCTCACTCCAACTAATGATTGGCTTCGTTCAATTCGAATATCGGATTTATGTT
>b027e377-28b3-4dd0-ba65-ac076cbf6689_Basecall_2D_000_2d Marta_PC_default_sample_id_1040_1_ch401_file394_strand_twodirections FAST5/downloads/pass/Marta_PC_default_sample_id_1040_1_ch401_file394_strand.fast5
GACTTTCTGGCTCATTGCTTAGACACGGGCCAGAAGATATTGGAACCCTTTGACTTATTATTTGAAGCTTATCACCCGGAGATAGTAGGAATTGCCTAAGAACGTACTCGATGCACTATAGCGTGAGTAGGGGGATAACGTCGAGGAACCCTAGGATGATACGACCGGTATAATTGTCCGTCCGACCCCCGGGCTCTTCCGTTATAATTTCCTTTATAGTGTGATAGAATAGATACTGGAGGCGGTTGGAAACTATGGTGTGTAAGTTACGGCTGCACCTCCGATATAGCTTTCCACGTATAACACAACATAAGCCATTCTGACTTCTTCCACCTTCTTCTACTATCAGCGCCTCTCCTCGATAATAGTAGAAGCAGGGGCTGGCATATAGATGACGGTTTTGAGCGCCCGGCGGCACTCCCATGCAGCTTCGAGTTGACATACGATTTTCTCATGCCATTTAGCTCTTATCAACGGTTGCGCGGCAATGCGATAGTGTGTAACCACCATTAAGCTACATAACCCCCTGCCTATATATCCACAGGCACCTCCCGCTTTGTTGATCAGTATCACGATTACAGCAGTATTCTCTAACCACTCACCCCAGTATCAGCAGGGAATGAGTAATGACTAAATGAATAGTAATACCACTTCTTTGATCCATACGAGGGGGAGATGCGATTGGGACCAACAACTTTTTGATTTTATTAGCGGCAAAGTTAAAGCTTCAGTTTATATTTAG
>050650f1-1135-49d7-ae94-8c8c13348129_Basecall_2D_000_2d Marta_PC_default_sample_id_1040_1_ch315_file606_strand_twodirections FAST5/downloads/pass/Marta_PC_default_sample_id_1040_1_ch315_file606_strand.fast5
GATCTGTTATCCTCGCTATTGCTGTGAACTTCAGCGGACTAAAATCAAAGATGTGCTTAGAGATTGGATCTCCCTCCTGCTGCCGTAAGAAACTGCCGATGTTTCGGTCGTTAATAGTAGTAGATTCCTGCTGCTGACTCGCATGACTATGAAGCATGCTTAATCTAGATGCTCAAACAACCAATCTCGGCTAGTAGGAGTTAGGTGATGCCCGGCCCAGGGGTGTCTATGACATCTATGGTGGTAATAAATTAATGCCCCTAGAACTTGATGATAAGAGGCCTACCGTAATGAGAAAATAGTGTGTAATTCGGCGGCTCATGCATACCCTAAGTCGCTGTGGCTGGCAAAGAGTTCACTCGTGCATAGCGTGCTTCTATACTTACCCGAGCGTAGTAATAGAAGAAATGGAAGAATCAGGATCGCTGTGCTTTACGTGGAAGGTATATGATGGCGACTAGTCTGCCGCACGTAGAGTTCCAAGGCCAAACCTTACTCTATAAGAGGATCAAACGAGGACGAACAATGCTAAAGACAGTATAGATGTTGGTCATCTCTCTAAAGAGTTCCTCGTTTACCATACAGCATCCGGGAACGTAAAGAGTTTAGGTACGGGCTTGCGCTAAGCAATAAGGGTTCAACTTACTCGGATTTGTGTTGTGACCACCGTCGTTGC
>b03e5e63-c0d9-407f-91d8-9159418886dc_Basecall_2D_000_2d Marta_PC_default_sample_id_1040_1_ch84_file652_strand_twodirections FAST5/downloads/pass/Marta_PC_default_sample_id_1040_1_ch84_file652_strand.fast5
GCTTCTGTTTGCTCTGTAATTAACACATGAAGATATTGAATCGGTTATGCTCTTATTTGGAACCCCGCCGGAGATAGTAGGGAACTGCGCAATATTATCTCTATTGCAGCTGAATCTGAGTACAGGCAGACTCTCTGAGGAAATAAGATGGCCGATGGTCGTCAGCACCATGCTTCGTTACACTGGTTTCGTGGCGTCATGCCTAACCCCTTATGGAGAACTGACTAGTTCCTTTAAGCTAACTTAGAGCGAGAGATAGCCTTCCACGGTATATAACAATACCGTTCTGACTTCTACCGTTCTTCTACCCGCGCGCCTTGCGTATAGTCGAAGCAGGAGCAGGCACAGGCCTGATTGTATTATCCTCATTAGCAGGGTAGATCACCCGGGCAGCTCTCAGAATCTAACCATTTATCTCTTGTCGCAATTAGCTCTGGTGTGTCTTCAATGTAGGGGCAGGATCGCTTATCGACAAGATGGTGATAATAACGCGGGTACTACGTAGATACAAGCTCAAAACTCTCAGTGGCTTGGTTTGGATGAGCGTTCAGCAGCATGTGGCTCTATTACTCCACTCGTACTACGAATTCCACCATACAGGAAACCGGACAAGATAGACCGAAATGATACTACCTTCTTGTACCGGAGGACTAAGAGGCGGCATACCGTAATCCTATGGTAAAGCCTCTGATCTTTATTTATGCAAAGCAGTCACGTTGACC
>0c80e16b-bcfe-4700-b7b1-c7887264a630_Basecall_2D_000_2d Marta_PC_default_sample_id_1040_1_ch204_file556_strand_twodirections FAST5/downloads/pass/Marta_PC_default_sample_id_1040_1_ch204_file556_strand.fast5
CCTTCTGTGGTGATATTGCTGACTACAAATCAGCAGATATATTGGAACCTTTACTTATATTATTTGTCTGAATGGCCCGGAGATAGGAGGACTGCGCGGTAGTTAGTCAGAGCTCACTCGATCCGTTAGACAAAGAGGAACTCTTTAGGATGGATCAACACCCTATTGTTAAGGCTTAAAGCTATTCGTCCTCGTTACTGCCCTGGTCAGCATCACCACTGCGGTTGGAAATGATACGGGCCTTACTACGCTTGGATGAGGTAGCTTTCCCCCTAATGACAACATAGAGCTTCGTAACTTCTTCCACCTTCTTTGCTTACCACCTCCTCAATAGTGAAAGCAGGGTCGCAAGAGGCCGAACTGTTGTCCTCCACTAGCAGGTAACGGTAGCCCATGCAGGAGCCTGAGTTGACATAACGCTTTGCATTACATTTAGCTGGTGGAGCCCACATTTAGGGGCAGTAATTTATTACACATGATATTAATATAAACCCCTGCTATATCTCGAATATAAACTCCATGTTTGTTGATCAGTATCTAATTACATAGCGAGTACTTCTACTCCTATCACAGTTCCCATATCACTAAGCAGCAGAGGATTATCATAGGCTTAACAGACCGAAACACTTAATACCATTTTCTTGATCCAGCAGGAGGGGAAATGTGGATTCTGGACCAAAACATTTTGACTTGTTATCACCTAGGCAGTCAAAGCAGTCTTTAG
>c3fc1ed3-970a-4d91-b2fe-4f7506f42a9f_Basecall_2D_000_2d Marta_PC_default_sample_id_1040_1_ch487_file583_strand_twodirections FAST5/downloads/pass/Marta_PC_default_sample_id_1040_1_ch487_file583_strand.fast5
CGTTGGTTCTGCTCTGTGTGATTGGGTCAACACACGCACGATATTGGAGATCGGTTGTGATGGTTCAGCTGTAAACCGCAGCGATAGGAATTGCCTAAGTATTGCCTGTCGGCTCAGTCGTAAATGAGGAACTCCCTGTGAGGAGAGCAGACGCAGGCGCCGAACTTGGGTCCCGGGGAGGACCTTCGGGCTTGTGATCAGACGTAGGCACTCCGAGTGGGAACGCACGTGGGAAAGCAGCCTGCCCGTCAGCGCCTGCAATAAGAGACGCAGGACTTCCCAAATCCTCAAGCCCGCCCCCCACGTGATATCATGCTGCTTCCATGTCAATCAAGCACGCACAAGGCAAGCAGAAACGCGGAGAGCCCGGATTACTCAGCAGAGCAGCACACTACCTGCGCCCGAATACAGGGCTCTACTAGTCGGATAATTTTTGTGATTAATTAACTTATCATACGTTTTGACACTAACGATGCCTTTTTGATCCTCACCAGTAACTGATGGCTCCTGTAGATCATATGTAGCCCATCACATGGCTTTGTTCATTATTAATCTCCTCATTACCGCACCAATGACTTATACTATCTATACCGTAGCAAGCACGAAAGTCTATGACGTACCGGCGGGCTGCGCTCCCATTCGTGGTGCAGGAGGGCATTAATTCTACTACTATAAACTTTTTGACTATTTGTGGTCACCTGAATAGAATTACCGTTTCTTTAC
>afe69823-3d87-4b97-a7bd-1d14d9a25ab0_Basecall_2D_000_2d Marta_PC_default_sample_id_1040_1_ch500_file296_strand_twodirections FAST5/downloads/pass/Marta_PC_default_sample_id_1040_1_ch500_file296_strand.fast5
CCTGTCTGTTGGTGCTGATATTGCTGGTCAACAAATCATAAAGATGCGAACCTTTACTTATTATTGTTGGAACTTAAGCACTAGAGATAGTAGGAATGCCCTAAGTATTCCGCTTCAAGACCGTAGGGTTAGTAACACGAGACTCTTTAGGAGAGACCACAGGTTACGTGTTGTTGTTAAAGCCCATGCTTTCTTTATAATTTCTGTTGACAGTTACCAATGCTAATTGGCGGGGTGTTGGAAATGATCGTCCGTGTAAGGATTGGAGCTCAGATATAGTTTCCCACGTATAAAACAACAGCATTCTGACTTCTTCTACCCTTCTTTCTATGTAACTACTAGCCTTCCAAAGGTGAGAAATAAGGGGCTGGCACAGGATGAACTGTTACCCTACTAGCAGGTAACTTACCCCATGCCGGAGGCAGCAGTTACCGCTAACTATTTTCTCATCCGTCGATAGGTGTATGGGGCTCGGACCTTTGCTAGGCAATTAATTTTATTACCACCCATTTAATCATAAACCCCCTGCTATATCCTAAGGACCCTAAGCTGGATGTTGGATCACCATTACGACGCAGTATTCTACTCCCATCACTCCCGATGAGCAGCAGGAATTACTATACGTATTAACAGACCGAACATGCACAGGCTTTTCTTTATGCACCGACCCAGGGAGATTGAGCAATGCTATAACAACAACCGTCGTCATTGTGTTGACCATTACCGGCAGTCGA
>ffa83795-ff4b-4520-899a-6962e5d53152_Basecall_2D_000_2d Marta_PC_default_sample_id_1040_1_ch140_file629_strand_twodirections FAST5/downloads/pass/Marta_PC_default_sample_id_1040_1_ch140_file629_strand.fast5
ATTTCTTCTTAGCTGCAATGCCCTAACATCACCGTGGTTAGAATCGGATATCCCTCCTGAGCCGGCAGACTTATATTAATGTTCATTTAGTCAACAGTATAGGTAATTCCTGAACTGGGCATCTCTACGCAGGCGCTGACATTAATCCGGTACCGCGTAATGAGCGACAAAGCATTAGTATGCTAGCATAGCAAGGCGGTCGTAGATGATGGCTCGGTACCAATGATCCCCTAAACCGGCCTATACACAGCTAATGATGAGAAAAACAGTGGTGTCGACCCCTCGGCTGCATACCCTAATCGCTCCGTAGGGGACGACTCGTTCCTATGCTCTTCAGCCCGTGGACTTGGAGGGTAGTAGGCGAGGATGAAGAATCCCGAAGATTACTGTGTCTTTATGATGCGGGAACTATCTGGAGCTCAATGTATTACACGACAGTGAGTTTCACGCGCCAAGCGCCGGATGTAACAAAAGTCTATAAAGAATAATGAGGCAAGCAATAAGTGACTAGGTCAGTCTCTTAACAAGAGTCCTGGTCTACGTCAAGCTAGCAACGGAGATAGTCAGCGTCGATACCCTTACATGTTACAAGGACCATAACCACGTCCAAGGTACTTACATACTTCTTGTGC
>418e04e3-65a7-4cc4-98a8-2245bda9e021_Basecall_2D_000_2d Marta_PC_default_sample_id_1040_1_ch59_file511_strand_twodirections FAST5/downloads/pass/Marta_PC_default_sample_id_1040_1_ch59_file511_strand.fast5
CCGTCTGTTGGTATCCTTCTCAGTTAGAGTGCTCCGGGCTACAACAATGTCGGCAGAACAGTTGAATCATGGTTTGGCATATTACGAGGCCGATAGGAACTGCCCCAATATATTCTCGTCAGCCAACTAGTCGGGCACGAGGAACTCTTTAGGAAATACCAAATGTAACATGTTGTTAAAGCCCCATGCTTCTGTTATAATTTTCTTTATAGTTATACCAACCCATAATTGGCGGTTGGAAACTGATGTGCTCTACATACGTCGGCCTGCATACAGATAGCTTTCCAAGGTATGACAACATAATAAGCTTTTCTGATTGCGTCTCTCCACCTTCTCGTTGATCACTAGCCTCCTAATAGTATAGAAGCAGCGTCGGCAGAGGCCGACGCCGATTTCTACTAGCCGGAGGTAATGGGATGTACCAGGAGCCTCAGAGTCTACGACTATTCTCAGTGAATTAGCTGGTGGCTCATACACGTTAGGGGATTAATTTTATCTACACCAGTCATTAATATAAATCTACCCCGCGTGACCACTAAACATCCATACACGATGTTTGTTTGATCATGATACCATTACGAGCAGTACTCTTCTACTCCTATGACGCCCAGTACTAGCAGAGCAGGCATTACTAACTATTAACAGAAGCTAGAAACAATCAAGCCGTCTTCTTTGATGCTACAGGAGGGGAAACCGATTCTAGGACCAACATTTTCTTTGATCTACTAGGCGGTCAGTTTTAAAGTTTTGACTGTCCGGTAGATG
>f16d04eb-a7b4-49c5-b411-70a414eab93e_Basecall_2D_000_2d Marta_PC_default_sample_id_1040_1_ch431_file239_strand_twodirections FAST5/downloads/pass/Marta_PC_default_sample_id_1040_1_ch431_file239_strand.fast5
ACTTTTCTGGTCTGCTGGTTAACAACTTGTGATAAAATCGGGTATTGGAACGCTTTGATGAGTCTTTGAATATGTAGCACGCAGGTGATAGGGCATCCTAAGTATTCCATTGGTTCAGCCTATAACAGTGCCGTAACGGGGGGTTCAAGAAAACCCCTATTATACGTGTTGTTGTCGACATGCCATTCGTTGCTTTATAAATTTTCTTTATAGTTGTCTACATGACGAGTACGGGCCTTGGAAAGCCTGTGCATCAACCTGGTTCCAGTCCATATGCGAGCTCCCAAGGAGGACATCAAATTTACGCTTCCCAATCTCCTCCTCACCTCTCCTCGCCTGTCATCTCTTCATGTCGACTGCTTTCTCTGTACGCGCCGGACGCGCTACTCCAGCGGATCTCCCGCCCGACTCGGGTTGTTGACTACTCCTCGCCGCACGACGCTCCTCCCCCATGAGGATGAGTTGGGTAGCCTCTTCTCTACGGTACTAATGCTCTTGACTCACACTTTTGCCCGCAGATTAAGGATTTTAACTGTGGGGCCGCAACCTTAACATCTCCTAGTCAATCGATAGCCCTAAGCGTTGTTTGATCATCGGTACGCGATCTCCCTCAGTACTTCCTCTACGACTCCTGGAGTGTACCGCACCTCAGGAATTACTATACTTAACGGACTGAAACACTTAAGTATCTACATGTCTTCTTGGATGCCGCAGGGAGGGGTGCCAGTCTGGGTACGACCTTTGGGTTTTTGACAGCCTGTCAATAAATAAAAAATTAAGAGTGTTGGTCCGAGAAATTAGGATCTCTCCCCTGCGGCGCCCTAATAGGAGTAAAGAAAACCTGTAGTTTGAATGATGGGATGGCCCGTTAATCCCTGGCGCGGTAGATCTGGGAGGTCTCAGGAAGTAGGAAAATGATATTCAGACTGCTGCTAACTAATTAGATAACACAACAAGTTGGAATGTCCATGTGATTGACGCTATAGGCACGAGATGTTGACTATGATGGCGGATCTAACGATTCGTGGGCGCAAAATCCAGTGAGAATAAGAGCAATGGGTAATGAGAAAGTAGTCGGTAGATAACGAGGCCGGGCGGCAGGGGGTCAAGTCATGTGGGCGAGGAGTAAACATTGGCTTACGCCAGGGTGCATTCCGCTGAGGGAGATGAGCCGGAGGGAGCTAAACAGGAAGGAATCACGAGATAATCTTTATGTTGGATTAGGGAGACCGACTATCTGGGATGCATTAGGTTAACAGCTAAAGATCCATTCCACGAGGGGATTGCGTATTGGTAAAGCATAAAGAAAATTAGCAAGGAAAATGCGGGAGTGCTAACAACAACATATGTCACCGAGTTGCTCCTGAAGGATTCCGCGTCCACTCTAACTCAGTGAGGCATGGCATACCGGGCATTCGCCTGCGTCAGATGTTGCGCGGATTCAACAACCCAACTTGTTCCAATACTTTATTCACTTAGTTGTACAAGATGTTCTACCCGTG
>b578f46b-d02d-4d70-b4de-d034aedeabdf_Basecall_2D_000_2d Marta_PC_default_sample_id_1040_1_ch275_file769_strand_twodirections FAST5/downloads/pass/Marta_PC_default_sample_id_1040_1_ch275_file769_strand.fast5
GAACTTTTCTTGATATGCTCCAACCTTCGATGACCAAAATTAAAGATGTGTCATGACCCGGGCTTCTATCTCCTCGTAGTACTCGTAAAGAAAGCTCACTTACCGCTCGTCGTTGGTCGACGCTGACTCCTGCTGTAGTCGATAACGAAACTGGGGGAGGCCGGCTAACGAATGGCTTAACTCGACCTATCAACGACGATCGGAGTGGTTATGGGCCATATGAAGCCGTCTTATAATCTCCAACCTGGTACTCGACCATATGTAACCTTGTAGGGGTTACAGGCAGGCACGCACTACCAAAATGGTGAGGGCAAACTCGTATTCCAATAGGGGCTACTGAGTAGGCGCGGTACGGGCTATCAGAAAGACATGAGTTCATGGGTCCTTCGCTCCTTCTTCATGCAGGGACAGAGTATAGGTGAGAAGAAGACGTAGAAGAGTCACGAGGGCTAGTATAGGTCATTAGCGCACGTAGGAGAGGGGTCGCCATATGACCGAAGGCGATGTTCCTGCACGGAGTAATGTCCAAGCGCGATACGGTATGACTAAAGAAACTAACGAGCAAATAGCATGGCCTCATAACGTAACATTTGTACTGTGTTACTCCCAAGAGTTTCCTGGTGCCCAGTGCATTCAGGCTCTGACAGCAGTTTAGCACTTCTAGTAGCGGGTTAGCAGATACGGACAGATACCACACGATTGCATATGGTTTGTAACGTGTTACAGTCCGTTATATTCTTACC
>76b8a0a8-e49f-4e99-ac3f-753eedd51df9_Basecall_2D_000_2d Marta_PC_default_sample_id_1040_1_ch14_file17_strand_twodirections FAST5/downloads/pass/Marta_PC_default_sample_id_1040_1_ch14_file17_strand.fast5
CTTTTCTGTTGATCATCTGCTCTTCAGGTACGACATGTAAACCCATGTTGATATAGGGGAACGCCTCGAGGCTCCGGGTGCCAAAGGAAGGGGCCTGGATGGTTGCCTAGTGGGTGGCCTCGACTCCTCCGGTGGAACTGAGGCGGGAAGGCCCGGGAAGGGGTAGCATACGGCAGCCAAAGACCACGGAGGCCGGAGGCAGCTTAAGGTGATAGGGGAGGAGAATCAGGCGCGAGCATAGGCCCCAATCCTGGCCACGAAGAACGAGGAACCCAGGTGGGAGGAATGCAAATAAATATCGGGTTAGGCGAGACCGCTCCTGCATCCATTGAGCTGCGGGTGATGATTCAGTGACTGTTGGGCTCCTCCTGCTTCCTCTGGCACGCTCCTATACTGCTCCGCACGAAGTATCCCGTGAATAATTGGTGGTGTTGTGACGTGGCAGTCAGACTTATGAGTAGATCTTACGAGGTCGCTGCGTTTAGACCAGCACGTGACATACCTCCAAACTACCACGCAGTCGGCAGCAGGTAATCAACAGCTAACGAAATCACCGTGGTCGTAACAAAGAATTTAATATTGTATCTCCCAATATTCGACTAACCCCGTTCACGGAATACTTAGGCGCAGTTCCTACTATCCTGCTCAGTTCCAACAATAATACCACGATTTAATATCTTATTTGACCGTGTTATACGTTAAGTTTATGTTTATTATATT
>6bf8ef98-ed1d-4938-9f18-793392abb41c_Basecall_2D_000_2d Marta_PC_default_sample_id_1040_1_ch113_file441_strand_twodirections FAST5/downloads/pass/Marta_PC_default_sample_id_1040_1_ch113_file441_strand.fast5
TGAACATTACTGATCTTAACTGTGTGGTAAGGTCAGGGTTGAAACGTCATCTTGATTGAGACTTAGGGCAGGGGTGAACTCCCCGCATCAGATTCTGTCGGCCCGGGATCATGACTGCGAGAATTAACGGGGAGAAGGAACCATTACCGGTCTTTGACGCTCCCCGGGCGTCGTCACGTTTCTTTATAGTCATTGCTTGTAGTCTACCGGTGGTCCGTGGAAAACTAATTCGGTCCCTGATCGCACCGCAGGTCATTGCTTCCCACGTAACGACTAAGGATAGCCGCGGTTAACTTCTACGCATTTTGCCGCCAGCACTACGGCTTCCAGGGTGAGAAGCAAGGAGCGCAGTTATGACACCCATTACCCAAAGGCCAGAGCCCGGCGAGGCACAGAGAGACGCCGGAGTCATGGGACTACCCAGTTTGGTCCAGAAGAAGTCTACCTCTCGCCTCACGTCGTATTGTCTTCAATCTTAGGGATCTAACAAGTTATGACAGGATGATCAAGGTATAGCCTCAGAACCTCCTGCCTATATGACACCAACACTGCACTCAGGTCTATTTGTTAATGATGGATGCCAGCGATCTGATTTGACTCCTATCATCACTCCCGAGTTCGCTGGGAAGAGCAGGAAATCTACAGATAGGCCGGAACGAAACAATCAATATACGTTCGTGACCAGGGGAGCAGGAAGTAGGATAATGTAGATGACAGCCGGGATATTTTAGTTTGATGACGATGAATTGCTACTATGTTCG
>6052661e-3590-4f05-a89f-3a574decf59b_Basecall_2D_000_2d Marta_PC_default_sample_id_1040_1_ch54_file205_strand_twodirections FAST5/downloads/pass/Marta_PC_default_sample_id_1040_1_ch54_file205_strand.fast5
GACTGCTATTGCGCTCCCGCCTGGCTACCAACTTCAAATACCCGAGTCGATCTCCGCCTCCTCGTAGGCCGTGAATAAACTGCTTTGTTTAGTTGCGTCGGGCCGCTCTATACTTCCTGCCCTTACATCGGCAAGCCGCTAGCATCAATGATAGAATAAGGGTATATGAGGAGCTGGCGTGTGATGGGAGCCAGCGTTGTGACGTAAGACCTGTAATAAACTTGGATCCCCCTTACCGAAAATACCCATAGCGACTGTAGTAGAAAGGCTTATGTCGGCACAGACATCCAGCTCCTCCGGTGAGTCTCGATGGCCCCGGGGGTCAAGTTCATCCTGGTGCCCTGCTTCTATCTCGTTCAAAGTGGCGAGGGGGCGACCGGCAGTAAGAGGAGGGTCGGAGATTCGAAGTAGTTAGTGTGCTCGTAGGGATAGCCAGGTACCCAACAGTAGTTCCACAGGATCGATTCCGGGCCGCGGCTAGTTAGTACGCAGAACGGCAGCAATACGTAGCTATAGGTCACACAATCAATATTATGACACGGAGTTTTCCTCTTGACGATTCGGCCTAACAGGCAGGCTGCACCAGATTTTTAATACATCTCTACCCCTGCTCAGCAATATCATACACGATGCTAAGGTGGTTGATAAGTTACCACGTCGTGTTG
>c5015dee-50d1-414f-a2ec-8ecc3d9585bd_Basecall_2D_000_2d Marta_PC_default_sample_id_1040_1_ch86_file469_strand_twodirections FAST5/downloads/pass/Marta_PC_default_sample_id_1040_1_ch86_file469_strand.fast5
GTTCTTCTTCTGTATATACTTGCTTCAAACTTGCCGGGTGAGGACGTAAAAATGTCGTCAGCGAATTGCCATCGCCTGCTGCTCGTAAGAAGAACGTATGCATGTTTTCCCGTCTTGTCAATAGCTCGGGTTCCTGCTCCCCTGGTGGTAACGCATGATGGAGGAACGCGTAATGCTGGCATCGACTTAGCACCAAATAAAATGAATTAGTATCCCATGGGGGCAGTCCTGCTGGCTATCTGTATACTCTAAGTCGATCTGCTAAGGACTTACTGGACACGCACGATCACGGGCGAGAAAAATACGTTATGCTCAGACTCATCCTGCCTGGGCTAAGTAGCTGCTAATCCGGGGTCAGAAGTTCATGGGTGCCGGGGTGCTTCTAGTCGCCAGGAAGAGTAGGTAGTAGAAGAAAACAATGAGAGAAGATGCAAGAAGTGTAGTTGTTTGACTACGTGGGAGAACTATATGAGGTGCATTGATATTAAGGGCACAGTCGATATTTCCCACGGCCAGATTATACCATCCATCTATAAGAAAAGTAACGCAGGGATAGCGTGACTAGCGACAAATCACATTCTTGTAACCCGCGTCAGTCCCCTCCCTGCATCTCCGAGAATAACTTAGGCAGTGTCGACGATACACGTTGGCGGATATTCATAGGCTCCGCCGATTTGTTGCCGACTGGTCACCATTGTGTAACGTTCATTGTCTTACTGTCTGCATACGTT
>b6a7f1f0-1983-4da4-9ced-b68e9bcd96c7_Basecall_2D_000_2d Marta_PC_default_sample_id_1040_1_ch113_file220_strand_twodirections FAST5/downloads/pass/Marta_PC_default_sample_id_1040_1_ch113_file220_strand.fast5
GACTTACTTCGTCAACAAAATCGACAGACTACGGAATGCGGGCTTGTTACTTATCGTGCAGTGCTTAATGAGGATAGTAGGAACTGCCGAGGACTACGTGGTGATGCGGAGCCGCAACCGGAGTAACAGGGAAACTGCTATGTGAGGAGATGGAACCCAGGCTACGTGATTGTTGTGTGCCCCCACGCGAGATGCTTCGGTCGACATCTTCCGTCTACGCCTTAGTCTAATGGCGCTTGATGAAACTCGTGGAAGATGAGTTCCTTTAGACCTGGCGCTCACTAAGAGAGCCCTCGTTCAGAAGATCAGGCACCCTTAAACTCTTGACACCACTTCCTTCATAATAAGGACGGTCCCCGCCTGACCCAGGAGCAAGGGAGCGAAAGCAGAGGATGACTGTTTGACTCTTAATGATAGGACTGCATGAGCTCCTGATCTTACCTGGGATGAGGGCACTACACCGTACCTCTCCTCCTCTCATTTTCTCTTTAGTCGGGTGTGTTACTTCTTAGAGGATTGACTGTCTTGTATGATAGACTTATGACATAGAACCTCCTGAGCTATACCGAAAGCACCCAATCCTTGATTTGATTGTTCATGGTGAGTTCCATGACGCCAGCGGTGACTCCTTGTCAGCCACATCCATGGGGAGTTCACGCAGGAAATGAGGCCCACCAAAATATTAACGAACGTAAATAATTTGATTACTCCCCGAAGAGGGAAGGTGAGGAGACCCGAGATCGCTAACTGAGCCTATTTGCGGTTGATGACACCACAACCCGTAGTTTTCTTT
>c70a64a6-8277-45f9-8f70-23da8e6fbae4_Basecall_2D_000_2d Marta_PC_default_sample_id_1040_1_ch220_file114_strand_twodirections FAST5/downloads/pass/Marta_PC_default_sample_id_1040_1_ch220_file114_strand.fast5
GTGGGTCATGCTTAAATTCCGGACCAAAAATCAGAAGATATGTTAATATAGAATGGGTCTCCACCTCTGCTCTCCAATCGAAGTGAGCAACTGCTTTCGGTCTGTTAGTAGCTGAGTAATTCCTGCCCTGAAATGGGAGTAGATGGAGTAAAAGGACTGCTGTAATGTATAACCATGACAAACACGACTCGAGGGTTCGGGGAGTTGTGATAGTATGTAGTAGCAGAAGTCGATGATAAACAGTAACCCTTAATCCGCTGCAGACACCACCATAAGCTAAATGCGGAGAAAATGGTCGTCACTGGGCGCCTCGCCGGGCGCATATGATGCTAAATTAGTCGATACGAAAACAGTCGGCTGCTGCCCTGCCTTTGTCCTCGCTCCAGAGCGCGGGACAATAGTGGGCGAGGGAAAAACCTTAAAGGATTGAAGTAGCTTATTTATACGTGGGAAGGGGTATCTCTCGCTCCAATGTACCTGCACGCATACGTGAGTTTCCAAAGCCACAAACCTAATAGGGCATGACCTATAAAGAAAATGCTAACGAAAGATCCACTGGCCTCGACACACATTGTAAGATCTCTAGTCATCTCCTAAGAGAGTTCCTCGTTGGCCAATGCCTGCATACGATACTTCGGGAGTTCCTACTATCCCCTGCTCAGGGTTCCAAATACGATAAATACCCACATTCAGATGTCTTTATGATTTGTTAACCACTTCTGTTGAG
>8088f7fe-8d25-43e3-9555-83f27640b60b_Basecall_2D_000_2d Marta_PC_default_sample_id_1040_1_ch416_file315_strand_twodirections FAST5/downloads/pass/Marta_PC_default_sample_id_1040_1_ch416_file315_strand.fast5
GGACTTATTAACTTGAGTTATCGGAGCTTGAATCATAACAGTCACTTAATGCGTCCATCAGTGGAACTAGGAACTTGACTCAACTTTGATGATTCCGGCAATATCAGCATGAGGAACTACAATAAATGTTAGAGATACCAAGTACTATAATAGTTGTTGTCAGATAGGAGTCGGTCTTCATAGATTTTGCGTTAGATAATACAATATTACTTATGATTGGGAACTAATGGTTTAGTCGACCTGCATGAGATAGCCACTTTCAATGTAACAATAATAGATTGCTGTCTACTGTCACCACTTCTTTCTACTACCACCTTCCCGCCCTGGGCAGCAGAAGCAGGCGCGGGACTTTGGTAGGGATCTACAGCCCTATCCTCCGGGCACCCATCTAGCATCTGGTCTACATAAGCCTTTTCTACGCGGTCCCTCTCTGATATCGTGGGGTTGCCGCGCGATGCTCGTGTCCTTACCCACATCCTCTTACATCTCCCGCTCCCCCCGCTATCCCGCGCTGAGCGCTCTCGCATCTTCCCTTGATCGATTCCCTATGCGCGTAGTCCTCCCCTATCAGCGCAATGGCTATAGCGAGCAGGAATGCGGACAATGGCTCATATGAGGCCTTCCCATGGCTACTTCTTTACCAGGAAGATGGAGGTACAGTGGCCTATGGCTCAACTATAGCTTTTC
>89e409fb-b312-487c-96ea-b8db79d541de_Basecall_2D_000_2d Marta_PC_default_sample_id_1040_1_ch89_file691_strand_twodirections FAST5/downloads/pass/Marta_PC_default_sample_id_1040_1_ch89_file691_strand.fast5
AATGCGCTTCTGTAACTTGACTTAACAAATGAGGTAAGAGGTATGTTGGAACCTTTACTTATGCTTCTGGAACTTAGCAGGCATAGTAGGAATCTACGAGCTCGTGGATGCCGGGTAGCGTGAACGAGGAATTCTCTAGGAGAGTGACCAATCTATAATGTTGTTGTTAGACGCCCCGGTGGTTCGTTGCTAATTTCTTTATAGTTATACCAATCAGTGTAAGCGGCTTTGGAAACTGATGTCCCTCGGTCATAGTCCCAACGCAGATATAGGGTTCCCACGTATAAACAAAGCACCCTTCTGATCCCTTCCACCTTCTTTCGTAGCTACTAGCCTCACAGGTAGGTGAAGCAAGGCTGGCACAGGATGAACTGTTTTGCCCACTAGCAGGTAATGGGGTTGCAGGAGCCTCAGTCGACATAACTATATTTTCGCAGTCATTTAGCTCTTATCGGCTACTTTGAGGCAGATTAATTTAGGTCACCACCATCATTAAATAAAACCCTGCTATCCAATATCACGCCGATGGCGTTTGTTTAATGAACGACGATCAGCAGAATACTTCACCTCCTATCACTCCCAGTACTAGCAGCAGGAATCGGCTAGATGCTAACAGATAAGGGAACATCAATATCGCGTCAGTGTTATTAAGAGGAGGGATGCGTAACTTCGACACAACAATAGTCTTTGACCTTTTGTATTAACATACCGAGTGG
>fd33bfe1-f1a3-42f5-ba5d-9cb5d0646682_Basecall_2D_000_2d Marta_PC_default_sample_id_1040_1_ch351_file236_strand_twodirections FAST5/downloads/pass/Marta_PC_default_sample_id_1040_1_ch351_file236_strand.fast5
GTTTCTGTGATTCTGCTGATATTGCTGGTCAACAAATGTAAAAGATATTGGAACCCTTTATGATGAGTCGTGAAACCTGGAGCAGGAGATAGTAGGAACTGCCCCAAGGGTTTCTTATTCACCCGAATTAGGTCAACCAGGAACTCTCTTGGGAGATGAGCAGATCTACAATGTTAGTTGTTACAGCCCATGCTTTCGTTATATAATGTTCTTTATAGTCATCCTTACTAATTGTGGCTTTGGGGAAACTGACTAGTTCCTTTAATGATCGGAGCCCCAGATATAGCCTTCCCACGTATAAAGCATATAAGCTTCTGACTTCTACCACCTTCTGGTTCTACTACTAGCCTCTTCCATAGTAGAAGCAGGAGCATCAAGAGGGCGTAAAGCTGTCTGCTCCCATTAGCGACGAGATCTATGGGATGGCAGGGAGCCTCAGTTGACATAACCATTTCTCTTGTCTCAATTAGCTGGTGTGTCTTCAATCTCTTAGGGGCAATTAACTTTATCAGAAGGTTTATTAATAAAACCTCCTGCTATATCACAATATCAACTCCATTATTGTTTGATGCGTAGGCTGCAGCAGTCTCATTTCGGCCTCTGGGGCCTCCCGTCTCCTCCGCAAGCGGGAAACCTAGAGCTGAAGTACGAAGCTTAATATCATAG
>5d510585-6afc-4d00-8794-5757c597914a_Basecall_2D_000_2d Marta_PC_default_sample_id_1040_1_ch66_file393_strand_twodirections FAST5/downloads/pass/Marta_PC_default_sample_id_1040_1_ch66_file393_strand.fast5
GGAACCTTCTTCATACTCTGCTCTTAAACAAATCATAACAGATGTGGAACCCTTTACTGCTTTGAATACTGAGCCTAAGGCGATAGTAGGAACTCTTAAGAGGTTCTCCTTGATGGTTTGAATGGAATTAGGGTCAACCAGAGGAATCCTCCTTAAGGAAGGTATACAATCCCAATGTTGTTGTCACGACCCCATTTCGTTATAATTTTCGTCCGTCATGCCTTGGGTTATAATCTGGGGCTTTGGAAACTGTAACGGCGTTGAGTTAATGATCCAGCCCCAGATATAGCCTTCCACGTATAAAGCTACCATTCTGACTTCTACCACCTTCTTTCTACTACACTTGTGCGCGCCTATTAGAAGCAGGAGCATCACAGGAGAAGTAACTGTTTATCCTCCATTAGCAGGTAATCACCCCATGCAGGAGCCCTCGCAGTTGACATAACCATTTTCTCACTTTGCATTTAGCTGGTGTGTCTTCGACAATCTTATTAGGGATTGACAACTTTACCTAAGAGGCTTACTGAACAAACCTCCTTGCTATACAACCGACTCCCATTATTTGTTGATCAGAGTATCATACATTACAGCAGTCCTTTTACTCCTGGCTCCCAGTTTCTCCCCAGCAGGAATTACAGGTACTATAAAGCAACGAACATTAAAACCTATTTCTTTGACCCAGCAGGAGGTGGAGACCGACTTAGATATCAAGCTCATCTGTACACTTTCCTTTGGGTCATAGGTAACAGTCAAATTCTGGTTTTACTGTTGTCATAGTAGTT
>63299623-7125-41b2-9c2f-e15d60bc6ce2_Basecall_2D_000_2d Marta_PC_default_sample_id_1040_1_ch404_file56_strand_twodirections FAST5/downloads/pass/Marta_PC_default_sample_id_1040_1_ch404_file56_strand.fast5
AGAACGTATTCTGCTCTCGTTCGTAATGCCGGGTGACCAAAATCAAAAGGGTGTTGGTCCCGTGGATCTCCCCTCGATCAATACGTAAAGGGAGATCGTAAGTGTTTCGTGGTGCTACTGACTAACCCTAATGCTCCGTAATGGGAGTAGATGAGGAACTACGCATCGTACCGTAGTACTGATCAAACAAAACAATGGAGGTTGTGGATCGATAGCAGGGAGCTTTGATCATGGGTGTAGGACCAATCGATCCCCCCTAAATGCTCGTAAGCCTATAACCGAGCCAAAGTAGTAGGCAACGGTATGTCGGACCGGGTAGTACCAGGCCTAGTCTCCTTAAACCCGACTCGTGCCTGTGCGCTCAGGTTAGTCATAGCTTACAGGAAAGGACCGGCGAAGAAATATGAATCGAAGTCGTTGTTACGTGGGGAATCGCTATATCTCGATGCGGATCGTTGAAGGACAAGTCAGAGTTTCCAAAACCTCGGGGGTTAATTATGATAGGCAGATCTAACGAGAAGCGACTACGCCGTGTACCTCGACAACATTATAATGTTATGCTCCTAAGGATTCTGAGTCTCACTCAAGGTCACGAACCAGGCGGTAACTGCGCAGTTTCGGTACAATCGGGATTTAAGATAAGATAAGTACGATTGCTAATATTATACTTGTTACAATGTTC
>0e030cf3-bc48-42f3-b8cb-b8452adb3a21_Basecall_2D_000_2d Marta_PC_default_sample_id_1040_1_ch94_file75_strand_twodirections FAST5/downloads/pass/Marta_PC_default_sample_id_1040_1_ch94_file75_strand.fast5
GCATGTTCTGCTCTGAGTCATCCTCACCCTAAATGAGGACTATGTGAATCGTGGCTTATGCTTTGCGTAAAGCTAGCAGGCATAGGCAATGCGCAAACGTACTGCTTCCATCATCCAGGCCTGACAACCAGGGGAACCTCTTTAGGAAAGTACCAGATCGAGGATTGTTGTTACCGGGGGGTTTTGCTTTGGAGTTTTGCAGTCTCTAGTCGACCATTAAAGTGGGGTGCTCTCCGTTGTAGGAAACTAGTTTACGTGTGCAATGATCGCTGTCGCCCAGGTAGCGTTGCGCACTTACAAAGCACTACATTCTGACTATCCCCGGTCTTTTCTAGCCCACTAGCTCTTCAGGACTACGAAGCAGGAGCAAGGATCACGCTTTATGGCTCCATCCAGACTAGCCTATCTACTAGAATCCAGAAACACCAATTACCTCGATAGCATTTAGCTGGTTGCGTACACTCTGTGGCATTCAGATTAGAGAGTCACTATTTGTATACCTAAGTCGTAAACTCGCCGTAGGGCTGCTAACAAGGTACAAACTCCAGCTTTGTTCTTGATGAGTAGCATGTCAGGATTGTATAGCTTCCTCCACATCCTACCCGTCAGCAAGCAGGGATTACCAGATCACTAACAATGAAGCTTAAATACTATTCTTTATACCCAGCAGAGGAGGTGGAGACCCAATCCATATCAACATCTTTTTACTTTTATCTGTAAAGACCATTGAAT
>c64e3d5a-e610-432f-8019-d0b60d4a4387_Basecall_2D_000_2d Marta_PC_default_sample_id_1040_1_ch194_file349_strand_twodirections FAST5/downloads/pass/Marta_PC_default_sample_id_1040_1_ch194_file349_strand.fast5
AACTGGTTTATATCATATATTATGCTCAGACAATCAGAATATTGGAACCCTTTACTTACTTATTTGGCACGTGGCTAAGGCGATAGTAGGGATCGCCATGATTATCTCTATTCGAGGCAGACACGTAAGCAGAGGAACTCTGTTAGGAGAGATGACCAGCGTAATGGTTGTTGTTACTCGGAGGTGCTTTCGTTAGATTCTTGAGGTAGTGAAAGTTAATAGGTTAATGGCTTTGGAAACTGACGTGCGGTAATACGTGCCATACATATAGCTTTCCAATTACCAAAACAAAGCAGCTTCTGACTTCTTTCCACCTTCTTCTGGCTTACTACTAGCCTCCACACCTAACGATAGGGAGCAGCAAGTCCGGAAGCCTGGTCGCCTACCACGCAGGTAATGGGGCCCCGGGCAGGAGCCTCAGTTAACATAATATTTTTCATGCCACATTTACATCGTAGCTGTGGAGCGATTTAGGCAATTAAGTCGTATCACCACCATGAGTCATAAACCGCGGCCTATATCCCAGGACATGAACTCTCCGATTGTTTGTTTGATGAGTACCTACACAACCCACATCACCATTGCTCCCACTCACCCAGTACACTAGCAGCAGGAATCATATAGATGACTAAATACGAAGATCAAGGCCGTTATTCCGATCCAGCAGGAGGAATGGGGGATATTTGTGATCCTAACGACAATTTTGATTTTTATCTCAGGCAGAAGTTGGCTTTT
>5c74cc0a-8221-41f5-883f-f00c6167f26e_Basecall_2D_000_2d Marta_PC_default_sample_id_1040_1_ch480_file226_strand_twodirections FAST5/downloads/pass/Marta_PC_default_sample_id_1040_1_ch480_file226_strand.fast5
CGACTTCGCTCTTAAGATACCTCGGGCGACAAGGGACATACTTGGAATCGTGTTATGTGAGTGGTCCGATTGAGCGGAATAGTAGGAATCCCGCAATGCCTTCATCATTGTAGTGTCAACGGAAACTCTATTTAGGAGGACTCAATCTATACCGTGTTGTTAAAGCCCATCCTTCGTTATAGATTTTCTTTATAGTATACCAATGAGTTACAGCTTTGGAAACTGACTTGTCCCTTTAATAATTGGAGCTCCAGAGATATAGTTTCCCACGTATAAACATAAGCTTCTGACTTCTTCCACCTTCTTCTATCAGCTAGCCTCCTCAACTATTAAGGCAAGGGGTGGCAGAAGGCTGACGTTAGCGCTACTAGGAGCACTTAGCGAACCGGAAGCTCCGGTTGACAAGATAATTTTCAGATGTCGGTCCTATTACATTAGTTTAGGGAGATCGGTTAATAGTCTACCACCATCAGTACATACCGCTCGCGGGCCTATAGACTCCAACACCGACTCGATGTTGTTGGACGAGTATCTAATGAAGCAGTATTCTATGCCTATCACCTTCCTAGGAGTATCGCAGCAGGAATTACTATACTATCAACGCCAAACGGAAAAACATTTGCATATCGCCTTTATTCATTAAGCGGAGGGGAGAATGGGATTCTGGACCAACATCTTTGATTTTTGGTATTAACAGGCAGTCTAACGGTTC
>d8d3a2fd-1983-4205-8618-098f2e69edd8_Basecall_2D_000_2d Marta_PC_default_sample_id_1040_1_ch75_file267_strand_twodirections FAST5/downloads/pass/Marta_PC_default_sample_id_1040_1_ch75_file267_strand.fast5
TAACCGGTTAAAGATGTATGTTAGTTACCGATTGAGTCTCCCCCTACCTCCTCGTAAATAAACGTAGGAGTCGTACGTGTTTCGTCTGTTAGGGTGGGCTGCTTACACTCCCTGGGAGCTGGACTGGGAGCCCGCAATGACTTAGTTACGTGAGTGGATCAATCAAAACAATCAGGAGTTGTAAGTATGTATAGGATATAGCGGAGATTTATTAGATGGATGGTGGTAGATAATCCAATTGCCCCAATCTGATAGCATAAGATCATGACACGCAAATAGTTATGTCAACATGGGGAGGGTGACTCCACTGCATCGGCCCGTACCTGCTAGATCGCAAGCTCAGTTCGTAACATGTGCCAGCCCGGGCTTCGCTCCTTGGAGGCCGGGGTCTCGGCAAGAAGGTGAGGCGAGTCAAAGAATTATGTTATTTTGAACACGTGAGGAGCCATCTGAAGCCTAGAGTTGGTCACCACTAAGTCGAGTTCGAGGGCCACAATTGACAATTGACACTCACACAA
>b46bd37b-97f2-44dd-bfd4-cda74c9a48d4_Basecall_2D_000_2d Marta_PC_default_sample_id_1040_1_ch415_file412_strand_twodirections FAST5/downloads/pass/Marta_PC_default_sample_id_1040_1_ch415_file412_strand.fast5
ATCTGCTCGCTGGACTGCTTAGGACCTTACAAAAACAGAAAAACCACGGAGGGTGTTACACGCATTGCTCCCCTCCCTGCTTGATCAAAGAAACATAGGTTACGTTTCAGTCGTTATACAGTATGATCCTGCTCCCAATGGGAGTGATAGGAGGTAAAGAGATTAGTGGTACAATGATATTGGACAAACAAATACGTAGGGAGTTTGGTATTGTGTAGATATAGCATGGCAGGGTTTGACTGCTCGTAACGACCGTACAATGCCCCCTAAAGCCTGCAGAGCACTAGAGCAAAGGTGCAGGGGAGAAAGTAGTCTGTCAACTGGGGCCTCCTGCCTGGGGCCTAAGTCGCTTACATCCCAGCGACTAACAGTCTCATCCTTGTGCCATCCTCCTGCTTCTACTACCTCTGCAGGCGCGCCCTGAATAGTAAGAAAATATCACGCATTGAAAGACATTAAACCTGTTGTAGCTTACGAGGAAGGGTATCTCAGCTCCACACGAGTGGACGTAGGAACAGTCATTTCACGAGCGCCCAATGCTCAGGGCTGACTATAAGAAATTGAAGCAAACCGACCTAGTATGACAACAAAGTCGTAATGGTCATCTCCCAAAGAGTTCCTCTTGACCTACGATTCGAGAGCCGAAGCGCAGAATACTTAGGGCATTTCGTATGCTGCTCCACATTCCAAATAATAAGTAAAGGGTTTGCATATGTCTACTTTGTTAACTACGTTTAGTTTTTGA
>36b2b54d-4c0b-43a2-9072-43f9f9af61b3_Basecall_2D_000_2d Marta_PC_default_sample_id_1040_1_ch94_file330_strand_twodirections FAST5/downloads/pass/Marta_PC_default_sample_id_1040_1_ch94_file330_strand.fast5
GAAACCTCTCTCCGTGATCCTGACTAAATCAATGAGCAAAGATATGCAGAACCCCTTTGACTTATTATTCGAACTGATAGCGATAGGCGAAACCCCGGGAGTTCTATTCTTATTCCGACGGGAGAAATCGTAGGCAGGCATCCTTGATGGCAGGTACCGATGAGGGTTGTTATACTCTGAGCCCGTGCTTCGTTATAATTTTCTTTACTATCCTTAGGCCGATTGGTGGCTCTTGTTGAGGAAACTGACACGTCCTTCCAAGCATCGGCGGGCCAGCCCCAGATATAGTATAGCCTTCCCACGTAACACCACTAAGCTCTCGATTGCTCTTACCATTCTTTTCTACCCAGCGCCTTCAGTAGAAGCAAGCAGGGAAGGCGAAACCTGGTCTCCCATTAGCAGGTAATGGTGGGGATGCAGAAGCAGTTCTCGCTAAATACATTTTAATATTGCGTGCACCTGGTGGTTCTTCGTATTAAGGCGTATGATTAACTCCAGGATGCTACTAATATGGACCGCCTGCCTATCACAATAGATGAAACTCCGGCTTGATTGTTTGTGATCAGTATACTCAGGTTAAGCAGTCCTTTAGCGCCGTAAACGAGTTCCAGTTCTAGCACCACAGGAATTACCAGTCACTAAACAACCGAAGACCCAGGCTATGCCTGACATTGTTGATTGACACCAAGCGGGAGAACGCAACACCCAATCCACTATGGCGGTCGTCCAAAGTTTTGGTTGACATATGGCACCGTACGTTAGTTCTTGGA
>2564b227-e4a0-4c6f-b65c-7979bd27f8e8_Basecall_2D_000_2d Marta_PC_default_sample_id_1040_1_ch302_file283_strand_twodirections FAST5/downloads/pass/Marta_PC_default_sample_id_1040_1_ch302_file283_strand.fast5
ATTCCATGATATTGCTTCTAAATACACGCCTACATATTGGAACTGGTCTCTTATTATTTGCATGCTCACTAGGGGTACGCCGAGAATCCTAATAGTATTCTTATTCCGGAGCTTAAATGGTAGCAAGGAATTCTCTTAGGAGGTCACCCATAATCTAAGATGTTGTTGTTACAGCATTGTGATTCGTCTATAATTTCTTTACTATTGATGCCTATTACCTTGACTCTTGTTCGAAGGCATGGTACCTCCTCGTCGGTTCAATGGGTTCCCATACCCATCTCCCTTCCCCACGTATATAAATAGATCACTTCTTATCAACTTCGACTACTTCTTCCTCCCGCACCCCCTCCTTCAGGTGGCGCAACAGCAGCCGCAGCAAGGCAGGGGATGACGTGTTGGTACCTCCATGTAGCCCGAGGTAATGCGCCGGTACCGGAGGCCTCAGTTACGACTGAGTTTCTTCTTTGCATTCGATGTGTCTTCAATCTGCTAGGATTGACTTTATCACTACACTATTATTAATGACCGGTATATATACACTATCCAGACTGGTACTACCCGGAGCCCAAACGGTACTTTTGGTTGATCATGGTGGGCTCCCTACTAAGATCGTCTCCCATCATCACTGAATGATAACAGCAGAGCGGAATTACTAAATAACTTAACATCGAACACCATACTTTCTTTGATGCGCCGCATGAGGTGGGGACTAATTCTATCAACATCTTTACTTTTTGGTATCCTGAACGACTGCCTGGCCCGGGCCAAAGAATATTCGTACAGAATTGGGACCCTCCTGCTGCCTCCACAGAAATGAATAGATGTACGAGTTTCGGTCGTCAATAGTATGGGCTTACGGGTGCTGAGGTCACTGGGAAGTGATAGGAAGTAACAGTACCGTAATGAGGACTATACGTATACGAACCAAATAAGGCGGTCGATAGTGAGATATGGCATGGGAGTTTCGTGAGTATGTAAGGCCATTAGTGTACAGAACCCAGGTAACTCCCCAACAGCGAGTACACTATGAGGACCATTCATTGGTAACAGGTATATAGCAAGCCTATCCTCATGGCGAGCAGTCGAGTGCGATACGCGAGAGGTAACAGTCGGCCGGGTGCTGCCGATGCTTTATCGCTGGAGAGGGAAGAGGTAGTAGTAAGAGGGACGTATAGGGAGAAGTTACAGAAGCTTATATTATTTACACGTGAAAGCTATATCTGGTATGCATGAGTGAATCGGGCACAGTCAGTTTCCAAAGCACCGAGGTTACGTGATCTAGTATAACTATAGATAAAGAAATGGACAAGCAGAAAACTACGCGGGTGCTAACAACAAAGATCCGCGATTTATTACTTCTCCTAAAAGAGTTCCTGGTCGACCTAATTGTTGAGTTCGGAATAAGAGGAGCGTGAGGAATTCATGCGCGTGCTGTAATAGGGTTCCGAAGACTAAGTAAAGGATTTGCATACCCTGACTTTAGTCACACTCCAGTCTTC
>8fedc9c7-447f-4093-b20f-adf973ba9509_Basecall_2D_000_2d Marta_PC_default_sample_id_1040_1_ch117_file63_strand_twodirections FAST5/downloads/pass/Marta_PC_default_sample_id_1040_1_ch117_file63_strand.fast5
TTCTTCTGTTTCTCAGAGTGCTGTGGTCAACAATCATAAAGATATTGAAATCAGTCCTTATTATTTGTGAACTGAGGCCGAAGAGGTAGTAGAAACCCTAATAACTTCCATCTTCGAGCTGGCATTAGGTCAACCAGGAACTCTCTGCGGGGAGATCGAAGTACACGAGGTTTGTTACACCCATGCTTCGTTAGCATTTTTCTTTATAGTCATGCCTATTATAGTTATACGTGCGAGGAACTGACTAGTTCCGTACGTAATTGGAGCCCAGATATAGCCTTTGCCTAATGTAACACTCAACTACCGGATTCTGACTTCCACCTTCTTCTACCACCTACTAGCCTCTTCCAGTAGAAGCGAAGGAGCAGGCAGGCATGACGTGTTTTGCCTCCATGTAGCATAATACAGCCCCCATGCAGGAGGCCCCAGTTACGACCAGGTTTCTTCTTCACATTGCCCTGGTGTGCGTATTGGCGGAGGTTAATAACTTTATCACCACTATTTACGTAAGTCGACGCTCCTCGGGTCTACAATATCAAACTCATACCCAGTCGTGTTGGATCAGTACTTGCTTTACAGCAGTCCTTTACTCCTATCAGCAGTCTCCATCAGGGGAAGTGCCGACCTACACTCATACGAAAACATTACATACCTATTCTTTGACCCATAGAGGAAAACGAGGCGTACCAAGGTATACAACAATATTTTGGTACTTTGACCTAATAACCATCAGTGC
>1ef7e066-f797-400f-b772-6cf777694f80_Basecall_2D_000_2d Marta_PC_default_sample_id_1040_1_ch178_file95_strand_twodirections FAST5/downloads/pass/Marta_PC_default_sample_id_1040_1_ch178_file95_strand.fast5
GAATATTCTTTGTGGTGCTCATTGCTGGTCAACAATCAGAAGATATTGGGAACCGGTCCTTATTATTTGAATGAGCAGGGATAGGTATAGGAATTGCGCACTGGCTTCGTGATCCGGAATTAATCGTAACCAGGAACTCTTATGGGAAAGGCAGATCACCACAATGTCGAGGCTACATGCTACTTCAGTCGGTCTAATTCTTCCGTAGGTCGATATCGCCTATTACTGTGGTTTTGGAAACTGACTAGTTCCTTCAATGATCGCGCCCCAGATAGCGCCTTCCAATCGCTACGGCTAATTGCATGGGTTCTACCATTCTTTCTACTACGCCTACCACCTCTCTTCCATAGTAGAAGCAGGCAGCAAGGATGAAACTAGCCTGTTCCTCCATTAGCAGGTAACTTAGCCTAGGATGCAAGAGGCTCCGCTAACACAGTTACGCCATGCGTGCATGGTGTGCGGTCTATGTGCAGATCTGCGCGGAATTAATTGCTCACCACACTATCTGCTACCAATATAACTCCTTAGACTACAATACCGACTTCCATTATTTGTTTGATCAGTATAGCCCATTAAGCAGTCCTTTACCCTATCACTCCGATTCTCGGAGCAGGAATCACCGACCTACTAACAGAAATGAAACATTAATACACTACCTCGTTGGTTGATAGGAGGAGGAAGGCAAGCGTAGACCAACACTTTCTTGTCCCTATTAGCAGGCAGTTAAAGGGTTCCTGTTTGAT
>854458ec-8baf-4f32-b22f-e47137e58666_Basecall_2D_000_2d Marta_PC_default_sample_id_1040_1_ch297_file715_strand_twodirections FAST5/downloads/pass/Marta_PC_default_sample_id_1040_1_ch297_file715_strand.fast5
ACTGTGCTGTAGATGTATGCTGGACTTCAGCGAAGAACTCAAACAAGGCCAGTTGGTTAAGAATTGGATCTCCCCTCCTGCTGAGTCAGGAAGAAGATGATCCTGTTTCGTGGTCAGCTATACGTAGTAATTCCTCGCTGCTGCCCTGGGCAACCTGGGAACGCGGGCAATCGTAGTAAGCATCAACAAACAATGGAGTTAGCGATGGGATATATAGCGAGGGGTTTTACCTTGGATGATGGTAATAAATTAATGCCCCTAAAAATTATGGGCCCGACAGTGAATGCCGAAAATAGTTATGTCAACTGCGGGGCTCCTGCATCTAAGTTAGCCCTGCTAGTAGACAGCGTTCATCCTGGTTGAGCCCCTGCTTCTACGCTTGGTTGTAGGCATAGAACGAAGGCGGAAACGCAGAGTCGAAGCTTATGGTTGTTATGATCGAAGGAGAGTCGCTCTCCAACCCCGATCTAGGACAAGTCATAAATTCGGCCAAGATTATGATGCGTAACTATAAAGAAAATTGCTAACGAAAGTCCCTCCGTCAACAACAATAGTAATTTGGTCATCTCCTGAAAGAGTTCCCTGAGGCCGGTCACACTCATAGTCACCGTAAAGAGTATTAGGGATTCGATAGTCTCGGGCGTCACATGCATACAGATACACGTCAATTCAAGGTGTCTACTTTGTTGACCACAGTTCTGTTTTG
>e0f3ea1c-7e80-45d6-92f8-6e1e702a74ea_Basecall_2D_000_2d Marta_PC_default_sample_id_1040_1_ch36_file416_strand_twodirections FAST5/downloads/pass/Marta_PC_default_sample_id_1040_1_ch36_file416_strand.fast5
GACGTGGTACTGGAGTATTATTAAACCAAGCGGATGGCACTTGAATAAATTGATGATGTGGTTTGGAGTGATGTGAGCGGAGGATAGAGGGATCTAATATATTCCGTACAATAACAAGAGTTAAATCAAAAGAGGAACTAGTTAGGCAAGCTCTCGCCGGTACATTAGATGTTGTCAGACACAGTATCGTCGTGCCTGCTTCTAGTCTAGGTTAGCAGAGAATACGTCTACAGATAAAGTCCAGGAGGTAAGTAAACTTGTTAGTCGGGGCTGCAGGTAGAGCAATACGTTACTCCCTGACCATACACCCACCTGATTATGGGCTTCTTCCGTGTTTTATTAAGCTACTCCGGCCCTGGCAAGCGGAACTCGCGGAACCCTGGTTCGCCCGGGAGGTAGGTGCCTCCCCGGGCGAACAAGCTTCTCCTATACACTTCTTCCCGCTCCCCTTTGGGTAATGTATGCTCCACTTTTAGAAGCATCCCTTCTGACGCCGCATGCTGCTCTCGCCGGCCGATCCCCGCACTGTCTCGCCCCAATACCGCTCGCCCATGCGTGCGCTTACTTTCTGCCGATATCTACCGATCAGCATGACTCTTTATCCTACCACTAACACTCCAGACGTATAGCTAGCAGCAGGCATTAATAATATCCTACTCGAAGCTGCCTGAGTTCTTTATCTGCAGCAGGAAGGGAGGGGTCACGATTCAAAATAACGAAACATAATTCGGTTTTCTGATCAGCCGAGGGGTTTCAATTCTGGACTGTCGTATTGTGTTTTACATGGT
>bf6f925f-508e-4ae9-955b-25ac7d471cef_Basecall_2D_000_2d Marta_PC_default_sample_id_1040_1_ch504_file5_strand_twodirections FAST5/downloads/pass/Marta_PC_default_sample_id_1040_1_ch504_file5_strand.fast5
TTCTCTTCTATCGTAGTATGCCCTGGTCAACAAATCATAAAGATGAATCGTAGTCGTATTTTCCGATATCCACGCAATTGATAGGAATGCGTGTACAGGTTCCCACCTCAATAGTGCCTTAACGAGGAACTCTTTAGGAGAGTGTACGAACCCCACGTGTTGTTGCTACGCGGGCTTCGTGCCTATTCTCTTTATAGTTATGAGATCAGTGACCCGGCTTGGAAAAATCTGAACTGCTTTAGGCATTACCGCTCTCTAGATAGTAGCTTTCCACGTATAACAACTACGATTCTGATTCTTTTCCACTTCTCGTTGCTTACTCTCCGCTACAGTAGTAGAAGCAGGGTGGGGCATGATATGAACTGTTGAGCCCGCCTGCATAGTACCGCATGCAGGAGCCTACCAGTCTAACAATGTTTGCCGTAATTAATGGCGGCTTTGCGGAGATTCATAATTTTGTGATCTACACTAAGGATGAACAGTACCTAAGGTCAAAAACCGGGCGGGTATCAAGATAACTGGATCAGTGTTTGTTCCAGAGTCCATACTAATGTGGCGCTCCAGTACTTCTATCTAGATCAACGAAGTGGAGCAGGGAGTCAAACACTTAACACCAACGAAACATGCTACCATATTTCTTTGCACCAGGAGGGAAATCACGATTAGCGGATAAGATTTCGGTTGAATCTAGCGGGGATTGTCGCTTCTTTTGACTGTTAAATGCCTGAG
>a504f947-e5e1-40ca-a405-d257d6c90cbf_Basecall_2D_000_2d Marta_PC_default_sample_id_1040_1_ch247_file266_strand_twodirections FAST5/downloads/pass/Marta_PC_default_sample_id_1040_1_ch247_file266_strand.fast5
GGTTCTTTGTATTATGACTTGCTTCCCCTCCTGTGCCGGATCGACGTACCTACCGCTGTGCCTGGAGTCGTGGCTCCTCCGGGCTCATCCCAGGTCGACTTAATCTGTTCGTGGTCATCATCAATAACATTCGTAGTTTAGTATATGGGGATATATAGGCATAGGGCCATAGTCGTAGTTAAGCACTTAGGGATAAATGGATTTCTCTAGGATAACAGCCCATGTTATTAATAATAGTAACGGCATTAATTACACGTGTAGAAAGCCTCCTCACCTCGAGGGTGCGGCGTAGGGGACCATGCTCCTGCTCTCGACTCTGCCATGGCTAGCGGTGGGTTGACTACGGGCGACGACCGTCATGAATCCGTGGTCGTGATCCTGGCAGAAGGGGCTCTCGGCTCGCGAGGGCAGCTGGGCGGAAGTGCGAAGTATATTTTACTCCCGTGGAAAGCCACTCATGGCGGATCTGCTACCGCTAGTCACGTCAAAACAGCGATCGATTCTATCTACGCAGATTAACAGGGATCTGAGTTCTCCTAGCACGTACCTTCTTCTATACCCACAGTTCACCTTTGATGGACCATGCGGCATGCCCCGTGTTTCCCCACTGTGAACCAGCCGTGAAGGCTCAAGGCCCCATTAGGTGGTTATACTTGTGACAGTTCTATTT
>2f8c35fa-6105-4506-9f5d-bd29afe5739f_Basecall_2D_000_2d Marta_PC_default_sample_id_1040_1_ch98_file163_strand_twodirections FAST5/downloads/pass/Marta_PC_default_sample_id_1040_1_ch98_file163_strand.fast5
AGTCCGTTGATCAACTTGCTGGTCAACAAATCATAAATGTTTGAATCGTCATCCGTATTTGCAATTGGAGCGACGCGGCAGGTATCCCCCCATGGATCCTTCAGGTCGGCGAAGCAGGAATCTTTTAGGAGATGACCAATGACAAGCGTGTTAATGTTAGGGCACGTGTTCATGCTATTCTCTTTATAGTTACCAATGAGTTACCGCGGTTGTGGGAATTGTCCGTGAGCGGGGCGAGCCGATAGCTTTCCCACGTAACAATAAGGCCTTCTGACTTCTTCCAAGTCCTTCTGAGGGCTATGAGCTTCCACATAGTAGTAACCCCAGCGGAACCCGAGAACTCAAACTGTTGTTGCCACGCTACACTAGCGAGCACTAGTATCTAGCCCGTGGAAGCAGCTTGCCACAGCCTTCCGGGCTTCATACGTATCTAACCCAATGTTAAGAGTTAAGTTTATTACCACACGCGCGAGCCTTAGACCACCTAAACTCCGCCGTGGCCTATATCCCGGGTACCTAACGGTTTGTTATTAAGTGGATCAGCAGTATTCTACTCCAGTCATCACCAGTACTAGCAGCAGGAATGGCTATAACACTATACGGTGACACAGGACCGAACAACTTAATACCCACTTTCTTTACTTAGAGCAGGAGGGGAGAGATATCCATTCAATAACCGCTCAATTTTTGATACGTCCGTAACGCAGTCACTGTTCTTGTTGC
>1c8d7c2a-8121-43a2-9457-d4397e8dd846_Basecall_2D_000_2d Marta_PC_default_sample_id_1040_1_ch258_file1_strand_twodirections FAST5/downloads/pass/Marta_PC_default_sample_id_1040_1_ch258_file1_strand.fast5
ATGATCATACTGCTAACTTAACTAAGTAAAGAGCACTTGGAACGCTTTATGACTTATTTGGAATATCCACGCGCGATAGTAAGGGAACTGCGCATGATTGCCTGCCGCATGAGTCGGCCGGCCGAAAGGGGATCCTTTGTAAGGAGAATAGCACGTAAGATGGTCGTTGTTAAAGCATGCTTCGTCTCGCTAATTCCGTCAGGTTGACTACCAATTGGGAGTGCACGTGGGAACGTGCTTGTCTAATGCAGCGGGGCCATTTCCACCCGCTCCCTCACGAGCACAAATTGATACTTCTTCGCTTCTTCCTTACCTCGCCTCGGGGGCCGGCTGATAGAGGCGCCACAGGCGCGCAGGCTGGTTCGGGGGCCGCACTACGGACTGCCGAGTCGCGGAGACAGCAGGTCACGTATAGGGTTTACCTTAGAGTTAATAACTATCTCCATCATGTCTAGGCGATGCAAGATTGTCTTACCACACGCACTTACCTATACATATCGACCAATCGCTCTATCCAAGATAGCATCGCCATGTTGTCGTAAGTATAAGGATTACAGCAGTATTTAAGGCCTGGGTAGCATCCACAGGAGGATCATACGTAGCCACGCACCCAGTAGAGCTAATCAACTAAAACGTTAAGTCATCCCACTAAGGAGGGGAATCCAATTCTACAACGACATCTTTGATTGTCGTACCCTGAAGTTAATGTATTT
>63c236e8-f404-48b7-9edb-dd3d53169801_Basecall_2D_000_2d Marta_PC_default_sample_id_1040_1_ch404_file117_strand_twodirections FAST5/downloads/pass/Marta_PC_default_sample_id_1040_1_ch404_file117_strand.fast5
GAAAATGCGCTCATGGGGCCGATTGCTTAGAATTAAAGTAAAGCATCCTCGTAAAGAACAACTTGATTTCAAGTCTTGTTAAGCCTGAGCGGTCACGTAATGTATCGTAGGCATCACGAAGCTAGGATGGGTTCGTAGTGCTGACTATCACTCAACATCGAAGTCACTGGTGGAACAGGATTCTGCCGGAGTGCTATCTGGACCAGTAATCCCCCTATCCTGGCTCACGCGCCATCTAACGAGAAAGGCGTGATAGAGGACCTTAATCGGAACCTGTAGATGCGCGGACGAGTTCACTGACATGCCCAAGCCAATGATTGGGTTGGAGGGTAACAACGAAGGGGACAATACGAGGATCTAAGAAAATCGTGTTGCTGGTGCACCGCTATCCATAACTCGATGCAACCACATAATGATTCAAGGGCCGATTGAGTGTT
>b9013767-83e4-4ded-8068-f0d9a9e8a7b9_Basecall_2D_000_2d Marta_PC_default_sample_id_1040_1_ch415_file642_strand_twodirections FAST5/downloads/pass/Marta_PC_default_sample_id_1040_1_ch415_file642_strand.fast5
CGAACGTCTGCTCTCTGTGGATGCCTGGTTCCAATCACTATACGAAAAGTGAAAGGGTCTTTACTATACCCATTGGGTCTCCACTCTGCTCAGTAAAGAAGGCGTTAAGTGTTCGGTCTCGTGGCTCGTAACTCCCTTCAATCAATCCACCCAGGCATCTATGAAGCACGCTTAATCTAACCATCGACCTGAACAAATAAATGGAGTTGAGCTGGGTCTAGCAGGAGGTTTAGGTCGGATAGCATCTGTAACATTGATCTCCCACGATGCAAAGAGCAGGACAGTGCAAGAAGATCTTTGGTCGGCGGCAGCCCTGCATCTGGGGCAGATTACCTGCTAATGGAGGTAAAGCGTCCATCCTGTGCCTGCTCCTGCTTCCTATCGGAAGAGGCCTAGGTGGGTAGGCAAGAAATACGAGTCGAAGTGACGTATGTTGACTACGTGGGAAAAGCACTATCTCGGCGCGTAATCATAAGGAACACGTGAGTTTCAACCACCAAGTGGGATAGGCATGATAGGTAAGAAAAATGATAGAAGAAGCAGCGTAACAAATGGGGCCTGCTTATTGCTCCTAAGAGTTCCTGGGTTACCAATTCCAGCATACACGAGCTTAGGGCAGTTCATAGTCTCATCGGCGTGCCAGAGCCAACAAGCACCACCAATGTCCATATTGTAACATGTTATTCAGATACGTTGGTTCGTTGT
>fd642b64-48f0-468d-8ea1-8817758801a3_Basecall_2D_000_2d Marta_PC_default_sample_id_1040_1_ch407_file290_strand_twodirections FAST5/downloads/pass/Marta_PC_default_sample_id_1040_1_ch407_file290_strand.fast5
TTCTTCTTCTTACCATCTTCGACATCGTCAGATAGAAAATCAACAATGTTAGTTAGAATGCAATCTCCCCCTCCTGCTCGGTACGGAAGTACGGGCTTACTGTTTTCCGTCGTTGCTAACGTGGCTCTCGTGCATCCTGCCGCTCCGGCATCTCGGGAGGCCGGCCGAACGTACTCGGATTAGTGGACTGTACGCTCAACAGTATGAAGATCCCGGAGCCCAGCATGTTTTGCTTAATGGGTGTAATAAATTAATCCTCAAATTGGGCTCGAGCCGTAATATCGGAAAAACGTGATTACAAAGCGAGTAGGTAATGGCTCTCCGCATGCTACCATTACCCGGGCGAGGGTAGATAACAGTTCATCCTGGTGCCAGCCCCTGCCTTCTACTATATTGAGGAGGGTAGGTAATGAAGAAGGTGGAAGAAGTCAGGATTATGTTGTGTTTGACATTAGGAACTACTATGGATAGAGTCGGTAAGGCCACGAATCAGTTTCCGACACCGTACTGATAAGTTGGTAACTATAAGAAGATTAGCTAACGAAGGAGAGCATGCTTAACAAAATATTATAGATTTGTATGCTCTCCTAAAGGCTTCCTCGTTGGCCACTAACTCAGGTGCAGCAACCATGGATGCCCCGTTGCGGGCCGTAATAGTGCATAATAGTAAAGGGTTCCAATATTTATACTTACGTTTGGTTATGTTGC
>8c49c1ae-4ebf-4558-81de-75ed03949858_Basecall_2D_000_2d Marta_PC_default_sample_id_1040_1_ch204_file632_strand_twodirections FAST5/downloads/pass/Marta_PC_default_sample_id_1040_1_ch204_file632_strand.fast5
GTTATTGCGCTGTAGGTGCAACGACATATCCGGGCAGTGTCGGATATGGGATCATCTCCTAGCTTGATAATGAATAGCTAATGAATGTTTCGGTCTGTTAGGCTCTGGATTCCTGCTGAATGCGAGTGATAGGAGGCCAATGATCCCCTGGCATCTATGATGAGCGGACAATAAGGAGATTTATCTGTAGTATAGCAGGAGATTTACTTAATAATAGGTGGTGATAAAGTTTAATTGCCCCTAAGATGCAGACACAGCAGGACATGCAAAGAGAAAAACTGGTTATGTCAACTGAGGCTCCTGCAATGGGCAGTTACCTGCCTAATGGAGTAAAGGCTTCCCTGCTTCAGCTCCTTCGTCAGCTGGCGAAGAGGTGGATAGGCGGAAAACTGGAAGTCACAGAAGTGGTATCTATTTATACGTGGGAAGGCTCTGGCTCTCATCATGACTTAGGGATCGATCAGTTTCCAAGCCACCAATTATAAGGCGGCAGGTACGGGAAAGACCGTAAAGCAAAGCATCTAGCCGTAACAACACAACATGTAGATGCGTCATCTCCCTAAGAGGTTCCTCTATTGGCCCGTGCACCCCGGCAGGATACAGTAGGGGGTGTCCACCTGGTGAGTCGCGAGGAGTTCTAAATAATAAGATACACGATGCTGACTTTATGATTGTGTATACAAGTTCTGTTGACTGTCTTA
>578b1abc-dc93-45fd-a3f7-4db05f05cb4f_Basecall_2D_000_2d Marta_PC_default_sample_id_1040_1_ch474_file355_strand_twodirections FAST5/downloads/pass/Marta_PC_default_sample_id_1040_1_ch474_file355_strand.fast5
GGCAACTTCTAGCCGTCAGAGCGCGACTTGTACGCGTAAAGGTTTGTAAAGCTTATGTGGTCCCGTACGAGCAGGCATAGGTGGAAACTCTTAAGAGTATCCCTTCGACGCACGCTTAGTCAACGAGGAACTCTTGTTAAGGAAATACGGTAAGCTATGTTGAGTAAAGAGTTCGTTTCGTTAATGTCGTGGTAGTCGGGAGTAATGAATCTGGCTTGGAACTGATGTCGTGTCCAAGCTTGGCGCCCAGGGCCTTTCCTAATGGCTACAAAACACAGGATCCTCTGACTTCTTCCATTTTTCTTTTCTATGCCCCACCCTCCATCAATAGAAGCAAGAGGCTGGCAAGAGCGAAAGCCAACTTCACTAGGGCATAATACCCCCGTGGAGAGCGAAGGGATGCGCCCACGACTACTTTCCATTACATGCCTAGCGTATATCACTAACCGTGGGGGCAATGATTTATCGCCACCAGGCTTACATACAGTAGAATGGGCCTATATCCCGGCATGACTCTCAGCTTTGTTGCAGCCCGATGGCACCGGAAATATTCTAGCCGCCTCACTCCCAGAGTGGCGCAGGGATGGCTCATAGTACTACGACCGGAATAATACCATCGCGTCGTGATCAGCAGGCGTATGAGTTTACAAGCTCAAGACTGTCCCATCAGTCTTGGACAGGCGTGACCGTCATGTC
>ad2d1799-849c-42a3-8424-d002828c689f_Basecall_2D_000_2d Marta_PC_default_sample_id_1040_1_ch263_file215_strand_twodirections FAST5/downloads/pass/Marta_PC_default_sample_id_1040_1_ch263_file215_strand.fast5
CGGGTTGCTGCTCAACTGCTTAGTGCACGGACCATGAGCCAGTGTTAACCGAGTCGCTCCACTCCCTCTACGTAAATAAAGTCCGCAGGCCAATGATTCGTTAATTAGCCTGACTCTCCTCGTCGATTCGGGCTGAAGCGCAGGCCTAAGTTCCTATCGGACCCACTTAGGAAATAACATGGAGTTGGGTTACTCATATAGCTCGGCGGTTATGTAGACGACCTATGGACCATTAATTACAACTTGCCCCAAACTAGGGACGATCATCACAGGTCGATCGTGAGGTAAATTATAGCACGCCCTTCCTCGCCGCGTAGCACCTGCTAATGGGGCAGTAACAGTTTCATCCTCTCCTGCTGCTTCATGCACGTCACTATAGGCAGAAGGACAGGCGGCCACGAGGAAGATGGGGAGGTGCCGGAATGGTGCATTGTACTCTCACTGGGGAGCACTGATGAATGAATGAACCCCACCGGGCTTCCTAAGACAGCCAGCAATCATAATTGGTATTACTATAAAGAGACGTACAACGCAACGATGTAGCAGTAACAACATAGATCTAATGTATGCTCCCTAAAGGCTTCGTATGTACCGTATTTGAGCAATAAGAATACTTAAAGCAGTCGCTCGGGCCATTTACCCCTCGACTAAACTCAAGATTAGATAATTTAACTCAAGTCTTTACCGTCGTCGTGTGTTATCCACACTAA
>93a5cffd-e1d3-4556-8cb4-355a63c55d11_Basecall_2D_000_2d Marta_PC_default_sample_id_1040_1_ch157_file743_strand_twodirections FAST5/downloads/pass/Marta_PC_default_sample_id_1040_1_ch157_file743_strand.fast5
GATCTTTCTGCTCTCAGAGTGCTGTAACAAATCAAAGATATTGGAACCCTTTGTAGTACTTATAGGTTTTGGAACTTATCTAAGGGATAGGGAACTGCGCGCACTTCTCATTCGATAGGGGTTAGGTCAACGAGGATCCTTTTAGGAGTGACCAATCGCTAATGTTGTCTAAAGCCCATGCTTCCGTGACACATTTTCTTTATAGTGCTCACCACATCATAATTGGAGGCTTTGGAAATGGTTAACCGTGTCCTAGGATTGGCACTCCAGACTCAGCTTTCCACGAGTAACAACATAAGCGGGACTTCTGGCTTCTTCATTCTTTCATTACTACTAGCCTCCTCAACATGAAGCAGGGGCTGGCACTAGAAGGCCCATGCTTCACTATCTACCACTACAGCGCGAGCTGGGCCCGTGCGGAGACGACATATACGAGTCCCCTCTTTGGATGCGTCGCTCTCTTTATCAACCTAGTTTAGAAAGTGCACCTTTATTACACCAGGGCTATCATAACCATCTAGAACCCTCTATCCCAAGATGGCACTCGCATCTGTTGTTGTGATCACCATCACATTAAGCATACTTCCACTCTCCCACTATCACTCCCAGGAGTCGCGCAAGCAGGAATTACTACCTACGTGACACCAGATGAAACAGTGGATATACCGGTTTCTTTAGAGCATCAGGGGAGATGTGCAATTCACAACAGGCTCTTTTGACCTTTGTTATGTAACACCATGAAGTTTGA
>7c42b143-0d2b-4396-b468-24c3e04ffebc_Basecall_2D_000_2d Marta_PC_default_sample_id_1040_1_ch161_file51_strand_twodirections FAST5/downloads/pass/Marta_PC_default_sample_id_1040_1_ch161_file51_strand.fast5
GGTGGTTATATCGGTGCTGGTCAACAAATATCATAAAACATAGATGCGAATCGTGTAATTGGTCTGAGTATCAATGAGCAAGGGATAGGTAGGACTCCACAAGGATCCCCCATTGGATTAGGTAGCGTTAGGTCAACGAGGAGACTCTTTAGGAGATGAAGATGGAGACCGTGTTACGGTCGGCTACGAGTCGTCCTTCAGCTAAGATTCTTGTCTAGTTATACCAAGAGTAAGTCCCATTTGGAAATATGATGTGCCCTTTAGCATTACGCACTCCATATACTAGTCCGCACGTAACAACATACGCCTTGACTCTCTCAGTTGCGGCTTCTTCTATCGCCTACCACCTCTCCTCAATAGTAGAAGCAAGAGCACTTACAGGATGAATGTTAGCGCCGCCTAGCAGCTGGACGCGGGCAGGGCCTCAGTCGAGCCCTCAGTCCATTACCGTCCCTCACTATCTCTACTCCGGTTGGTTACATGCTTTGCTAATGTCAGGAGTAATATCGACCTACATGACCGCGTGCTAGCTCCAAGCCCTAAACTCCATGGTTTGGTTTGGACGTATACCAATGACGATGCCCAGGTGCTTCCTCATATCATCCCAGTACTAGCAGCAGGAATCACCTATCAGTAACAGACCGAAAAACATTAATATCAGTTTTCTTTGATGTGGAGCAGGAGGGAAATGTGAAGATCTATATAACATAAATGTTGCTTGTTGTGTAGATGTACAGCGTGC
>91ae6ccb-d18c-402c-ab06-b716f51ec2f2_Basecall_2D_000_2d Marta_PC_default_sample_id_1040_1_ch395_file226_strand_twodirections FAST5/downloads/pass/Marta_PC_default_sample_id_1040_1_ch395_file226_strand.fast5
TGCTCGTCTGTATGCCTGGTCGGACAAATGAAAGATATGCATCGTGGCTCTTATGCGTAATAGGGCGGATTTGGGCATTGGCCGAACATTCTTATTCAGAGCGCTACCTCGTGAATGATAGCAAGGAATTCTCTTTAGGAGATATCACAGATCACGTGTTGCTAGCCACAATCGTTAGCCGTTGGATTTGCTGTAGGTAGAGCCCATTAACGCGCTTGGAAATTAACTTGTGCTTCTAGCACCGATCCAGCCCAGATAGCCTTCGACCCAGAATAAACATAGCGCCGGTATGGGTTGATTCTACCATTCTTTTCGTAGAGCCACTACCTCGGCTGCCGCAGCAGGCTCATGAACCAATAATTGTCGCTAGCGCCACGCGCATAATACCCCCCATGCAGGAGCTATCAGTTGACAGACCATTCGCGCATTAGCGTCGCGCATATCTGGTACGTAACTAGTCCCAGATGCGATTTATGTCAGAGAAGCTCCTGAGTACAAGAGTCAAATCTCCATCAAGCCGACGTTGTTTCGATGAGTGGATCTCCAGCATCCTGTCATATACGCTGCATAACTACGGAGTCAGGAGCGGAATCATACGTGAGACCGAATAATCTCATAGGGTTTCTTACCCAGCAGGGAGATCCGGGAGTCATAACTGTATAGACAACCTTCCACTTTTGGCTTGAATTACCAAGCTTTCGTTGAT
>c5bb8410-ae10-48f0-8347-645cef1a4e9e_Basecall_2D_000_2d Marta_PC_default_sample_id_1040_1_ch270_file180_strand_twodirections FAST5/downloads/pass/Marta_PC_default_sample_id_1040_1_ch270_file180_strand.fast5
CAAAGCTGCTGAGTATCCCAATGTACAGGAAGCTTATGGTGCAGTACAGGAGATAGGATCCAGGTTATCCTATCCGTAGGAATATTTGTACCAAGGAGGCTCCTATCTTACATGAGTTCTTCTCCCATTCTTAGTGTACCATACCCAATAGATGCGCAGTGGGAATTCAGTTAATCTCCATGGTCACAAGAGACTCCAGGATGTCTCCAGCTTCCCTTATCTTCCTTATTTGTAATGAGCTCAAGAGTGGAGTGCCCTCCAGGATGGGAGAGCCCATCTCATAGATGTTGTAATACTCATTAATAGCTTGGAAACTCATTATCTAAGTATCTATGGAGCTTGATAACCCTCTCGATGTTACTCCATGGGTCCAGATGATCACTCCTCCATGGAGTTGCCTACTTAAGGAGGTAATTGTAGTAGGAATACCAATATTATACTTCCATCTTGTTGGATTATAGCCACTCGATAATGTTGGTTGGTCCT
>e27e0cef-d65f-431f-bf33-ee26fb7b5ddd_Basecall_2D_000_2d Marta_PC_default_sample_id_1040_1_ch42_file565_strand_twodirections FAST5/downloads/pass/Marta_PC_default_sample_id_1040_1_ch42_file565_strand.fast5
TGTGAGTTCGATCATGATTACTTAGTCAACAAATCATAAAGGATTGGAATCATTTACTTATTATTTGCGTAATCGGACGAAGAAGGTGGAATGCCCTAAGTATTCTTATTTGCCAGCTGAATTAGGTCAACCAGGAAACCTCTCTTAGGAGATAACCAGATCCAATGTTGTTGGCTACCCCATGCTTTCGTTAATAGCTTCTTTATAGTCATGCCTGCCATTATAGATTGGGCTTTGGAAACTGACTAGTTCGTCGTAATGATCGCAGCCCCAGACTAGCCTTCCGGGCCGTAAATAATAAGCTTCTGACTTCTACGGTATTCTTTCTACTACTACTAGCCCCTTCCAATAGAAGGCAGGAGCAGGCAGAGGGATGACTGTTATCCTCCGTAGAGATAGCTCGTAACTAGCCACCATGCAGAGGAAGCACCGTCAGGCTTTTCCGCATTTGCGTCTCTGGTGTGTCTTCAATCTTAGGGATAATTAACTTTATCTACCACTATAGGTTAGATAAAACCTCCTGCTATGACACATATCTCCAACTCGTATTCAGCTTTGATGAGTGGGATGCCGACGCACCTTGTCCTATTCCTATCACTCCCGAGTTCTAGCAAGCAGGAATCTACCATTACCTACGAGCAAAACGAAACATTAATACTATTTCTTTACTAGCAGCAGGGAGATGGAACCCGGGCTATATCATAACATATTTTGTACTTGTTGGTTACCTAATGAAGTTTGGATTTGC
>3e84745e-22d5-4df8-83a0-1da3512fcc3e_Basecall_2D_000_2d Marta_PC_default_sample_id_1040_1_ch334_file193_strand_twodirections FAST5/downloads/pass/Marta_PC_default_sample_id_1040_1_ch334_file193_strand.fast5
TCTTCTCTGCTACCTCTGTGACAATGTTAACAAGAGCAATGCATCGTCGTGAGCTTATTTGTGGAAGTGCTCACCGATAGTAGGGAATCTTTAAGTATTCGGCTTCAAGGCTGGGTCCGTAGGCACGAAGAAACTCTTTAGGAGGACCAAAGCGTAAGCTGTGTTGTTAAAGCCCATGCTTTCCGTCACATTTTCTTTATAGTTATACCAATCATAATTGGCGGCTTGGAAATAACTTGCTTTAGACCAATCCAGCTCCAGATAGTCGGCTTTCCCACGTAACAACAACATAAGCTTTCTTGGTACTCTTCTTCCATTCTTTCGGTTACTACCTCGCTCCAATAGGCGAAGCAGGGCTGGCACAGGATGAATTCATCCGCCTACCACTAGCATAGTACACCCGTGGAGGAATAGCGCAGTTGACATAACGTTAGCGGATTACCGTCTATGTGGCTCATACCAACTGTTGGGGCGATCGATTTTATCCATCATGAGCCGACCGCGGGCCTATCCCAGGTACAAGGACTCCAATGTTTGTTTTGTGATCAGTCAGCACCTTACACAGCAGTACTCTGCTCCCGCTACTCCCAGATGTCGCGCAGCAGGAAGAGTATATTGTTAATAACCGTAAAGCACCACTCTAGGAGGTAATCATCAGGTGTCGTTACTGCACCGGAGGAAACAATGTCAGTACAGGTAATAAATCTTTGGGTTTTG
>ff37b114-88ae-492d-b63f-a1a532f41673_Basecall_2D_000_2d Marta_PC_default_sample_id_1040_1_ch402_file204_strand_twodirections FAST5/downloads/pass/Marta_PC_default_sample_id_1040_1_ch402_file204_strand.fast5
TCTGCCTCGTTCTTACTTGCTGGGACAATCGCCCACGCCAACATGCGGCCATTTACTTATTTGAAATGAGCAGGATAGGTAGGAACTCCGCAGATGCTGCTTCAGCCTTACCTGACGCGAGAAACTCTCTTTAGGAGAGTACTAAGAACCTCGTACGTGTTGTGCTTAAAGCCGCATGCTTGTTTCGTACCGTTACTTACGATCTCTGAATCTAATGGCGGGTGCAGGACTCTATCCCAGTTGGCTGCTACGTGAAGCAAATACGCTTGCCTAATGGCTCCCTCCTTGGTACTCTTCTTCTGTTCAGGGTTCTTCTGGCAGGGTAAGCACCCTGAAGCGGAGCGGAAGCCTATTCTTCTACCGCGCATATGACGCGATGCAGGATGAGTCGACATACGGTCCTCGGTACTACAGTTAGGTATCGGCTATGTTGAGAAGTCAAGTCTTATAGCAGGGATCAGTATACATACATAGATACCGTAAGTACAAACGCCTCCGTGTTATGCATACTAATTGGAGCCGAGTAGTGCTACATATCGACTACGAGATTACAGGGGCATCCTATTCAGTATCTCCTGAAGTATTAATAGATTTGACGGTCTGATGGCGCGAAAGAAGGAACCATTGTTACTCGGCTACGTCAATGTTGTGGTATTAAGCGGGCAGTTGTAATAATTAGTTAGTGTCCACTC
>34183988-a148-4c5f-89d0-9d0a2f21846d_Basecall_2D_000_2d Marta_PC_default_sample_id_1040_1_ch445_file673_strand_twodirections FAST5/downloads/pass/Marta_PC_default_sample_id_1040_1_ch445_file673_strand.fast5
GACTTTTCTTCTGCTCCCTGATCCTGCTGATTCGAGCCTCTGGGAGCATCGACAGGATCTTCTTAGGCAGTCACGGGTTCTCCCCCTCCTGCTCTCGTAATAAGGGGAAATCTGATGCTGTTTCCCTTGCTTTATCTTCGGCTCCTCTCAATGCGGGCTGCCTGGCTCGCATCTGAAGCCGAGAAATGGATCTCTCGGGTCAATGCTGAGTACATCGAGGCATGATAAGAGTTAGTATTGGGATATAAGGAGTATTTAATGATGGTGTAATAAATAAATGCGTGTAGAAATTGATGATAGCATACATGACCGTAAACCCCAAACGTTATGTCAAACGCTAGGTTCCATACGCAGGGAGTTACATATGCTAGTGGGAGGACCAACAGTTCATCCTGTGCCAGCCCCTGGTTCGGTCATTACGAGGAGGGTATAGTAATAGAGAAGAAGGAAGAAAATGGAGGAAGTCTACGAAGTAGTTGTTTATACTGCGTGGGAAAGCTATATCTGTACCATCCAATTATTACACGCACTAGAAGTCAGTTCTAAAGGGAGCACGAAGTTATGATTGGTATAACATAGAGGCATTGACATAAATAGAAAACGAACTCTCGGTTAACAACAACATTATAGGATTTGGTCACCTCTCCCAAAAGAGTTCAGTTCTGTGACCTAACTCAGCTTGAATGGAAGGAGGCAAATACTTAAGCAGTTCCTACAGGGGTGTAGCCGCAGTCCCACAGGTTCCAATAAAAGGCTCCACAGTTGGAGTGGTCAACTTTGTTGATAAGATTATTTTGTATGTTTGC
>b8819d78-1875-4f7b-b572-b4825d5fe98c_Basecall_2D_000_2d Marta_PC_default_sample_id_1040_1_ch228_file210_strand_twodirections FAST5/downloads/pass/Marta_PC_default_sample_id_1040_1_ch228_file210_strand.fast5
GAAACTTTTCTTGCTCCGATGTGCTATTAACAAATGGCCTAAATATTGGGAACCCTTTGATGGCTTGGTCGAATGAGCAGCATACGGAAACCGCCTAAGTATTCTCATTCGACAAGCGTGAGGTCACCTAGAGAACCTTTTATAGGAAACTCCGTAGAGCAGAATGTGTTAACTTGTTGTTATAGGGCCACGGAGGTCATGCTTTCGTTAACCTAGTTCCTTTATATAGTTATACCAAAGTATCAGGGTCTGGGATTTGGAATGTAATGTCCCTTTAATAAGTTGCGGTCTGCAGATAGCGCTTCCCACGGCTAAAAGACATAATTGCGACTTCTTCCACTTCTTTTGCTCGTAGCACCTACTAGGCTCCGCAAGCGAGAACCCCACGGGCTCTGTTGACCATAGCACGGAGCTATCCTCGCGATCTGAAGGGAGGTACGGGGGATTACGATAGCCTCGTCCAGAATCACGATTTTCGACTACGCTGGTGGCTCAGCATTTAGGCAATTAATTTATTACCACCATCATCATACAAACCCCCTTAGTCATCCCAATACGAACGCCCATTGTTTGTTGACAGTACTAATGAGTGATTAAGGCCCGCGGGTGAGCCCCATCCTCACTAAGCAGAGGCATTACTATCAGGCTGACATTAACCGAAAGATAGGATCATACCGCCTTTTACGATTGGTCATTGAGGGGGAGGAGATCAGATTCGACCGACGGCGGGTTTTTACCATTTTGAATCTACTAACCAGTCGGCTCCTTTTC
>d8984d34-b1e9-48eb-975f-42f91739811e_Basecall_2D_000_2d Marta_PC_default_sample_id_1040_1_ch218_file26_strand_twodirections FAST5/downloads/pass/Marta_PC_default_sample_id_1040_1_ch218_file26_strand.fast5
ACTTGTTCTGTAGTATTCATATTAGCGGGCCACCCTATTGCAACACGGTTACGGGTCGTGAATCTTATCCGAGGCACTGGCTGACGGGAGTTAGGACTCTGTCACCAGTGCCTCGATGCCGCTTAGGCGAGGAACGTCGATTCTTAGGGAGTACCAATGGCTAATGTTGTGCTACGCGTTGCTTTCGGGCCGGCTTCTTTATAGTTATACCAATGCTAATGTGAGGGTTGGAATGACTTGTCCCTTTAATAAGATTAGCGAGCCAGATACGTCCGCCCACGTAAATAAAGCACCTTCTGATTCTTCCACACTTTTCTGGGGCTATTTCTGCCTAATAGTACGCCGGAGCGTAAGGATGAAGAGTGCGAGGCTCTTCACTGAGCAGCGCTATCTACCGCGAATCTCGAGAATAAGAGCGCAGTCACTAGCTGTTTTGCGTATCAGTCACACTATCTTATCAACAATGTTGCTAAGAAGTGGATTCATCACTAAGCTGCTACAAACCCCTATGTAGGTACCATCTCTACCGACTCGCCGGTTTGTTTGACCTGCACTATCTACTAATTACAGCGAGTACTTCCCTCCAGGCTCCCAGTACTAGCAGAGCAGGGATCGGGTAGATCGGCTAAAGAGAAGAACATGAGTCATCGCCTTACTGCAGCAGGAGGGGAATCACAGTCCTCTCAAGACATCTTTAATTTTTGATATTACAGAGCCGTCGTC
>2e21a5a6-53da-4f94-83af-403eac061d73_Basecall_2D_000_2d Marta_PC_default_sample_id_1040_1_ch20_file521_strand_twodirections FAST5/downloads/pass/Marta_PC_default_sample_id_1040_1_ch20_file521_strand.fast5
GAAGTTGCTCCTGGTTGCTGTACCTTCCGGGCACAAAGGCCAAGAGTCGGGAACCTTTACTGCTTATTTGGAACTTAAGGGGGTGATAGTAGGAATGCGCGGCACTGATGCGCTGCCTACTCAAGGTTAGGGTTAGTCACGCAGGAATTCTAGGAGATGACCACGGTAAGGTGTTGTTGAACCCCATGCTTCGTTAGCACTCTTTTTATTGTTAGGTTACACAATAAGTTACGCGGTTGGAAACTGACTTGTGCTTTAATAATTGTGAAGCTCCAGAGATACCTTGTTCCCACGTATAAAACAAAAGCACGCCTTCTGACTTCTTCCCGCGCTTCTTGTTTTTACCTTACTAGCGCTCCCCTAGCACCTGAAGCAGGCCTCTGAAGGATGAACTGTTACCTCGCCACGCATATGCCCCCATGCAGGAGCTCAGTGACCAATAGTTTTCTCATTACCGGTTCGGGTGTATCATAACAATTTTGTGGGGCATTAAGATGTCGATCAGGATGCTTACAGGACTCTCGGAGTGGCTATCCCAATAGGACTTCCAAGTGTTGGTTTAATGAGTACCACATCCTAAGCAGTATTACCTCGCTCGAGCCTATATACCAGGATCACCAAAGAGGAGGTCAATATAGTTAAAGAATGAAACAAGTCAGGCCAGTTTCGTGGATCAGCAGGAGGGAATGAGCAATTTACTGGGTAAGACAATTCAGTCTTTATTAGAGGCACAAATTTGGTTTAACCT
>a5a2f71d-511c-49e1-856a-56a0b2aa5544_Basecall_2D_000_2d Marta_PC_default_sample_id_1040_1_ch31_file518_strand_twodirections FAST5/downloads/pass/Marta_PC_default_sample_id_1040_1_ch31_file518_strand.fast5
GATCTGCTCTGCCGTAGTATTTGCCTAACATGCCTATAAGACGACAGGTTTATTAGAATCTCGGTGACTCCCCTCCTGCTCGATCAAAGAGAAAGTGGGTCTTAATGTTTGCTTCAGTGCTACAGGCTGGATCCTTAGTCGCTGGCCTGGGGGAGTACTAGAAGCTAGAAAATACTGCTGATTAATGTAATGAACAAACCGGGAGTTAGCTGGTATTGGGGATAGCAGGGGGTTTGTCGATACCGTAGTAATAAAGTGCGTACGCACGTAAATGATAAGAGCTAGACTTAGTGAGAAACCGTTATGTCAATGAGGCTCCTGCGACCCCACATATGCTACCGCGTAAACCATAGGCTTCCCTGCTCGTGCCAGGGGTCAAATTACCTGTGAGGAGGGTAAAACGACCGAAGGATAAATGTAGCCGGAGGATTGTGAGAAACTGTGCGTTATAGGTTGGAAGGCTATGAAGCGGTATCAAAGAGGGTCAGATTCCCCTAAAGCCAATGACTCTTATGACCTCACGGAAAATATTAGGCGAAGCATGCTTGAAGACATACGGGCTTTGATTGGCTCTCCTAAAAGAGTTCCCCTTTACCACTCAGATCGAGGCTGAATGTAGAATTCACTCCTGATGCTGTAGGCAGAGTTTCGCACTACATCAGAGTAAAGGGGTTCCGGGTAATATTATGATTGTGTACCGTTGGTGTTA
>7d542e0f-60f7-480f-99a5-04d0b3ebb845_Basecall_2D_000_2d Marta_PC_default_sample_id_1040_1_ch407_file279_strand_twodirections FAST5/downloads/pass/Marta_PC_default_sample_id_1040_1_ch407_file279_strand.fast5
GCGTCGTGTATTAACGGTGACAAAGCTTACAAAGAAGATATGCAATCGTGTAGCTTATTTGGAACTGAGCACCGATAGAAGCCTTAAGGATCCCCATCCTTATTGTCGAAAGGGCTAGTCAATGACTCTTCCGAGGAACATGAAATACGCAATCGCCGATGGTTGTGCCATAGAATCGTTAAGTCGCGGTCACTTGCCTACGTAATCGCTTACGGAATGACCGTGGAAAACTCCCGTGGATTAAACTATCCAGCCCCAGATATAGCCTTCCACGTAAATAATAAGCTTCTGAATGCCTGCAGTTCCTCTCTACTACTACTTTCTTCCATAGTAGAAGCAGGAGCAGGCAGGGGTACTACGGGTTTATGCCTCGATTACGAAAGGTGCCCATGCAGAAGCCTCAGTCAACACCAACCATTCTCTTCTCGTCACTAGGTATCTTTTTCAATCTTAAGAATTGTAATGTTATACCCACTATTATTAATAGAACTCCTGCCTACACAATGATAAACTCCATTATTTGTTGATCAGTACTCATTACAGCAGTCGTTGTACGGCCTATCAGCCCAGAGTTCTAGCAGGGATCAGACGACATACACGGCAAACACTGCAGGTAATATTCTTTACCAGAGGGATAACCAGGATAACCAATTCGGAGTAAAAACACCCTGGTGTTGGACGGTTATTAACAGAAGCATGTCACC
>1e887652-a0b5-42c2-ae02-c28abea76894_Basecall_2D_000_2d Marta_PC_default_sample_id_1040_1_ch297_file11_strand_twodirections FAST5/downloads/pass/Marta_PC_default_sample_id_1040_1_ch297_file11_strand.fast5
TGATGTCGTGACTCAAAACTTGATGACATTCAGCTCATGTAGGCAAGCGTTACCTCCCGCGTAAATCAAAGCCGTAAACTCATCCCCGAGTAGGTGCGGTTTCCTGTGCTTTAAATGGGCCATGCTTACTTACAAATGAATTGCTCGCATCAGCACTGATCTAACAGAATAATGACTGCCAGGTATAATGGGAGTTTACTTGTACCTCAGGAAGTCGACTTTAGATAATGACCTCGCCTTCTTAAGAGATTGTGAAGACGCCGCCCGCAAATATAAATGCGGAGGCGACTGGTCTCCTTGCACTCTTAAGCTGAGGCCCGCTTACAAATATAGTGTTCTGCCCTGCTCCTGCTTCTGGATGGAAGAGGCTAGTAGTAGTAGAAGAAAATGACAAGGGGAATCGCATTAGCTTGTATGGTTAACCTTGGAAGATGGGCCCTGGAGTCGTGTAAGGAGTAAATTAATGGTTTTCCAAAGCCACCGTACCGCTCAGCGCAGACGGAAGAAATCGACGGCAAGCATCTCATGGTAACTAAAGACATTGTAAATCTTACTATCTCTAAGAGAGTTCCTCTTGTATACTAATTCAGAGCGCGAATAAGAAACCACCCGTCTAGTACTCGGAGTCGGGGCGTGCACTGAATAAGATCAAGGGTTCCAATATTTATGATTTGTGTATACACGTTCTGTCTGGTA
>7903332d-8f12-49af-bd33-16e75390eb18_Basecall_2D_000_2d Marta_PC_default_sample_id_1040_1_ch426_file429_strand_twodirections FAST5/downloads/pass/Marta_PC_default_sample_id_1040_1_ch426_file429_strand.fast5
TCTTTCTGTCTGATCATACTTGCTCTGTACAACACGGTTAAAGATAATCGGAACCCTTTACTTATTATTTGGAAACTTACGGCAAGAGGTGGAATGGCCTCACGAGGATTCTTATTCGGGGTCGGGACCGGTAACCAGGAATTTTCTAGGATGTACCGAATGTCTACGTGTTGTTACAGCCCAATCTCGCCCAATTGTCGTCCTCGCCTTGTTGGTCGAGCAGGTCAACCTTAATCTGGCTTTGGAACTGACTGTCCCTTAATGATCCGAGCTCCAGACGTCCTTCCACGATACTAACAAGCTAAGCTCTTGGATTCTACCATATTTTCTTCTACGCCTACCCGCGCCTTCTCATAGTAACTGGCAAGAAGCAGGCAAGAGGATGAACTGTTATCTAGAATCCCATAGCAGGTACACCGAGTGCGACGATTATCATAACACTTTGACCTCGCCGTCAAGCTCTTATTCATTTAAGGCGTAATGACTTATCCAAGTATTAATAAACCCCCGCTATATCCCCCAGCAAGACTCCAGTAGCTTCTTGCGTACCGGGCGCATTAAGTTCCTACCGCGCTCCTATACTCCCAGTACTAGCAGCAGGAAGGTTACCCATCAAAGTACACGAAACCATACATACTTTCTTTGATCCAGCAGGAGATAGGATAGAGATTCGCTCATAAACCTTTATTTGGTGGGGGCAAGTTAACATACGGTTGGTTAGTGAC
>a0f21a05-31ac-4aba-9bcb-ee6cafe0fdc1_Basecall_2D_000_2d Marta_PC_default_sample_id_1040_1_ch384_file439_strand_twodirections FAST5/downloads/pass/Marta_PC_default_sample_id_1040_1_ch384_file439_strand.fast5
ATTCTCTGTGCGATGATGCTCTTATTTAAGAACTAAAGATCCCGCTGTTGGAATGCATCTCCCTCGGGCTCCTGCCCGAATAACTGCTGTTCAAGTTGGTTGCCCTGGCTCAAGTCGTAGGTCGATCGCCCTAGGCATGGGAGGCCGGAACGTAGTACATCCCTGATGGCTGCACTCATCTAAAGAAGTCACGGGTATCTTACGCGTACTAAGGATTCATGCTACTGGTAGCCAATAAATTAATGCCCTAAAATTACTGATAGAGCTAAAATGTAATGAGAAAATAGTTATTAACTGAGGCTCTCGACGGGCTGACCAGGTCGGGCTGACGCGATGAAGTTCATCCTGTGGAGGCCCCTGCTTGGGTCCAGGAGGGTAGCGCTCGCAGGAAAAGTGGAAGAATCAGAATGATGTTATATAAGTGGAAACCGCTATCCATGAGATTATTAAAGGGACAAGTTAATTTTACTCCAAAGCCGCCAATGTGACTCTTGTATAACCTCACAAAGAAATTAACGAAAGCATCCGTGAGCTAGCACACGTAGATTGTGGTCATCTCCTAAAGAGTTCCTCGTGCTCAGCACTCATTGAATAGCGAGAAGCCTTAGGGCAATTCGCCTATCCTAGTAACAGTTGCAAAGGCATACGACACGTTCTAATATTATGATTGGTTGACCACGTTCTCTGGTTGC
>f6840fb1-38a5-4f42-99ae-b971cfa9c309_Basecall_2D_000_2d Marta_PC_default_sample_id_1040_1_ch77_file290_strand_twodirections FAST5/downloads/pass/Marta_PC_default_sample_id_1040_1_ch77_file290_strand.fast5
CGAACCTGATATTAGTGCTCCACAATGAGGACATATGCGAATCCGTGGCTTGGCTGTTGCGAATAAGGCGCCGCAGCCGGGGGAATTATCCTAGGATTGTTCCGTGCCGTAGCATGAATGGTACCAGGAACTCTCCCTGAGGAGTGGATACCCAAGTGGTTGTGTTACAGCCCATGCTTCGTTACGGTTCTTTATAGTCATTAATCACTAATCTAGTTGGAAATCACCGTGCTTTAAATACTGCCATCTCTAAGAGATAGCCCTTCCTCAATAGACAATAAAGCCCCCTTGACTCTTCGCCTCTCGTCCGTTGAGCGCTCCCACCGGCGTGATTACCGCGCTGGGCAGCAGAAGAAACCCGAGCGCGAACGCTAACTGTGCTCTACCCGGGCACCTGAGCCAGGCAAGAAGGCCCCGTTTCGCCGGCGGTTGATGCGTGTCCTATAGATATGTGGTCATTGTGGCTAAGGGATCACTTGCTATCACCATCAGTGCTACCAACGCGTAGAGCTGACCAAGCCCCGGCATATGTCGGTCGTAAGTACGCAGTACTACCATAGCAGGCTTCCCTCCACTCCATACCCATCTACCCAAAGAGGAGTTAGTACATGACTAAAGGCAACAGTAGGCTTCGTGATGTGAAGAGGAGGATAATTCGGTAACACTCATAATTTGGTTACCTTAACAGGCAGCTTT
>dae9303b-6135-4cad-aac6-b9c29f8dc06b_Basecall_2D_000_2d Marta_PC_default_sample_id_1040_1_ch57_file703_strand_twodirections FAST5/downloads/pass/Marta_PC_default_sample_id_1040_1_ch57_file703_strand.fast5
GCTTTTCTGGTTATCGTATTGCTGGTGACACGTAGAAGATGCGACCGTGTGATGATGTTGAAAATTAGCAGGGAGCTGGGGGAAAATCCTACGAGATGTTCTTATTCAGATGGATCGCGTAATAAAGGCATCCTTTAGGAAGTACCGATAACCCACAACTTTGTGCTTAAGCCCATGCTTTTCGTCACGGCTTCTTTGGCTTAATCATGACGATACGGCGTCTTTGGAAATATGACTAGTTCCTTTAATGATCGCACGCGTCAGGCCTTCCACGTATAAAGCCGATAAGTTCTAACTCGATTACTCTCGTCATGTGTTTCCTACTAGCTTCCCAGAACGCAGGAGAAGAGGCAGAAGGATGATGGTTTATCCTCGAGTGGCAGGTATCGGAGTTAAGGATACGCGTGCCCACTGAAGTTCTACCGCGTGCAGTCGGACTGTGGTGCAATCTTAGGGATCAATTATCAGGATGAGTGAGCGGATATAACTCCTGCTAACACATCAGGACTCCATATTATTTGTTGGACGTGTTGCATCAGCACCGTGGCACGAATCCTTTACTCTGGCTCTAAGCAGGATCAGAGAGGAAGTACGATAAAGGGCTGAAACATTAATACTATTCTTGTACCCCAGCAGGAGGTGGAGATACCCAAATGACAATATAGGGCCTATTGTCATTTGATCAGGCAGGTGTCATAGTTTAGTTT
>cfaeb3e0-a6a3-489d-a0e8-6c9a3f909b4b_Basecall_2D_000_2d Marta_PC_default_sample_id_1040_1_ch441_file48_strand_twodirections FAST5/downloads/pass/Marta_PC_default_sample_id_1040_1_ch441_file48_strand.fast5
GCCTGTTCCCTGCTGACTTGCTTAATTCCGACCACGGGCACGATGTCTGTGCAATGCATCTCCCTCGTCGGGATGACGAAAGTATCCTATGTTTACTTCGGTCCGTAATAGTATAGTGATTCCTGCTGGTAATGGGAGTGATAGGAGTAGAATAGTCACTCGCTGTACGGTAATCTAACGTAAAACAACAAATGGAGTTAGTATGCGAGATATAGCAGCGGTCCTATTAATGATGGTGGTAATAATGAATCCGCACTGCTGGACTGAGCCACTAAATGTAATGAGAATAGTTATAATTAGCTCCGACTCCTGCACTCTAATTACCTGCTAGTCGAAGAGCCTTCCGTGCCATCGATCCCACCTTAGTCGGTGAGGAGGGTAGTAATAGAAAAGAAAATGGAAGAAGTACAGAAGGCGTGTCGTTACGTGAAAAGGAGGCCCTCTGGTATCGCTCAATTATTAAAGGGACGATCAGTTTCTTCAAGGCGCATTAGCTTACGGTATATAAGGGGAAGACTTAACGAAAGCATGGGGCGTCGACAACATTATAGATTTGGTCATCTCCTAAAAGAGTTCCCCATTTGTACGTAGTAGGCGACGTCTAATGAATATTAGGGCAGTTCCTAATAGTACTCGGTCGAGGGCTACGAATAAAGATTCACGACTTGATTGGTTGACCGTTGTCGTACTTCTGTTGGTACACTT
>8acb58b7-15e5-4e83-a964-c5fe66865a2b_Basecall_2D_000_2d Marta_PC_default_sample_id_1040_1_ch266_file501_strand_twodirections FAST5/downloads/pass/Marta_PC_default_sample_id_1040_1_ch266_file501_strand.fast5
GAACTTCCCCTCATCCCGCACGCCTGTAAGAAATTAAATTGGTCGGAATCCGTATCTAAAAGCGGTTCCCTCCTCGGATGACGCATGGCTTACGGTTTTCGTTATGGTTTGAGCTCAATCCTGCTTCCGTAGTCATACTGGGAGTGATAGGAGTAGAAGTCTACTGCTGTAAACCCTGGACTCTAACAAACAACGGGAGTTTAGGTGGTCGCGATATATGCAGGGGTTTGGCTATTTAAGTGATGGTATAATAAAAAATTAGATTGCCCCCCTAAAATTACTGGATACACCAGAGGACCTTAGGCACCGAAATAGTTATGTCGTCGTACGGGCTCCCGCCCGCGTAAGTCGAGGGTGAGACCGCGTTCGTAATGTGCCGAGCCGCCAGGCCGAGTAGTCATAGGTGCAGGAAGAACTATAGGCGAAAGAAGATATCAGAAGGCGAGTCGAAGTGGTTGTTACGTAGGGAGGACGTATGAGGGGCTCGCGGATTATTAAAGAGCAAGTCAGAGTTTCCGACAAGCTTGACTTGATGGGTATAACTATAAAGAAAATTATAACGAAAGCATGGCGGTCCGACAACAGGTTACATTGGTCATCGCCAGAAATTCCTCGTTACCACTCGGATGAGATGGAATATGTACGGCGTCACACCTGGGCTCCGGATTCCAAAGCTACGACTCTACACTCGCAGTTGTGCGGATGTTGACCAAGTTGTGACC
>a6548d6d-c0eb-45c7-81f5-15a92ba379d1_Basecall_2D_000_2d Marta_PC_default_sample_id_1040_1_ch67_file560_strand_twodirections FAST5/downloads/pass/Marta_PC_default_sample_id_1040_1_ch67_file560_strand.fast5
GAATATCCTGGCTGGTTAATGTATCGCCGGGCACGACATTAGCATGACCATTTGGACGTCTGATGTTGGAATGGCGGAGGCAGGCCAGGAGTGAAGATTCTCATGCTGGATCCCGAGCGTAAAGCGAGAGGAATCCTTTTAGGAGCAACTGGATCAGTTGTGTGTTAGACGCCCCATGCTTTCGTGGCTAATTTCTTTATAGGTTAACTAGATGCTAATGGCGGCGGCTTTGGAAATATGACTTGTGCCCTTGCATAATCCAGCATACCAGCCTTCCGCAGTATAACATAAGTCAACCTTCAATGCCGTTCTTTGCTTACGCCCGCGCCCCTCCATAGACCGAAGACGCAGCACAGGCCAGGCACGAGGCTCGATGGTTTACACGCCCTGCCGCAGCTATCCTCGCGATGAGAAGGATTGTATCTCCACTACATTTTTTAGTCCCGTTCTGGGACATCCTGGACTAATGTTAGGATGCGCTTTGATCAACCGCCCCCACTCGTAATGAACTCCCCGTAAGGTATGGAGCTCCACTGGCCAGTAGTTTTGTTGATCGATCCTCATCCCGAGTGGCTTCCTACCGACTCACTGACGCAATGGAGGGAATTGAGCTAAATCACAACGAACATGCATACCATTTTTCTTGATCCAGGAGAAGGGAGTGAGATTTGTACGGGTAATTTCAACATTGTCTTACCAGGCGAGTCCAATTCTGGTTGACGTTTGCCACTATAC
>f7779fa5-a4f5-43f8-8b7d-46dd71fd1b48_Basecall_2D_000_2d Marta_PC_default_sample_id_1040_1_ch452_file222_strand_twodirections FAST5/downloads/pass/Marta_PC_default_sample_id_1040_1_ch452_file222_strand.fast5
CGTTCTGTTGGTAAAATCTATATTATTAACAATCAAGGACGATGAAGTAGTCATTGACTTATTGCATGATATGACGCGATCACTGGGATCACGAGGTGTCATAGTCAGGACGAGTGACAATCGGGTAGGGATAATTAAGAAAGGTACGAGAGGTATTACGCCCTATATTCGTTCTGCCTACCCCATGCCCTTTGGTCGATGTTGATCCTCGTAGCATCTAATGTGACCCCTCTTGTCAGGAATGGTTGCTAGTGGCCTCCACGTGTACAACACATACCCTTCCCCTGGCTACTCTCCCGCCTTCGTAGCTGCTTCGCTTCGTTGATCGACGGGGTAGCATGAGAAGCAAGCGCTCTCCAGGCGGGCCGTATATTCCCTCTAGCAGCTATCTCCGAGTGCAAGGAGCTCTCGCGTTGTACCTAGCCCTCTGTTTACATCTGCGGTTCAATGGCGCTCATGTCCGCAGTGGATTCTGGTATCCCTAGACCATGGCTCCCGCTCCCCTGCTGGGCGCTCGCTCAGTGTTGTTTTGGGCTCCCGGGTCTCCTAGAGGCGCTGACGTCACCGGCTAGTAGATAGAGTGAAGAGAAGGAATCACTACATCCTCCGTACCCCAGGCTCGTAGAGCGTTACACTCACTGCGGCAAGAATGAGTTGTGAGCATAATTTAGTTTCTTGACAGGCAAGTCGTTGC
>5f71032d-c5c8-45e9-b7e2-51614ebc69ba_Basecall_2D_000_2d Marta_PC_default_sample_id_1040_1_ch175_file394_strand_twodirections FAST5/downloads/pass/Marta_PC_default_sample_id_1040_1_ch175_file394_strand.fast5
TTGTGCTCTGGTCTGCTGGGTACAAGCTTGACCATATCTTCGAATCGACGCTATTGGAATTAGCATCTTATTGAATCCCTAGGCCGCTCCCACGCAGCTCTGAGAAACCCAGGACTTTGATTCGCGGGAGTCCAATGGAGGAATATGGCAAGATCAGGCCAATTGTTACAGCCTCAGGGGTGCTTTTCGTTACCCTTTCTTTACCTGACTGCGTCTAATTGGGTGAGTTGGAAATGACTCTCCTACGTGCTTTGCTATATAGTCTCGCCTCCCGACTCAACAAGTCCGCTCCACTCGCCTACCATTAACTTCTCGCCACGTCGTCACCACCTCGCGCCCCTCTTCCAGGGTGAAGCAGGAGCAGAAATAAGATGTCTATATCGAACGGAGGTATCACCTAAGGCACTAGCGATCCACTCGCGTTGACTTAAGAGTCTCTCTTGCATAGCTCTGTGTCTTCAAGCGTGCACGCATATGCGTACCACCCACTGTCATATACAAACTCCGGCTAACCGAAAGCCGACCATTATTGTCTTAACCAAACTCAGCATGCACCGTGTAGTCTACTCCATCAACGCGTGCCGCGGGGCGCCGCAGGAATCCAGAGGCTACGACCGAAACAAGTTAATAATTATTTTCTCTTTACCCGAGCAGGAGGTGGAAGCAATCGCTATCAACACCTGTTGATGTTTATTTGACTAGTGGAATTGCTTTTATC
>ff6f65c1-35f2-4d1c-ae21-9fc93408c82a_Basecall_2D_000_2d Marta_PC_default_sample_id_1040_1_ch31_file184_strand_twodirections FAST5/downloads/pass/Marta_PC_default_sample_id_1040_1_ch31_file184_strand.fast5
GGAAGCAGGAGGTTCGGCCTGCCACCCGCCTGGTCAACAATCGACACTTTATCGAATCTATGCCGTCGGAACTGTAAGCACGAAAGTAGGGGATTGCCCATGATCCATTAGGCCTGTAAATCGCTACACAGGAATTCTCTTTAGGAGGACTCGGGATCATAGGTTGTTGTCCACTCGCGTTGCTTCGTCATAATTCTTTATAGTTACTCCGGTAGGTTTAAGTGCGGCTTGGAAATGATCGTTCGTCAAGCATTGGAGCGCGCTCACGTTGCTAAATACATAACAACAGCACGTCTCGTCATTTAGTTTCCTTACCACCTCTCGCCGTCGGGACTAACCCAGCAGCAAGAGTAAGCAACATCTGTTACCCTCCATAGGGACTATAACTTAGCCCATGAGGAGCCTCAGTTGACATACCGTCGCCTTCGATTAACGTATCGGCGGCTTCTAAGGGATTGATTCTTACCACTATAGATAAGTCAACATCCCCTGCTATATACTGCATACCCCAATGCGGTGTTGTTTAATCGCTAATCACCCGCCGATATTGCGGAGTCCTATTCTATCCTACTGACTAACTCAGAGAGTGACGAACAGAAGGAATTACTGGCGTACCTCCAGAGGATAGTAGGATAATGCTATACGCTTTTGCTTTGATGCGGGAGGAGTTGAGGGTTTAACATAGATTTGTACTTTAA
>1ace2523-269f-427b-bbfc-eb67e3426810_Basecall_2D_000_2d Marta_PC_default_sample_id_1040_1_ch3_file325_strand_twodirections FAST5/downloads/pass/Marta_PC_default_sample_id_1040_1_ch3_file325_strand.fast5
CGACTTCTCCCTGTAGGTATGCTTACAATTGCCTCGGACTACAATCGAAGGTTGTGATAGGCGATCGGGCCCTCATCTCCTCCTCTTTAGCAAATACGTGGTATCATCTTCCCTTTCTTGCTCTCTAACTCCTCTCTTTAGCACGCTGCTTACCCAGGCAACTATACACGCGAGCGCTAAGTGGCACAAAGTACTGAATATATGTATCGGGGGTGGAGGTTTACGTAGTAGCAGGAGATTTGACGGTAAGCTCATCTGATACTGAACCAAGATCCCCCGCTGCAGCAGGACTGCAGGAGGTGTCAATCCGCTCCTCAGGGTGCATACCATGCTCCGCCGGCGATAAACAGTTGAGCTCTTGCCTGCTCCTGCTTCTATGGAGAGGGTACGGCGGCGAGGAGACTGGAGGGTCGAAGGATTGATCTTTACCTTATAGGGGATATAGGTGTAACGGTAGGGTCGGGCAGTAGTCATGTCCAGTAAATAGACTACCACCATTATCCATCATAGGATGATAGGATTATAATAGAAACAACAATGACTAAATAGACGGTGTGACAATGTATGGTTACTCCTAAGAGAATGCGGGTCTACGGTTACATGAGGCCCGGCATCGACTTAGGCGAGTTCCACCTGCGTGGGGCTGGTTGCCAATACCAATAGGGTTGCAGCTCTTTACCTTTGTGTTACGTTGTCGC
>22d4bfad-43e7-403d-85d4-f6e1a47a9a2e_Basecall_2D_000_2d Marta_PC_default_sample_id_1040_1_ch305_file200_strand_twodirections FAST5/downloads/pass/Marta_PC_default_sample_id_1040_1_ch305_file200_strand.fast5
CGATTATCATATTATGTTAACATTACTACGATATTGGCATCGGTCCTATCGTGGAGTACGGCGGAAAGCCATCTAAGGAGTGTTAGAAAACGTCTCTTACGCGGGAGTCTCGATGATGGAGAATAGCGATACAGGAACGCGTGGCAGATTGTACGGTTTGAGCCCATGCTTGCTGTTAACATTCTTGTTAGCTCGTGGAGTGTAATCGGTGGGCCGTGGAAAACTACTAGTTCCTTACCACTGATGGAGCCCCAGATACCTCTTCCGATGGCTACCGACCGCTTCTGATCGCCGTTGGTTTGCGCCCTATGATGCGCTTCCGCCAGAGGGCGGAAGCAGCAGCAGGAGCCCACGCTATCCTTCTGAGCGGGCACTAGTACCCCCGCTCCGAGAGGCCCGATTACCATAGGCTTCTCAGTGCAGTGCTCTGTGTCTTGCTAATTATCGGGGGTGTAAACTTGACCCCACTATCTGCTACCTAATAACCCTGCCTATACACATATCAAATCTACCTAGAGTGGTTATTCACTTACCATCCATTACAGCATGTGGCTTCCCTATACCCATTCCGAGGAGATCGCGGCCGCACCAAACCCAGGCCGTAGTACGGTTATTAAAGCACCGAGAAAGGCATAACCACGAGTCTCTATAGAGTAACTATAATTTGACTACTTGTTAATCTATAAGCAAATTGGAGCGTTAGGTTTAAGAAGCCGTTATATCC
>aa09e7eb-cd52-414f-b23d-9b6c3df8840c_Basecall_2D_000_2d Marta_PC_default_sample_id_1040_1_ch341_file40_strand_twodirections FAST5/downloads/pass/Marta_PC_default_sample_id_1040_1_ch341_file40_strand.fast5
TGATCATGACTTGCTCTTGACAACAAATGATAAAGATATTGGAACCTTACTTATTATTTGCGACTTACGGGGGAGATATAGGAATTCTAACCCGGATTGCTTCAGCTGAGTTAGGTCAACCGAGGAATCTTTAGGAGATACGACCAAATCTATAATGTTGTTGTTAAAGCGGTATTTCAGTTAGCCCACTCGTCGTCAGTATACCAATAGGGTTACCGAGCGTGTTGGAAACTGACTTGTCCTACAGTCAATGGGCTTGGCACGAGATATAGCTGTCTTCCGATTTATAAACAACATAAGCTTCGTAACTTCTTCCCGCCTTCGTTACCATTAGCCTCACGCCCTACTCGGCTGGCACACCCAGATGAAGGGGGTACCATCTTCCACTAGCCACCCAAGCTGAGCCGTGAGAAGCTAGCAGTTGACATAACTATTCTCATTACTAGTCCACTGGTACCACATTTTAGGCGTACACTAATTCTTACCACCATCAGTCGACTACAGGACCCCTGCTATCCACAGGCACATCCCATTGTTGTGTTGATCAGTACTAATTACAGCAATACAGTGCCTACTCCTATGGCTCCCAGTACTCACGAAGCAGGCATTACTATTAACAGAGACCGAAATCATATGGCTAAGGGTTTCTTTGATCCGGAGCAGGAGGGAGATCAGATTCTGGACCAAACTTCGGTTTCTTAGCACGTTGGTTTTACATCTGTTAA
>1c3d113f-8e93-420f-aaa3-91c86491533d_Basecall_2D_000_2d Marta_PC_default_sample_id_1040_1_ch21_file460_strand_twodirections FAST5/downloads/pass/Marta_PC_default_sample_id_1040_1_ch21_file460_strand.fast5
GAGGTGTTATATCCTGGTTATCGGGCCCACAATCATAAGAGCTTGGAATCGTGGCTTATTATTCGAAACCAGCAGGCCTGGGGAGTGAAGATTCTACCAATTGCCGCCGGGTTAGTGGTCAACGAGGAAACTCTTTAAGGAACCAAATGCTAATTTGTTGTGCCTACACGCGGTACTTCTATGCTATAATTTTCTTCGTGTAGCCGATACGATTGGCAGCGTTGGAAACTGGACTTGTCCCTTAATAATTGGAGCTCACCAGGTCGCGCTTTCCACATTATAAAACAATAAGGCCTTCTGACTCTCTTCCATTCGACGAGGTTCTGTTTCTGCACTATAAAGCCGGCTGGAGGCACAGGATGAAGGAGGTTCGCGGCCACTAGCATAGATGCTACCGCATGCGAGAAGCTGAGTTGACATAACTATTTTCTCATTACATTTAGCTCGTATCATACACGTTGGCATTAATTTATCCACCATCATAAGTAGTAAACCGCGTGCTATCCACAGGCCAAGACTCTCATTGTTTGTTGATCAGGAGTAATTATCAGGATACTTTCTACCTCTCCTATCATCTCCCAGTATCCGCCGGAACAGGAATTGAGTAGATGACTACGACTGGAAACATGTCAGAGCCGTTCTTGTCATTAAGCAGGAGGGAGTCCCAATCTTCTATAACAACATATTTCCTTTTGATCTGAGTGGCAGTCTACGTTGAGTGTCG
>2f90a8e7-215a-4bc4-b037-f179a7e893e8_Basecall_2D_000_2d Marta_PC_default_sample_id_1040_1_ch310_file120_strand_twodirections FAST5/downloads/pass/Marta_PC_default_sample_id_1040_1_ch310_file120_strand.fast5
AACTTTCCTGGTGCTCCTTATTGCTCTGTGACCAAATCGCATAAATATTGGAACGCCTTTACTTAGGTCGTTGTTGAAATGTACCGCGCAGGGTACCTAGGAGAATGCCCGAGCCTGCATTCAAGCTGAGTTAGGTCAGAAGGAACTTCCTTAGGAGATGACCAAATCGACTAATGTATGTTGTCTCGACCGCGTTCCTTTCCGTTTATAATTTTCTTTATAGTCTACCACGAACCTGTGGCATTTGGAACTGATCGTCGGTTAGTCACGACTCGGAGCCTCTTTTACAGTATAGCCTCCCACGAGCACACGCCCGCTTCCGATTCTTCCTATTCTTTTCTCTTAGCCCGATAGCCTCCTCAATAAATGGTAGAAGCCCGGCGCTGGGACCTACTGGACTGTTTACCTCGCCGCTCGGATAGGGCTACATCTTACCCCATATGCAGGCAGGGCTCGGTCCACTGACTATTTCTCACTCATTACGCTTTATAGGTGTATCTAACCTGTGTCCACGAGATCCGGTCGTACCACCAGCCGTAAGGTGAACCCCCTGCTAACTGTGAATACGGATTCCCATTTGTTTGTTCTTACATCTACGATCCCCTAAGCATGTACTTCCTCACCTCCTAGTACTTCCCAGTGTACGCGCCCGGAATTGACACTTATACTGAGCCACAGAAACTAAACGTAAGTTACTTCTTGGTACTGTACCCACCGGAGGGGAGATCCATCCCTGACTGACAGCCATCTTTTGTGATTTTTTCTTATAGGTCGCGTCGAACTTCAGGTGAAAGCCGTAACCAAAAGAAAGATGTCCAGTATAGGATTATGCACACCGGGGTCAGTCGCCGCTGGAGGACTTAAAATGTCAGCATTCTGTCCAGGTATAGTAGTATGTAGATCCTTCGAAACCGGGGGAGATATACGAAGTCGGGAGGACCAGGGTCAATCGCTGGCAGTAGCCTGCAGCAAACAAATGCAAGTCTCAGGCCATTGTGATATAGCAGGGAGGATGTTGATACCGTAGATAAAGTAGAGACTTCGTGGGGCGGAGTCAGGCAACACACCAGCGAACCTGCAGAGGACGGGAGAGGTGACATTGGTGAGCTCGATTCGTGAGTACCAGGAGTGCGTAAGTGGGAGCATACAAAAGTCATCGTGGGATGCGGTGCTGCGCCCTGGGAGGAGCGAAGCTAGCGTAGAAAGAAGGATGAGTAGGAATTATAAGAAGCGGTAGGTCGTCTTATACATTGAGAAGAGGCTATCTCGGGAGTGCGAAGCGTACTAAAGGGAAGCGTCATTTTCAAAGCACCAATAGGGCAGTGGACGACTAAAGAAATCATAAGGGACGAAGCATCCTATAGCGACAACACGTGTCCACCGGTATCTCCTTTACATATATCTCCGGGAAGTTTACTTACCGGTTAGATGAAATACCAAGAATCGTGTGAAGGAGTTCCTAGTCGAGCCGGCGGGTATTTGTGAAATACAGGCACTTGTGCAAACCTGTCAATACAGTCTGTCCCCGTCACTGTCCTGTTTCGTGGGCTCTTGT
>d9e7de26-a624-4630-a980-57522dec62b9_Basecall_2D_000_2d Marta_PC_default_sample_id_1040_1_ch20_file262_strand_twodirections FAST5/downloads/pass/Marta_PC_default_sample_id_1040_1_ch20_file262_strand.fast5
TTTAAGTGCCGGCGAAGACCGATAAATACCAGATATGAAAAGGCGAGCGGGAGCGGTGGGGTAAACGTATGCAGCTCAGGCGAAATGGGAAGGCAGGTCTCCGCCCGCATCCGGAGTAGAGCACGAGGATCCCGATAAGAAGGAGACCGTTGAGGGAGGCCGAAATCGGAGTTGTATGCACGCCGAACCTTCGTAGATTTGGTCACTGTAACACCAATACAGCTTGGCCTTGAAATGACAATGTGCTTTAATAATTGGAGCTCTCCATATAGCTTTTCCACGAGTAACAACATAAGCTTCTGATTCTTTTCCACTTCTTTCTATTACGGCGCCCTCCTCAATAGTAGAATAGCATGGCTAGGACGAGATGAACTGTTATCGCCCGGACCTACGCCGCTACTGTAACTCATGCCGCCCAAACTACCGGTCTTAGCCTGGGACGTTACATTGTGCTTTGTCGATGGTTGGATTTTAGGATCGGATTTATATTACCACCATCACGTAATAAACCCCCTTACTATCTAATACCGACCGCGGTTGTTGGTCGATGATAGCAGTCAGCAGTATTCCACTCCCTATCACTCCCAGTACATAGCCGCATAGCAAGGAATTATACTATTAACGACCGAATACTTAATACGGTTCTCTTTGATGTGTAGAGCAGGAGGGGAGATCCAATTCGTAACATAACACCTGTTTGGTGGTTTTGGTTAGCTGAAAGTTGACGTTTTAGTTTAC
>94b549b4-74c5-4e47-bad3-6adac9447386_Basecall_2D_000_2d Marta_PC_default_sample_id_1040_1_ch366_file97_strand_twodirections FAST5/downloads/pass/Marta_PC_default_sample_id_1040_1_ch366_file97_strand.fast5
AGCGTGGTGTGAGTATGCTGGTCAACATAAAGAACCCGGAAGCTCTTACGAGTAGTTGTAACGTGGTTGATTAGAGATCATGAAATGCGAGGGATCCCCCCATCTGCACGTCGAGGCTACCGTATAAATCTACGAGGAATCCTTTGGCAATAAGTAGGGTTTGTTAAGAGCCACGAGAATCAGTTCATGCTTTTCTCTTTACGGTGAATGTAGAGTTATACAAGAAGGTTTGGAATATGTTGAGTTAAACGATTGGAATAAGCGCCCATCTAAGTCTTCCCTAATAAAATAAGAGCACTTCATCCTTCTATGCGCGGTTTTTCCCTCTTACCAGGGGCTTCCGATAATACCCAGCAGGATTAGAGGCAACAGTCGTTACCATAGGACGCGAAAGGGCTCTTACGCCCGAGATCGAGAGCCCAGTTACGCTCGTTGGAACGATTAACCCTGGGGTTTGCGTAGAACCTGTTCTTACTCCCAATATCCTGCTCAATGAACCTTGGAGATAGCCTAACTCCGTTGTTCTTGAGTACCCCAGTCACGACGAATGGTTGCTCTAAGGTATGTAAGGTACGCATCAACCGCCTGAGGGAATCCTACCTACTTAACGATGAAACAAATTAGGTGGCCGTTATTCTGCGCAAGGAAGGGAAATCTACATTTAGCCTCCTCATGGTTTTTACGTTGTTGATCCACCGGGGAAGACATTCACTCGTTCTGTTGAATGTTTCTTACCC
>98a7e4a3-0aa7-4886-afac-2cba338e2860_Basecall_2D_000_2d Marta_PC_default_sample_id_1040_1_ch374_file36_strand_twodirections FAST5/downloads/pass/Marta_PC_default_sample_id_1040_1_ch374_file36_strand.fast5
GACTTCTGATATATATCCTTAATTGCTCGACCAAATGAGAACCAAGGACATAACATAGACAACAGGCACTGAATCCCCAGACACTGCAAACAACAGCATAAATACAAAAGCACGGCCAACAGGCTCTGTGCTGTTGTGTCCATTGTCGTATTGTTGCTCCTTCCGACCCCTTCATCTCCCCCTGCCATGCTAAGAGGTGAGCGGCATCTTAATACCCTTGTACTTGAAAACGGTGCTGCTATTTATCTCTCTACAATGAGACTACAGGTCTGCATTGAAGAATTGATGGATGTTAGAGCAAAGTCCAGTCAATAGTACCCCATTTGGGGCCAGGGATGCAAGTCTTCTCCGCAGTAACGGTTTGGCACTGGTCTAACGGTGTTGTAGCGCAGTTCGTGTATTCGTAAGGC
>b6241c0a-847b-4b71-a0ed-6c266fa600c0_Basecall_2D_000_2d Marta_PC_default_sample_id_1040_1_ch500_file196_strand_twodirections FAST5/downloads/pass/Marta_PC_default_sample_id_1040_1_ch500_file196_strand.fast5
TAAATGATAATCGGGTCAACATCAGAAGATATTGAAGCGTGATATTATTTGGCAAGCTTACGAGACTAGAAACCCCCATACTTGGGGTTGAACGACCGTAATACGCGAGGAGACCTTCAAGAATGGGATACGCGGGTGGTTGTTACACCACCTCGCAGTAGTTCAGTCGGATTGTCGTCTCTAGTTATCTACCATCGGGCTTAGAAGTTGCTTAGGAATACTGATGTGCGTTAAGTTTTGGAGGCGCCTACGTCCTAATACAGCACCCACCTTCTGATTTCTTCCCTATGCTTTGCTCCACCCACCTAGCCTCGGGGTTAGAGGCACGCCGGGCAGGCATGAACGTTACGCTAGCGGCCTGACTAGCCCATGCAGGAGCCTCAGGTCACCACGCTTTCGATGGCGTCATATCTGAGCGTTGCACTAGGCAATTGATTTATCAAGAGTAATGATAAAACCCCCGGGCCATATGGCAAGCCCAAACTCCGATGTTTGTGCTGAATACCATCCGGAGTACATTACTACTAGGCTCCACCCATCTCTAAGAGGAAGTAATAATCGGGGATAATCATACCATTATTTGACAGTAAGGAGAAGATTACAGGCTTCTTGAGCACTAACGTTGACGGTTCTGTACCACAGGCGCGTGGCTTTGGTTTAATAAATGTTGGTTATAGAT
>b16c9d82-fac8-4278-b3f8-a0f80ec7cfbb_Basecall_2D_000_2d Marta_PC_default_sample_id_1040_1_ch338_file31_strand_twodirections FAST5/downloads/pass/Marta_PC_default_sample_id_1040_1_ch338_file31_strand.fast5
GCAGTATTTCTGACTCTCTTATTAGTGTCTAATAAATATAACAGGGTCCCATAGTTGTATCGCGTCGTGCCTATCTCCTGCTGGGTCGCAGACTAGGCTTAAGCGTTGCTTTGGTTGGCTCTGACTCCTTCGTGCTGACTGGCCCGAGTAGGAGTAACGAACCGCGTAATGGGCTGACGTAATCAAAACAATAATGCCCGTACTGTGATAGCAGGAGGTTTGCTATCAGCATAGTGGTATAAATCCGATCCTAAGATCTATAACATAATATAAATGCACACGACTGAATAGGGAGCGTACCTTCTTCATCCGAGCCTGCGGCCCATTGGCCCATCAAACCATAGGCGTATTCGTAATCTTCGGCCCCTGCTTCACCTTGAGGAAGAGGGTGAGTAGAAGAAGTGGCGGAATCGAAGACATGTAGTTGTTAGCCGATCTGAAGGGAGGCCTAGCCCCAACAGTGACTACCCAAGTCATTCCACGCCCAATGTAGTAGTATTGATACTACGAAGACATTAACGAACTACCATCTCCGTGACAAAGGGTCAGTCTGGTCATCTCCCTAAGAGTTCCGTGTATAGATAGCAGCTGTAGCAAATACAATACTTAGGATTCGGGGTCGCGTAGGCCGGTCATGCTAACAATAAAGATTCAAACTGCTCGTGTTATACCGTCGTGTCCATCTTGTTGACAGATAGCTTATA
>ab900be0-705c-486a-a4c6-bd4f05b464f3_Basecall_2D_000_2d Marta_PC_default_sample_id_1040_1_ch315_file481_strand_twodirections FAST5/downloads/pass/Marta_PC_default_sample_id_1040_1_ch315_file481_strand.fast5
TTTTCTTGATCATACTCGTCAACAAATTATAACAGTACAGATGCGGAACCTTTACTTATCTTCGCGAATAGGGCTACAGGAGATAGGAATCTAAGAGTATTCTTGGTCCCATAGCCCCATTGGAACCTGAGAGGTATAAGGATGCTAGGATACAGATCTACAATGTTGGTCGATAGAACCCTGTTTGCTTCTATAATTTTGCGTGAGTCGTTAAGGTGCCCTATTATAACCCTTTAGGGAAACTGACTGGCGTCATGCCTTAATGCACTCACCCAGATATAGCCTCCACGTCGAATAATATAAGGCCTGCGGATTCTGATATTTAGCCCCCACTATTCGTCCTCTCGCGCCCCATAGATTGCAAACGAGGCAGCAAGGGGATGAGACTGTTATGCCCGGTGGCCCATAATCGCGGGTGAGAAAGCCGCCCGTGACATAACCATCTTCTCTTTGCATTGAGCTGTCTTCAATCTTAGGCAGTAATTGGCGCTTATCCACTATACGATACTACGCTCCTGGCGGGTATACAATATACGCATTATTTGTTTGATACCATCCATTACAGCAGTCTTATTCCACTCATTCGGCATTTTCCACGCGGAAGGTCACGACTAACAGACTGAAACATTAAGTACTCGCCTGTTTGGTTGACCAGGAGGTGGCGATAAGGAGATCTATAAAACTGGGCGCCTATTTATGTTTATTAACATAACCAGTCGATAGTTC
>24023352-1909-4245-9778-11340dce5f34_Basecall_2D_000_2d Marta_PC_default_sample_id_1040_1_ch184_file378_strand_twodirections FAST5/downloads/pass/Marta_PC_default_sample_id_1040_1_ch184_file378_strand.fast5
GCCCATAGCTCCGGAGGCAGACAAAGAGGAGGAAGCACCACTTCGAATGCTTTACTTGGTTGGTTTGGAACTATAGCCGGAGGGGATAGTAGGAACCCTAAGGAGTTTCTTATTCGGCTCACGAACATGACTGGGGAAAACTGCCGGGAGATGTAATATCTACAATGTTGTTGTTACAGCCCATGCTTCATTAATTTCTTTATAGTCATGCCCTTACCTAATTGGTGGCTTTGGAAACTGACTAGTTCCTTTAATGAACCGCGCTCGAGATATAGCCTTCCACGTATAAATACAGGCTATTCTGACTTCTACCACCTCTTCAAGGTTTTCACTAGCCTCTTCCATAATATGAAAGCAGGAGCAGGCACGAAGATCACTGTTGCTCCCTGAGTCGCGAGCTAACTTACCCGGCAGGAGCCTTGCGATTACCAGGACCATTTTCTCTTTGCATTTAGCTGGTGTGTGCACTTGGTGAAGAGATTAGTTATTACACACTTATTAATAAAACCTCCTGCTATATCACAATATTAAAGCTCCCATGCTTTGTTGTGATCAAGTACTCATTACAGCAGTTGCTTTTACTCCATCAGCCAGTTCTGAAGCAGGGAACTACCATACTACCCGACCAACGAACACTTAATACTATTTCTTGCACCGAATATAGGGGATAACCCAGTAACAAGTGGGGCCGTCGTTGGGTTTTTGACCATAAAGGCTTTGCTAGCCTTTC
>458599cf-cf82-4622-9be2-483fdf8590eb_Basecall_2D_000_2d Marta_PC_default_sample_id_1040_1_ch481_file294_strand_twodirections FAST5/downloads/pass/Marta_PC_default_sample_id_1040_1_ch481_file294_strand.fast5
GGAGTTATGCTCTGTGACAATGAGCGACCAGGATCGAAGCGTGATGGCTTATTTGAGACTGCACTAGGGATAGTAGGGAATGGGGCCCCCACATATTCTGATGCGGGGTTGAATGGTCAACCAGAAGCCCTTTAGGAAATGACACAGATGGGACTGTTGTTATTGCACCATGCTTCGTTACATTCTGGTCATAATAAGGCGTACTCTTATGCTTGTCAGGAAATACGTTGCCCCTTAATAACTGATCGAGCCATACCACCTTCCAAGCTACGACCAAGTCTGGGCTTCGATTTTCTACCACTCTCGCGCCTTCTCATATAGGCGACTACAGAAGCAGGCACAGGGCCGACTGTTTATCCACGCGGGCACTGATCGCGGTGAGAAGCTACAGGTTATCGCCGACCACTGTTTCCACTAAGTCGCTATGGTGCGGTTGCTAAGGGGCGATTAATTATCCACTATTATGCTACTAAACCCCGCTATATCCCAATGGAGTGAAATCTTCTTGTATTCTTAATGCCGGGCGCGAGTTAGTCAACGGATGAGGCGCTCCCCACTCCGGAGGATGCTCACGAGAGAGGACCACTGACACCATATGAAGAGTATATGCGATGACATAGTGTCATGTTACTGCGGAGATAAGAAGCGTCGTCGATAGGGTTTACGTCGTAACATAAACAGTCGTTGGTCTCC
>3748e08c-56e2-4bc9-ad60-2532be7b864a_Basecall_2D_000_2d Marta_PC_default_sample_id_1040_1_ch286_file234_strand_twodirections FAST5/downloads/pass/Marta_PC_default_sample_id_1040_1_ch286_file234_strand.fast5
GAAATGTTATCTCCTGCTCCCGCTACTTGCCTGGTCTAACATGGACAGATTACGGAACCCCTTTACTGTATTATTTGCATGGCTCACTCACTCAGCGGATGAATTCCCCGGTATTCTTGTATTCCATATGAACGCTGACTCAGGAACTCTTAGGAGAGATGACCAGATCACACGGCTTGTTGTTGCACCGCGTTTCATGGTTATGTATAATTTCTTTATAGTCTATTCCTATTATGACATGCTGTTGGAAATGGACCGGTGTTCCTTCTGTACGACTTCTACGACCCCCAGATATAGCCTTCCCACAATCTCTGGGACCTCACCTTCTCCTGACTTCGCCTTCTTTTCTACTACTACCTCCTCTTCCACCTTTAGAAGGCAGCCGCAGCAGGCACAGGATACTGACTGTTATCTACTCGCCTAGTGCATAGCATCCCCGCTGCAGGCACCTCCGCATTGACATATAACCATTTTCTCTTTGCATTTAGCTGGTGTCTTCTGAACTCTTAGGGGATCGACTTTACCACTATTGATGTAATATAAAGACTCTCTCCTGGCTAACTCAAAGATGAAAACTCCGATTATTTGTTGATCAGGCCATGCCAGCAGTCTGATTCTACTCCCTATCACTCCCAGTCCGCATAGCAGGAGTCAGACTACTAACGACTGGACAGAAACGTAATCACTATTTCTTTGTTGACCCAAGAAGGCAGCCGAGTGTGATAGACTCCTACCTATCTTTAAATATTTTTTCTTACCTCACTCGACGATGTCTATAACCACTATCTAAGACCAAAGAATTATTTACAGAATCCGCATCGCCTCTCGTCGCTGGATCAAAGAAAGTGCGTTTGAATTATTCATAGGTAAGTATAGGGTGACGGGGCGTGCTGTGAGGTCATCGGGGATGATAGGAAGGAGAACCATTGGTGCTTACGAGTACTTACGACAACAAGCGGCGGTTAGATGAGATCCGCATGGGGGGCAGTTTATAGGTCGACTACTGTCGGTACAATAAATATCAGATCCGTGAGCAAAAGTCGTAGGACCCAGCGGAACTTGGACCCGAGAGAAAGATTATTTGTGAAGGATTGCTGCGGGTACGAAGGGGTTACAGTAGAGGCCCGGGCAGAGGTAAACAGTTCAGTGCGGTGCGGCCGGGTCCCTTTGTGCTGCAGGGGGAAGGTATAGGTAATAGAGAAAAGATGGAAGGAGAAAGTCAGAAGTGGTCTTTGGCTCACACAGGGAAAGAGGTATGGGCTCGCCACGAGTTAGTCAACAAAGGGACACCCAGATGCACGTCCGAGATAAGGATGTGGCTTGATAACTATAAAGAAATGATAACAACGAAAGCAGGCGTAGCTAACAAACAACAGTGTCACCGGTTATTAGTAAAAGAGTTCCTTGTAGATTTAACGGTTGTCCCGTCGGAAATAAGGAACCTTAGAGGATTCCCATAATTCTCGCTGAATTTAGAAAAATAATAAGTAAAGGCCCGTTGCAAATATATCTGTCGACCCGTGCATTTGATGTTTCT
>0c4c2a3b-93e3-4994-a7bc-d9ac77879076_Basecall_2D_000_2d Marta_PC_default_sample_id_1040_1_ch223_file125_strand_twodirections FAST5/downloads/pass/Marta_PC_default_sample_id_1040_1_ch223_file125_strand.fast5
GTTCTGCTTACTTCAAGCCATGCCTAAAATTCTTGCACGCGAATGTGCCCCTGATCTCCCCCTCCTTGCTCAAATTAAAGAAAGTGATAAGAGTGCTGGTTTTTAGTTAATTAGCTATCAATCCTCATCCTGCTTAGTACTGGGCATGATAGGAATAGAAATACTTAGTGGATGCTTATAACGTAAAGACCGCTCGGGCAATTGATATTGCAAGCGAGGCGTGCTTAATGGTGGGTAACTACGGATCGTCTCCCACGGGTTAATACCATTAGGGCACAATCATGGAAAATAGTGTCGTCGGCACCTCGCTCCTGCAGCCCCACGTCTCTAATCGGGCGGGACCAGTTTCGGCTCTTCGCCAGCCCGGGCTTCTACTATTGAGGAGGGGCTGGGCGTAATAGAAGAAGCGGAAGTCAGAAATGTTGTTTACGTTATCGCGGAAGCGGCTCTGGCCATGCGGATCCGATCTAAAGGTTACGTTCACGCTCGCCACGTGATGGGGATTATGATAAGAAAAATGCTATAACGCAGGCACTGGTAGTTAACAAATCACACGTTATTGGTATCTCCAAAGAGTTCCTCGTTATCATGGGCTATGCAAACCGATAACATTAGGGCATTCGTATGCCTGTAATAAGTTCAAATACGTCAGTAAGGGTTCCGGACTTTATATTTGTTGACCACGTCTTCTGTTGTTTCTT
>b66715a0-2bb8-4b6f-9418-16f9affed10b_Basecall_2D_000_2d Marta_PC_default_sample_id_1040_1_ch208_file557_strand_twodirections FAST5/downloads/pass/Marta_PC_default_sample_id_1040_1_ch208_file557_strand.fast5
GCGTCTGTTACTCTATAACAAATTGGGTCAGAACCCACATATGTGGAACGCTAGTTGCGTATGAGTCTTGTTAACGAGCTTACGAGGAATATGAGGGAATGCCTAGAACTATATTTGTATTCAAGGATGGAGTCTAATGGACCGAGGAATTCGTCTGGAAGTATACTCAAGAAACTTATCACGTGTTGTGTGTTAACGCACTCCCGCGTGCTTGACCCTTCTCTTTATATAGGTCACCCAACGGTGAACTTATGGCTTGGGAAACTGAATGTGCGTGAAGATTACGCTCCCCAGACTACATGTTTCAAGGTTAAACAACACCATTCTGACTTCTCTCCAGCCTTCTTGTTCTATCATAGCCTTCCCTGCAAGCGAGGGAGCAGAAGGACTGTGTTGCATAGGATGAGACATCCACCCCGGGCCCGAAGAAGGGCGTACGCCCTCGCTTCAGCACTCCTGCCAGTCGACGACCTTACCATTTGCTAAGGATGCTGGTCCTTATCGCCCACACATGCTGTAGACATGACCTAGATGAATCAGCATGACATAACGCCTGAGTCGTTGGTGAACACTAAATCGGCCCGATGGTCGGCCATCGGGAGATGGCAGCATAGCAGAGGGATGCCTTCCTCACTTCTCCGAGCGAAGCTGCATACGACATTGGTTGATTGATGTACAGAAAGAACAGGAATCCAGTCACTATCTCCGGCATATTTGACGTTGTGTTGATCGCTAAAGGACTAGTAGGATTTAGTATTTGACTGTTTGGTACACTCTGC
>b734f969-1e1a-41ca-a501-549db437a189_Basecall_2D_000_2d Marta_PC_default_sample_id_1040_1_ch279_file138_strand_twodirections FAST5/downloads/pass/Marta_PC_default_sample_id_1040_1_ch279_file138_strand.fast5
GGAACAGTGGGTGCTCTCCGGGCCGCCATATCCAGGCTTGCTGGTAAACCGTTGAATACCAGGGGACTGGCTACCTAGGAATAGCCGCGACCTTGAACCCTGCACTACTCGAGCCCGAGTACGGGGAGGATAGTTGACTTCTAGGGAGATAACAGTACAATGGTTGATTGTGAGGACCCCATGCTTTCGTTAGATTTGCGTAGGCTGCATGCTTACTGGCTTGCGAACTACTTGTCCCTTTAATACTGAATGAGATATAGATTCTAAGATCAGACAAAAGTCTGCACTTCTGGTTTTCTGGCCTACCACCTTGCGCAGGCGGGAGGCACACGACCGGTCTGGGCAGTGTATCGAAGCTATGAGCCGATCACCGGAGGCCCGTTGGGTAGAGCGTCAAGCATATTCTCACCTAATATGGTGCCGTCAGGGGATCACCTTATCAGATGGTTTAATAATGCCCCCATAGCGTAAGAACTACCGGCTTGGTTTGGTTGATGAGTATTAATAGTCAGAGTGATTACTCCACTCCTCCGACCTCCTAGAGCGGAATTACTAAAGCCGATGACTAAATACGGAGAAACATAAGTAAGTTGTCTTCTTACCGCTAAGAGGGGAGCGGTCCCAATGCATAAAGTGTCCATTTGGTGAGCGGCAGTCACTGCTTTCT
>13a27f40-fa20-4368-957d-449a7c3c8ced_Basecall_2D_000_2d Marta_PC_default_sample_id_1040_1_ch454_file282_strand_twodirections FAST5/downloads/pass/Marta_PC_default_sample_id_1040_1_ch454_file282_strand.fast5
TAACGGCCCTCTTAGATGTATCGCGCCCAACCGGCCATAACATACTTGGAATCTACGGTTAGCTGACTTATGCAACGGCACAGGTAGGAACTGCCTAAGGCTTCTGATGCACTAGTATATAGGTAACGAGGCATGCCTAGTAACCAAAGGATCATATAGTAGGAAAAACGCGTATCTACCCGTGTGCCATAGAAACCTCGTCATTTGACGGTTGGTCAATCAGTAATCGGTGGGCCGTGGAAATAACGGCGTGGACGTCAATAGCTCAGACACAGTAGCTTTCCAAGTATAAAACAACCATTGCTCTATTCGCTTCTTCGGCTATACCACCTTCCGCATATGGCAACCAAGAGGGGCCCGCAGAAGGAATCATATGTGCTCCTCAGTGTGTGACTAGCGACATATCTACGATCCAGAGAGACATACGATTCGGATAGGATTTCCTTGCGTCTAACTTGTCTTCAAACCTTAGGGGGATCACGATATTACTCCCCTATGCTTAATATAAAGCCTCGTAGACTCCACAATACCACGCCGACTCGCGTGATTGTTGTGATGAACGATCGAATCTTTATGTTCCTATGACGCCTATACCCATTGGAGCGGAAGTGAGATGACGACAACACCGACCGAAGTCGAACCGCTCACTTTTCTTGTGACGCGAGCAGGAGGGTGGAAGAGTAGGATCTCCCATCGACACCTCGATTTGTACAGTTTTGATCGCCCGGCGTACGTTGCTGTTATAGTAGTTC
>6c1a279e-69f8-44fa-af50-401f4db9b9e7_Basecall_2D_000_2d Marta_PC_default_sample_id_1040_1_ch249_file159_strand_twodirections FAST5/downloads/pass/Marta_PC_default_sample_id_1040_1_ch249_file159_strand.fast5
TTTCTGTTGCTCAGTGACTGCTGGTCAAACATGCTAAAGATTGGAACCGGTCTTACTTAAGTTTGGGATTGAGGATCATAGTAGGAACTGCCTAAGGTTTCTCATTCAAGCTGGGTTAGTCAACGGAGGAATCCTTTTAGGAGAATAACCGGGCTAATGTTGTTGTTAAAGCCCATGCTTTCGTTATACTTCTTTATAGTATTGACTACCGTAAGGCCTGCGGCTTGGAAACTGAATGTCGGTGCATAATGCGACTCCGATAGCTTTCCCACGTATAAACAAAGATTCAACCCTTCTTCCATCTTCTGGTTTTCAGTACTACCCTCCTCAATAGATAATTGCAGCGAGGTGGCACAGGCATGAATTTGGTACTCGCCACTAGCATAATAGTATACGAGTCCGGAGCCTCAGTTGACATAACTATTTTCTGAGTCAGTCCACCCTGGTGGCTCAAGATTTGCGCGGAATTAATTTTATTACACCATCAGGCTTAATAAACCCATCCCTATATCCCAATACCACGCCTTGGATGTTTGTTTGCGGCCGAGTCGACGATCAGCAGTACTTCTACTCCCTATCACTCCCGATGGCCCCGACACTAGGAAGTAGACCTACGTAAAGCCGGAACATAAGGATGCTCCCCTTTATTTGATCCAGCAGGAGGGGAGAGTGCATTCTCTGGACCAACATCTTTTGATTTTGAGAGTCGCACAGGCGGTCGACAGTTCAGTGTTT
>9d1fb4f2-076e-4da6-824e-749df8335d2a_Basecall_2D_000_2d Marta_PC_default_sample_id_1040_1_ch98_file368_strand_twodirections FAST5/downloads/pass/Marta_PC_default_sample_id_1040_1_ch98_file368_strand.fast5
GACTCTGTTGCTTATACTTGCGCTTAGACAATGACTTGGAACCCTTACTTATTATTTGGGATCTACCCGGAGATAGTAGGGAATGCCCCACAGGTATTCTCATTCAAGGTAGCTTAGGTCAACGGAGGAATCTCCGTCTTAGGAGATGACCAAATCTATAATGGTCCACTACACGCGTTCGTCGTGCCGCTAATTTTCTGTCAGTATACCAATACAATTGGCGGCTTTGGAAATGGCGTCGGTAATAATTGGAGCCAGAGATATAGCTTCCACGGTATAAACAAAGCCATTTCTGATGCTTCCATTCTTTTCTACCTTACTACTAGCTCCCCTCAACATGGCGGCGAGGACTGCGAGGGGGCAGCCGATTCTACTCGCCTACTAGCAACTTACGCCCCCCGGGCACCCAGCCTCGTTGACATAATTTAGTCTGCATTTAAGCTCTTATCATTAATTTAGCTAAGGCAAGTCCATTATCTACATGATGAACTACGACTCCGCGTAGACTCCGGCATATGACGAAACTCCATCGTTGTTGATCAGTATACGATCTAAGCAGGCTTCTACTCCTATCAGCCCCGATGGCCGAAGGCATGTGATAGGTTAAGACCGACCGAGCACTATTAGTACATTTTCCGTCATGCTAAGAGGGAGGGGAGATGCAATTCTATAACAGCAATGTTTACATTGTCTGTACAGGCACAGTCGACATACGGTTCTT
>cf9bd1a1-765b-4c6f-8eb1-e52fb1912805_Basecall_2D_000_2d Marta_PC_default_sample_id_1040_1_ch305_file546_strand_twodirections FAST5/downloads/pass/Marta_PC_default_sample_id_1040_1_ch305_file546_strand.fast5
GGAACGTCGGGCCTCTTCAGAACGCCTAACCGCCTAGATGTTTCAAAATTCAAAGGAGAATTGGATCTCCCCTCCTGCTGGATCAAAGAAAGTGGTTAATGTTTCGGTCTGTTAATAGTATAGTAGATTCCTGCTCCGTACTGCGAGTATTGGAGGTAGAAGTAATTAGCACTTAATGATAAACAAAGATCTATTAGGCTTGGAGTCCTTACCCAGCCCCACCCGATGCTTAATGGTGGTAATAAATTAATTGCCCCTAAATTAAGTAATACCCATACGGTAATGAGAAGTAGTTATGTCTACTGAGGCTCCTGCATGGGGGTCATTAGTGCCCCATAGGGCTGAAGTTCATCCTGTGCCAGCCCCTGCGCTTCCACTTGAGGAGCTAGTAGTAGTAAGAGAAGAAGGTGGAAGCAGTCAGAAGCTTATGTTGTTACGTGGAAGCCTATATCTGCACCTCTCCAATTATTACACGGGAAGTCAGCTTCCACGCCGCCAATTATGAATGGTAACTATAAAGAAAATTATGACTGGAAAGCATCTAGTTGTAACAACAACACTTATAGATTTGGGTTACTCCAAAAGGATTCTAGATACTCACGTTGACCGACCAAATACTTGGAACCATCCATATTAGGGCAGAGTTCGGACCACACTGACCATTAGCTCAAGTTCAGGGCTACTAGTAAGAGTTTAATATTTGCTCTGTTGTGT
>17bfd836-7cab-4329-8766-20e2a3ab4cab_Basecall_2D_000_2d Marta_PC_default_sample_id_1040_1_ch293_file122_strand_twodirections FAST5/downloads/pass/Marta_PC_default_sample_id_1040_1_ch293_file122_strand.fast5
GGAATCACTCTGAGCTTACTCTCAACAATCATAAGATATTGGAACCCTTTACTTATATTATTTGAGAATAGGCCCGAGGGATAGTAGGAATGCCCCGAAGTATTCCGATCCATATGATCTAAATCGTAGCAAGGAACTCTCTATGGGCGATATCACAGATCTACAATGTTGTTGTTACAGCCAGGATGCTTTCGTTAGATCTGTCGTCAGTCATGCCTATTATAATTGGTGGCTGTGCAAACTACGTTCTTTAATAATGCCAGGCGAAAATATAGCCTTCCCACGTATAAAATAATATAAGCTTCTGATTGCTCCACCATTCTTTCACTACCACTAGCTTCCATAGGTGAAGGGAGCAGCAGAGCAGAAACTGATATTATCCACAGTAGCAGCTAATATCACCCCATGCAGGAGGCCTACCAGTGCTAACCATTTTCTTGCATTTAGCTCTGTGTCTTGCGTACAGGCAGTCAATTATCACCATTATTAGACCTACAGTAACTCCTGCTATATCACAATACCCAAGACTCAGTATTTGTTGATGAGTACTCATTACAGCATGTCGGTTACTCCTATCATCCTATAGCGTGCCCGACAGGAATTACCAGGACTACTAACAGACCGAAGCATCGGTATCAGGCTTCTTTGACCCAGCAGCAGGCGACCCAATCCTATATCAACATCTTCAACTTTGAGGCCGGCATAGTCACTACGTTTAGTTTGGTAT
>3389ca14-1bd5-4540-a1ad-3ea6e9663cdf_Basecall_2D_000_2d Marta_PC_default_sample_id_1040_1_ch126_file367_strand_twodirections FAST5/downloads/pass/Marta_PC_default_sample_id_1040_1_ch126_file367_strand.fast5
GAAATATCCTCCTATTGCATCTGCCTAACAGGCACGATTGCAGTAGAAGTCCTTAATCGTGTATCGAGTATCTGACGCGGAATACTCAGGGAACTCCTGGTGGGACCCATACTTCTGATGCGAGCTGAAATGAGTAACCAGGAACTCTTTAGGAAATGACCAGAACCCCTTTGTTACAGCGCAGTGGCTTTGGTCATGCCGCTTCGCTGTTGGTCTAACCTGGGAGTTCCTTACTGACTCGTGTAGGGAGGGTGACGGATCTTTACTCCTTTAAGCAGCCTTACCATAGCGGCGCCTTTCCAAGAACTATAAATAAGCCCGCTTCTGACTTCACCATTTTCTTTTCAGGTACCCACCCCTCGCCTTAAGCTAGAAGCACCCAGGAGATTGAAACCCAAGCAATGAGTGTTCTCGCGATGGCATAATGGGAGTTGCAGGAGGCCCCGCGTATGACATAATGTTTGCCCTTCACGCTGGTGTATTCACATCTTGTCTCGGAGATCAATGCTTACCATTATTACTAAGATAGAATCCTCGCTCCCCAAGCGACTCCATTATTCTTGATGAGATCACTCAGTGGAGCGATCGTGCTCCCTATCACTCCCTAGAGTACGCCCCAGCAGGAATCTACCAGCCTTAACAAAGACGAAAGCCAAGCTTCTTGCGAAGAAGGTATGAAAGCAATTTACACGACTCCTATTTGACTGTTGTTGTGATCTCAGGCAAAGTTTGACGTCGTCTCTGGTTTATCCTCTGCC
>1b3bb233-01b3-4528-bd85-9316688727e0_Basecall_2D_000_2d Marta_PC_default_sample_id_1040_1_ch471_file183_strand_twodirections FAST5/downloads/pass/Marta_PC_default_sample_id_1040_1_ch471_file183_strand.fast5
GAACGAAAGCACTCCAGGCGAAGGCTGGAGAGGCGAAGGAGAAAATGAACCAGGCATGGAGGCGAAAAGGGGTTCCCTCCCGAAGGCAAGGAATAAAGCCATTAAGCCCTAGTCACAGTAGTTATAATCTCCTCCGCCGCCTTAGAATCTCTCAGGCTCAGGGATAGAAGGCATCCACGTAGGTGAATCGACTAAACGAAGCAGGGAGTTAGTAGGTACTGTACTATCGCAGCCGAGGAGCAGGTTTGGCGCTGAACATACAACACTCACGGTGGAACTTATCTACCAAGGGTCTGGGTGAACTCGCAGCGAGAAAGTATGGGGGAGGACGGTATGTCATTCCGCACATGGCTGCCCGTAACATAGATGTGATACGGTATCCCCTCGGCCTTCATGGGTCCAGGTCGCCCTAGTATTTACGTGAAGACGCGCACGACCGTAAGGCGCCGAGCTCCCGTAGAATGTATGTCTTTGTTTGAAGTCGGGAAACTCTCGGACCTATCTGACGGACAATGGGTCCACTCCTCGGATCGTTTTGGGACCTAGCATGTGGTGACGTGTAGTGACTGGACACATTGTAACGAAGCCCGGCTCGACACTGACATATTTATAGACCCTCTGGTCGGTCTTCCTGACAGGCTTCCTTTGTAGACTCCTGATTCGTCCGACTTTAATTTAGCCATTCTATGTATAGTCGGTGGTGAATTCAAATAATACGTTTATAAACTTTACTGTTGTACGTTCTTGTTCCGTTTGTAAGTCATCTTCT
>ba6701b8-9cbb-4c8b-ae1f-3038a95dbd21_Basecall_2D_000_2d Marta_PC_default_sample_id_1040_1_ch109_file229_strand_twodirections FAST5/downloads/pass/Marta_PC_default_sample_id_1040_1_ch109_file229_strand.fast5
ATCTTCTGCTCTCTGATGCTCTGCACGCTCGATAAAATCAAAAGATGTTGGTTAGAATTCAATCTCCCCTCCTGATAAAGTAAAGGGGAGTACTTAATTTCGTGGTTGCTGAGTAGTAGATTCCTCTGCCTTGAACCTCCAGGTACCCCATATAGATCATGCTGATGCAACTATCGTAAAAACAACATGGAGTGCTGAGTCGCGATAGCAGGGGTTTAGTGATACTGTGGTAGACCAGTACCCTTGACAGAACTGACTCACATCAGGTCAATTGCAATAGTTAAACTGCTCGGCAGCCCTGCACCCACATTAGCCTTAATGAGGATAACAGGCTTCCTGCTGCCAGCCTCGTGGTCCCTGTACAGGAGGGTAGGTAGGTAGGCAAGAAATAAAGGAGGCAGTAGAAACCTGTGTTAGCTACGTAGGGAGAAGCTAGCTCCATCATACGAATGATATGCCTAAATCCAATGTCCATATAGCCGTATGATTATATAAGAAAAGTGTAGGCAGCATACGCTGCTCGGGACAAACATTTGATGGGCCAGTCGCCCCCGTCAGTTCCTCATATCGGGCATCTATAGGGACCATCAAAGAGTTCGGCTCGTATAGCGGGCTCGGTCCGGGACCATACCACGGTTCTAATGGTTATGGGTGATTTGTTGACCACCGTG
>bb35eb96-5816-4501-8c0b-5e0179b408ec_Basecall_2D_000_2d Marta_PC_default_sample_id_1040_1_ch240_file21_strand_twodirections FAST5/downloads/pass/Marta_PC_default_sample_id_1040_1_ch240_file21_strand.fast5
TACATATAGGTGCCCCCCTGTCTATGGAGCGGGCTCCTGCGAGGGGATCCCAAACACCATCTACGGAACGTTGCGTTACGACGCCTGCTCCGATAGTCAACAGGCCAATGCCAGCGACATCGTAGCCTGGAGTAGTCAAACACCATGTCCCAATGCCAGCGGGCCAGATTGACCGGGGACACGTATGGGAGTTAAAGCAATATCGCCAGTTATCAAACAGAGGACCGACATGGTGAGATGCCAAAATGGGATCCCGCTGATGACAGTCAAAGCGGGCCAATTACGCCGGGACGCTGACTAGTCAAATGCGGCCGTGGCCGAGCGACAGTATGCTTGGAGCCCCAAATACGGATTGGGCCGACGCTAGACGCCCGTAAAATGATTACCGTATCTAACGGTTGCACTGAATACGATTGGGGGAGGGTTAGGTCGTGAAACAACGAATGCCGTAAGGGTCCCGGGATCCCGCAGGCAGTCAGCACCCCCATGACTCGTATATTATTATGCTCTGGCTCATTGACCGCGGCAGGGCGCGGCTTGCTCCGGGTGTTAGTGCGATGCGTATTATAAGGTATGACTGTATTTAGCGCAGGTATTGATCTTAGCCTTATACGTAAGGAATCCTTGTCTCACAGTGTGCCTCGAAGAGCGCCATATAACCGTAACGTCTTCGATCAGGATGGTTATTACGTAGTTTGTAATTGGGATTTGTACCTCTATGGCCCGTCCGGTTCCGCACTTGACACTAATTTCTACGCCCTAGGAGGACATGGTTTTGGGGTCAGCGTTGCCTCGCCATAATGGCTCCATTACGTCAACAAGGCAGCGTAGGTCGTGTGGGACACCGCTGCCATGTTGCTTAGAAGCGTGCCATATGCCCGGGCAGGCGGTAGTTGCCCCCTGACCTGTGGTAGCACGAAGATGTTATCTAAAGGAGCAGTTTTGGTTTAGC
>a94aa6be-9b67-4fa6-a6fe-c5a19ba7a3e5_Basecall_2D_000_2d Marta_PC_default_sample_id_1040_1_ch113_file461_strand_twodirections FAST5/downloads/pass/Marta_PC_default_sample_id_1040_1_ch113_file461_strand.fast5
TTTTCTTTCTGCTCCGGAGCATATTAGTGCTCCACAAACCAAGATATTGGAACCCTTTACTTATCTTGAAAACCTGAGCAGGCGATAACTAGGAATCTTACGCCATCCTTATTTGCAGGTCGAATGTCAACCAGGAATCCTCTTAGGCAGACCATCTACCGGATGTCACATAGCACCATGCTTCGGTCGATTTTCTTTATAGTCATCCACTGCTTATACCGGTGTGCAAGAAATGACCTCGGTATTCTTTAATGATGCGCAGTATAGAGATAGTTTAATCTCGCCTAATGATAAGTAAGCTTCTGATTCTAATACCTTCTTTCTACTACTACTCTGCCTGGGCGACTACAGGAGCAGGCAGGGATCAATGTTTATGGTGATGACAGGCTAACTTAACTACAGTGCAGGAGCCTCAGTTGACATAACCATTTTCTCTTGCATTTAGCTCTGGTGTGCGTATGCCAAGGGATCAATGTCATCACCACTTATGCTAATATAGAACCTCCGGCCTCTATATCACAACCCACGAGCGAGTTGTTTTATATCCATGGCGCTGAGGCGAATCAATTTGGGCCCGCTCCCTATGACGCGATTCGAGCAGGAATCTACCATACTAAGGCATGACGAAAAGTAAGGCCGCGTTGATTGGAGAAGATATAGGAGGTAGCCGAAATTCTGTAGCTCGATAAATGTTCCTTCGCCGGCCCCACAGGCAGTGAAGTCGGTACCTGTCGT
>2e127a97-f32d-434e-827b-76d0ed6b74c3_Basecall_2D_000_2d Marta_PC_default_sample_id_1040_1_ch227_file56_strand_twodirections FAST5/downloads/pass/Marta_PC_default_sample_id_1040_1_ch227_file56_strand.fast5
ACGTCGTCGTATCGGCTCTTAGATATAAAAATGAAAGATGTTGGGTCCAGAATCGGGATCTCCCCCTCCTGCTGGATGGGAAACTGACGGTACCTAATATGTTTTCGTGGTCTAGTAAGGCTGATCCTGCTGGGGCGATGGGAGTAGGACGAGTAGTAAAGTACTCGTGCATCTACCTGATCAAACAACAATGGAGTTTAGTATCCCCAATAGCAGAGGGGTTTATGCGACCTATCTAATAAATGATTGCCCCTAAATTGATCATACACCAGCAATGTAATCCGAAAGGTGTTATGTCAACTGAGGCTCCTGGATCCTCGTAGAACCCGAGGCTCAGTCGACAATGGTTGCCAGCCCGTGCCTTCAGCTTGAGGAGAGGTATAGTAGGCAGAAAGACGTAGAAGAATCAGAAGTGGTTGTTTACGTACGAAAGGAGCCTATATCTGGGGGACTAATTATTAAAGGGACAAGTTACATTTCCAAACCGCCACGTGACTCTTGGTATAACCTATAAGAGAAATCATAACGAAAGCATATGGGCTTTAACAACAACATTATAGATTTGTATTTCCTGAAGGATTCCTCGTTACCGACTGCATTGAATGAGAATATATTAGGGCGATTCCTACTATCTCTCGTAATCTCGACGTGCATAAGGACCGCCACTCAATGTCGATTAATACAGTTTTGTGTTGACCGTC
>c1cc031d-bfb3-47b8-93b4-141f7b271ec5_Basecall_2D_000_2d Marta_PC_default_sample_id_1040_1_ch361_file612_strand_twodirections FAST5/downloads/pass/Marta_PC_default_sample_id_1040_1_ch361_file612_strand.fast5
TGATATTCTGAGGATGAGGCCCACAGAATAACACCAGGAATCTAGGGGTTCTTATTTGCGGGAATTGTAATTGATAGTGAATCCAAGAGGATTCTATCCACTATGGAGACTCAGCAGTGACAATTCTTCTGTTGTTGAGATAAGGATTAATGTCCGTTGTCAGCGATGCTTTCTGTTAAGTCGCCCTGGGCCCAGGATCTCCGTCCAATTGGGCGTTGGAAAACGCGGTTGATCGGTCTCCTGGCTCGTAGCACCCAGCACCACCATTCCTTCCACGCGTAACAGCACCAAGTCTGACTCGTCGTACGCGCAGGTTTTCTCTACCATAGAGCCTCTTCTCAGGAAGGACCCAGCAGGAACAGGGAGGAGCAACCCCAGGTGTTGCTCAGGTCTTACCGAGTAACTTAGCCCAGAGAACCGGAATAAAGAGTTGCTCATATATACAACATAACTACCATTTTCTCTGCATTTGGTGGTGCGTGCTACATCGTGTGTCTTCAAGCAATCGAAGGATCCGGGTTTATGACAGAAGTCCCTGGGCTACCATGACAACATGACTCATTACCTGTTGGATTTGTTTGTTATCCATCTGGATTACAGCAGTCCTTTACTCCACTCCCACCCGTTGCTGCAGCAGAAACCATACCCACTAAAGAATAGAAACATTAAGCTCTCCTCGGTTTAGTTTGACCCGAGGGCGAGGATAACTAGAGGAAGGCTGGCGGTGATAGGGCTCCTTTTGGGCTGGGTTTTGACACTAAAGCCAGCCCCATTTGTAGGT
>8b062bad-0f0b-447b-be86-77b1e28069cf_Basecall_2D_000_2d Marta_PC_default_sample_id_1040_1_ch305_file415_strand_twodirections FAST5/downloads/pass/Marta_PC_default_sample_id_1040_1_ch305_file415_strand.fast5
GATGTATCATACTCATTAACCCTACTTCGGAGCCGAACCCACGATCATTAGAAACTTGCATCCCGCATAAAATCAAAACACTAATGTACGGAAAATGGATCTCCCTCCTGCTGGTTCGTGATTAGGTAAAAGAACTACTCACGCTTCCATGTCAATGGCTGGTAGGATCCTCGCATCCCGAGTGGACTTCAGTAGTCAGGCCGAATGTACCGGGTGCCGGAGTGGAATTAATAACAATCTACCAGGCCAGGCGTCATCCATCTCATGGTATGACTCACTGGGATAAATCAATTGCCCAAAATGGGCTCACCACCATGTAAACGCAGGGACGTATTATTATAACGCTTCCCTCTGCATCCCATTGACTACCTGCCACTGGAGGGTAACAGTACCTTCATGATCCTTGCCTCCCCTGCTTCGCTGCCCGGAAGCGCTAGTAATAGAAGAAAGCTCCAGAAGTCAGAAGCTTGGTTGTCGGCACGTGGGAAGCGCCCTGACCCCGCTCCGATTGATGTAAAGCACGTCCATGTTCCTAAAAGCCGCCATAATTAGCTAATTGTATATGACTATGAAGAAATTAATGAAAGCATACTCGTCTGTAAGACAACATTATAATTGGTCATCTCGTAAAAGAGTTCCTCAGATTGGACTGAGTTCGAATACAGAATACTTAGGGCAGTTCCTAACTTAGTCCCCAAGTTTACAACATATACGGTAAGACGATTTCAATACCTTTGACTCTGTTGGTTGACCACGTTCGTCTCTGTTTATCCTGAA
>ed2f260c-10a0-4371-b5f6-1b8d9c0695c9_Basecall_2D_000_2d Marta_PC_default_sample_id_1040_1_ch288_file257_strand_twodirections FAST5/downloads/pass/Marta_PC_default_sample_id_1040_1_ch288_file257_strand.fast5
AAACCTCGGAGTGCTCGTATCAGCTGCTGTGACAACCTGCCGGAATAAATGTCATTGTCCGTTATTTATAAACTGACTCTTCCTGCTGCCGTAACGAAGTAGAGGCACCCGCCTTAGTTAATGGCTAGCACTCTGCTCTATAAGGGGAGGTAGCTGGCAACTGTGCCGATCTCAAGAATAATAGCGATAGGGGATCATTTGGTGAGCTACTGGTAATAAAGTCTGATCCCTAAATCGAAGATACACCCGCTAAAATGTAGTGAGACCGTGGTCGACCGTCGCTGCATACCCCACCAGTGGCGGGCCGGGGCATAAACAGTTCACCTCTTCGTATTCTGCTTCTCTACTGGGCGGAGGACATAGTAGTAGTAGAAGAAGAGACTGGTAGAAATTACGCGATGATCGTCGATGCAGCACTATCTCTCGGAGCTCCATGGCTTAAGGGACAAGTCAGTTCACAAAGCCACCAATCACGTGATCAGGCAGAAATTATAACGAAGCATGGGCTGTAACAACAACCATGGATCTGTGACTCGCCGGGATTCCTGGTTGTACCCCGCGTCCCTGAATAAGAATATTAGGGGCAGTTCATGAGTCTCTAGTTAAGGGCAATAAGGACTTCCATCATGTCATCATTTGTTACACCGTTCAGTA
>33b96965-5e20-42f9-ba84-f4649c43ba69_Basecall_2D_000_2d Marta_PC_default_sample_id_1040_1_ch75_file250_strand_twodirections FAST5/downloads/pass/Marta_PC_default_sample_id_1040_1_ch75_file250_strand.fast5
CTAGTATCCTGAGTTAATCTTAACAATCATAAAGATACTTACGCGGCTTTATGGTTGGAACTTACTAAGGATATAGTGGAATGTGTACGGAGTATGCCGCCGTCGGCTAGCTACGGTTAAATCTAGGAGTATTTTAGGAAAATAACTCGATGAACGTGTTGTTAAAGCGGGCTTCATGTCGCCTGTTATTCGATCCTAGAGGTAATAATAATTGGCGGTTGGGAATAACCTCTTGTTAGATTACGGGATCGAACAGGTAGCTTTCCCAATGTAGCACAACATAGAGCCTTCTGACTTCTTCCATTCTCGTTACTTACTCTAGCAGCTAGATAAACGAGGCTGGCACAGGAGCACGCTCTGTGCCACCCGCCCATAATATCCGAGAGTGCAGGAGAGCCTTGCGAGTTGACATAACTAGCTTTGCTCATGCGTCAGCTATGTGGCTCAGTCAAGGGGCAATGTGATTTTATTACCACCAGCCGTAATAAACCCCTCAGTATCCTATAATGGCAAGCCGCTATGAGTAGGGACGTTGTTGATCGATGGATGCGCGACCTTCCTATCATCGCCTACCCGGCGCACCAGGAATTACTATACTATTAACAAGACCGAACATGTCAGGCCTTCCGTACTGCTATACGAGGGGGAATGGCATTAGCCGACATCTTTGAGCGTTGTATTATAGGCACGAGTTATAACATTTGGTTTATCTCCC
>56f365db-4fb6-487f-a16c-0d6b648a2da4_Basecall_2D_000_2d Marta_PC_default_sample_id_1040_1_ch156_file37_strand_twodirections FAST5/downloads/pass/Marta_PC_default_sample_id_1040_1_ch156_file37_strand.fast5
GACTTCTTACTCTGGTGCATGACACGGATATAAAGAACCCCAGCAGAGTTTAACTGGCTGCCACTCTATCTCCGCTAACGACGTAGTAGTCAGCAATATTAGTTTTCCGTCGTGTCTTATTCGGGGTACTGCTTCGTAAATCGGAGTAGGAGTGGAGGAAGCACGACTGCTGGTGGGCATTTAACTTACGTAAACCACGGCATTTACTATATTGTAGATAGCAGGAGGGTTTGGGCTCATAATGACCCGGCCCAAAGTTAGATTCTTACGAGATTTGGAAGCACACCCGACAGATGCGGAGAAGATAAATCTGTGTTCGACTGAGGCTCCTCCTGCATCGCTAATTACCCTTACGCCGATGAAGATAGGCCAGTTCCTGCTCTTGCCTGCTCCTGCTTCCTCACTTAAAGGCGAGGGTAGGTAACAGAAGGAGGTGACTCCCGGGCATCAAATGGTATGTACCTTAAAGGGAACAGGTACTGGGGCTGGGGGTGCTTACGACAGGAACGGTGAGTTCCCAAATCCCACTTTAGCTATAAGGGGACCCGATAATAGGAAGATTAACGAGAGCACGGACCGGGTCGGGACAATTGGCCACTGGTATCCTCCAAGAGAGTTTCTTGGGTTGACCTACAGTTGAGCGAAGATAGAATATTAGAGGCAGAGTTCCTGCCAGTAGCGCGTGTTGGCACTCAACAATAAGATTAGATTTGACCTGTTGTGTTGACCACGTTCATTCTTTTTATTAAGCACTCTGC
>22ad9bc2-ec5f-4682-a02c-1b63d659e1e3_Basecall_2D_000_2d Marta_PC_default_sample_id_1040_1_ch458_file465_strand_twodirections FAST5/downloads/pass/Marta_PC_default_sample_id_1040_1_ch458_file465_strand.fast5
GAAAACAGTGCCGGCGCTGGCGCCAGTATCTCTTCTGCCGCGGAATTGACGATGTATAAAATCCAGTAGAGAGTGATGCTCGTTTCCTTGGTTATAACTAACGGCGGATTGACGGGCTCCATGGAGGTGATAGGAAGCCGAATCCCGCTTAAATGGGGTCCAATAGATGTAGAATAGACCGGGCATTAATATTGGCAGCCCAAAGACAGGATGGTCGGGCGATGGTATCTATGGATCTATAATTGCCTAAGATTATGATATAAAGGCACCCCTGGTGACCATACGCAGAACAATTATCTGTGACTGAAGAGTAACTGCGGAGGGGACTCTCCGGGTCTCCTCCATCCTGGCACCCTCGACTCCGTCAACATCTACTGTGCCGCTCCTGCTTCCGGTCAGGCGGGAAAGGTAGCCGAGGGAAAGGCGGAAGTTAGGATAAAGTGGTTGTTGTAACTATCCAGGAAGGGCTATATCTCTGGGCTCCAAGCTTGACGTAACGAGTCAGAGTTCCAAAGCCCACATTATTATGACCTACTAAGGAAGAAATTAACGAACTCATGCTGACACACAACAAAGTTTGTAGATGGTTATACTCCCAGAGAGAATTCCTCTATTGATAGCCGCGTCCTATGGAGAATAAGAATACTTAGGATTCCCTATCCTAGGCTGTTCCAACCATCACCAATTTAAAATGGTTGGATTGTCACCGTCACTGTTGGTTTTGGCT
>998ce597-0f14-43f1-8fb5-e15d937b1295_Basecall_2D_000_2d Marta_PC_default_sample_id_1040_1_ch496_file192_strand_twodirections FAST5/downloads/pass/Marta_PC_default_sample_id_1040_1_ch496_file192_strand.fast5
CTCTTCTGCTGGGTGCTATCATATTTCGAACGCCCGAGGTACGAAGGGTTTGAATGTTAGAGTCACGGATCTCCCCTCCTGCCTCATCCGCATGAGAATGACGGTTTTCATTGGTCTCCTCTGAGTAGGCATGTTGGACTCCTGGTAGTGGGCATCTCGGGGGAGGCTAGAAGTATGACTTAGTTAAGGTGCTAAACTACTTAAAGACAGACGCCGGCGTACTCATGGCAGTGCGTATTATAGAGAGCCCGGTCCCTCAATGACATGGACTGCCTGACCGGTATCCGATCGCCGTAAATGGACGCACTAAAATCGGGCGAGAGGGTGTGAATGCTCCCTCGCCCGGTAATGAGTGGATCCTGCTTGGAGGGTAACCGTCATGGCTCTTCAGGCGGTGCTTCCATGTCCGGGAGGCTCAGGCGGGAGGCAGATACGAAGAATCACGAAGTTAACTGTTGTTTAACAGTCGGGGAAAGGTACCTCATATGGCTAATATTATTAACTACAAACCACCATTCACGGTCTTTCGCCAAGGCCCGGTATAATTGGTATAACACCAAGAAAAATTATAACGAACCTTGTAGCACACAACATTATAGATTGGTCATCTCCCCTAGAATATTCCTCGGTTGACCTAACTCAGCTATTAACCGGCGAGAATAACCTAGGCAGTTCCTATCCTAGTAGATTGCGACGACCAATAATTTACTGCACCTAGGATAGTATAAA
>865fb04d-e69b-494f-91b6-80942d8d1d24_Basecall_2D_000_2d Marta_PC_default_sample_id_1040_1_ch54_file400_strand_twodirections FAST5/downloads/pass/Marta_PC_default_sample_id_1040_1_ch54_file400_strand.fast5
TTTTATCGGGTATTGCGCTGACAATATTAACATGAAAATCTTACAGTGTGCTTATTTGGAACCTGAGCAGGGATAATAGGAATCGTAAGAGATCCTGTTTCGAGCTGAATTAGGTCAACCAGGAACCTCTGGGAGATGAGCAGTACCACATGTTGTTGTTACAGCCCATGCTTTCGTTAGATTTGCGTGAGTCATGCGCGGTACGATGGGCGTTGGAAATAGCCGTCGTTCCACTGGGCACCCCGCGAGGTACAGGCTCTTCCCACGAGTAACATAATAAGCCGCCTTGCTTCCACACCACCTTCTTTCTACGACGAGCGCTATGCGCCGTAGGCGGGAAGAAGGAGGCAGCAGGGATCACGGGTTTTTATCCTCTAAGTGGCATAGATCTAGCCCATGAAGAGGCTCCGAGTTAAAGACTCGTTTCTCTTGCATTAGCTGGTGTGTCTTCGATCTTAGGGGTGTAATTACGCTAATACATCAGCATCGACTCCTGGCTAACAACCACAAAATGCCGGGTGAGTCTTTGTTGATATCAGTGAAGTCAGCAGTCCTTTACTCCCACTCACTCTAGGAGTTCTAGCAGCAGGAAGTGAGTACCTACTAACAGTACGGAAGTACATATCACCTTCCTTAACGAGAGGAAAACGCAGGCGTGGCCGACTCTAGCCAACATCTTTTCTGATTTTGAGTGTAACAAGGCGTCACGGTTGGTTTATAT
>ce0633d0-9b39-4f84-b965-bd27747409f9_Basecall_2D_000_2d Marta_PC_default_sample_id_1040_1_ch157_file523_strand_twodirections FAST5/downloads/pass/Marta_PC_default_sample_id_1040_1_ch157_file523_strand.fast5
GAAACTTCTTCTTACTCTGATGCCTCTATTGCACTGAACTCAGAAGATGTTGATAGCGCAGTCTCTATCTCCACTCCTGCTGGGTGCCTAAAGAATGTCTATTAATGTTTCAGTCTGTGTAGGTGGACTATATGGGTGATTCCTGCTGCCCTCGAACTGGGAGTGATGATAGGAGAAAGCCGGGTATGCTGTACGGGCTGACCTGATCTCGCAACGAACATGACGGGAGTTTGAGTATTGGGCCCAGGGGATTTGATGCTACGTAGTGGTAGGTCCGTACGACAGCGCGGATGCAAAGAGCGGATCTCCTGCGCAGGGAGAGACCTTGGTATTAACACAGATCAGCCTAATGAATAGAACCCCGCTGTGACCTGCGCTCCCGCCCGCGAGGCTCAGTCCGGATTATAGATTAACAGTAGACTCTCGCCGGTGCTGGTCGGGGCAGGCGCGCTAAATAGTAGTAGAAAAGAAGGTATGAGAAGTCAGAAGTGGGTCTATAGTTATGACTTGAAGGCTATATCTAGTAGCGATCATTAAGGAACACTAATGCTGGTTTCCACGGCCACCAATCTATAATAGGGCAGAGCAGTAACACAGAAATTATAACGAAGCGACCCCTGACTAGCACAACATTGTAGATCTCAGTCATCTCCCTAAGAGAATTCCTGGTTATAGAATTTAAGCGCGATAGGGAACCTTAAAGGCGATCTTTAGATAGTACCCTGCTCAGGTTCCAAATAATAAGGTAAATCACGCAGTTTTTGACCATATTCGGTAAATACCTTTGGGCCGTGAGTT
>6913737f-320f-4968-afdd-e4576dbba51e_Basecall_2D_000_2d Marta_PC_default_sample_id_1040_1_ch271_file22_strand_twodirections FAST5/downloads/pass/Marta_PC_default_sample_id_1040_1_ch271_file22_strand.fast5
ATTCTTTTCTTGGGTGCCTGCTGACTTCGAGCGGCGAATAAAGAACCCTGTTGGTCGAATCGATCTCCCCTCCTGCATTATAAAGAATACGTATATCGACTGTTTTTCCGTCTGTTAATAGTGAGTAGATTCCTGCTGCTAGTATGAAAACTGGGCAGCCGAAATCACTGCTTAGATCTAATGGTCCTAACAACATCGGAGTTTATCAGCCTTGAACGAGGCGTTGATTAATGGTGGTAATAAATTAATTGCCCCCCAAACTTATACTGACATAGGAGGCCTTAGTGAGAAGCAGTTATGTCAGCCCAACAGGTAGTGGCGACTCGCGCGATTATCCTGCCAGGCGACAGGCTGCTTCGGTACCTGTGCCTAGAGCCGTAGTCCTGTGAGGAGGACTAACAATAGAAGAAGGTGAGGAATCAAAGAGATGCTTTGTTTTATACGTGGAAGCTATCTGGGATGTACCGTTAATTGGCACATTAGTTTCCGCAAGGCCGATTAATAGTCATGGTATAACTATAAAAGGATTAACGCAGGGCTCAGTTAACAACATTTATAGGACATTTGGTCATCGCGCAAAGATTCCTCAGGTCTACACTGAGCATTAAACCAGGGGGATCTCCCAGGTCGGCGGGAAGTTCCATAACATACGTAATAGTTCCAAGTAGAGCGGCCACGTGCAAGATTATACTTTGTGC
>f4593798-6348-4722-a9a0-29be7fd0cc87_Basecall_2D_000_2d Marta_PC_default_sample_id_1040_1_ch263_file343_strand_twodirections FAST5/downloads/pass/Marta_PC_default_sample_id_1040_1_ch263_file343_strand.fast5
CTGGACCAGTATCCCACAATGCGAACAGTTGACAGTACGTTACTCGAAAACTTGGGCGCGGAGCCTGAGGGGATCAACGCGCATGATTATTATTCGAAATCCTGACAGTACTCCCACGCATCCTGTTTAAGAAAGGTGAGAACTGCCCCTGAGTTGTCACATAGAACCTTCGTGGATTTATAGGCCTGAATACTCTGTACTCCTGCCTTTGGAGATGACTTGCTTTAGATAGGTTACGAGGCACTCGTGCACGACTCTATAATAGACCTCGTCATCGTACCCACGTCGTCTATAGCCCCTCTGCCTAACCCAGCAGAAGCAGGCACAGAAGGCTCTTTTATCCCCAATCCTCCATATCCTCGCGGGCGAGGAGGGCTTAGGCCCTCCCTTTAATAGAAGCATGCTCTATCTGATTAATTTGCACGAGTGCTGGTTCTGATCACATTAGTGGATACCCGCATCAGAGATATCCAGGACCCATACGAGTCGCGTTGGTTTATTAGTGCTCATGCACTAGGATCATCGTTAGCCATATCATATACCCAGTAGCAGGAGGAAGTCCTCCGCTACTGTAGACACATCAGCATTCCTCCATCGTTATGTTGATGAGCAGAGAGGAGATGGAAGGACCGCGCAGTCACTCGGCCTCTTTAGTTTCCAGTTACTTGGGCATTACGACGTATGAGTCGGTCTAACATGC
>4de61d4e-3be8-4973-96b1-8cf70cfa7567_Basecall_2D_000_2d Marta_PC_default_sample_id_1040_1_ch360_file606_strand_twodirections FAST5/downloads/pass/Marta_PC_default_sample_id_1040_1_ch360_file606_strand.fast5
CTCTTATCCTCTCATCCTATGCCGCGCTACAGAAACTAAAGATTGCTTGGAGGAATGGCATCTCTCCCCCCTCGTAAGCCATGACAGGAAACCTCATCCACTGTTTTTTCGTGGTCTAGATTAGCTAGGCTTCCTGCTGCGCGGCCCGGGGAGCTGATAGGGAGGTAAGGGATGCTGTGGATCGATTGGACCGGATGAATAAACACGGGCTTTAGTATGCTAAGTAGCTGCAAGGGGGCCGGTTTAATGTAATCTGTGGTGACCAAATTAATCCCTAAAATTGATCATAAGTAGCGACGCCTGTAATCGAGAACGGTCGTGGACCGCGCTCCTGCATCCCTTGACCTATCATGCGAGGGCCTTAAAGTTCATCTCTCGTGCCACCGGTGACCTTCTACTTGAGGAGGATAGTAATAGAAAGAAAATGAACGCAGTCAGCATTATGTTGTGTTATATACGTGGGAAGCTATCTCAGCTCCAATTATCAAGGGACAAGTCAGTTTCCACGTAGCCAAATTATACTGTGTATACAACCCAAAGAAATCGAACTCAACACGAGCATGGGCTTGACAACAACAGGTCATTTGGTCATCTCCTAAAGAGTTCCTCGTGTTACGACCCCGCTTGAATGAGAATACCTTAGGGCAGTTCCTATCCGCCTTACAAGTTGCAATAATAATAAAGGGTTCCAATATTTATATGATTTGTTGACCACGTCCTGTTATTT
>bb6d8529-4d08-475d-94b3-ae31d70a2ab4_Basecall_2D_000_2d Marta_PC_default_sample_id_1040_1_ch388_file15_strand_twodirections FAST5/downloads/pass/Marta_PC_default_sample_id_1040_1_ch388_file15_strand.fast5
AGCCGCGTCGAAAAGCCCGTGATAACACGAAGGCTAGAGTATGTAAATATGGGTCTCACCTCCTGCTAAGAAGTAGGTGCTGTTTCGGTCTGCTGGTAGATGTCGGGCATCCTAGGCAATCTATATAGGAGTGGCTAAATCTGCTGCTGAGTACTGGCTACCCGGGATGAAGTCATAATGTGATATAGCAGAGGGGATTCGATGAGCTAGATAAGTGGGTATAGATTAATGCCCCTAAGATGCACAAGAGGACTCGTACGAACCCCGAGGTGGACTTCTGTCGGCTCCTGCATCTATCGATTACCTGCTAGGCAGCCTAGGACCAGTCCGTAATCCTCTTCATGCTCCTTCGTGAGCTGGAAGAGGGCGCTCGTAGAAAGAAAGGCGTAAGGATTGAAACTTATATGCCTGTTAACGTGGGGAAGGGCTATCTCCTGAATCATTAAGGAACTAGTCAGTTTTCCAAAGCCACCGTAAATAGGCATGACTATAAAGAAGTGCTACGAAGCATGGCTGACTAACAAAACATATTGTAAGTCTGAGTGCTCCCCAGAGTTCCTGGTTGATAGGCTTCAAGGCCCAGGCTGAATCAAGACCAGGGGGTTCTACTAGTGTAGGGTCACATGCCAAAGTACATACAGAATAGAGCGATTTGACGATGGTATGTCACCGTATCGAT
>35798c9a-8922-4111-83d1-4e57584dd035_Basecall_2D_000_2d Marta_PC_default_sample_id_1040_1_ch452_file419_strand_twodirections FAST5/downloads/pass/Marta_PC_default_sample_id_1040_1_ch452_file419_strand.fast5
TCTTTTCTTCTTGTACTGGTCGTGATTGCCTGGTGATTCAAAATAACAAGTGGCTAGTTGATTAGCGATTGGATGCCTACCCTGCTGGATCAAGGAGAAGTGATTCGTACCTTCATTTGCGTCAACAGTATGGTAATTCTGCTGCCCTATCTGGGAGTGATAGGGGAGTAAAGCACTTATGGCTCGCACATGATCTGATCAAAGAAATAATGGAGTTTGGTCATCTTGGAGATATAGCGGGGGTTTTATAGTTAATAATAGTGGTAATAAAGTCAATGTCCTAAAATTGAAGATACACCCGCTAAATGTACCTGAGAAAATAGTTATGTCAACTGAGGCTCCTGCATGGGGTCTCGGCATCCTACAGTAACGAGTGCTCATTCGTAGCTTCTTGCTGCTTCTGCTTTATAATGGAAGAGGCTAGTAGTAGTAGAAGAAGGTATGAGAAGTCAAGAAGCTATATTATTATTTGACTTTGGGAAAGCTATATCTGGAGCTCCCAAATCATTACACCGAAGAGTCAGTTCTCCACGACCAGGATCAGCACTTATTATTAACAAGAAATTAGCAAGGCAACTCGTACTCTCGTAACTACAAGCGGCTATCCCTTCCTGTACGTCATCTCCCCCCATGTTCTGGTTGTCTCGTGCGGGGATACCAAGAATAGTGAGGGATATGCCCCCCGCTCCCGGCGGGATTGCGAGGCACCCAGACCAGGATTGTATCCAGGGCTGCTATAAGTCCCG
>68843e28-955e-4a43-bd20-57d4136fb51d_Basecall_2D_000_2d Marta_PC_default_sample_id_1040_1_ch449_file334_strand_twodirections FAST5/downloads/pass/Marta_PC_default_sample_id_1040_1_ch449_file334_strand.fast5
TCAATCTGCCTCATGCCTGGATCCCAGGCAGGCGCGTGATCCAAAAGAATGAACCTAAGGATGGCTCCCGCCGCTGAGGAAGAACTATGACGATTTCTACGTGAGTCATCAGCCACGTGCTGGGCTGAACTGGGGAGCCGGAGGCAACGACTTAGTGGATCGATGGACTGGCACCATAACACAACGAATTGATATTACCCATAGCGAGCAGTCTAATCATCAGGTATGACCAACTACGGTAGCACTTAGCGCAGATGGACGACACATAGAATGGGCAATAAATCTATTATACCCCACGCCTTCCTGCCTGGGACGAGCTTGGGTGTACGCCCTATCAACAGTCGATGGTGCCCCTCCCCTGCTTCTACTATGCAGGCGAGCACGCCCTGGACCGACCGCGAGGAGGTCGAGAGGATTAGGGACTTATGTTTGCTTGGCGGACTATCTCAACAGAACCCTCATAGTCATCTCTTCAACAAGGGTCAATATCATTGACTGACTAACAAGAAATTATACCGAAAATGATCCGTCTATAACAACAATTAGATTTGGTTACTCCCTCAGTTATAGTTCTGGGTACTCATACGGTAGAGGTGCACAGAGATACACGTCCTACCGCGTCTATCCTTGCTAGTTTATCGGATAATAATAGACTAATTCAAGTGGTGGTATTCTTTGTTGACCACGTTCTTTATCC
>642e9bfb-0078-4922-b5f2-81bce58d6316_Basecall_2D_000_2d Marta_PC_default_sample_id_1040_1_ch307_file499_strand_twodirections FAST5/downloads/pass/Marta_PC_default_sample_id_1040_1_ch307_file499_strand.fast5
CGGTACTTCTGCTCTGATTAACAATGGTTAACAGTAAGAGCTTGGAATAATGCTTGTATTGCTGTTGGAACTTGAGCAGGGATAGTAGGGAACAGCCTAGCAGTATTCGTATTCGAACACAGGCTCAGTAACGAGGAACTCTTTTAGGAAAGATGACCAAAAATCTATAATGTTGTTGAATCCATGCTTTCGTTATAATTTTCTTTATAGGTAGGTACCCGATTAACTTATCGTCGGGCAACTGATCGTCCCTTTAATAATGCGAGACTCCAGATAGCTTTCCATCTACGAGAGAAACAACACTAAAATGCTGACTTCCCGCTTTCTGTTGAGCACCACCTTCCTCAAAGGTAGAAGAGCGAGGCATGGAAGAAGGCTGTTGTTTTGGGCCACGCAAGTACCCCGCCTCGTAGCCTCGAACCAGAGAAAGGGGTCACTAACACGGTTTTCGCACACCATTACATCTGGTGCGGTTTGTACAGGATGTGAGCGTGATCGCGCTCCTCTGCTACCGACTCGAGTCAGATGGCAAACTCCATACATTGTTGTGTTGATCAGTACTAATTAAGCAGTACTTCCACCACTCCACTCCCAGTACTAGCAGCAGGAATTATTATACATCCACAGACTAGAAACATTAATACCAATTCTTCTTACATCATTAAGAGGAGGGGAACCGGACTTCAACAACATAGCGGATAGGTTTTGACCATTTTATTATAGT
>423d7938-d1ed-4314-8a1a-ae750b3bd51f_Basecall_2D_000_2d Marta_PC_default_sample_id_1040_1_ch12_file281_strand_twodirections FAST5/downloads/pass/Marta_PC_default_sample_id_1040_1_ch12_file281_strand.fast5
TTCGGGTCACATCCGAGGCCCACAGAGTGTTACTTGGAGGATCACTCGTAGCCTAGAGTAAAGAGCGTTTCAGGAGATTCACTGCGCTCGTTAGTCAATATTAGACTAGGCTTAGATACTTGCTCGATAGGCAATAACATCCAGGGAGACTCGCGAGGTAACATGCTCCGTAGGTGATGAGGTACCACATACAAGTGAATTAATCTCCCGACCTCCGGGCATTGCAATGCTGATTGCTTCTCCTGCTGATGACTAAAATTATCAGCTCCCAGGGTGCTTGGGGAGGTAGATCATGTGCCTACTCTATAGAGCTAGTGATGGCATCTAGGATGTATGGATGACAACCACAGCTACGTTGATCTAGTTTAGCACTGAGTCCTTAACACTATCCGGAAACATGGGCCGAGTCAGGGCAAATGAAGGATCTAGGGATCTGGTCTTCCTCATTGGCAGCCTTTAGCGGCGTAGTACAGAGTGCTCCTCGATTTCGGCCTCCAGCTTGGCTGATGTGATGACTAAGGGCCCGAAAGTCATAACGAGGCGTACGTGGGACAGCTTACGGAGTTGGGATTATGACGACAAGAGTTATTCCTCAAATTGTACAACCCCGCTATTGAGTGAAGAACTGATTGACCACCGAGCACACACGTCAAGGTGGATGCTCTCGACGTTTCCCTCTTAACCTAAGCCACCCGTTACTAATATTATGGGTTCCCACCTTCTCGTTCACTGTCAATAACCACGTTTGCACCGGGT
>de81047d-39b5-4067-8232-29f5dbf0bf3f_Basecall_2D_000_2d Marta_PC_default_sample_id_1040_1_ch36_file461_strand_twodirections FAST5/downloads/pass/Marta_PC_default_sample_id_1040_1_ch36_file461_strand.fast5
GAAACTTGCCTATCTAAACTTCATCTAGAGGACGAGAACCCGAGGCCAGTGTTAACGCATCCTAATGTAAATAAAGCCTACTAGATGGCTCCATGGAATAGCAGGTATTACTGTTCCGTTAACTCCTTGCTCGCTGGACCTCCGGTCGTCAGTAGGTATGACGACCGCAACCTGGGAGGCCGGGATGTAATGAGATCACAAAGACGACACCGGAGTAGGGGAGCGTAGGGAGTCTCTGGGGGAGCTGAGGCGGTTCGGTAATAAAGTAGCATGCTGCCTAAGCAGATGCATACCCAGGACATCGTAGGAGATAAAAATTAGTCGGCATGAGCCTGCGACCCCTAGTGTAAGTGTGCCACATTCGGGGAGCTAACAGTTGCTTCCTCTCCCGCCTTAGTTCTCGTCTACTGAGAAGGGGCTAGTAGTAGTGAAAGAAGGTATGACAGGAGTCAGAATGTATGTGAGCTTTATGACCGTAGGGAAGCTATATCTCGAGCTCCCCAATCATTAAAGGGACACGTCAGATTCCGACGACGAGTTAAGGTTAACTCTTACTACTAGAAGATTAACGCAAGCAACGATCTCTATCGACTAACAAATTACGGATTCTTATGACAAGAGTTCCTCCGTACTAATTGAGCTCGAAGCTAGAAAGTATCCCGTCCACTATCCTGAGTCGCCGTGCGGATAGCCTGAACAGTTAGACTGTCATGGTTTGACCCGTTACAGTTTGGTT
>bb96ae3e-2894-48c4-a8e8-0352732f6f30_Basecall_2D_000_2d Marta_PC_default_sample_id_1040_1_ch212_file429_strand_twodirections FAST5/downloads/pass/Marta_PC_default_sample_id_1040_1_ch212_file429_strand.fast5
TTGTGCTCCTGGTTAATCTGCTCGTAACAACTGTTGACAGAATCGGACGGTCCTGATCTCACTTTGAATGTACTCAAGCCAATAGGAACTGCCCCCCTGATTAGTTTCCACGGCTCATTAGGTTAGCGGAAATGATTTCCAGGGAGCAACCACCAAATCTTGACAATTTTGTGTTGTGTAGGGCCGAATCGTTCCTTCTACCTAATTTCTTTATAGGGTCGCCGATCATAATTGGCATAGCCTTCGGAAGCCCGCGCATCAACTTGTGATGCCCATTGCACTGAGAGCAACTACGTCGAACCTCCTCACGCCTTCTTCCTTCCACCTTCTTTCCTGTACGGCTCATCCTGACAAGAGTAGAAGGACCCCACCGGAGTACGATTGACTGAGCTCGCCACCTAGCAGGGTATGACCCCTGCCGCAGGCTCGCTGAGTTGACGACTACCTTCTCAAGTCGCTTTACTATCTCATCAATTTTGGCCCACGCAATGATTTTGATCTACCATGGGTCTAACGACATCCCTGCTATATCCCCAAACTACGACTCATTGTTGTTGGTACGTATCTACACGTGGCCAGCAGTATTCTACTCCCTATCTAACTCCCCAGTACCTCAATAAGGATTACCTATGATGATGTAACAGACCGATCGACCGCCCGACATTTTCGTTATTAGGCGGAAATCGTGCCTTGTAACATGGACTTTTGGGTTTTTTGGTATAATAAAAGAAATTACCATATAAATATTCGGAGCCTGCGAGGGATATTAATAACAGAAAGTCTATACCATAGGCCATTCGGGGCTTAGGAGTAATGATGTAAGTTTCCGTTGGTATTCGGCTGATAGCTGACAATTCATGAGTGCGAGGCATGGAGGCTAATCATCAAACATGAAAATAAGGTGGAAGTTTAGGGTATATTGTGATATGGGCGGAGTTTTATATTAAGGCTCATGTAGTACCAAAGTCGATCGCGCGAATCGAAGATATAAAGCCTAGCTAAAATGTAGCGAGGGATAATTATTCCTGGGAACAACCTCGTATGGGATAGTCGGGCGCGGGAGAAGCGCTACAGTTGAACATTAATGCGTCGCCGCTTCGTTCCTACCATGGAGCGAGCAAAATACTACGTAGATGAAGAAGTAGTGAGGAATTAAGAAGGCTTGGGTCGGTCTATACGTGGGGAACGAGGTGTACCTGGGCTGAGAAGTATTAAAAGGGAACCATGCACGGTTTTAAGAGCACCCGGTGAGCCAGGAGGTCTATAACACCGAAAATCAGGTGAATGGACGATCGTATAACAACATTATTACAATCTGGTTGCTCCCCGGAAATTCGTATCAGCAGGTTGGCAAGATGAAGAGTGCGAAGCTCCTTAAGGAGGTTCGCGCGCTCCCGGCAGATCCAGACAAAGAATAAGGAATGTTGCATACTCTGTCGATAGGGGTTGATTACATTCTGTTGCTCC
>a2f6a72b-87b6-4d74-a2a6-0bc61f9dfe7c_Basecall_2D_000_2d Marta_PC_default_sample_id_1040_1_ch415_file406_strand_twodirections FAST5/downloads/pass/Marta_PC_default_sample_id_1040_1_ch415_file406_strand.fast5
CCTAGTCGTAATATTATGCTTAACAAAGATCAAAGATATTGCAACCCTTTGGGTCATTTGAATAGCCGCAGGGATAGTAGGAACTGCCTAAGGTATTCTTATTCCATAGTCTGAACTAGTAACCAGGAACTCTCTTAGGAGAGCATACCGCGGTACAGATTTGTTGAGGGCTAGTCAGTTCGTCACCTCTTCTTTATAATTGATCCACTTATAGATTGGTGGCTTTGAATTGATGACGCCGTCGTCAATGATCGGAGCCCCAGATATAGCCCTTCCCACGTATAAATACATACCGGATTGCTTCTACCACCTTCTTCTACTATAAGAGCCTCTTCTTCCGACTGAAGAGGAGCAGGCACAGGATGGCGAAACTGTTTATCCCTCATTAGCAGGTAATGTAGCTGGGATGCAGCCTCAGTTACACACGAACCATTTTCTCTTGCGTCAAGCTGGTATGTGTCTTTGCAATGTAAGCAGGGATCATATTCCT
>6b6c7d86-356c-46cf-a599-63264bd06726_Basecall_2D_000_2d Marta_PC_default_sample_id_1040_1_ch440_file324_strand_twodirections FAST5/downloads/pass/Marta_PC_default_sample_id_1040_1_ch440_file324_strand.fast5
GACTTCTGGCTCTGCTGTACCTCCGGGCGCACAATGGAGTAAAGTCAGTATTGGTTAAAGCGTACCCACCCGGACCGAGGCCGATAGTAGGAATGCCGCATATACTTCCATTCAAGCTGATTAGTGAGCAAGGAACTCTTTAGGAGAGGTGACCAGAATACGTGGTCTTGTTAAAGCCCATGCTTTTCGTTATAATTTCTTTATAGGTCATACCAATCATAATGTGGAGGCTTGGAAGTATGACTTGCTTTAATAATTGGAGCTCCAGATAGTGTGTTCTACATGATAAAACACGGCCGCTTCTGATTTCTTCCACCTTCTGTTGCTTACTAGCCTCCTCAAGGTGAGAAGCAGGGGTGGGCACGATGAACTGTTAGCGCCCACTAGCAGGGTACCGTAGCCCATGAGGAGCCTCAGTGACAGCACTATTTTCTCATTAGTCATAGATGTATCGGGCTTTGCCACGGCAAGTGCATTTTATTACCACCATCATTAATAAACCGCGGCCTATATCCAAGGACCTAAGCCGTATTTGTTTGGTTAGATCACCATTACAGCAGTGCATATTCTAACTCCCTATCACCTCCCGATGAGCAGCAGGAGGTATTAGCTAACAGAATGACAGGCGGTACATATCAGGTTCTTTGGATGCGTTGAAGGAGGGGAGTGAGTTCACGACCGTAACAACCTGTCTACTTTTGGTATAGGCAGTTACCGGCTTCTGGTTATAT
>a4f52aae-9312-46cf-a228-d5228b2b9bfd_Basecall_2D_000_2d Marta_PC_default_sample_id_1040_1_ch34_file447_strand_twodirections FAST5/downloads/pass/Marta_PC_default_sample_id_1040_1_ch34_file447_strand.fast5
ATCGTTATCCTGGATTGCATCCTAAATGCTAATATAAAATGAAAATTTGGTTAGAATCCTCGGATCTCCCTCTGCTTAATAAAGTAAAGGGATATGATAATGATTTTCGGTCTGTTAACTATAGTAACATTCCTGTCGGTAAATGGGGGATGATAGGAGAGAACCCATCGTAATGTAGGTCATTAATGACACAAACCGGAGCGGGCTGGATATGTCCACTTAGAGATGAGGGATTTGATGCTCTGGTAATAAATTAGATTCTAAAATGCTCTCACCAGCACGGTATAATGAGAAAATAGTTATGTCAACTGGAGCTCTCCTGCATGGCTAAGTGCCCTGCTAGTGGGGAGACACCTGAGTTCATCTCTCTGTGCCAGCCCCTGCTTCACCTATTGAGGAGGGTAGGTAACAGAGAAAAGAGACCGAGGCAATGAAGTCAATTGTTGTAACTACGTGAGGAAAGCTATATCTCGCATGGGCCGAGCATTATGCACAAGTCAGTTTCCAAACCGGTACAACTACTTGGTATAACTATAAAGAAGCGGTAACGAAAGCATCGTTAGACAACATTATAGATTTGGTCATCTCCTAAAGAGTTCCCTCGGTCTACGATAGCCGGTGGAATGAGAATATTAGGGCATTCCACCTGCGCTGACTCCAATTCGAGACCAATAGTAAAGGTTTGCAATATTTATGATTTGTTGACCACGTTCTGGTTCACCC
>2acb962d-e722-4ad4-be72-774fa90a7e4b_Basecall_2D_000_2d Marta_PC_default_sample_id_1040_1_ch156_file559_strand_twodirections FAST5/downloads/pass/Marta_PC_default_sample_id_1040_1_ch156_file559_strand.fast5
TGCTGGTCAACAAATCATAACATTATTGGAACCCTAATGCGGCTTTAGTTGATTGCAACTTAAGCAGGAGTGCTAGAGACTCGTGGTACGATCCCCTACTCAATAGTCCGTAACGAGGAAACTCTTTTAGGAGATAACCAAATCTATAATGTTGTTGTTAACTCACCATGCTTCGTTAGCACTTTCTCTTTATAGTTATACCAATCATAATGTGGCAGCGTGGAAACTGATCTGTCCCGTTAATAATGCGAGCTCCAGATAGCTTTCCACGAGTGATAACAAACATAAGCTTCTGACTTCTCTTCCATTCTTTCTATCACCTACGCTCCTACAGGCGACCCGGCGAGAGCAAACAGGAGCACTGGTTTTACCCCTACTAGCATAGATCGGCGGGCATAGCCGAGTTCTCGAACTCGTTTTCGAGTCAGTGCTAGCGTATCAGCCAATTTAAGGCATGCTTTATCAGGATCATTAATAAACCCCTGCTATCCCAAGGCCGACCGCCGTTTGTTTGATGTCCATCTACCGCGTACCGGCAGTACTTCTACCCTCCTACTCCCATACTAGCAAGCAGGAAGTGAGTAGATGATGACACCAACGAACATTAATACATAGATTCTGATCCCGGAGGGAGAATGGATTCTACAACGACATCTTTTGATTTGTTCGACTTGACCAGGCGTCA
>16a9c900-f40e-404d-86ca-9bb284ebce69_Basecall_2D_000_2d Marta_PC_default_sample_id_1040_1_ch172_file251_strand_twodirections FAST5/downloads/pass/Marta_PC_default_sample_id_1040_1_ch172_file251_strand.fast5
TTGTCTTCTGTAGTATATTAGTGCCGGATAAGAAAATCGGAAGGTTGCTTCCACGAATCCTGCTCCCCTCTAGTTAATATAAGATCAACAGGGGATGATATTAATGTTCGGTCTTTAAGTAGTCGGGATTCCTGCTGCTAGTATTGGAGTGATAGGGATAGAAGTACTGCTTACCGTAGTACTGATCAACAATAATGAGTTTAGTATTAGCATACCAGGATTTAGGTGGTATCACTGCGTGAGTGTCCCCCACGTACATCATCAGATCATGGAAGGTAAGTTAATTGCTCCCCTCCCTCCTGCGATCCTAAGTAGCTGGGGATGGAGGGTATAACAGTTCATCGTGGCGCCTCGCTTGCTTCCTATTGAGGAAGGCTAGTAGTAATAGAAAGAAAATGAGAAATCAGAAGCTTATTCTTTGTAACACGTGGGAAAACACTATATCTACCCCTTACTGAGTGCACGCACGTCAGTTTCCGACCATAATTATGATTGGTGACTGACGGAAAATTACAGAAGGACAGCATGGGCTGTGACTAACAACATTATAGATTTGGTCATCTCGCCAAAGGCTTCCCCCATTTGACCACTCCAGCTTGAATACGAATATATTAGGGAGAATTCCTACTATCCCTCTGCTCAAGTTTAAATACATACATCATCAAGGGTTCCAATATTTTATGATTTGTTGACCACGTTCTGTTAAC
>bf51cd65-fde0-4436-a42b-44b61eb699a0_Basecall_2D_000_2d Marta_PC_default_sample_id_1040_1_ch208_file676_strand_twodirections FAST5/downloads/pass/Marta_PC_default_sample_id_1040_1_ch208_file676_strand.fast5
TTTTCTCCAGGTTTCTTACTTGCCTGTGATTAAAACCGCTGACTAGAGTTTACTGGAGTTTCATCGCTCCTGCTCTAGTCAAAGAAAGTAGTTGGATTTTCGTTTCTGTTAGCCTATGGTAATTCCTGCTCCGTGGGACTCTGGGATGATAGGAGTAAACCGACAGTAATCTTACTGGCTAAGGTATCAAGAATAATCACCCGTTTTATGCAGGCCAGCATTGTTATATGTTAATAATAGGTGATAAATCAGGATCCCCCTGCAGGTAAGGGACACAAAGTGATGAGGAATCACGTCGTGATAACTCGAGGACCTCGTAGGCTTCATCCCACTTAGATGGGGGATCGGCGTCATGGACTTCGTTCCTTCCTGCTTCCCCTCCCAGCGCACGGCTTAGTAGAAGAGGACTCGGCGGTACGAAGCTTGACTTATTTACGTGGGAAAGCTATGCGGGTAGCATCATGCCACGACCCCTTGAGTGTTCTCCAAGCCATACCGTAGGACTTGATATGTACACCTAAAGAAATTGACTAACGAAGCGTAGGGTTAACAACTAACCGGTACCCTTATTGCTGGCCAGGAGTTTGCCTGGTCACTAATTCCGGCAATAAGCAATATCGGGCCACCAGTTCTATAGTCTCGGTAGCCGGTCCAGCGTAACATACCACACGTCCATATCTTGCAACTTATTTGTTGACCATTCTTTGACTGTTGTATCC
>11eef0db-2cc9-4a41-9cdb-d0bb8257c448_Basecall_2D_000_2d Marta_PC_default_sample_id_1040_1_ch212_file94_strand_twodirections FAST5/downloads/pass/Marta_PC_default_sample_id_1040_1_ch212_file94_strand.fast5
TCTGTCTGTCTTATCATGGTTAAAGCCTGTCAAGGACTGAAATCATGTTATCCGATCAATGGATCTCCTCCCTGCCCTGCTCGGGTGCACGAACTATGATGATCGTTTCCAGTCTGTCAACATGGGCCTGTGAACTCCTGCTGCCGTAGACTGGAGCCCGATAGAAGCATGCTTAATCTACATCCCATCAACGACCGATCGACCCGTACTACTTAGAGACCCGCGACTCCAGGTCCGTAGCGGACTCACGGGTGGGATGACCGACCTGCCCCCAAAACCGAGTAGCACAGAGTGAACTCACGCGAAGACTAGTGTGATGTAGGACCGGGAGCCTCCTGCATCGCGCATTATGGCCGTACCGCTGAGAAGAGCGGGATGCTGAGCCTTAGGTGCGTGCTTCACCCCGGGAACAAGTAGGCTATAAGAAGAAAATGGCGAGAAGTCAGAAGTGGGTATGATGCACGCCAGTGGAAAAAGGTATATCCAGCCTAATGTAGTAAAGGGACAAATCGAGATACTTCGCCGCACAGCAGATGTACACGTAAGGTATAAGGTAAAGAAAAATGGACGAAGCATGGCTGACTAAATTACGGAGTTACTTACTCCCCCGCAACGTCACTCTTTGGCCCAGTTACCGACGTGCGAGCCAAGAATATTAGGGCAGTGCCTATTTAATCCCTAAGTTGGCATAATAATAAATGATGCACCTATGATCTTTACAGACCCTTGTGTACCCTTC
>e5ee7cb7-622c-4774-bad4-252cd871324f_Basecall_2D_000_2d Marta_PC_default_sample_id_1040_1_ch292_file379_strand_twodirections FAST5/downloads/pass/Marta_PC_default_sample_id_1040_1_ch292_file379_strand.fast5
CCTTCTGCTGATATTGCTGGTCAACAAATCATAAAATGCGATATCACGTGGCTTGGGTTGTTGGATCCACTAGGATAGTAGGGAATGGCGCGGAGTATTCTCACAATCCAACGGTTAGTGTAGGACCGAGGAACTCTTTAGGAGATGATGAACCTATAATGTTGTTGTTAGAAGCGCGTCATGCTTTCTAGTACTTTCTTATAGTTATACCAATCATAATGTGGAGCTTTGGAAATGATGTGCTTACGATTAGGATGCGGCAATATAGCTTCCAAGCTAAACAACATAAGTCTGACGTCGCCTCCATTCTTCTCGCTTACTACCTCGCTCCTAGCAATAGTAGGCGAAATAGCAGGCTCGACCCGGAACATTTTGGGTCGCCCACTAGCACCAACTTAGCCCCGAGAGTTGCAGGGAGCCAGCATTGACATAACGTTGCTCATTACATTGGTAGCTGGTGTATACGTACACGTCGAGGCAATTAATTTATGCCCACTATCATTAATAAAACCCCTGCTATATCCTACAATACGACTCCACGTTTGTTTCATCAGTAGAGTCAGAGCAGTACTTCTACTCCTATGACTCCAGTACTAAGCAGGAATCTATCTATTATTAACAGCAAACGAAAAGTAAGTCAACCACTTTCTTTGATCCCGCAGGCAGGGAGATCCAATTCTGGACGACATCTTTTACTTTTTTATTGATATAGGCGCAGAGTTTAACACTTTATTTGTGACC
>18054a44-9ff3-41f3-a074-10a6963c5948_Basecall_2D_000_2d Marta_PC_default_sample_id_1040_1_ch436_file169_strand_twodirections FAST5/downloads/pass/Marta_PC_default_sample_id_1040_1_ch436_file169_strand.fast5
TTCTTTATTCGTAAATATCTTAAATCGGAGTGCATCGTCGCGTAAAGTTCCGATATCCAAGCGGAATAGGAGGAATCGCCTAAGGTACTTCCATTTCAATGAGTCATAGCGTAAAAGGGGAACTCTTTAGAGGAGATAAGAACCCTCACGTGTTGTTGTCCACGGGGCCGCATCTCGGTCGTCATTTCTTTGAGGTCATCACAGGCCTTGTGACGCACCCTTGCGATAACTTGTCCGTCAACAACAGTCACCGAGCTCTCCGGATCCTTCCTAGTTCGAGTCGCCTTGCGCCGGTATATGCGCCACTTCTTTCTACAGTAGTAAACTACGACTAGCGCTCCACGAGGCACGAATCCAGGCTCGCTCGTTGACGGCGCAGGTAGGACCCTCCATGCGAAGCTGAGTTGCCGCCTATAGTTTTGCACCAATCCGTCATAGGTGCTCGGTTTGAGAAGTCCGGTCCTTACCCACTCATATAATCCTCAACCCGTAGACTTAGACGATATAGAGTCTACACTAATGTTTGTTACAAACCCCTTGAGGATCCTTAGCACCATGACAAACTCCCATGAGCGGAGGGATCATACTAAGTGGATGAAGGAGTCTCTCCTTCCCTATCGTTCCTGGTTACTTGGCGGCATAGCAGGGATCCAGTCACGGCTAATTCAATGTCAAAATTACGGGAGCAGTCAGTTTCTTTACTGTTATTACCGCC
>06743cf9-6ed0-4a2f-be6e-f40363c72ac8_Basecall_2D_000_2d Marta_PC_default_sample_id_1040_1_ch370_file98_strand_twodirections FAST5/downloads/pass/Marta_PC_default_sample_id_1040_1_ch370_file98_strand.fast5
GCAGTGCGCTCCCCCTCCTATCTCCTCTGAGGAAGAAAGTGAGCTGATCGTTTCGGTCTGTTAGTAGTAGCTGATTCTAGCGTAGTGAACCCCATCAGGCTCAAAGGAGAACGCGTAATCGTAATTGAATACTGATCAAAACAATAATGGAGTTTAATATTGGAGAGTAGCAGGGGTTTTATATTAATGATCATCTTAATAAAGTCGTACACGCGCCTGTAACGGTACCCACCAGACTAGTACGGATCAGAAACCGTTATGTCAACTCCGGAGCTGCATGGGCCTAAGTCGGGCCCCTGCAGCTCGAAGTTCGTAATCTTCCGCTACGCTTTGTACCTTAGGCAGGGTAGAAGAAATGGGAGGGAAGTGAAGCTTAGTTGTTTATACGTGGAAGCTATATCTGGAGCTCTCTACAGGGTTGACTGCGCACATGCCTTCCAACAGCATTGATGATCGTATAACTATAAAGAAGGAGATTAACGAAAGCATGGGGTTGCAACCTACCGTATCCCTTTGAAAAAGGTCATCTCTAGGCGTTGCACCAATAGTTTACCTAACAGCTTGAATGAAGTACTATTAGGCAGTTCTACCTGGCCTAGTCATACAGTCCAAAGTACCACGTGAGCCACCGTCCGGGTTTGTAACATTTGTACCTT
>360965ce-c0c5-4100-9503-6c1bf80c1a70_Basecall_2D_000_2d Marta_PC_default_sample_id_1040_1_ch201_file276_strand_twodirections FAST5/downloads/pass/Marta_PC_default_sample_id_1040_1_ch201_file276_strand.fast5
GGAAAGTCTTCTCTTCGTTGATTATCGCATTCATGCTAAGGATCAACATGCTAGGAGGACTCTATTCTCCTGTGTTTCAAGGATTGGTCATCGCTCGTCAGTAGTACCCTCGATGGGCATGACGTAGAAGGCATCGGCGTAATTAGTATGCTCAACAAATAATGGAGTCCTATCCGATAGCACGCGGTTAGGGCCTTAATATCGTGGTAGATAAAATCAATGCCCTAGGACTTGGGTATGGCTCACCACCGTAGGCAACGTGATCTATACAATAGTGGGATACGGGTCTCCTGCCCGGGCAGTCTTCGCTCCGTGTAGTACTGGTTCCCCTCCGTCCCTTCGCTCCGGAAGGCCTGGCTAGTAGGGCGGATGAAATACGAGAAGGATCAGGATCGTTGTCCTCCCGTGGAAGATGGGACTAGCCGCAGTCTTAAGGAGACCGGGCTCTTCCCACCGCGTACTTATGGGTAAGGCAGTAACGAAGACGACCATTATAGGACAACAAGTCACTAGTTATGCTCTAAGAGTTCTCGTCTCATTAAGTCATATGACCCAAATATTAGGGATGTTCGGTACCCCTAGTGATAGGTTCTACAATAATAATACACGTTTATCAACTTTATACGGTTGGTCAAGTACCCCTTTGT
>a30bc84c-8734-4d20-b999-a359fcbfd75f_Basecall_2D_000_2d Marta_PC_default_sample_id_1040_1_ch470_file177_strand_twodirections FAST5/downloads/pass/Marta_PC_default_sample_id_1040_1_ch470_file177_strand.fast5
GTTCTGTTGGTCCGCTGGACTGCTTAAAAGACACGATATTCGACGACCGAACCCCCCTCATGTTGATCCCGAAGATTACCATTGACAAGCTGCTGAGTCCGGAAAGTAACTTAGTTTTCATTCTCTGTTAATAATGACTTCGTAGTCAATACTGGAAGATGATAGGAGTAAAGGATGGCTTACGTACGGTATAATGATGATCAAACAAACAATGAGGCGTATTCCTGATTAGCAATGAGGCGTGTTGATGATGGTGGTAACAAATTAATTCCTAAATTAGAGTAAGTACTAGCGACAGCGGTAATGAGAAAATAGTTATGTCAACGAGCCCCTCCTGCGTAACAGCGAGTTACCTGCTAGTGGAGGGTAAACATTCGTTCCTGTGCGAGCCCCCTGCTTCTACTATTGAGGAGGCTAGTAGTAATAGAAGAGAAGGCGGAGTGGAAGATCAGAAGTCTGTTGTGTTTATACGTGGGAAAGCTATATCTGGGCTAGCTCCAATTATTAAAGGGACAAGTCAGTTTCCACGGAGCCAATTATGATTGGTAACTATAAAGAAAATTAACGAAAGCATGGGCCTTTAACAACAACATTATTATAGATTTGTACCATCTCCTAAAGAGTTCTCGTTGATCTAACTCATTGAATGAGAATACTTAGGGCAGTTCTACTAACCCTTAGCCAAGTTCGAACAACAATACACGTTACTCAATATTTATGATTTGTTACACCGTTCGTTGAC
>b5473d81-c5e9-4e80-86c6-3da61fe3d261_Basecall_2D_000_2d Marta_PC_default_sample_id_1040_1_ch356_file144_strand_twodirections FAST5/downloads/pass/Marta_PC_default_sample_id_1040_1_ch356_file144_strand.fast5
CAGTTTATTCTATGACAATCGAATATTGCTCGGAACCCTATTGCGATGGCTTCGTAAACCTTTGAATCTAGCAGGGAGGGTGGAAACGCCGCAGTATTCTTATTCGAGCTGAATCAGTAACCAGGAATACTCTCTTAGGAGGGTTACAGAACCTACAATGTTGTGTCAGCACCCCGTATGCTTCGTTATAATTTTCTTTAGTCATGCCCTAGCTTATAATTGGTGGCTTTGGAAACTGACGCTTCCTTCCAATGATCCATGGAGATATAGCCTTCCACGTAAATAATATAAGCTTCGTAGATTCTACACCATTTTCTTCTCTACTACTACTAGCCTTCCAGGTGGTAGAAGCAGGAGCAGCAAGGATGTAAGACTGTTCCTGGGCCGGCATAATCGCGGGCGGAGGCCCCAGTCCTCACTAAATACGTTTCTCTTTGCATTTAGCTGGTGTGTCTTCAATCTTAGGGGCATTAATGTCTGACTAAAAGTACTTAATATAACATCCTCGGTACACCATCACACAACGCTCCCATTATTTGTTTTATCCGATCATTACCGGAGTCGGCTTTCTACCCATACCTCCCAGTTCCCTCAGCAGGAATTACCAGAGCCTACCTAACAGAGACCGAAGTAAGTCATGATTTTCTTTGACACCAGCGGGAAGTGGGGAGTAGGATAGTCGACTCGTAAACTTGTCCTTTTGATCCGGCTTGAATTAACATTTGAAGTTTATGTTTCTTAGTA
>0a9f4203-c9e2-49b5-a772-52d6517ad9c8_Basecall_2D_000_2d Marta_PC_default_sample_id_1040_1_ch126_file624_strand_twodirections FAST5/downloads/pass/Marta_PC_default_sample_id_1040_1_ch126_file624_strand.fast5
CTCTTCTCTTACTTGCTGGTGTCAACAAGTGGATAAAGATTGGAACTAGTGTGTCTCACCTTATTATATTTGAAATGGACGGGGGACAGGTATAGGAATCTTACGCCAATCCTTATTCGAACGAATCGGTACTAACCAGGATCCCTAGGAGAAGCAGTGGGGACAATGTTGTTAGATGGGGGCCCATGCTTTCGTCGATTTCTTTAGTGTCATGCCTTGAGTTGGTATAATGTGTGCGAACTGACTAGTGCTTCCTAACCTTACGGAACGCGTAGATAGCCTTCCCACGTAACAACGACTAAGCTTCTATGATTCTACTATTTTCTCCACTACCACGCTCTTCCGAGGGTGGAAGCAGGAGCAAGCACAGGATGAAAATGTTTATCCTCATCCGATAGATTAGCCAGGAGAGCAGAGTTAGCCAGGACCACAGGTTTTGCTTCTGGCATTTAGCCTGGTGTGTGTCTTCAATGTGGGCAATTATAATTTATCACCAATATTATTAAGTACGCTCCTCGTGGGGTATCACAAGCCACAACTCCATTATTTTGTTTTCACTATGACGATGACGGCTTGCCTAGTTGTACTCCAGTTTCGTATACATCAATAGAATTTACCAGAGGAATACGAACAGGCGACCGTACATCGCCTCGGTTTATTTGTACCCCAGAGGAGACAGGCAAGCGGGCTAAACCTCGGGGTACTTTTATTTTTCTTACAGGCGATTGCTTTC
>57f2f238-940c-4376-b543-6a5c3fed1d0c_Basecall_2D_000_2d Marta_PC_default_sample_id_1040_1_ch150_file129_strand_twodirections FAST5/downloads/pass/Marta_PC_default_sample_id_1040_1_ch150_file129_strand.fast5
TGCTTTTCTCTTGTACTTTATGGGTTATCGTATGCTCGCGTAATCAATATCAGCACACCCTTGCATCGACGTGATGATCCGAGATCACTGGGGATATCAGGAATCTTTAGAAGGTAGTTATCTCTTGTTCCATAGATGAATTAGGACTTAACCCCTAGGATAACGTAAGAAAATGGAGAATACAGTGTTGAGGGGCTAGAATGATTCTGTCGCCTATTCTGGTTAATCACGGGCCTTATAATCTGGGCCGTGGAAAACCGATCTGTATTCCTAATTCACTTCGCGCGCTCGAGAGAGCTCTCTCCATGCTACAAGATGGCTACAACACATGCTGATCCTACCCGCCTCGTTGTACCTACCTCTTCCGCCATAGAACCGCAACGAGAGTCATAAGGATGAAGGGGGCTCCTACCTGTGCATTAGATAACCCGGGCCCAGCATCTAGCGGGAACCGAGGATAGAGTTGCCTCACGCTAGCGGCGGGATTTCTGGTTACCGATTGATGTCAGCATAATTCTGGTATGTAAGTCTTAAATCTGCCATCAGGAGATTGATGGTTATCACTCATTACTGCAGCTCTCGTGAACACTCCCAGATGGTATAAGGACCAGTGTTGAACAGCAAGACTTGACACAGCAGTCTACTTTACTCTCCCTGAAGTCCCAGCAGGGAGGTGACCCAAGCTAAAGGGCGGCAGGCGGTACAGGTAAGTTACCGAGGAGTAT
>0106eacc-cfff-47d4-9f21-66a87576b746_Basecall_2D_000_2d Marta_PC_default_sample_id_1040_1_ch8_file202_strand_twodirections FAST5/downloads/pass/Marta_PC_default_sample_id_1040_1_ch8_file202_strand.fast5
AACGTCTTGGTGGTTAGTATTACATGAGACATTGGATTGATCTGGTGGTCTTAGAGATCGAGGGCAAGCTGGAGTATCCTCGCCATGGGTTATGGTCAGACACGGGGCTGAAGCAGAATCCTCTTTAGGAGATTAAGTACTCACACTGGTTGGCTCACCCAATCGGTTGCTCGTAATAGATTTGGTTACCATGCTATTGTACGAGGGTCTAACGGATGTATGCGGTAAGGAGGACCTGGGTCCGGGTCCATCTGGGTCTCCCACGAGCAAATCTACGTCACTCGGCATCGCCTACCATCCTGCCCGTACTTACGCTGCTCTTGCCACCTATAGAAAATCGACTCAAGGCAAGAGAAGCAGCAGGAGGCTGGTTGACTAACCCCGAGTAGCAGGTACGCGATGAAGAAGAGTCTCTCCGCACTAGCTTCTAGAGTCGCATCTGGTCGAGTGCGGAATGATTATCATCAAGTATGACAGGACGCGCTCCTTAGGCTATACACAGAGCCACGCCCGGTCTCTTGTGCTCCAACTCAGTATCCAGGATACGCATCTTAATCCCTATCATCCCCAGCTTCGAAGAGGAAACCGACAAGGCCCATCATGAAATAAATCCAACATGTGATCAGGTTACCTCGCGCAGGAGCGCAGGCGATGGCCTAACGGGGTGGTTGGACATTTATCGCGATCTAGTTTGATGTCGATGTCGTACGATATCTGATGGC
>9c442273-d550-4854-9007-018fedb459c5_Basecall_2D_000_2d Marta_PC_default_sample_id_1040_1_ch388_file243_strand_twodirections FAST5/downloads/pass/Marta_PC_default_sample_id_1040_1_ch388_file243_strand.fast5
GACGTGTTGATCTCCTCCTGGGTCGCTTAAACTTCCAGGCCCGGATACAAAGAAAATGTTGGTATCTAGAATTGGACCCTCCCCCTGCTTACGAATGAAGCCTTAATGTTTCCATTAGTTAATAGTATATGAACCCTGCTGCCCTGGTAACGCATTATCATAGGAGTAGGACAGGTGACGGTGTGATCGTAGACTCAAACAACACATGAGCGCGGGGTCGGGAATTGATCGGCGATAGGGGTGAGCATTTACGGGCCATCAATAAATTAATTGCCAAAGATTACTAAGAGGGCGCAAGTGTAATGAGAAAATAGGTTATGTCTACAATGCTGCGTAGCCCGGTGACACCTTACGGGCGACTAACAGTTCATCCTGGTTGCGGGCTGCTTCTACTATGAGGGAGGAGGTAGGTAGACCCAAAGAAGTAACGAGTCGACGCTTATGTCGTCACCTGCAAAGCCGCCATCCATAACCCGGTCGTAAAGGACAAGTCGTTTCCACGAGCGCCCAATGTAGGTTGAGTAACTATAACAAGAAGATGATGAAGCGACCATCGGCTAGACAACAATTATAGATTGGTCCTCCTAAAGAGTTCCTGGTTGACCTAATTCCGTTGAGTAGCCACGGAATACTTAGGGCAGAGCTTCCTATTCGTAGCCAAGTTGCACAATAAGCCTAATTCAATATTGCTTTGACCCCACGTCTGTGTTTCACC
>77b6b9ec-781f-4d64-b6f7-efb5807863f3_Basecall_2D_000_2d Marta_PC_default_sample_id_1040_1_ch509_file215_strand_twodirections FAST5/downloads/pass/Marta_PC_default_sample_id_1040_1_ch509_file215_strand.fast5
CTTTCTTAACAATGGTTAACAGTCTGAAGATGCGGCTTATGAGTCGTGCATTGTGACTAAGAGCTATGAATGCCCTAATATTCTTATTGCTGAAATTAGTAGCAGAGGAATCCCTAGATGAGGAAGATGGATCTAAGATGTGTACCCCGCCTCGTCGTCAATTGCCCTATTCTTTAATCAGTATAAGCGGCTTGGAACTAGTTGCAGGCTTCTGATGCATCGGGCCATCCGATAGCCTTCCACGTATACGACCATAATATAAGTCTCTGATCCCTATTATTCACCTCTACCATCATTGGCCCCTCCGCAGGGCGAAGCAGGAGCCGGACTTCGGTACTAACCGTAGGCTCCTGGTATAGGGCCGATCCGAAGCAGCGTACGACTAAGTTCTTGTGCATGCTCCTGGTGTGCATGCTAATCAAGTAGGCGATCACCATTATACCACAGTAAACCGCTACAACCTACGTAAACTCCATATCAAGGCTTACTTGTGAGCCGATAGCATGGCGCGAGTTCCTTGTTGATAAGCCTACTCGCGCAGTCCACACCAAAGAGGATGAGGCACACCAAACGAACCATAACTACTTCTTGTACCCCATACGAGGAGATGAGATAGAGATCGGCTAACAACAACTTGTCCTTCTGTACGCTGAAAATACAGTTGGTTAGTTG
>a1de0ba6-8188-48c6-85ff-7f1e23a34320_Basecall_2D_000_2d Marta_PC_default_sample_id_1040_1_ch54_file236_strand_twodirections FAST5/downloads/pass/Marta_PC_default_sample_id_1040_1_ch54_file236_strand.fast5
TTAATTTCTGCGCTCTTAAAACTGCCAGGGGCTCAAATGGCCAAAGATGTTGGTCCGATTGGATCTCCCCTCCTATGCTGGATACGAAAATTAGTATTAATGTTCCAGTCCAAGTGTTAGTAACCTCCCTCGTCAAGTCCTTAGTATAGGAATAGCTAGAATAGAATGGGTCATCAATGCGTAAGCATCAAACAAACAATGAAGTTAGGTACTTAGAGAGTAAGGGGGTTTTTGTAGTGCATGATGGTAGATAGAATCAATGCCCCTAAATTACAACCACCAGGACTTAATGGAAGTAGTTATGTCAACCCGGAGCCTATGCGCCCGGCGCCAGGTTGGCCCTTAGGTCGGCAAATAAGTTTCATCCTTGCGCGCTGCTTCTACTATTGAGGAGGCTAGTAATAATGAAGAAGGTGGAAGAAAGTGAAGCTGTAGTTGTTTATACGTGGGAAGCATATCTGGATGCGTGATCCGCCGGTAAATATTTCCAAACGCGATCTGATTGGGCTACGCTAAAGAAATTAACGAAAGCATCGGTTAACAACAAGCTTACTAGTTATTCTGACCACTCGGAGTTCAATATAGTTGACTAGACCCGCTTGGAACGAATATGCCCCAGTTCCCTGGCATCTAACAAGGTTTACGCGGATAATAAGCCACAATTTGAGGTATTGATACTTTGTATATA
>0c8df911-004a-4099-af37-bdff67010667_Basecall_2D_000_2d Marta_PC_default_sample_id_1040_1_ch265_file291_strand_twodirections FAST5/downloads/pass/Marta_PC_default_sample_id_1040_1_ch265_file291_strand.fast5
GGACTTCGGGTGCTGTCGAGCTATACCCTAATGCGCAACATCACATCAAAAGACCAAACAAAACATCAAATTACTCTCTCCTCTCTCCATTGGTCCTGAATAAGACCAAGAGGTCATGGTTGGAGCTCTATAGTATATGCTACAGCCATTATATTAACGGGCGACTGTGCCAATCACTGCAATGCCAAGGCGCGTATCCAAACCCATGGGTCCACTTAGTACATGATATTCTCTAATCTAGGACCTGCCATCTCGTATCCCCGTGATCCTGCTCCCAATCTTGCTCGCATACAAACCGACTAGGAAGCGAGCATAGGTAGAGATGGTGCTTGGATATTCTCCATGAATCGACAGTCGCGCCGTTCTGGGCTCCGACAACAATTGCCTGATGGCGGGTCAGGCCGAAGGCATTATCGATTCCACCTCTGTAAGGTGGTAGTCTTGACTAACCACAATCCGAGATGATGCACACGGCCATGGGGGCCGGGGATAGTTCCAGGAGGTGCTTACTTACTGTCAAGATATGTTAT
>fcb8c03f-873e-4f34-af63-a3b8ce0cff2b_Basecall_2D_000_2d Marta_PC_default_sample_id_1040_1_ch371_file119_strand_twodirections FAST5/downloads/pass/Marta_PC_default_sample_id_1040_1_ch371_file119_strand.fast5
GAAATATTGAACCCCTGCCCCCTTTGGTACGCCCATCCTTCTCCCTCTCCTGCTGCTCGTAAAGAAGGAGGTGCTATTAATGTTTCCTGTTCTGTCAGATAATGAACTATGCTGCTGCCGTAGACCCGATGGGCGGCCTGGCTGATGAAATACTCTGATGTAGAGCCGGAGACAACCATTTGGGTGTCGATATGAAGCCATTTAATTCGTAATGGTAGCCGTACGTGTACCACATATTGCGCAATGAGGAGACAGTAGTAGAGAACTAGTTATTCAACAGGCTCCTTACATCTCTCCGCCGGTTATAGTCAGTAGCGAGCTAGGCGTCAAAGTGAGCTTGCTATCCTGCTTCGCCGTAGCAGGGTAGTAGGCAGGAGATATAGAGAATCACACGAGGTAAGGTCAACTTGGTCGATGCAAAAGCTATCTGAGATGCGATGCTAACGACAAGGTCATTTTCCAATAGAGCGATTATAATTGATGGGTATAATAAGGCAAATTAACGAAAGCATTCTCGTTCAACAACACACCTATATCCATTTCTGCTCCCTAAGAGTTCCTCGTCATTACCGCCTGGGCGCATGCGTAAGGATCGGCGATTCCGGGCTGCTATGCGCGTCCCACTGGACTACAAGTAAGGGTTCCAAACTTTAACCTTTGTTACCGTTCTGGTTTATGA
>72bb7b63-630e-4b4c-a310-5562d1f7f880_Basecall_2D_000_2d Marta_PC_default_sample_id_1040_1_ch475_file550_strand_twodirections FAST5/downloads/pass/Marta_PC_default_sample_id_1040_1_ch475_file550_strand.fast5
ACGAACCACCTTGATAGCCGTAAGCATCTTGGGGAGGCGGTGCCTCTGGGTTTGGGAGGGTCCCATAAGAAGAAGTAGGGAGGGAGTATTAGATGTAATTTATTATTAGAGGCATTCCGTGATGGGCACGGGGGAGTAGATAGACGTAGGGGAAGGATGACCCCGCCTTACTCGGGTTGGTTTACGTCAACAACAAAAGGCATACCGTCCGGTTACGTCAGTTGGTTATAGTCGTGGCACTATTATAGGTTGTATGTAAGTTTGTGCGATAAATATAACTAGTTTTGCTTGATAAGTCAGAAACACGAACATTAAGTTAACGGCAATAGATTGAACGTCACTAAATTTATTTCCACACGCGCCTACTATACAGTTGCTACGTAGTAAGGAATAAGAGGTGAGAAGAGTCCTCTTGTGCCTTTATCCTCATCCGAGCCCTCCTCCAGTGACAGCCGAAGGCACATGAGAAGCAATGGTCTCCGATGGCCTGACAGTTTGACTTGCCGCGAGATGCACCCTGGTTTTAATGACCAGTCGCCTCACTTATCCCGGAGACTCGGGCTCGTGACTGACGCCCGGACCCTCACTACAAACCCTCCTGCCTATACCGATAATGTGGGACTCCATTATTTGTTGATGAATGGCCGGCTCCTCAGGATCTCAGTTGCTCGACTCCCACTGGGCGATGCCTCGCATGCAGGGAACTCGAAAAGCGCCGGAGCCGAAGACGGAAGCGTAAGGCCTTTCCTTGTGACTCTACGCAGGGGAGACTAACCCCAGGAAACCCTGCAGCTTAGATAGCGATTTGGGTTCTATGC
>f172e2d5-3643-45cb-9932-c9d0c362b8df_Basecall_2D_000_2d Marta_PC_default_sample_id_1040_1_ch57_file664_strand_twodirections FAST5/downloads/pass/Marta_PC_default_sample_id_1040_1_ch57_file664_strand.fast5
TTTTGTCTGTGCTCTATTAATATTTGCCAAAGCCTAGTGACCAAAGGACAGTGTTATTGTTAGAATCCGGATCTCCCTCCCTGCTCATCAAAGAAATGGGTGATGATGTTCGTGGTCGGTACTATATCATTCTCTGCTGCTACTGGGATGATAGGGAGGCAATACTGCTGGATGCTACTCTGGTAAACACGGGGCTCCGAAGTCATGGGTCACATACCCAAGGGGGTTTTTATTTACATGATGGTGGTGACCAAATTAATTGCCCAAATGATGATACCAGGACTGTAAACGCAAGGCTGTAATGCTGGAGCCTGCACTCGCGAGGAGCTGTGGCGGGCTGCAGACACGTTGCTCCTGTCAGCCCCCTGCTTCTACTATCCGGAGGCCGGCTCACATGAAAGAAGGTGGAAGAAGTCAGAAGCTTATGTTGTCATTAGGGGAAAGCTTATCCATGCGGTAAGCTTGACAGCACGATATCCCAAACTTTGAGAGCCCACATTAGCCGGAGTTAACCTATAAAGAAATGCTGAAGCAAAATAAGTTAGCGCCTCGACGTAACATTGTCATCCATCTCCTAAAAGAGTTCCTCGCTTGTACCGACTCCATGAATGGCGACCATCATGGCGATTCCTACTATCGGGCCAAGTCTCAAAATAAGTAAGGATCCAGCTCTGGTCACATTGTGGTTCCAAGATTATGTTCTTACTAAC
>dbbef0b8-acb4-44db-bd2b-a2b7d7316288_Basecall_2D_000_2d Marta_PC_default_sample_id_1040_1_ch474_file586_strand_twodirections FAST5/downloads/pass/Marta_PC_default_sample_id_1040_1_ch474_file586_strand.fast5
CCTTTACTTCTTGAATGCCTGTGAATCAAAAAATGCCAAACCATGAGGGTGTTGGTTAGGAGTTGACCGGGATCTCCCCCTCCCCTGCCTGGATCGGAATGACGTATTGATTATTTCGTGGTCTTCACATAGTATAGTAATTTCCTGCTGCTCCTAATGGGAATATGAAGGCGGATCATGCCTGTACGCATGCTACTGAATCAAAAGACTCAGGCTGGGAGTCCGTATCGCAGCTCGCAGGGGGTTCAGCTTAATGATGACGCGCGATCAAATGCCCGCGTGAACCCAGCACCTAAATGTAATGAGGCAAAGTTATTATAACTGAGGCTCTCCTGCATGGCTAAGTTAGCTGCCTATGAGGCAAACAGTTCATCCTGTGCCAGCCGTGGCTTCTACGCTTGAGGAGGCTAGTAGTAATAGAAAAAGAAGGTGGAAGAAGTTACGAAGCTTATGTTGTTTATACGTGGGAAGCTATATCTGGGAGGTGCATTATTAAAGGGACACAAGTCAGTTTCCAAAGCCGCCACCGTATGGGGTTAACCTATAAAGAAAATTATGACACGAAGCTACGCGGGGGCTTTAGACAACAGGCCTTACACTAGTTTGATGCTCCTAAAAGAGTTCCTCGTTGACCTAACTCAGCTTGAATGAGAATATATCCGGCAGTTCCACCTATCCCTGCTCAAGTTTTGCAGGACCAGCCAAGTAAAGGGTTCCAATATTTATGATTTGTCACGTTGTTCTGTTAC
>24a42ffa-49b4-4565-9b78-1dd2c885f078_Basecall_2D_000_2d Marta_PC_default_sample_id_1040_1_ch260_file4_strand_twodirections FAST5/downloads/pass/Marta_PC_default_sample_id_1040_1_ch260_file4_strand.fast5
GTTATGCTCATAACAAACTTAGATGAATATCAGAGATGGAACGCTTAGGTAACCTTGAAAGGTGCTAAGCGAGAAGGACCTCAGGAATTTGCGAAGTGATCCTCATTGCATGGAGTAGATAACGATGTGAGAACTGGGGCCCTAAGGAGAAGATAACGGTCCACGAGCCCGTAAAGATGGTTGTGCCTGCCGCACCCCCGGGCCGTCAATTACGGATTTGTGGTTAGTGGACGCATCGCGCAGAATGGAGCATTCAGATATGTTGCTTCCACCGTAGAAGCAAATACGCTTCAGACTCCCTCCTAAGCTGCTCTGTTGGTTGTACCTGCTTTTCGTACGTGACGCCCGCTATCGACACCCACTGGACCGAGCAGGCTCGCAGAGGGGATAGATCGTTAGCCGGGGCCGCGACTATCGCCCGATGAAGAAGCGCGAGTCCTCCACTATACTTTTGGCTGCGGTTAGGTATTATCAACCTTTGGCGAATCAATTTTATTACCACCATCATTAATATAAACCCCTAGTCATCCGACCCTAAACTCGTTGTGTTTGATGTAAGTGAGCCGATTACGGGATACTTCCTCTGCCTGGCTCCCCATGAGCACCTCAAGGAATGACGCTCTACTTCAACAGAATGAAACATGTACGTAAGTTCTTTGACTGCCTCAAGGGAGGGGGATGCGCATTTGGTAACATAACATCTTTTAAGTTTTTGGTCTACACGTAGAATGTTACTTTC
>5d122b6c-41be-4205-b6d4-988776ba25ff_Basecall_2D_000_2d Marta_PC_default_sample_id_1040_1_ch187_file548_strand_twodirections FAST5/downloads/pass/Marta_PC_default_sample_id_1040_1_ch187_file548_strand.fast5
TGAGTTGTCGCTTAACTGCATCCGACTTCAAACTCATGCCTAGACTGTACTGCCCCCGCGATTACAAACCACGGCTTAACGGGTCGCCCCGAAGCGCGCTGACTCTTGGGTTCGTGATCCTAGTCCTACTATTATAGACGATTCTGCTTAGGGTACTGGGATCATGGGAACACAACAAATCTATCGGGCTGATGAGCGGGGTCGGCGATTAGATGGCGGCGCGATTTAGTATAATATGACTGGGGGTCGATCCCACTAAAGATCATGACGCAAAGATCAACGCAGAGCTCAATCTGTAGGCTCCGGGACGGGCATACCCGCCGATCTATCATAAACAAGAGCCGGGGTGCGTCCGCTCTCGGTGCCGGGGCTGCATTGTAGGTCTAAAGAAGGGTAATAATAAAGGCGCAGGATGGGGGGAACCCGAGGTCTGTGTGTTACTCCTTAAGGAGCTGAAGACTAATTATGATGCCCCCACGTGAGGTTTGCACCCACATTAACGTAAGAATGACTAAGGATGGGTAGGCAGACACAGCCGTCACCCTCACCTGCCCGTCAGCTCCTCTAAGAGTGTCACGTGTATAGGACTAGAGCTTAGCATCGCATCGGTAAGAGTTCCTATCCTAGTAGCGGTTGCACCATAATAGATAAGGGTTGCATATTGTCCTGATTGTTGATCTCCCGTCGTA
>dd41b09b-5b1b-4aa0-8add-d7815123e0bb_Basecall_2D_000_2d Marta_PC_default_sample_id_1040_1_ch219_file328_strand_twodirections FAST5/downloads/pass/Marta_PC_default_sample_id_1040_1_ch219_file328_strand.fast5
GGAGTCCTGCCTGGTTGCGCTGAGTGTGCCGACTCCGGGGTGAAGAGAAAGTTGCTCACCTAGAATGGTCTCCCGCCTCCTTGGGGTGCGAGGAGGACCACGTAGGTGGTTCGGTTGGTTGCCTGGGTGGTATGGGATTCCTGCGCTGAATTCGCAGTGGAGGACCACGCTCGTATAACCATCTGATGAACAAGGCCGGGCAGTTGGGTTACCTGAGGCCGAGAGAAGTTTAGGTCGATACGTGGTATAAATCAATGCCCCTAAAGTCAGCACAAGAGTCGATTCGAAGAGACCCCGTGATCGGCGCCCGGCTTCCCGGCACAGTCTTAGCTGCCGGGGGGTAGAGTTAAACCTGGTTCTTAGTCCTCCCTGCTTCCCTCTGGAGAGGGCCAAGGTATAGTAGAGGGGACTACGTAGAAGTCAGAAGACTATGATGGTTGGTAATGCGGACGAGGTACCTCTCGATGAATCGTACGAAACAATCCGAGAGTTTCCAAGCTAGGATTATCGACCTAGGCGATGATAGGCAGATCTAACGAAGGAGCGGGTACACAAATACGGATGGGTCTCCACTTAGTCGCTCGAGAGGTTCAATGTGTATAGATTTGGACACCAACTAGGAACGTAGAATTCGGGGTCACCCTGCTCGGAGGTCCGGGACTACATACCACAACTTTGTTCGATATCTTTATTGTTACCACAGTTCTGTTATGTGTCCG
>934db83c-e728-4ff2-9234-5188b76afbb3_Basecall_2D_000_2d Marta_PC_default_sample_id_1040_1_ch249_file246_strand_twodirections FAST5/downloads/pass/Marta_PC_default_sample_id_1040_1_ch249_file246_strand.fast5
GGACTGCTCATATGCTCTTGTACTAACAAATGCTAAGATAATGAATCATTTACTTATTATTGGCGACTTACGAGGACCTGAGGAACTCCGAGTGATCCATGATGCCGGGGTTGAGTGTCAAACGAGGAACTCTTTAAGGAACCAAATCTATAATGTTGTTGTGAACCCATGCTTTCGTGCTCTATAATTTTCTTTATAGGTCACCAATCATAATGGCGGCGTGGAAACTGATGGTTGTGATTGCAATTGGAGCTCCAGATAGCCTTTCCACGTATAGACAAAGAGCATGCTCTCGATTCTTCCACTCTTCGTTGATGTACAGCTTCCCAACTATACGAGCAGCGAGGTGGCAGGAGCAACGATGTTGCCCCACTAGCGACTATAATCCGCGAAGCAGGAGCCCTCAGTGACATACGTTTTTCTGAGTCATTTAGCGGGTGTATCATACCGCGTTGCTAAGGCAATATCCGTTTATCCACCAGAATAAGTAACCCTGAGGTACGCGGTACATAACCAACCGCATGAATGTTTGATGAACAGTAGAACGATTAATGACACTCCACTCCAGAGCCAGTATAGCGCCGCAGGGAATTATTGATAAAGACTGAACCGGGGACCATTGCCTGACTCTACGTTGGGTTGCTTAATCGCAGAAGGGGGAGTGGACAGTTCTATGGACTAGGACTTTGCTTTGGTT
>599dffae-afc1-4b56-bbda-5f0a620e280e_Basecall_2D_000_2d Marta_PC_default_sample_id_1040_1_ch477_file180_strand_twodirections FAST5/downloads/pass/Marta_PC_default_sample_id_1040_1_ch477_file180_strand.fast5
GAAGCTCCCTCCTTAAGTATTTCGTCGCGCTGACACGCATTGGGGCTCCAAATCGGTCTTATATTCTGCATGCACTACCGGGCGGCAACTCACCCCGGAACGCACGGGCACGCACCTAACCCAGGTAGAGGTCACTAAGACAAGGGTCCATTTGCACTGTGCTACCTACCGTGATCTAGAGCCCGAGGGGACACACGCGAGTCATCACGTAACATATGATAGTCCTTACCGGCATTGGTTCTGTTGACTGTGTTGATCAAAGGTATGCTC
>d74fbd1d-326d-44b7-bbc3-38ce73ea28e0_Basecall_2D_000_2d Marta_PC_default_sample_id_1040_1_ch53_file93_strand_twodirections FAST5/downloads/pass/Marta_PC_default_sample_id_1040_1_ch53_file93_strand.fast5
ACGGTAACACTTGCCTGCGACTTCAAAACTAAGATGAAGATGTGTTGATATAGGCACTGCTTATCCTTCCTGCTGGGTCAAAGAAATAGGTAGTACTGTACGTGTTCGCTGGTCTTGTAGTAGTATGGGCATTCCCTGCTGAATGCGATATGATAGGGACGAATGCGCACTTAGGTTAGACTGAATAACGACCTGGTGATAGGCCGGCATTGTGATAGTTGTAGCCCAGGATTTAGTAGGCCATAACCTATGGTATTAAATTGACAATTTCGCCTAAGATCGCACGACACAGTCATAGGACTGCAAAGAGAAAAATATGTGGTATGTCAACGCTCGGCCCCCTGCTCGCGCACCTGTGACGCTTACGACAGGCGAGCTCCTCCATGCTTCCCTGCTTCATGTGGATCGTAGGTATGAGGAGGCGCACGGGTAGGTAGAAGAGATATGTACGCATTGGCCTAGAGAGGTAGTCGTGACTTTATAATTGGGGGAGGTACCCTGGCGCTCTACGATGAATGAATGTAGGAGGCTCCTAATCCATTTAAGGCTAGATTGTGGCACTAACCTATAGAATAACGGAAGGAATCTCACTCGCGCGCAAGCAACACGGTAACGACGCCTGCCTAATCGTACTCCCCGCAGTCTACATTGTGACCCCTTCAGCTGGAACAGAAGTACCTTAGGGCAGTTGCGGTCCGGGCCCACTTCAAATAATAATAAGGGTTCCAATATTTATAGATTGTGTTAACGGTCTGTTGCTGTTTACCCC
>9fd9444a-c282-4255-bb84-49784c5abdf6_Basecall_2D_000_2d Marta_PC_default_sample_id_1040_1_ch113_file517_strand_twodirections FAST5/downloads/pass/Marta_PC_default_sample_id_1040_1_ch113_file517_strand.fast5
ACTTATCCTCCTGGTCTCACTTACGGATCATTGCCGCCACAACTGCAAAGATCATTTGGACGGTGGAGCTTGATTTGCGAAATAGCCTCAGGATTATGAAATATCCCTAAGATTATTCTTCAGCCTGGGCTGCACGGGCTCGAATGAAACCTCTCTTAGGAGGACGCAGTACGCGATTTTACCGGCTAAGAGCCTGCTTTCGTTATATAGATTTTCGTCGATCCCCTTAAGCACTGCCCCTGTACTCGTGGAAACTGGCTTCCTTTGCCTGGGGTTGGAGCAGAGCTCTCGTCGAACGTAGCAATAGACGCATTCTGACTCTTCTACGACGTCCTTCTACTACACCACTACTTTGCGCCTCTCCTCGCAAGCGAAGGAAGGCGAGGCACCGAACTACTGTTAACGGCGGGTCTACGCGACACTTAGCCCAATGAAGCGCAGTTACTCAGCATTTTCTCTTTGCAGTTTAACGAATGTTCTTCAATGGCTCCTTGCTAAGGAGCGTGTGTACGACTGTTACAGGTCGTTAAGGTAAACACTCGCTGGCTATATACCACAACCCACAACTCCATGGTTGTCATGAATATCAGCAGTCAAGGCAGTGGCTTTTACATCGGTACGCGGTCAGGGCAGGGAAGTGCCCGTCACCTACCAAAGACGGAAACCCATACCTATTTTCTTCTTTGTATGACCCGGAGGCATGAGTAGAGATCAACGCTATAACAACAATTGTCCTTTGTATGTGACACCAGGCATTGGTCGACGTTTATTTGACTGTTAGGTG
>4e79801b-5cf5-4657-8661-6b56b7f667a3_Basecall_2D_000_2d Marta_PC_default_sample_id_1040_1_ch493_file95_strand_twodirections FAST5/downloads/pass/Marta_PC_default_sample_id_1040_1_ch493_file95_strand.fast5
GATCTTTTCTCTGCTGGGTTGTGCTTAATTGCCGGGTGACTAAAAAATCAACAGGTTGGTTAGAATTGGGATCTCCCCCTCCTCTCGATCAACATGTACGAGGGATGACCTTCGTGCGTCTTTAATAGTAACTAATTCCTGCTGCTAATCTAACGAATGGGAGTAGAAGTAATCGTGGCTTCTCGTAATGGGCTACGGATAAAGTGAGAATGCTGATGGGATAGCACCCCGTGTTAAGTCCATGGTGGTGTAATAACATGACTTCGTCTCCCCCTAAAATTATGGGTACCTACCAGCTAATGGACCGTAGAAAACATTAGTTAGTAGCAAGGCCTCCTGCATGGGCCTAAGTTAGCCCCTTACATCCATAAACAGTTCATCCTGTGCCAGCCCCTGCTTCCATGCGCAGCGTAATAGGCGTAAGGAAAGAACCTAGAAGAAGTCCGGAAGGTGCTGTTGTTTATAATTCTGAAGGAGCTACCTCTATCTCGAGACCGTATTAAATGAAGAGTCAGTTTCCATACGCCAATTATGATGCGTAACGACCGACGCAGGACTTAACGCAGCAGCGTAATCGCTCAAAGACAAGTCAGTGGTACTTTCATCTCCAAGGATTCTGGTTGGTACATTTAACGATAGAGGGACCTTACATAAAGAGTTTTAAGACTGCGTAGACCTGGCGGTTAGAGCCAACAATACCACACGATGTCCAAGACTGGTTTATACTTTGTTACCCGTTATTTGTC
>5abad412-c22c-40f2-88fe-5fdf8f964b9a_Basecall_2D_000_2d Marta_PC_default_sample_id_1040_1_ch461_file86_strand_twodirections FAST5/downloads/pass/Marta_PC_default_sample_id_1040_1_ch461_file86_strand.fast5
GAAATGTTTCTTATTGCAGTGCCGACTTCATGGTGAAGAAAATTGGACAGGATGTAGTGATAGCACTCGTACCTCCATCCCGAGTGGGATAACTGTAAGTGTTCAGTCTGTTCGTAATAGTATGTAATTCCGTAGGGGTATAGGATGGGTAAGGAACCACGCTTAATGATATCAATACCTTACAAAGACCGACTCATATACCTAGGAGTTTGGATATGTGGGGGGCAGCGTTGGATGACCTTGAACCTGAAGTCGTCTCACGCCGGGCACAGCAAGAGTGCAGATAGAAATGTGGTGTCAACGAGGGCAGCCTTATCCCTCGTTCCTGCTAAGGCGCATAGCCTCATTTACAATTGCCTCCTTGCTGCACTATCGTCGCTGGCGAGGACGAACTAGTAGGCAGGCAGTAACCCCAGGGTCGAGGGACTGTGGACGTATCTGGTCCTCCCACGTCAGGAGCACTGGCCTAACGATTATCCTTAGGAACTCCATACAATCACGTGCGAGCCCGCAGGAACCTCGACCGACGAATCATCGCCGCAATGACAACGAGGCACTCGTAGCCCTCCTAAACAGGTCTCGTATTATACACCCCGTGATGCTAGATTCGACCACCAAGATAGGAACTATCCCCAGTTAATGGGGTGCTCAGATCCAAAGACCATACCATACACGATTGCGGGTAATTATTTAACCTTTGTTAACCACGTTCTTCTGTTGTCT
>c10d631e-73f8-439c-abe7-b7830d22deb0_Basecall_2D_000_2d Marta_PC_default_sample_id_1040_1_ch348_file53_strand_twodirections FAST5/downloads/pass/Marta_PC_default_sample_id_1040_1_ch348_file53_strand.fast5
CGGGTTTATCCTGATGCTTAGACTTCATGGGCTAAGTAACATAAATTATCCGTCACCACGCTCCCTCCTCCTGCTCATGACCACGCGAGTATTAATGTTCCCGATTGGTCTAACTCCTGGCTCGGTCATGCCGGTCTATAATGGGCATGGGCAACCCCGAACGTAAGTAACAATTGCATCGTAGATAGCCGGCCATGGCATTATGCCCGGAGCCCGGAGTGCGTAATATCAATATCTAACGGTGGATCACCCCCTATTACCAGGCTCCAAGACGGATGAGGCAAAGCTTTATTGGACGCCTAGGCTCCCTCGTATCGTAAGGTGCCCGAGGTGAAGTCGTATGTGCGCCTCCGGGCTTTCACTAATGAGGGATAGACGGGACCGAGAATAAGAAGCTCTAGGAGGAAGTGGAAACTAGTTGTGCTACCTGGGCAGCTATGACCCAAGACCATTATCCCTAAGGGTCAGGTTTAGAGCACGCGATCAACGTAACTCAACACCGCAGATGTAGGCGAGACACAAACATTATAGGCCCTCATGAGTCTGCTCTCCACAGGAGTTTCTCTAGTTACTAGCCACCGATGGAACGATAAGTAGGGGATATTCTATCATCTCCTCCGTCCAATAGACCATCATAAAGCCGCATTGTCTCAGGTGTACATACATTGGTTATC
>c6fb42cc-8b3e-4aa1-8208-fab29319d3e0_Basecall_2D_000_2d Marta_PC_default_sample_id_1040_1_ch113_file29_strand_twodirections FAST5/downloads/pass/Marta_PC_default_sample_id_1040_1_ch113_file29_strand.fast5
GACTGTGGCTGATGCTTAGACTTCGAGTACTAGGACGAACCACTGGCGTCATCTATGGGTTTAGGATTATGATTTAGATAGCGCTTACCGGAGCGGTAATCTAAAGGCAGTTCGTAAAATGATTTTGATACATCGTAGTAAATGACTGTTTATTAACGTTAGCGACTGTCTGCGCCCGCTCGGCATTTGTAGGTGGTGGTCTTACAAACCAGTCAGCATCCTGCGTCAGGCGGGTTCGCCATTTGTTGGCTATAGTCCGTCACATAAACAAGAATTTGGTCGAAGAAGTCAGAATCTCTAGAGGTATAGGAGGTCAATAGGGCGAAGTATATGCTTTCGTCAATGTTAGACCGTAACAATAGATTTCGTAAAGGTGCCAATCCTCACTGGGAGGCAACCCAATAAAATCTGACCGTAAACGGACTTAGGCTTGAACAAAGAATTATAATGCGACCTCCCCAAAAGAGTTCCTCGTTACGACTCATCTGACCGGACCATGTAGCACTCTTAGAGGGTCTGGGTGGGTACTGCACAGAATAAGCAATGGCCGGACCCGAGAGCGTGTACGCCGATTGGACTGCCGCAATAACGAACCAGCCGGACGGGATCTCCTCCTCGGATGAACAGAAGGGTGAGTTCATCCCTGGTGTCACAGCCCCCATCCTTCGCTGCCTAGGATGCCTCAGCGGGGGAGAGGAAGTAAGCCTAATCTAGGAATCACGCATACCAAAAGACATTACTGGTCTTGTTCTACTTAAGGGAGAGGCCTACTGGCACTCTATCGCGAAGAATCAATCCCGCCGAATCGGGCTGTCACCATAAGAGTCCTATTGACGGGACTCTAACAGCCTAGCACGCAGGTGCCGGGAGTGGATAGCGTCCTCTACGCCTCAAAATCGCTTCCTGCTCTCCCGCATTCCTCGTTATCGCCTCAGGGTGCCGAAGCGAGCCCTACCGAATCACGTAGCGTAGACAGATTTGCATGGCCTCAGGCAGGCCAAAGGGGTTCTCACGATGAATTGTGACGATAGTTGCGAATTGCCCGTCCAATTTACTGTTGGTT
>e198c369-cad1-44c3-b4ac-d4666403cb84_Basecall_2D_000_2d Marta_PC_default_sample_id_1040_1_ch511_file79_strand_twodirections FAST5/downloads/pass/Marta_PC_default_sample_id_1040_1_ch511_file79_strand.fast5
AATAACTACGATCTAGCCTGCTAACCAACATCCAAAGCCCACCATTGGAACGCTTTAGATGGTGGTTGGGCTCTTAATCGCAGCAGGAGACGCTCTATGAATTCTCCTAAGAGCCTGCCTTCGAACGATCTGGAACTGGTGACTATACCCGAGAATATCCTTTAGGAGATGACCACCGGGCTAATTGTTGTTGTCATCGCCTATCCATTCGTGTTGATTGCTTCCTTGTCGAGGTGTCAATAGCAGTCCCTTGTATGAAGCCCGCTGTGGGAAGTACGTGCCTTCACCCTGCAAGCGAGAACTATAATAAGTTTTTCTCTAGATCCCTCCCTACGCCTTCTACTATCGTACCCTTCTTTTCCTGAGCGCTAACAGCATGCTGCAGCGGACAGGCGGCAGCACATGCTATCTGGTTCTCGACGCGAGATCGCCCGAGAGCCTGGTACCTCCATGTGAGAAGAGCAATTACTCACCTCTCTCATGTTACTCGGTGCTGCGGTCTCCTGGTACACGTGTTGTAAGGATCTATTCATCGCCCAACAGTAAACGCTCCCGGGCGCTCTCATATATCGGACCAATGTAATTCTTTACATGAGCGGGCTAGCAGTGGTTTGCTCATGACAGCATCTACACCAGGGAACCCCTCCCTGCCACTCCCCGAGCCTGCAGCCTCACTTCTTGAGTCAGCATAGAGCGAAGAGAAATGAACTAATTTACTGTACGCTCTCTTTGATTCTTCACGGCATGTTGATGATTCGACCCAATCGCGGGGGTTCGTGGAGGGGATTAGGATGACCGGAGTAGATCAAAACAGTAACAGATAGGAGGAGAGAATGATGATGTCAATTTCCGCGTCTGGTTCAATAATCAACAGTAGTTCAGTCGATCGATGTAGTATGAGAAGTGATGAAGTGAGGAGATCCTTATGCTTACGGTGCCGTAACCTTAAGCTCCAACCAGTGAAGTTCAATCTGTCAGCATCAACAAAGAGGCGTTTGTCATCTTAATCACATCTGTCACTTATATCAACCTACTATTAGTCACCAGGCCAAAGTTGAAACTGGCTCGACGAACCCAACCAGAGGGACCGTGTACGTAAAATAGTATGAAATAATTAGGTGAATCTCCTCGGGCATCCCAGAGTAACCCGGTCTAGTACCGCTGTTACAGCAAACAGTCACCCCTCGGATGTGCGGGAGCCTCATCGGCTGAAGGAGGCGAGGTGAGGAAGACGAAGAATTGAGATTAAATGTCTGTTTAACGTGGAAAAAGCACTTAGGCGAGCGGCGGATTATATGCACAGCACAGTATTCCAAGGCATTTCAGGCCTCAGTCAACTAGTACGTCAACAACGTATATAGGCAAGGAAGGATCGTAGCGAGACAACACAACCAGTTAGTAAGGCCCTCGTGAGACGAGTTCCTTGGAGGCCAGCAAGGAGTCGAGCATTATAGGACCAGCGGCAATATCCTAGGAGTTCGGCTCTTAGGGATTCAAATACGATCAACAGGGTTCGACCAGGGCGGCGCCCGAGTTTGAAGATCAGCCTGAT
>b3057148-92e4-4c52-a290-fcff4c1d901e_Basecall_2D_000_2d Marta_PC_default_sample_id_1040_1_ch196_file265_strand_twodirections FAST5/downloads/pass/Marta_PC_default_sample_id_1040_1_ch196_file265_strand.fast5
TGCTCTGTCATCCTATCGTACGTACCATGCGCGAGACAATGAAACACCATTGAATCTTACTATGGTTTGGCGTACGGCGGAGCTAATAGAAATGCCGCATGGGTTCAGTGCCAAGCTCAGTAGTAACGAGGAAACTCTTTAGGAGGATACACGTATAATGGTCGTTATAAAGCAGCCTGCGTCAGTCACACTTTTCCGTAGTTGGCGGCGCCTTGGCGGTTGGAAGCCAACGTGTAAGTTAAGCGATGCCCAGATAGCGACCTCCTTTACGATATAAAACATAAGCTTCTAACTCTTCTTCCACCTTCTTTTCTATCACTAGCCTCCTAACTATACGAAGCGGAACTGGCAGAGGATGAACTGTTGGCCCCTACTAGCATAGACCCTCGCCCATGCAGGAGCCCTCAGTAAAGGACGCTTTCTCATTACATTTAGCTGGTGTATATCATAATAGCTTAATTACGCATCCATTTATCAGCATCATAAATACCCTGCTATCCCAAATAGGACCTCCATTGTTTGTTATGATGAATACTAAGTACTAAGGATCCTTACTCCTAGCCGACTCCTCCCAGTATCCGCAGCAGGAATGTAGACATAGGGTCAAAACACAACGAAATCAAGAGTCATCGCGTTATTGGTGAAGAGGAGGGGAGATCCAAGCTTGTCAATAAATAATTTGTCTACTATTTGACTTGACAGGCGGAGTCAG
>50e1309d-f1ae-4f83-93ca-fa0c99208257_Basecall_2D_000_2d Marta_PC_default_sample_id_1040_1_ch232_file25_strand_twodirections FAST5/downloads/pass/Marta_PC_default_sample_id_1040_1_ch232_file25_strand.fast5
CTCATATTCGACTCCGGCCAAAACGAACAGGGCTAAGTCTAGGATTGGGTCTCACCTCCTGCCTGGTAAATGAAAACATGATGTAATGTTTCGGTCTCTGTTAGTAGTATGGTAGATTCCTGCTGCTAGAACTGGAATGATAGGAGGCGCGCACTTGGCTGCTCATCTAACGTAAAACAGGCATGGGAGTTGGGTTACCCCGAGGAGGCCGTTAGACCTTGAGTAATAGTATGACTAGTCACAAGTCCCTAAGATGAGACTACATAGAGAGCAATGCAAGAAGGACTTGGTGCTGGGCGCCGACCCTTCCCTCATGGGCGCTTGGGTGCTAAACCCAGCGATAAACAGTCGGTGAATGCCTGCTCCCTTCGTCACCTTGGAAGAGAGGCTAGGCGTGGAGAAAAGAAAATGGTAGAAGTCAGAAGAGCTTAGCTTATTTACGTGGGAAGGGTGTATGGCCCCTCCGATCATTAGGAATAATTGCGTTGTTCCAAGGCGCCCATATTAGCAGCACCCATACGCAGAAATCGACTGAAGCGACCCTGACAACAACATTGGCTGGTGGTCATCTCCTAAGAGGTTCTCCTGGTTGACCTAATGTCCAGCAGGCAGAAATACTTAGGCAGTCCTATACTTACCCTTAGACCATGTTACGGGACAATAAGAACCACTAATTCAGAGGTGGTATTTAATACATTTGGTTA
>81fcf4cf-1c2f-4f55-909b-55fa8b9d0618_Basecall_2D_000_2d Marta_PC_default_sample_id_1040_1_ch208_file359_strand_twodirections FAST5/downloads/pass/Marta_PC_default_sample_id_1040_1_ch208_file359_strand.fast5
TTCTTCTCCTTTGGTGCCTCCTGGTTAATGCTAACAATCGGCCGACCATTGAAAACCGCGCTTCTGTGATATGTTTGAATGTATGCGCAGGGACCTGATAGGCAGGTGCCTCCTAATTTACTGTATTCGCCGGACTCGCTAGTAACCTAAGGAACTGGGTTTACGCAATAAGATGTATAATGTTGAGCCAGGTTTCGTTATCGTATTTCCTTTACTAACTCCTATGGCCCAATTACTTGACTCCGTGGGAAACTGACTGTGCTTTAATGACCTGCACCTCCCATATGGCTCCTTCACGTATAAATAAACTACTGGTCGTGCTTCCTCCACTTTCTTTTCGCCTACCCTCTATTTACGCTCCCGCATAGAAGGCAGCCCCCGCCCGATGACGTGTTTATCCGCCATTGTGCCCGACTGCCTCCATGCAGGCTGCATAACACTACCGTTCTCCCCACTACGTCGCCCTCGTCCTATTATCAATTCAATTGATTTTAGAGCAGTATTAGTGTCTTACCGACATCCTGCGAGCTCTAGTACACACGACTGACGCCCGGCCCATATGGGACCTTGATTTTGGTTGATTTAAGTCCCTTACAGCATAGATCCTTTACTCACTAACCTCCCAGTAGCACGCTGCATCTTGACGAACTACTACGTATGACATAACGGGTGAAATATCGACCCAGGTTTCTTTGATGCCTATGACGAGGGGGTAATGACCTCGAAGCAAGATCCTCTCCTCGGACTCTTTTTGGTTTTGGTGCACAGTCGACTCGACCAAACCAGAAAAAAGATAGTTGCGATAGGATCCTATCTCCATGCCTCATCCAGACCATTAAAGGAGCCAATGATTTCGGTTGTATGTCAGTAACGGTCGTAATCCTCGACCGAACTCGGAAACGGGGGAGTCAGGGGTCCAAATGAACTGGAGCGTAAGGTCCAGCAGAACTAATCCAGTTTAAGGTCTTAGATATAGCAGGATTTTATATCTGTAATAATAGTGGTGAGTAAAGTCATTCGGCACAGATCCCGAAGACACATCGACACGTGAAAGAGAAAATGGTTATGTCCACTGGTCTGCAGGAGCCCGGGCAGTAGCAGGGTCTACCTGCTAATGGAGGAGTAAACATTCGAGTAGTTCGGGGTGCCTGCGCTTCTTCGCCCTGGGAGTAGGGAAAGAGTAGTGAGGTAGGCGAAAGAAGCGTAGTGACAGGAAGTGCGAGAGGGAGAGTAGTGATCGACGTGAGTTTACTCGTGGAGGCATGGGGAACCCGGTGAATTACAAAAGGAGATGAGTTGCCTTTAAAGGGCCACCAAGTCCTATAAGTAGGGCAGAAGTGGACAAGAAACCGAGAGGAACGATCGCACGACTAGGTCGTGATCCACAAATCTTGAGGTCTACGGGAAGTCCCTCCTTGACCACCCCTTGTCCTCGATAGGCATCTAAGAGGGAGAGTCCTCACGTACAGGAGGTTTTTCGATAAGGTCTCCCATGCGTGCGAGTTACTCAAATAATACCAAATCCACTCGCGTTAAGTTAGGTGGTTCTATCAATACAGTTGTGCCGAGT
>c1e77530-f03e-4738-be6e-5d7fa2077fd7_Basecall_2D_000_2d Marta_PC_default_sample_id_1040_1_ch347_file483_strand_twodirections FAST5/downloads/pass/Marta_PC_default_sample_id_1040_1_ch347_file483_strand.fast5
TTCTTCTGTACTGGTCTCCTCCTTGTAGCCGGTCTCCGGGTAGGACAATTCAGAAGAGTATCGTGACGCGTACTATCTTTGTATGAATGTAAGCAGGGATAGCGAATGCCCTAAGCTAATATTGTTCTCGTTCCTAATAGCCGTAGTGATAAAAGCCCCGAACTCCTGTTATAGGGAGATGACCAAAATCGCTATAGATCTTTGTTGTGTGTCACACTCCCAGTCGGTTTCTTTATAATTTTCTTACCCGTACCGCAGAACCTGGGGGGTTATCCAACGTGGAATACTCTTGTGCAGACGGTTGACGGGGTCCCCCATCCTAAGATATAGCTTTCCCTGACTAAACAAAGCACTATTGCCTTCTTCCTACTCTTCATGTTTATGCTCCTCGACCTTTATAACGCATCGAGGCCGGATCAGGAACTCGGATTTTACCTCCCACCGCACTATATCTACCGGTGCCGCCGGAGGCTCGGTGCCTACGACTATCTGGTTTTTGACTCTGATCCTTTACTGATGACCTTGGCTGTGTCACGCATGCCTTTGATCACCCATCGTATCAACGCCTCCCCGGTAGACTGCGCCAATACGGACTCCCATTTGTTGGTTAGATCACTACCTAAACCTACGGAAGTACTTCATCCCTGGTATTAAGCCCGTACCGCTGCAGCACGGAATCATCTACTGACAGGACGCAAACATAGATCAGGCTCCTTTTATTCTTATCAAGGCCTCGGAGGGGAGATCCTAATTCTCTCAACTAACATCTTTGTACCGTGTTTGGTGCTCACGGCGTTAACGCTTATAATAACACGGTAAAAATATGTCGTTGGAAATCGAACTCGCCTCCCTTAGGCATCAAGAAAGTGGTAGTTTAAGTATTTCTAGTTCTGTCAATAGTATAGATCCCCTGTCTCCTGCTATAGATGCGGCCGTAGATAGGAGTGACCATACGCCCTCAAGGGGAGATCAAGAAAGTAAAACTTGGATCATTAGTGAGTCGGCTACAGGTAAGGCGGTTACGTAGTCAGAGTAGGCGCAGAATTACTGCTTAGTAAAACTGATGATACACTCATGTACCGTACGCCCTCGAGAAAAGTGAGTGGCGGCCACAGGCTATCCTGCAGGCGATAAGTATGTCTATGGGCGCGAGCGGCCAACACGTAGATGCGCCGGGAGCGAGCGGTCAGTGCCACGCGTTAGCGGTGAGGAGGGTAATCAAAATAAAGCGCAGGAACAGTAAGAAGGAGTCGAGGAGCAGTATGTTGGACCGTAGGGAGAGCTATGGGCGGGAGCGAGGTCCTGTACGAGCACGTCAACCATTTCCAGAACTATGCAAATGCGTACATCGGTACAGGTAGACAAGAAAAAATGCCTCACAAAGAATGCGGTCGACACAACAATCGCCCGTGACCTTATATCATGCTCCCCAAAAGAGTTTCTCTGAGTCAGCACTGGCCGAGCATGAGAACCAGTCCCTAAGAGTTCCCCTATCGGGCGGTACAATGCCGCACAACATACATACATAGAGTTCCAACTGACTATTCGCATCGACTTGCCTAAGCAGCTTGTTCGTGCT
>4c01a1e1-5235-446b-8274-d8796456d2e9_Basecall_2D_000_2d Marta_PC_default_sample_id_1040_1_ch418_file73_strand_twodirections FAST5/downloads/pass/Marta_PC_default_sample_id_1040_1_ch418_file73_strand.fast5
ATTTCATATTGCTGGTCAACAAATGAGGCAGAGGTGCGAACTCCTTTAGGCTTATTATTTGGAACTTGAGCAGGGATAGTAGGAATCTTAAGAGGTATTCTGTCCCAACGCTTCGTAAATGGCAGAAACTCTCTGTGGAGAAGCAGATCAGATGTTGTTACTCGATAAGGATGCTTTCGTTAGATTTCTTTATAGTCATGCGCTTATAATTGTGGCTTTGAATGATCAGTTCCTTTACTGATACGAGCCCCAGGTCTCTCCACTGTCCATACAACGATAAGTCGCTCTGATCCTACCACCTTCTTCTACCTCACCACTACCTCTGTCGCGCCTACGACCCAGCAGGCAGGAGCGACCCCGCAGCTCCCTCTATTCTTACTCGTAAGCACTATATCCCATGCAGAGGATAAGCGTGCTATGACATAACCATTCTCTTTGCAAGTTTTAGCTCTGTGTCTTCGGATGCCGGAGATCTAATTGATACCACTTATGCTACCAAACCTCCTGCGCTATATCAAATACAAGACTCCATTATATTTGTTGATCCGTAGCCGGTCCGCAGTCGTGCTCCACTCCAGGCGTCCACTAAAGAGGAGAGTTGACAAATAACGAATAAGGATGCCTCCTTCTTTGTAGCCGGAGGAGTGGAAGGCTGTGAGGTACAATAATGGTCCATTTGGTCACGCTGACGTTGGTTTACTGTCTGTACA
>4db532cf-926e-41fd-a6fa-0eb45c512c3e_Basecall_2D_000_2d Marta_PC_default_sample_id_1040_1_ch81_file421_strand_twodirections FAST5/downloads/pass/Marta_PC_default_sample_id_1040_1_ch81_file421_strand.fast5
TATCTGTTGCCGATATTGCTGGTCAACAAATCATAAAGATATTGGAACCCTTTACTTATTATTTGAATATGTATCCGGATAGAGGGATAGTAGAGGAACTGCCCCAAGTATTCTCATTCAGCTGAGTTAGTGATCAACGAGGAACTCTTTAGGAAGGTGGACCAAATCTATAAGTTTAGGCGCTGCTTTCAGTTGGACAATTTTCTTTATAGTTATACCAATCATAATTGGAGCTTTGGAAACTGACTTGTCCCTTTAATAATTGGAGCTCCAGATATAGCTTTCCCACGTATAGAAACAACAAGCTTCTGACTTCTTCCCTTCTTTCTCATTACTACTAGCCTCCTCAACAGTAGAAGGGGCTGGCACAGGATGAGTGCTTTACCCTCCACTAGCAGGACTTAGCCCAGCGCATGCGAGGAGCCTCAGTTGACAGGACTATTTTCTCATTACATTTAGCTGGTGTATCATCAATATTTTAGGGGCAATTAATTTTATTACCACCATCAAGTAACTAAACCCTAGTCATATCCCAATACTAACAATCCTGGATGTTTGTTTGATCAGTACTAATTACAGCAGTACTTCTACTCCTATCACTCCCAGTACAGCAGCAGGAATTACCATACTATTAACAGACCGAACATTAATACCACTTTCTTTAATCCAGCAAGAGAGGAGATATTACAAGCGATTCTAACAACAATCTTTTGTACTTTTTTGACCTGGTAACAGGCAGTCCAGGTAA
>895ca8d0-084c-455b-bf21-8d0cd2d452dd_Basecall_2D_000_2d Marta_PC_default_sample_id_1040_1_ch454_file272_strand_twodirections FAST5/downloads/pass/Marta_PC_default_sample_id_1040_1_ch454_file272_strand.fast5
ATGGTTACTCATCCCCGAAGTAAAATCTAACGCTCCGCGATGGACTGACTGCTCCTTTCGTGATTGACGACCGGCGTTGACGCTTGCCTTGGCTGTACGTAGCAACTCCTGGGGCGACCCGCGTATGAGTAATCATTGTAAGTGGGTATCCACCAACAACAATGGCAATGCCTGTGAATAGCAGGGGGTTCGAGGTTAAGGCTTAGTGGTAACTAATCCTTGGCGCAAAATTAGATGGCTACACCCAAAGCGTAATGAGAGAAAGCAGTCGGTAATGCCTCCGGGACGGGCTACCCCGGTGGCGGGCTGCAGCTAACAGGTTCGTAGTCGCCACCCCTGCTTCACTTGAGGAGGGCTCAAGCTGAGAAAAGAACTAGAAGAAGTCAAGGGGGTGGTCGTCACCTTGGAAGCATATGGGTGCAGCATGTGACGTAGACACCAGAGATGCGTCCAATCCCAATTATGTACTCCAGACTATAAAGAAATTGAGGCAACAGAACCGGTAGCCAACAAACCACGGTATTTGTATTTCCTTAACAGAGAATTCCTGCGTGACCTAACTCAGCTTGAATGAGAATATTAGGGCAGTTGCCCACTCCGCATCGGCTTTAACCAAGATAGTAAAGCCAGTTGCATATGTGCTCATTTGTGACCAATCGTTTC
>d7fdbfcf-a2cf-4918-a12c-8faddd98221a_Basecall_2D_000_2d Marta_PC_default_sample_id_1040_1_ch234_file265_strand_twodirections FAST5/downloads/pass/Marta_PC_default_sample_id_1040_1_ch234_file265_strand.fast5
GGACATCTTGTGCCCCTCTGAGGAACCGGTTGCATCCGATAAATGTAGAGCTGACCAAATGTCTGGCTGCGAGGCAGAATTGGAGCAGGCCGAGGTGAATATGTCCTATAATAGAGGCGACCGAAGTCGCAGGCTGAGTGTAAATGTCTCACCTCAAGCAGGCGATGCAGTTGGTCGAGCAAATGATCTTTGGGGTCGAATCGGAATGTTTGGTGTAACACCTGGCGCCCCAACCGTGTGAACGAGTAGCACGATCATGTTGCTCTAACAGGAGTTCCTATGTAAATACGAGCAGTCCCAACGCTGACATCTGTTGTAGATAAAGAGGCGATGCGTCCTCAACCGATACACATTATGGTTTTGAGACAGCACGTCGTCTATCTTCTTAATA
>472b7dc9-8f3c-4c3c-b7d7-42f338066539_Basecall_2D_000_2d Marta_PC_default_sample_id_1040_1_ch15_file335_strand_twodirections FAST5/downloads/pass/Marta_PC_default_sample_id_1040_1_ch15_file335_strand.fast5
CATAAGGGTGCGTTAGGCGCGATACGAACTAAATTGACGTGTGAGCAACGAGGCTGCCGATGCAGTTAGAAGGTTCCCGTTGGACACTCGGCAGTATGGCTCTCCTGCTTGCCGGCATCCCTAGAAAGACGGCGCCGCCGTAGTTACTCCTCGGCGCCGGGTTCGTTAATCGATGACTACGGGTATGTGGGTTCCCGAAGACATCCTGGGCTATCTGACAGCCGGAAGATCAAGTTCGAATGTGCATTGAAGGCCTACTCGACTGGGCTCATTGATGTGAAATATTCTTGACATGGTCATGCTAGCTTTGTGCTCGATTAGATTAGGATGAGTGTGTAAAGGGAAACCATGACTTGCAATAGGTCCCGTCAAAGATACCCGGGCGGAGCCTGCTTAAGGGTCTCAGGATTTGTAACTACGAGGGCTTTAAAGCCAGGGAGAATTGTAGTCAGCGATATCTACGCAGCGGTCTTGTCACGTGAGGAAGAGGGCTTCCCAACAGTAGAGCCTGGTTTAAAGCCACACTACGAAGGAGGTCTTGTCATAAAAACATAGGGGAGAGTTTAAGAACTTTACAGCCCGACCGTACAGTGTTAATAAAGGTGAGGGATGACGATTATTTGC
>5a4a05b1-b64d-4b31-83a9-e6b8e384f39b_Basecall_2D_000_2d Marta_PC_default_sample_id_1040_1_ch75_file121_strand_twodirections FAST5/downloads/pass/Marta_PC_default_sample_id_1040_1_ch75_file121_strand.fast5
CCTTTATTCTCTGTAGTATGCTATTCAGGTACGGGCAAGACTGTCACTAGGATGCTATCCCTCCTATCCTGCGCGAGAGATAAAGACTTGACGTTTCGTCTGTTAGTAGTATGATTCTAGTGATCGCCAGGCAACTATGAATAGGACTGCTGATGAACCTGATCAATATCAGGCTGGTGGGATTTGGGTTATAGCAGGAGGTTTAGTACCTACTACTATCTGGGTAAAGTTAATTGCCCCTAAGATGCACACACCATTGGCAGCAAGAGGACTGGTCGTGGACCCCTCCTGCATGGGCGCACTTACCCTTGAACCCAGAGGACCAGGGCTTCGTCTCTTGCTTCGTGCTTCGCCTGAGAAGAGGCTCGTAGAAGAAGGTGACGAGAGTCACGATGTAGTGGGTTTAACCTGTGGGAAGGGTGTACGGGGTCTCCATTAAGGAACCACGTGAGTATTTGCAGCCAGGATCGACCGACAGGATATAGGCAAGACTTAACGCAAGCATCGTAGCCAACAACATTAGATGCTTACTCCTAAGGAGTTCTCCTCTTACCGCTTCACCTGAATAAGAGGGTGCGCAGTCCTATAGCTAGTGAGGTTTAAATACAGATAAACCACCCTTTAATATCTTGTCTATTGTTACGTCGGCCTGAC
>9756fbaf-bfed-4d08-b802-a57a515b1718_Basecall_2D_000_2d Marta_PC_default_sample_id_1040_1_ch260_file225_strand_twodirections FAST5/downloads/pass/Marta_PC_default_sample_id_1040_1_ch260_file225_strand.fast5
TTCTTTGGTGCTCGTATCATATATTAGCGACAAATCATACGATATTGGAACCCTTTACTTATTATTTGAATAGCGGAGATAGGAACTCTTAAGAGGTTCTTGGATAGCCTGAATTAGGTCAACCAGGAACCTCTCGTGGAGATGACCGATCACCCCGGTTGTTACAGCCCATGCTTCGTTGATTCTTTACACTTAGTCAGTTGGGGTTAACCGTGGAAGTACGCAGCTTCGTCGATCACGGAGCCCAGACCACCTTCCAATCGGGGACCACATACTTCTGACTTCTAGAGCTTTTCTACACCACCCCTTCTTCTCAAACGAAACAGCAGAAGAGGCAGGCATATGAAGCTGTGCTCCCATCCGACGGATTGCCCGGCACGAGCCTCAGTCAACCAATTTTGACCTTCCGTCTCAACTAGCTGGTGTGTCTTCAAGTGGGGCAATTGATTTATCAGATCAGTAAGGACCGCTCCTGCTATATCACAAGCTGACTCCATTATTTGGTCGTTCCAGTACTCATGCAGCATTGCTTTACTCCTACTCCTCGGAGTTCTAAGCACAGGAATCACTACTATTAACAGTACGAAACAGTTACAGACCCCTTTCTTTAATGTAAGGGAGGGATATCCAATTCTCAACAACATCTTTGGTTTTATTACAGAGCGGTCGTCGTTA
>c0649d49-4930-4b49-99b8-f610244f7d26_Basecall_2D_000_2d Marta_PC_default_sample_id_1040_1_ch403_file10_strand_twodirections FAST5/downloads/pass/Marta_PC_default_sample_id_1040_1_ch403_file10_strand.fast5
GAATTACTGATATGTTCCTAAACTTCGCCTGGACTACAAAGAATGGCCGCTGTTAATTGCGAATTCCCTCCCCTGCCCTAGTAATGAACGACAGGCGATGATCACTCGTTTCGTTATGGTTAATAGTAGCATTCTGCTGCCGGGCTACGCGATAGGGAGCCCGGCTTATAATCTAATGCTGATCGTAGAACGCAGAACAAACGGGGAGTTTGGCTGTAGCCGAGTAGCAGGGGGTTTTGTATATGCGACTGATGGTGGTAATAAATTGATCCCCTAGTCAAAACCGGCCGCGAGATAGAGAATGAACCCAAATAGTTATGTCGACTGAGGGCTCGTGCGACTCGATGCTTACGTAACACGCAAGCGTCGGTACGTGCAGCCCTGAGTCCGCCTTGAGGAGCTAGGTAGGCAAGGGAAAGACCGAAGAAGTCAGAAAGTCCTTTGTTATACGTAGGGAAAGGTCGGCCGCAGACTAGTTATTAAAGGGACAAGTCATTCCCAAAGCCGCAATTACTTGGTATAACATAAAGAAAAGTGAAGCAAAAGCGACCGTAGCGACAACAACCGTGATATTGGTATCTCCTAAAGAGTTCTCGGTTGACCTACGGCTCGACTTGGAACCCGGATTCGTTTTCTCGAGGGATATGCGCACGTCAGTACCAATCTCCACACGTGCCATGAGTAATAAGGGTTCCGG
>a45b3471-b1a2-419b-98ad-380b96dd5090_Basecall_2D_000_2d Marta_PC_default_sample_id_1040_1_ch431_file78_strand_twodirections FAST5/downloads/pass/Marta_PC_default_sample_id_1040_1_ch431_file78_strand.fast5
CTTCTTATCCTGAGTCATTCAGCCCAATCGCGCGACTGCAGTGCTTGACCCTTATTCATGGACTACCCTCAGGGATAGTGGAATGCCCCTAAGTATTCTTATTCGGCCTGAATTAGGTCAACCAGGAACTCTTAGGAGGATACCGGTACAGCGTTGTTGTCAGGGCTGCTTTCGTTACGCTTCTTTATAGTCGACTGCCTATTATAGATTATGGTGCGGAGTGGCCAAACACCCGGTGTTTCCTTTAATGATCTGGAGCCCCAGATATAGCCTTCCCACGTAACATAATAAGCTTCTGATTCCACCTTCTTTTCTACTACCCGCGTGCACTCCATATGAAAGCAGGCGAGCAGGCAGGCATCTAACTGTTATCCTCATTAGCATAGTAGCCACATGAGGAGCGCACCATTTACCACACCAACCATTTTCTCTTGCATTTAGCTCTGTGTCTTGCTCAATGTGGGGGCGATGTAATAACTTTACCTAAGTGGTTAGAGTAGCAGTAAACCTCCTGCTATATCACAATATCAAACTCCACCCATGCTTACTTTGTTATTAGTACGCTTACAGCAGTGCTTTTACTCCTGCTATTCCGGAGTTCTCGCAGCAAGGAAGTGAGAGAGGTAACAGATAAAACGAACACTTAAGTACTACGTGTTTCTGGTTGGCCCGGAGGGATGAGGATAAGAATCTAGATACAAATATTTTCTTTTCTTACTAGGCCAGTTTTAACGTTCGTTAAAGAGTTTCTTAGAGTAGTCTA
>ecafa8e9-f168-40a0-b09a-f2f8ef5eab8c_Basecall_2D_000_2d Marta_PC_default_sample_id_1040_1_ch25_file399_strand_twodirections FAST5/downloads/pass/Marta_PC_default_sample_id_1040_1_ch25_file399_strand.fast5
GATCTTCTTCGTGCCATCGTAGTCGACTTTCATATGGCAGAAATCAAAACAGGTGGTCCAGAATGCGTCCTAAGCGCTCCTCCCCTGACGCAAAAGAAGGCTGATTGCTTAATAGGTTGTCCCTTGATTCCTCGCTCCTCGTCGATACTGCCCTGATAGGATGGGGAAGGCATTAATCATCGGGCTCTACCGGCTGCTACAAACAACAACCCAGATTAGTATCCACATAGCAGGGGTTCTTATATTTACGGGCTCTGGTATAATAAATTAATGCCCCCCAAATTGATGATACACCCAGCTAAATGTACGTAAGAAGTAGTTATGTCAACGCGCCTCCTGCACCCTAAGTTAGCCTGAGTAGAAAGGGCGTTCATGGGTGTGCCATACCCCTGCTTCTATTGCGAGGAGGGTAGGCACTAGAAGAAGGCGAAGTCAGAAATCTGGTTGTTGGTACGTGGAAAGGTATGGAGCTCTAGATTATGAAGGGACAGGTCAGATTCCAAAGCCGCCACGTGATGGTAACTAAAGAAAGATCTACTGAAGCATCTAGATGTCAACAACATAGGTCAGGCCTTGGTCAACTCTAAAAGAGTTCGCTTATCAATAGATATAGCAAATCGATGAGAATATTAGGGCAGTCCTATCTAGTATACATGTTAACAAGATAATAAGCTAATTTGAAGGTACAAGTTGGGTTTGTGTATAGTTC
>eeafe2d2-1f80-44e6-84ec-7e03fba8c586_Basecall_2D_000_2d Marta_PC_default_sample_id_1040_1_ch126_file484_strand_twodirections FAST5/downloads/pass/Marta_PC_default_sample_id_1040_1_ch126_file484_strand.fast5
GGTACCTCTGTTATGGCCATACTTGTTGTAACAATGGTGACTTGATATTATCTGACTGGCCTTACAGGGCTGGCTTTTCCAATGCGAGCCGTGGGAGTGGACTCTTGATTTGGAGGTTCCACTCAGCAGAAGTGGGGAAACCAGGCTTATGCGAGACAGCATCCCTGATAAGGGAACGGGCAGACCCGTATAAGGCTACTGGTCTTGCCCACCAATCTCGCCCTTTCAGTCAGGGTTTAATATCGGGCCTAGAAACACCTAGTATACGTCGGGAGACTCTACCGATTCGTGCCGGGTCAGTGCATTCCAAGAGGACTACTACGTTGCGGACTCTACAACAAGTCGTATACTCTTCCGGTTATTTTCGCGCGCCATGCCTAGGCAGCAGGAGCCGGCAGAAGGCAACGCTGGTTATGCCCCAGCCGACTCCCACCGGGCAAGAGGCCTCAGTTATCACTAACACTCATTTCTATGCGAATTAAGCTACTGTGTCTTCATGCAGCGGAAGTCAATTGTTATCACCATTATTAGGTCTAAATATAAATCTCCTCGCTATATCACTACAAGAGCTCAACTCCATTACTTGTTGATCAGGCTGCCCATAAGCAGTCGTTAGCTCGCTCCTACTCAGGAGTTTCAGCAGCAGGAAACCCAGGCCGACTAATAACGAAACATTACATCACTTTCTTACGAGCAGGAGGTGGAGGAGCATCCCTATATCAACATCTTTGGGTGGATTTTTGGTCATAGGCAGTCTACGTCAGTTTGACGTGTTA
>b1307528-3ca2-4372-b20c-94c365ef6cb0_Basecall_2D_000_2d Marta_PC_default_sample_id_1040_1_ch88_file277_strand_twodirections FAST5/downloads/pass/Marta_PC_default_sample_id_1040_1_ch88_file277_strand.fast5
CGACTCTCTGCTATCTTCTAACAAGTCCAAGAGGGAAATGGATCCGTGATGGTGGTCGGATCGGCACACCTGAGATGTATTACGCCCGATGGTATTGATCGCGCTGCCAAGGTGAGCGGTCGTAAAGCGGAGGATTCTCCGAGTAGCATACATCGATATCTGTTGTGTTACATCGCAGGTCTGGTTCGTGCGATGTTGGTTCCGTTATAGGAGTACATAGATGGCTCTCTTGCGAAAATGTGTCCACCCTGTCTCACTTCGTAGAGCTCACCCATATACGCTAGTTTGCGCATGTACAAACACAGCATTGGTATTCTTCGGGGCTTCGTTGTTGATGTGAGCCCTACAAGGGTAGAGGCAAGGTAATGAGATAGTATTTCCCCTACGTAAACTTAGAACCCGCCTGAGCATTTACGGGTTCGCCGTAGCATGCTATGATTGTAAGGCGCGGTTAAGCGTGCTTCAGTACAGGGACCCTTATACAACTAGATCATCCCCGATACGACCAGGAGGTCAATCCGCGGGAGGCAGATGAAGGGGTGATCCCGCTCGACCGATGAAGCAGGATATCCTGGATATCTGGGATGCCGAGGATCGGTCCATCCGATGTCAATGTTGTATTGAGGCACAGAACGAACCAGCGAAGATTACTCTGAAGGGTTTTGATTGTTTTTGGCTACGATATCGCGTGCAGAAGCTGCGTTTACTGTTCACTGTAAAATATGTAGT
>3c0b92a7-6762-42aa-96c3-a9c09d3b502c_Basecall_2D_000_2d Marta_PC_default_sample_id_1040_1_ch360_file697_strand_twodirections FAST5/downloads/pass/Marta_PC_default_sample_id_1040_1_ch360_file697_strand.fast5
TCTTTCTGTGCTTGGTATACTTATCGGGTTCATTAGGTGACCAAAAGTGAAGATGTTTTGATAGCGCATTGGGTCTCCACCCTCTAGTCAAATACGTGAGGCAGTATGGTGCGCGTTTTAGCGTCTTTGAGCTGGTAATTCCGGGCTCCGACTGGGGATGATAGGAGTAAAGAGCCTTAGTGTAATGGCGTATAACTATCGGATGAACAAAGCGATTCGACTCGTGGTCGACCCAGGGATTCTATTAATAATAGTGGTAAAGTTAATGTGCTAATAAGTGCAAAAAGAAGAGCTAAATGCAAGAGAAGACTGGTTATGTCAACTCGGTCCTCCCTGCATGGGGGCTAGTGCTTAAAACCCAGGTCATAACAGTCCATCCTGTGCCTTGGGCTCCTTCTACCTGGAAGGACTAGCTCCGAAGAAAATGGAGTTACGAAGTATGCTTTATGATGGAAGGCTATATCTCGCTCCCGATCATTAAAGGAGACCGGGATACTTCCAAAGCCAGGATTAACCTCACCCAAACTCTACACGAAATCCAACGAACGATAGCGTTAACAAGCGGTAGATGGTCACCTCCACAGAATCCTCGTGTACCATTTACGCCTATGCAATAAGAGAAGACTCATTAGGGAGGTTCTAGGTCGCTCGATGGCTGCAATTACAGATAAGAGCAGCCCCTAGGCTTTACAGACTTGCTCTTTGA
>8e96fc49-3beb-473f-84ef-6fffa47955a8_Basecall_2D_000_2d Marta_PC_default_sample_id_1040_1_ch305_file366_strand_twodirections FAST5/downloads/pass/Marta_PC_default_sample_id_1040_1_ch305_file366_strand.fast5
AAAGAAATAACAAGGTCATGTTGTTGTTAACGCCCTCGCATGCTTCCATGTCTCTAATTTCTTTACGTGAGCCAAACAAAGATGTGAAGGCTTATTCTGGAAGCATACTCCTGGTTCTCCTCGGTTGAGCCTACGCTTCCGCAGGTAGCGAATTCACGTTGCGCACATTACGACCGCGCTTCTGATTGATTTACACTTCGTATTTTCCTTACACTCACCTCATAACATCACGAGCATGAGGGATATCAGGTGTTTACCCACTACAGCTGGTAGGCCAAGGATCCGAGGAGAGCGCGATGTCCACATAACGGTTTCTCGGGCTTGGACTGTATCAAACTCCATTTGCCTAGGATATGCTAAGTCGGTGATAAGGATAGGTTACGGGGCTCCTAGTCATATCCCAGATAGCCCAACTAAGTTTTGTTGAACCCCATTACGAGCAAGATCGTGGACATCGACCACTCTCCCAATCCAGCAGGGAGGGGATTAACCTTAACCCCTGACGCAACATTTGTGCATCGCCTTCTTTGATGCACCCGAA
>d3ee259c-4d5e-4ce9-9dc6-3d42b5c1c2c0_Basecall_2D_000_2d Marta_PC_default_sample_id_1040_1_ch400_file125_strand_twodirections FAST5/downloads/pass/Marta_PC_default_sample_id_1040_1_ch400_file125_strand.fast5
TCCTGTGCTGGTTAGTCATATTTGCCATACAGTAAGAGATGTTACCTGGCGCAGTCATGTATCGCCGGGACCTGTGAAGGGAAATACCCATACCTTAATTTGCTTTCCATTCCTGTTCTACTGACCGTCATGATGAGTGCCTGGGAACGTAGGGAGCCCACGGGCGCGAACTGCCGATGAGAACTCTGGCTTACGGGATAAACATGGCATTTGGGCTCTTACCAGGCGAGGCCGATTTGTTGTCATGTAGGCATAAGTGGTAACAGCACTGCTGCCCCCGCGCATTGGAAGACACACCAGCTAAGATCTGCAGGAGAAACATTGTGTACGTGGACCCCTCCTCATACACTCGTGCAACCCAGGTTGGGGCTTAAACCCAGAAGCTATGCGTCATCCTGTGCCTGCTCCTGCTTCCGCTGGAAAGCTAGTAGTAGTAGAAGAAATGGTAGGCGTCGAAGTAATGAGCTTTATACGTGGGAAGCGGGTACCCCTAGCATCATTAAAGGAACGGAGTCAGATTTCCAAAGCCACCAATTATAATAGGCATTAACTATAAAAGGAAGTCTAACGGAAAGCATGGGCTGACTAAAACAACAGGTTAATTTGGTCAGCTCCACAGGAGTTCCTGGTTGACCTACAATGCTAGCGGCAACAAGAAACACCTTAGGATTCGGTAGAGTTGCTCGAACTTTGAGAGCGTAAATAAAGATTTACACGACTGATTATTTGTTAAACAGTTCTGTCAAGTGTTTTGCTTAGCTATG
>d7c925f1-440c-4b05-b3eb-f8c393656140_Basecall_2D_000_2d Marta_PC_default_sample_id_1040_1_ch275_file290_strand_twodirections FAST5/downloads/pass/Marta_PC_default_sample_id_1040_1_ch275_file290_strand.fast5
ACTGCCGTAATGTAAACAACTCAGAACAAGGGCTTGGAACCCTTACTTATTATTGTGCACTCCCGCGATAGGCCGAAACCCCCACTTGTTTCTTATTGCTTACCATAAAAGCGAGGTCACGACTCGCGGGAGTATGAAAATACCAGATGTACACGATGTTGTTACGACGCGCTAGTGATTCGTGGCTTTTGATTATCCTGCTTAAGATGGCCTTATACCTGTGAAAGCTCGCCCCTTGTCACCGTTAAGCTCATCCAGCCTCCCACGAGGACTACCAAGCGCCCTTCATCGCCTACCACCTCTCGCTTGATATTACATTGGTCGCCCCTCCACCTTACGACCTGGAGCAGGCATGAAGCAGAGAGCCTGATGTCATCACCCGGTGGGGTAGACTGACGAGATGCGAGAAGCGTACGACCATTTGGTGCATGCTCTGGTCTCTGCATGGTGGCCAAGAATGTAATGACCCGCTATGGTACATAAATGCTCCTGGGCTACACATAACAAATCTCTTGTGTGATGAGCCGTAATATCAGCAGCAGTCGGTCCTCCTATCACCCCCATTCTAGCAGCAGGAATCACAGCCAGCAACACAGAATGAACATCAACATGTCATCTTGTACTGGAGCAGGAGATAGGCGACGGCAATCCTATATCATAACACTTCGATAGGTTGGTGACACTAAAGGCTTGA
>80c0762b-3eea-44a4-8b38-7c7d66b735e9_Basecall_2D_000_2d Marta_PC_default_sample_id_1040_1_ch232_file490_strand_twodirections FAST5/downloads/pass/Marta_PC_default_sample_id_1040_1_ch232_file490_strand.fast5
CTCTGTTACCTGGTCCTTAATTGCCGCTAATAAAAACGACATGTTTGGTCCCAGAATGGGATCTCCCCCTCGTAATGATACGGAAAATCTATTAATGTTTTCCGTCTGTTAATAGGTACCTGGATTTCCTGCTTAGATTCTGGGAGTGATAGGGAGGCGCATGATGCTTAGATCGATGATAAGTAACACAACAATGGAGATTAGTATTGGCATACCTACGCGGTCATTAGATATGATGATGGTAATAAATTAATATTGCCCCTAAATGATAGTAGAGATAGCAATGGCGACCCAACGTTATTGGACCTGAGGCTCCTGCATGGGCTAAGTGCTGCTAGTGTAGAAGGACCAGTTCGTAGTGTGCCACCCTTAGTCCTCATATTGAGGAGAGCGGATAGTAAAACACGCAAGGCAATACAGTCAGAAGTGGTTGTTATACGTGGAAGGGTATCTCAGCCTCAATATTATGCAAGGACAAGTCAGTTTCCAAGGGCGCGATTATGATGGTAACTATAAGAAGCATTAACGAGCACCGGCTTTAACAACATTACGTCTTATTTTCAAGGTCTCCCCCCATTTAAGTTTGAGTAGTGAATGGAATACTTAGGCAGTTCCCTATCGCCGTAATAAGTTCCGACCAATACGACCGCCCGTGCATATCTTTGACCTTTGTTAATACGTTGGTTTAACC
>0c13b3ff-57b9-4ac5-9189-7285d2bcd8df_Basecall_2D_000_2d Marta_PC_default_sample_id_1040_1_ch120_file112_strand_twodirections FAST5/downloads/pass/Marta_PC_default_sample_id_1040_1_ch120_file112_strand.fast5
CACTGTCTTCTCTGTGCTCTCTCTTGGCCCACTCTCGTTACACAAACCGCTAAAGTCTGAATCGTCGATGGTGGTCGAGTAGCACCGCAACTAGAATTAGGACTCTGGTTGTTTCTTATTCAGCCTGAATGCCGTAGTACACAGGAACTCGTAAGGAATAAGATCTACCGGGTTGTTGTGCCCACTCGCGTACCCTTTCGTTATAATTTCTTTACACTTAGATGACAATTATGACCTCGTGTGGAAGTACCGTGCTTTAATGAGCCGATAGAGATACTCCTTCCCACGTAACAAATAAGCACATTATCTAGATTCTACCACCTTCTTCTTTTACTATCAGCGCCTTCCAGAGGTAAAGAAGCAGGAGGGAGCAGAGGAATTAATTCACCCATGGCATAGTACACCGGTGGAGGATAGGGCATTACCATAGACACAACCATTTCTGATTGCAATATTTAGCTGTGTTGCTAATCTTAGGGATTAATTTATCACTAGAGTGAGTCAACCGCTGGGTAGAGTCCTATACACAGGCCAAAGCATTTCCGATTATTTGTCGCCGATTACGCTTGGCTTCCCGATGCGGTTACATCGCATGACGGACCCAGATTCAGAAGGATTGACAGCGAATACCACTCTAGGCGGCCACTGCTACGTTGGTCGAAGAGTAATGAAGCAAATTAGGTGGGACCTTTGGGTTTTAACATTAGACAAGGCTTGA
>aaca835c-7a9a-4dc3-bab0-83b9e6b4f71a_Basecall_2D_000_2d Marta_PC_default_sample_id_1040_1_ch19_file44_strand_twodirections FAST5/downloads/pass/Marta_PC_default_sample_id_1040_1_ch19_file44_strand.fast5
ATCTTCTGTTCTTACTCTGGTTAATGATTAAATCATAAAGATATGCATCCCTATTGTAGTTGATTGTGGAACTTAAGGATAGTAGTAAGAATATCCCCAGGAATATTCTCATTCCACTCCTCGAGTTAGGTTGGACCCAGGAACTCTTTAAGGAGATAACAAATCTTACACTATGTTGGTTGTTAAGCCCATGCTTTCCTTTACAATTTTCTTTGGCTTATACCCAATGAGGTCACAGGCTTTGGAAGCTGACTTGCGCGGTTAATAACCTATTGGGATCGATATAGCTGTCGCGCAGTATAACAACACCCTTCTGACTTCTTCCCATTCTTCGTATCACCTACTAGCCTCCTCAAGCTGAGAGAAGCAGGGGCTGGGCGCATCATTTACACGCCTCGCCCGCGCAGCGATAGGTGCCCCGGGCAGGAGCCTCGCAGAGTCGACTAACTATTTCTACCATGCGTGTCTGTATCACCACCTGGTGGTACATCAATGTTAGAGAGATCCATTATATCCACCGAAGCCCTGGCGGGGCTCGATACCACGCGATATCAGATGAGTATAAGAGTGTTTGTTTGATCAAGTACTACCATTCGGGGGTCCTTCTACCACTCGCCTATCGTAGTAGAGTGTACACCTACTAAGGAGTATTATACTAAAAGTCAACGAAACATGCATATCCAGGCCGTTGGTTTGTTGGGGAGCAGGCAGGTGAAAGCGGGCTAACCACCTGGCGTTGGATTTGTTGAGTCTAACAGAGGATTTACTATTCTGT
>8912fb16-0cba-4c08-99ae-20ad189a4acc_Basecall_2D_000_2d Marta_PC_default_sample_id_1040_1_ch163_file67_strand_twodirections FAST5/downloads/pass/Marta_PC_default_sample_id_1040_1_ch163_file67_strand.fast5
GAACCTCTTGCCTATTGGGCTCCAATGAATAAAGTCATCTTATTGAATCCCGCCCAGCCCTGACTGGGAATTTGTACTAGGATCCTAATGATGCGCCGCTCGCACGTAGACCAGAATGCTTTTTGGGAGATGACCAATCCAATTTGTTGTCGCTACGCATGCTTTTCGTTAGATTTCTTCCTTGTCACCTCCATCGATTATACTTAACCTGCTTTGGAAACTGACTGTGCTTCCTTGCGTACGCACCCGCCTGGGACATTTTGCCGGATCATGACGACCTACATTGCCTGACTTCTACGCCTTCTTCACTATAGCCCGCTCTTCCATAGGTGAAGCACCCCGCAGCAGGCAGGGGACTGGTCTCTCGCCAGTGGCACTTAATGGGTAGCGGGAGCTCGCAGTCTCTTGCCTGTATCGACTATTTTCTCGCCCCTTGGATCTTCGCGTCTCCGCGATGACACTGTGTGGATCTAAGGGGATTGATGATAGAACTCCTGCTACCAATAATGCTATTTGTTGGTACATCACTCATTACAGCAGTCGGTTCCTCACTGACCTCCCAGTGCGTGTCTCACAGCAGGAATGCTACTAAAAGAACGAACATTAATACTATGTTCTCCTTTGACGGAGCCCGGAAGGCAACCAATCCTATATCATAAATTTTCTCTTGATTTTACTACTCCAATTGTCAACATTGTCGGAGTAGCACCAGAACCAAAAGATGTCTTTGGTTAAAGAATGGATCTCCCCCCTCCGCTAGATCATACAATGAAACTGAGTGCATGTTCCGTGATATGGTCAATAGTATAGGTAGATTCGTCGGCGCGGTAGACCCCATCTCAGGCCGAGAAATGAAATCGTAGTGTACAATCTAGTGGACTCATCAAGAAACAAATGGAGTTAGGTGATGCCCCCAATAGCGAGGATTTGTCATGTAGTGATTATCGGGCCAAGGTCAATCCCTAAAATCGGCGTAAAGGAGGCTACAGTGATGGCGACTCGTCGTCAAACGAGGAGACTGCTGCGGCATCCCTGCACATGCGAGGCAGCCGTCGCTGGCCTATAACACCTATCTTGGCGGCCTAAGCTTGCTTCGTAGCTTGTGAGGAGCGTAGTAATGAAAAGGAAGGCGAAGAAGTCAGAAAGCGGTATGTTATGTTGCCGGGGAGAACCGGCTATCGAGGTACGCATGCTTACGACACCAGAGTTTGCAATGTCGCAGAACCCCATGCACGTGACACCAACGGGCAAGTGAAGGAGAGCAGGCGTGCTAGCACACAACCATCTAGCCGATTGGTCTCCTCCTAAAGAAGTCAAGCTTCCTCTCTAAACAGCAGCTTGAACGAGACCACTTAGGATTTCTACTGCCTCACCTGCGGTAATTCGTAAACCAAGTAAAGCCTGCATGAGTCTTCATACCGTGGTTAGATAACCACGTTATGTCCTGTGTTTATGG
>650fe5b5-81b7-44c4-be83-cfe3da863957_Basecall_2D_000_2d Marta_PC_default_sample_id_1040_1_ch123_file456_strand_twodirections FAST5/downloads/pass/Marta_PC_default_sample_id_1040_1_ch123_file456_strand.fast5
CCTTGCTTCTACTCCTGATATGCCGGGTCAACACTCAGAACCCACAGATGCAACGCGGTTAGTGATGGTGCAATGATGCAGGATAATAGGATCCTAAGAGTATGCTGCGGGATGCAGGCCGGCGAAACTAACATCCCTAGGAGATACGAACCCCTAATTGTGTGCCATAGAATCGTTGGGTTGCCTACATTCGTAGTTATCACGTACGGGCCTTAACGGACGTGCTCAGTGCATCACGTGCTTGCTCTTCCGATAGAGATATGAGCCTTCCCTAAGTAAAGACAGCACCCTTCGTAATTCCCTCCTATTGCGTGCCTACTAAGCCTTCCCCTCTGGCACCCAGAAGCAGGGGTGCAGGAGCGAACTATTGTCCCTCCATGGCATAGTAACCTAGAGTGCGGAGTAGGGTTGACATACGGTCTGCGTGCCCGATATGTGATTATAAGGTATCACAAGGGGGATCACTTATTTATCACCACTACTTAAGTGAACTCCGGGCTCCTGACCCGACTCCCTAACGCTTTGTTGATCAGTCTACGTACGATCAAGAGTGGTCACTACTCCTACTCCCATCATTCCCATAGAGGATGTAATGATGACGGAGCCGAGGACAATCAAAACAGTTAAGATTGCTTAACCCAAGGGAGAGGGGAGAACGCATTCTGGACAACACTATAGTATTTTTGATGTTATCACAGTCTGGTTGC
>ee366206-4eb6-41f2-959e-085773e2387c_Basecall_2D_000_2d Marta_PC_default_sample_id_1040_1_ch89_file97_strand_twodirections FAST5/downloads/pass/Marta_PC_default_sample_id_1040_1_ch89_file97_strand.fast5
GTTCTCTGTTGGGTGCTGATACTTCGACCCTTACGAACCCATAAAGACTTGAAACCGTGTACCTGATGTACTTAGATTGAATAGCTCGAGCAGGGTACCTAGGAATCTTGGCCACAGGTATTCTGATGTGCATATGAATTGCGGGTTATAACCAGGAATATCCTTATGAAGGAGATAGCGGATCTAGCGAGATGGTTGCTTCGCGCCCAATTTCGCGTGCTACTCATTTGCTTATAATCGGGCCTGCTAGACTGACTGGCTTCGTGGCAATACCGCGTTGCCATTTAGGCTCCTTCCACGTATAGTACAACAAGTCGCCGCTCGAATCCACTACCCCTTGCTGGTCGCGCCTTCCGTTTGTCGACTACAGCACACTACACGGATTCCAGGCTCTCAGAAG
>7069058a-b43d-46e6-a857-a3de884c39a4_Basecall_2D_000_2d Marta_PC_default_sample_id_1040_1_ch452_file76_strand_twodirections FAST5/downloads/pass/Marta_PC_default_sample_id_1040_1_ch452_file76_strand.fast5
GTCGTATCCTCCTTGCTCAGTCTCTGAGGTCAACACGCCACGATATTGAAACCCTTGATGTGATCAGTGCACTTAGCTACAGGAATAGTAGGAATGCGGAGTATTCCGTTCGAAATGGGATCCGTAGTCAACCAGGAACTCTTTAGGAGATACGGTACACGCGCCTGTTGTTGTTACCGGAGGCGTTTCGTATATCATTTTCTTTATAGTTATATAGAGTCAATAGTCAAACTCCTTTCAGAGGAACTGACTTACCCTTACGATCGAGACCCAGATATAGCTTTTCCACGTGTAAATAATAGTAAGTTCTGACTTCCCCTATTCTTTCATGACGACGCTCCTTCCATAGTGAAGCATCGCAGGCAGGATGAATTCCCTGAGGGGTCGCATAGCTGGTACGCGCTGCAGGAGCCTACCTCAGTCATAACGTTCGAACCATTTATAATGTATCCTCAAATTTTGCTAGATCAACTTTATTCACCATCAGTAGATAGACATAACCCCATGCCATCTCAATACTAAACTCATTATTTGTCGTAGGATGAGAGCATCCAGCAGTACTTTTACCCTATCACTGGGAGAGTCACCTCAAGCAAGGATCTACCATACTACCAAATGAACATAAGGAGTAGGTCCACCTTCTTGATGCCGGCAGCAGAGGAGGAAATCCATTCTGTACCAACAAAGACTTTTACTTTTTTGGTATAGGCAGTCCGACAGTTCGTTTATGG
>bf85a786-df9d-4d01-9084-b5724f67fe5a_Basecall_2D_000_2d Marta_PC_default_sample_id_1040_1_ch373_file722_strand_twodirections FAST5/downloads/pass/Marta_PC_default_sample_id_1040_1_ch373_file722_strand.fast5
TTACTTTTCTGCTCCCGCTTGCTCGTCAACACATGGCGCAGATATTGGAACCCTGCTTATTATTTGAAACTTAGGGCAGGGTGATAGAGGAATCCTAAGTATTCTCATGCCGGCGGGGTTAGGTCAACGGGAAGCCCTTTAGGAGATGACCAAACTATAGATGTTGTTGCTAAACCCCATGCTTTCGTTATAATTTTCTTTATAGTTATACCGGCCACGTGGCAGCGGTTGGAACTGACTTGTCGTCCCTTTACGGCCGTGCCCGGCGAGATATAGTTTCCACGAGTATAAACAACATAGCATTCTGACTTCTTCCACCCCTTCTGTTGATGTCACCCTCTCCTCACAGCTACGCAAGCGAGGGTGGCACAGCACGAGGCTCTCTTTACTAGCCGACTCAGAGCATCGGTGCGGGCAGAATAACCATTTTCTCACCTATTTAGCGTATCAGGATTTAGGTGGTGACCTATACATTCGAAGTAAGTTTATCTACCACGCGGGCTCCCTCATCCCCCTGCTATCCCAACAGCAACTCCATTGTTTGTTGGACCAGTACGGATTACAGCAGTATTTCTACTCCCTATCACTCCCCAGTGAGCAGCAGGAATTACCTATACTATTAACAGACGGAAATGATACCAGATGCTAATACCGTTTGATTATGCGGAGAAGAGGAACTGCGTCAGCACACACTTTTACTTTTTGAGAGTCTACAAGCAGTTGCTACA
>58b3d93d-2b0b-45a2-8adf-af9da44f01c2_Basecall_2D_000_2d Marta_PC_default_sample_id_1040_1_ch84_file67_strand_twodirections FAST5/downloads/pass/Marta_PC_default_sample_id_1040_1_ch84_file67_strand.fast5
AGTTATTGCTTACAACAAAGGTTAATATCCGCTGAACCCTATTACCCAGGTGGATTGATGGGTTGCATCGGCGGAGATAGTAGGAACTGTGGCACTTATTCTGATGCCCCCACCTGAATTAATGAGCCACAGAGAATAACTCTTAGGAGAATACCCAATCTGAGTTGTTGTTACAGCCCATGCTTCTAGTTAAGATTCTTTATAGTCATCCTATGACACGGTGGGCTTTGAAGGAACGGGCTTCCTTTAATGATCGGAGCCCCAGATATAGCCTTCCCACGTATAACATACGACCCCTTGACTCTACGTCACCTTCTTCTAAGCTAGATAGGGCTTCCCTCTCTCCATAGGAAGGAGCAGCAGAAGTAACTGGTTCTCCCAGGGCACTATCTACCGCTGCAGGAGCTAGCGAGTTGACATAACGCGGTTCTCTTTGTGCATTGAGCTGTGTCTTCAATCTTAGGCGATCACGATTGATCAAGTATGTTAATAAAAACCTTCCTGTTAATACCATCAACTCTCCAGCTCTTAAGTTGTTATCCCTGGCTTACAGCAGTCCTATTCCCTATCGACTCCCAGTTTCGGCAGCAGGAATCTACCAGATAGCCGGGACGACCGAACATGCATCACCTTTAGTTGGGGCACCAGAAGGCATTGCAGTACATAACTCTATAAATATTGTCGGTTGATTAATAAAGCGAAGTTTAA
>738c6d25-8d52-4ed2-8630-f4652513c695_Basecall_2D_000_2d Marta_PC_default_sample_id_1040_1_ch345_file782_strand_twodirections FAST5/downloads/pass/Marta_PC_default_sample_id_1040_1_ch345_file782_strand.fast5
TTAAACTATTAGATGTGAACGGGGCCATATGCGGCTTGATGATTGGCATGGTGAAGGGGATAGGCAGTGAGGATATGTTGGAATTCGAGCAATGTAGTGACTCCCAGGCAAACTGTTTAAGGGAAAAACGCTTTAGATTGTGTGACCACCGTATAATTTAGTCGAGTATTTGTGATGCTGGTTAACCATCCGGTGACCCAATAGTGGAGACCTGATGTGCACGTCGGCCCGCTTGAGAATAGCAAGCGGGTTCGATACACCTTCCAAGGTTAACGTGTGATCCACTTATTTTGCATCCTACTACTCGCCTCGGCGCAGCAGAAGGCGCGGCGTATTTATCTCCGCATTAGCGACGATGACGCAAACCAGGCACCTCGACGCGTAGCCGCCTCGCAGGTTCCACCCCTTGCTCCTCTATCATGGATCAAGCTTTGCCGAGATCTATTGCTCCGGGGTCTCCGCACCCCTCCACAGCAGCCCGATATAGCCGGATAGACATCCTTGTTGGTCATCCCTAATGACGCTCCACCGATGATCTTCCTCGAAACCCCGCCAGGAACCTCGCACCTCCCGCTCCCCAATAGAGACTGCCATCACTAACTGTTGGTTACTTAAGCACAGGAAATGGAACGCCCGGTCTATATCCCTACTTGTTACGTTGTTATGGATGTCAATTGCTGGTTGACATATT
>a1a7d4c4-8767-4c1f-8632-2b38495103cc_Basecall_2D_000_2d Marta_PC_default_sample_id_1040_1_ch509_file417_strand_twodirections FAST5/downloads/pass/Marta_PC_default_sample_id_1040_1_ch509_file417_strand.fast5
AATTTTCTGTGCTTGATATCTTAACTTCGGGTGACCAAATGAAGATGTGCTGGAGTCGTACTGTACTCCACCTCCTGCTCGTAGAATAATGGCGTTGCATTGCTTGCCTGGACCGTCGCTGGTACACTTCCCCCTGGGCAACTCTGGGGAGGCCGATAAACTGGACTCTGGCATCTATGATGCTACACGACACGGCGTACCTATCGGCTAAGGAGGTTGTGATGATAATAGGTGATGACTAATTGCCTGTGGCGCGGATGAATAAAGAGGGTGCAAGAGAGACTATCTTAACTTGCTCTCCTCGCAGCGGCTGCATACCCCTAATTAGTCGATGAGAGCCAAGGTTCATGGGTGCTGCCTCTCGTGCTTCGCTGGAAGGCTAGGGTAAAGGACCGAGGGAACCGACTGAGGGAGGGTCGAAAATCGTACGTTGCTCTAGCTTGGAGCACTGACCGGAGTCATGCCGGAAGCCGTGGATTTACCGACAGCATCGACTAGAAGTACGAAGCAATCTCCGGCAGCAATGAGTACGCCTACCTCGTGTATCGGTATGCTCGAGGAGTCCACTAGTATGTGTAACACCAAGTCGACCCAGCCGGAGGCTGGTGAGGAGTTCGACATGATACTCAGATTAAAGCAGCGGCCAGTTAGGTGTTATACACTTGTTGTAGGCTG
>d2094bad-868a-43c4-b525-77d0860e8c0a_Basecall_2D_000_2d Marta_PC_default_sample_id_1040_1_ch256_file695_strand_twodirections FAST5/downloads/pass/Marta_PC_default_sample_id_1040_1_ch256_file695_strand.fast5
AAAATATCCCCTGCGGGCTCTTGACAACGTAACAGATATCGCCCACGGTGGAAGGCTAGTCCTGACGATCTGATTGGAGTGCCCTACGAGGGACCCAGGGAGTAACTGCCTAAGCTTCTTCTCTCATTCAAGGCCTCAGAGCTGTGGTAAATGCAGCAGGAACTCTTTAGGGAGATGACTAAAGAAGTGTAAGGGTGTTGTAGACGTTGCCCGGCCATTTCCATTACAATTTCCTCCTTATAGTTAGCAGGATGGAGCATTGGGATGCCTTGGAAACTCATGACTAGTGTCCCTCGTCAATAATTGCGCCGGATATAAGCTTTCCAATTATAACAACCAACAGCAGCAGCCTCTTCTGACTCTTCTTTACTCACCTTCTTTGCTTACCTACTAGCCTCCAATAGTAAAGCAGCAGGGGCCTCGAAGGATGGAACTGTTTACCCCCTCCAGCCACAGGTAACCCTCCAGGCAGGAGGCGCCCACCTCGCAATTGAGACTATTTTCTCATTAAGTCCCTCCCTGTATCAATACATCTTCAGGATCCAATTTATTACCACCATCATATCATAAAGCATGGTGGGGCTGCTAATGAGATGACGCCCGCTCCCGTATTCTTGATCAGTACTAAGATCCAGCAGAAGTATGGGATCCTACCACTCCCAGTATAGCAGCAGGAATGAGTGATAGCCATTAACAGACCGGGAAGAACAACAGTAATACCACTTTCTTTACTTATCAGCCCGAGGAGGGGAGATCGATTCGACCAACATATCTTTTGGTTCGTGGTTTTCTACGTAACAGGCACGTAGTCGTGTCTCTGTTGTTCTTAGCA
>7cc4cb29-4621-4593-b312-464ff0db51c9_Basecall_2D_000_2d Marta_PC_default_sample_id_1040_1_ch184_file590_strand_twodirections FAST5/downloads/pass/Marta_PC_default_sample_id_1040_1_ch184_file590_strand.fast5
TGAGTGTTGATGTGAATATCTGCTGCCATCTCTTCGACTCACAAGTACAAAGAAATGGTTATGCCAGATTGGAGTGCCCATAGGTCGGCTGAAACTCCTGGTAGTTTTCGTGGTCATCGGGGGTTGATGGCCCAAAATCGCTGGCAACGCATCTACAGAATAAAATTAGTATTAGTATAGCTGGCTCGATAAGTCTGGCGTCATATGCTACCCAGTCGACTTAATGGTAATAAATATTAATCCCTAAATTGGACCATACCGATAGAATGGTGCTCCAACGAGGTAGTCGTGATAACGCGCCTCCTGCACTCGCCGATTACCTGCTAAATCGCGGATGACATGCGTCATCTAGTGCCGCCTCCCTGCTTCTACCTTGGAGACAGGGTAGCTATAGAAGAAGTGGCGAGGATTACCGAAATGTAGTTGTTGACGCTTGGGAAGGCCTATCTGGGCCTGCATTAATCCACGCACAAGTCCAGTTTCCCAAAGCCATACACGATCGTAGCCTGACTGGACGGAGAAGTAACGAAAACGCATCGTAGCGACAAAGTGTACGTATGCTCCTAAAGAATTCCTGGTTGACCTAGTTTGAGCGCAATAAGAATAACCCAGACGAGTTCCTATCCGTAGGCGTCGAGCACCTCGACCACATTCAATAGTTAACGATTGTTGACCGTCGTTAGTGTTCTTAAGGCCTA
>f88e3d4d-ebb4-4604-81a2-f330d149229d_Basecall_2D_000_2d Marta_PC_default_sample_id_1040_1_ch109_file22_strand_twodirections FAST5/downloads/pass/Marta_PC_default_sample_id_1040_1_ch109_file22_strand.fast5
AATCTGTTCTGTACCTCCTGATATTGCTCTTAACAATACATAAAGATATTGGAATACCCTTTACTTATTATTTGAATAGTGAGCGAGGGATAGGAGGATCGCGCATGATCCTCATTCGCACCTGAGGGTAGAGTCAACCGAGAATTCTTTGTGGAGGAGAGACCAAACCTACATGTTGTTGAGGATCGCCATGCGTCGTGCCTACTTTCTTATAGTTGTCACCAATAGGTTACCGGCTTTGAAACTGACTTGTCCTTTACATAAGATTGGAGCCGAGAGGCCCTTTCCCACGTATAACAACGACATTCTAACTCTTCTTTGCCACCTTTCTTTCTATAGTATTACTAGCCTCACATGAAGCAAGGCAGGATGAACTGTTTACCCTCGCCACTAGCAGGTACGCGTCCGGACCCAGCCTCAGGATTAACTATTTCGCTGGTCACATTCCGGGTGTATCATCAATTTTGGCAATCATTTTACTTACCACATCATTAATATACAAACCCTGCTCCGCGATAAGGACCTCCATTGTTTGTTGATCAGTACGGATCAGGATACTTCCGCTCCTATCACTCCCAGTACGCAGCAGCGGAATCGACCTACTATTAACATACGAAGCAGGCTCAACCACTTTCTTTGTTAATGAGCAGGAGGGGTTGCAATTCAACTAACATCTTTTACTATGTTTGATCACACGGAAAGTCAATTTGGTTATGAC
>c268444b-838f-401f-92ed-09e27c3615a6_Basecall_2D_000_2d Marta_PC_default_sample_id_1040_1_ch126_file455_strand_twodirections FAST5/downloads/pass/Marta_PC_default_sample_id_1040_1_ch126_file455_strand.fast5
TGAGCGGGCTGAAAATGCGATGTCACTTATTATTTGGAACTTATGAAGGCAGGTGGAAGCCCCAATTATCCTCATCAATCCGGGGTCCGTAGGTAACGAGGGAAACACTTCTAGGAGATGTACCAAGCAAATCTAATGTTGTTAGATAAGCGACTGCTTCGTTATAATTTCTTTATAGTTATATAGAATACACGCTAATCCGGTTGGGGAAACTGATGTCCACGCCTTACGATCGAGCGCAGATAGCTTTCCTAAGGTGACAATAAGCTTCTGACTTCTTCCATATTCTTTCTATGACATAGTATAGCTCTCCTCAATAGTAGAAGCAGCAGGCTGGCACCGAATGATTCTACTAGCCGACAAGCGCGAGCAGCTATCAGCCCACAGATGAAGAGGCTTCACTACTAGCGCTTTGTTTACCCAATCGCTTCGCTGGTGGTAATAATTTGCGGAATGATATCATTTATTACCAAAATCCCTGCTACCATCCTAAGTCGACTCCTGACCGAGGCCTGGATGTTATCGATGGATTACAGCAGGATCACCTCCCGCCGGCTATTCCCCAGTATCCGCCGAAGGAGCAGGAAGATCTGAACACCGATCTCCCATCCAGCCTTGAGGCGCCGTCGTCTGCGGAGAAGGGAACCCCCCAATTATAACAACAGCCTGTTGTACTTTTACTTATAATGAAGTTGAGCTGT
>f88515ad-3d3e-43ff-b739-e1c98c18accf_Basecall_2D_000_2d Marta_PC_default_sample_id_1040_1_ch274_file703_strand_twodirections FAST5/downloads/pass/Marta_PC_default_sample_id_1040_1_ch274_file703_strand.fast5
GGAGTTGCTCTGATAAATTAACGTGACACATGGCGCCCTATTGGAACCCTTGTCATCTTATTTATGCAACTGAGCAGGGATATAGGAATCCGCAGTATTCTCACATGCATGAGGTTAGTAGCTACGAGGGAAGCCTTTAGGAAGTGCAGTCAAATTGTGTTAAAGCCCCGACTGCGTTCGTGCCTAATTTCTTTATAGTGACTAATGATCTCCGATGCAGAACTATGTGCAGCGTGCACCACTGATCCATCAGGGCCTTTCCCACGTATAAAACAACATAAGCTTCAACTTCTTCCTCATTTCTTCGCTTACCTCACCTCTCCTCAAGTAGTGAAGCAGGGGCTGGGCAGGATGAACTGTTACCTCGCCGCGCAGGTAATACCCATGCAGGAGCAGTCAATAAATTTACCATGCGTCGCCGATATCTGAGCGTATCATACGTGCTAAGGATCATTTATCACCATACAGTCAAGTAAGTAGAACCGCCTCTATATATCCTAGATACCAACTCCATTGTTTGTTGATCAGATACGAGCATTACAAGCGTACCTCTTTACTGAGTCAACTCAGAATACACGCACCAGAGAAGGTCAAAACACTTAACAGGCAAACATTACAAGATACATTTCGTTACTGCACCAGAAGAGGGAGATCAGCAAGTTCGTAATAAACATCGTCATGTCGTATAAGATTTGGTCGTG
>e97da30d-7859-431d-be9d-7eb995505fac_Basecall_2D_000_2d Marta_PC_default_sample_id_1040_1_ch52_file638_strand_twodirections FAST5/downloads/pass/Marta_PC_default_sample_id_1040_1_ch52_file638_strand.fast5
TCGTTGGTTGATCGCTACTTGTTAAATTAACATCATAAAGATTGGAACCTTTACTTATCTATTTGGAACTTGAGGATAGGGCCGAAACCGCGGCGTACGTCATCACTCAGTCCACGTAGATAAGGAAAACTCTTTAGGAGATACGAAGTAGATGTTGTTGTTAAGCAGTAGTTCAGTGCTAATTTCTGCGTGACCAGAATAGGATCTGGAGCGTGGGAAAACTGATCCGTCACATGCCACATTGGAGCGCTCACTTTCCAAGTAATAAAGCATATTGCGTGATTTCTACCACCTTCTTCGATGTCATAGATAGGCCTCTCATAGACCACAGAAGCAGAACTAAGAGCAAAGCTGGTTTTAAGGTAATAGCGGAGCATAGATACCCATCCAGAAGCAGTCTCGCACCATTCCGGTACCTCGTCAAGGTGGTAATAACCGTTAGAGTCCATTTATTACCACCAACATCCCTCCCGCTCCGGGCTCTTACAGATACGCCGACTCTAGTATTGTTTGTTGGTTAAGTTAGATTAGGCCTAGGTATTCTACTCCATGACTACGAAGTAGAGAGGAGTCATAACACTGACGATAGAGACCATCCACTCCGTCGTCATGCGGAGGCAGGAGTGTACCAAGCGTTATAGCAGGGCGGATTTTGATTTGTTATTAGCGGGAAGTTAAATGTTCAGTGTTT
>4d30bbaf-543c-451a-a508-c07f94d630aa_Basecall_2D_000_2d Marta_PC_default_sample_id_1040_1_ch305_file362_strand_twodirections FAST5/downloads/pass/Marta_PC_default_sample_id_1040_1_ch305_file362_strand.fast5
CTGTAGTATATTGCTTAATGCCCGGGGTACGAAAAATCGAAGTGTCACCAGGATGGGTCTCCACCTCCTCGCTGCCCACACGTAACGTTAACACGCGATATGCTGTGTTTCGTCTGTTAATGCTCTATGAATTCGGTGATGAGGCTGAGTAACGAAGCGCGCACTTAATGTAATCGAATACTGATCATCAGGGCTGGCGTATTTGATTACCAGGAGGGTTTAATATTAGACCTTATGTAACGCTTAATTGCCCCTAAGATTGAAACAGACACACCAGGGAAATGCAAGAAAATGGTTATGTCAACTGAGGCTTCCTGCATGAGGGTGTCGGTGGGACCCCAGAAGGTAGGCTCTTCATCTAGTTGCCTGCTCCTGCTGTTCTTACTATGAAAGGCTAGTGGTAGTAGAAAGAAAAACCGAGTCAGCAGCTTAGCTTATTGTCATGTGGGAAGGCTATATATCGTAGCCTCGATGGCTTAAGGAACTAGTCAGTTTCCAAGCCGGAGATCGACCTAGCAAGTACTATAAAGAAAGGTCAAAGGCAAACGAATACCGCTGACAAAAACATTTGTAGATGTATGCTCTCTCTAAGAGTTCATATTGTAAGGGTTTGAAGCACCGGCGTACATGCGGGGATGTTCGGGCTGTAGTAAGTGCCAAAACATACAAGTAAGAATTTACCGCATACTTTATGACAGTTGACGTTTGGTGTTGGC
>e32f8f33-7a80-48ff-b304-f3d3aa5f8562_Basecall_2D_000_2d Marta_PC_default_sample_id_1040_1_ch481_file358_strand_twodirections FAST5/downloads/pass/Marta_PC_default_sample_id_1040_1_ch481_file358_strand.fast5
CTTGGTTTGATCATCACTTGCATGCCTGTCAGGCCAAAAAATCAAAAGCGTGTTGGTCCGAGAAATTGGGATCTCCCCTCCTGCGTACGAAGAAGCCGTAATGTGTTCGGTTGCGTCAATAGTAGTAGACTTCCTGCTGCCGTAGACTCGCATCAGGCGACCCATGGCTCGTGCACTGCATGACTCTTACGAACAACGACATGGAGTTTGTAGTATCCAATAGCAGGCGGTTGTTATATTTACTAATGGTGGTAGCACAGAATCTAAGTTGCCCAAACTTATACTCACCACCATGAGTGTAAATCCACGCGAAATAGGTCGTGACTGGAGGCTCCTGCATGGGCTAAGTGCCCTGCTAGTACCTCAACAGTGCTCCTGTCCAGCCCCTGCTTCTACGTTGAGGAGGTAGAGTAGAGTAGGACCAGAAAAGGCAAATGGAAGAAGTCACTAGAAACCGTTGTTTACCGTGAAGGAGGCCTGCACTATGAACTTGGCACAGGGTTTTCCAAAGGCCAATGTCATCGTATGTTATGACTACTATAAGAAAGTGGGCAACAGAAAGCCCGGTGTTACGACAACATTATAGATTTGGTTACTCCCAAAAGAGTTCCTCGGTTATGACCTAACATTGAGTATGACGAGAATACTTAGGGGCAAATTCATAGCTGCGTGGGTGAGTTCCAAAGACCATGAACACGCCCGTGTCCAAGGTGTTAACCTTTGTTGACCCGTTAAGTTTTGTAGCG
>e9704667-934b-4494-9565-960dfa1fc148_Basecall_2D_000_2d Marta_PC_default_sample_id_1040_1_ch208_file100_strand_twodirections FAST5/downloads/pass/Marta_PC_default_sample_id_1040_1_ch208_file100_strand.fast5
CGGAAAGCTTCTGGGCATCTGCTGTTTCAAAATTATGCTATCTAGGTAACGTTAGTACAAATCAAAGCCGTATGTATGGTGAATAGGGATTCCCTCCTCGCATAAAGAACCTTGATGATGCTGACGCCTTCTTAGTCAAGCTCGTAGGGATTCCTCCGGGTCACATCGCGCGGTTTAGCCGTAGATCATACATCTGGCTCAATGCGATCATTGACAAAGGGGTCGGCTCGGCCAGGACGAGGGGCTAACTTATGATACAAGAAATAATGATCCTGTTGTTGTAACAAACCTCAGGGATAATCGATGAAGTCGATCGGTGGCTCCTGCCGAGGATAGCGTTTGTTGGGTTGGAGACAGTAAAGTCACTTGCAGGGAGGGGCCCTGAGCCGAGGCGGAGGATGGTGGAGGTCAGAAACAATAGAATCATACGTGTTGTTTAGCGTACGAGGCGAGGCCTCTCAATGGGAGATAAACCGAGGTCCAAATACTTCGAAATTAGTTTCGGAGACGATTATTATACCCGGTAACGAGGAACAAGAAAACACGTTATGACTGAAGCATAGGCATCCTCGGGGCGTCTGTGTAACACACATAGGGAGTTGTCTGTACATTGTATACTCCAAACTACTCCCTTGGAAAACCAGACCTGGCCACCCGATTCGCGGCACCTGGTATCAGTATGGGCGCAGCATTCCAAACAAGATACGAGCCAAGGCGGTCCCTGAGCGTGTTACACTGTGCTCTGAGGCTTCTT
>e69d549d-466a-4371-8a91-cecca984438b_Basecall_2D_000_2d Marta_PC_default_sample_id_1040_1_ch429_file709_strand_twodirections FAST5/downloads/pass/Marta_PC_default_sample_id_1040_1_ch429_file709_strand.fast5
AGAATATGTGCGCGCTTACTACTAATCAGCACAATGAGATACGTTTGAATGGTGGTTTGGAGCCTGAATAGCAGCCGGCATAGGCGAATGCGCAGTATTCTTATGCGGGATGAATGTCAGATCGGCAACTCTGCGGGAGGTACCCAGATCTACACAGCTTGTTGTTACACCCCATTGGTTTCGTTAATTTTCTTATAGTCATGCCTTACTATTAATAGCGTGTTGGAAACTGACTAGTTCCCTTGATGCTGCACCCCAGATATAGCCTTCCACGTAACAAGTATAAGGCCTCGACCCCTATTCTTCTACCATGCTTTTCCTCGCCTACCTTTAGCACGACCCAGCAGGCACCAGGCAGCGAAGCTGGTCTATCCTCAGTGGCATAGTACACTCGCGATGTAGCAGGAGCGCCCAGTTGACATAACCATTCTCCGCATTTGTGCGTCCTCTAGGTGTCTTCTAATCTTAGGGATCAATTGAGCATATCTGGCTACCAAATCTCCTCGTGCTATACACCATCAACTCCATTATTTGTTGATGAGTGAGCATATTACAGCAGTCGGTTCCTACGGTAATCCCAGTTTCGCCCCCACACCAAGGGATCACCAGAGTCACTAACATCGACCGAAACATTAATACGTTACTTTCTGAAGAGCAGGCGACCCAGTGAGATACCACAACTGTTGTATAAAGTTTGGTGTGGGATAGGAGGAGATTTAAAGGACCGTTGGTTTGAC
>8b909f53-d7c0-46dc-a3ff-dcb4f516c3a4_Basecall_2D_000_2d Marta_PC_default_sample_id_1040_1_ch360_file710_strand_twodirections FAST5/downloads/pass/Marta_PC_default_sample_id_1040_1_ch360_file710_strand.fast5
CATATTTTCTGCCTGTATTGCTAAACTTCAGGTGAAGAAATCAGAAGAGCGATTGATATAGGGTCAATGTAGCTCCACCTCCTGCTGGGTCAAGAAAGGCGTATAGGTTTCGGTCTGTTAGTAGGTATGAGCGATTCCCTGCTGCTAAACGGGGAGTGACGGGGGAGGTAAAAGGACTGCTGCATGAGTATGATCATCAAACAATAATGCGATTGATATTGTGATAGCAGGAGGTTTAGTAATCAACCTGATAAAGTTAATGCCCTAAGATGCGCGACAGACAAGAGCTAAATGCAAAGAGAACTGGTTATGTCACTGAGGCTCCTGCATGGGCTAAGTTAGCTTAATGGAGGATAACAGTTGCGCTCCTGTGCCCTGCTCCTATGCTTCTATGGAAGAGGGCTAGTAGTAGTAGAAGAAGGTGGTGACCTAGGATTGAAGCTTATATGTGATTTATAACGTGGGGAAGGCTATCTCGCTCCGATCAGTCAATGGGAACTAGTCGATTTCCAAACCACCAAGTCCTACTCACCCATGACTACACGAAAAGTATAACGAAAGAACCACTGGGGCCCAACAAAGTCGGTGATTGGTACCTCCCAGAGTTCGTATATTGACCGTGCATATGAATAAAGAATAACATTAGGGCGGTTCGCGGGCTTATATGCGCGCGTTACCGGGACAATAATAAAGGGTTCAAACTTTATGATTGTGTTACAATATGGGGCA
>be0a524f-7334-44bc-8f1b-90897fd41dab_Basecall_2D_000_2d Marta_PC_default_sample_id_1040_1_ch314_file172_strand_twodirections FAST5/downloads/pass/Marta_PC_default_sample_id_1040_1_ch314_file172_strand.fast5
ACAGTTAGCCACACGGTAGTATGGCCCAGGGTCGAAGCTACCGAGATATAAATTGGTGTCGGCACCAAGCTGCGACCGCGGGTCTACCGTAAATTGAGACACCGTTAGACGGTAGTGTGCCATAACTACCGATCGGTCACCTATTAGGAGGACTATCATATGGCAGGAGCTCCCAGGAACCCAATGGTTGTCCTCCTGTAGGAAGATAGACAATGGCAGCTCCGAGTCTTATCAAAAGTTAATTTAGGATCACTGGGTTATCTCAGTCAGGAGTGGGTGTCTTCCAATTAATGAATGCAGAGCCCGAACACGTCGCGGGATTCATCAGCGCTTCCGTGCCCGGTCGTTAGCGCCTCCTCATTCCATAATGAAGAGAAGCAGGGCACAGGCACGCCGTGCTCCCCCATTAGCAGCAGGGTAATGCCCCCATGCAGGGAGGCCTGAGGTCCAAGCACCGCTCTTTACCACACCTAGTGTCCCTTATACTTCTCAATTTTAGGGAAGTTTAATTTATTACGGTACTATCCTATAATAGAAGATGCGGTGGGGCCGCATACTAATGCCTGTTCCTTCCTTACTGTTAGCCGATCTACCGGTATTTACTCCTATCACTCCCAGTACTAGCAGCAGGACGAAGTCAGATAGCTTAACATAACTGAAATATGAATAGCTTTTCTTTAAGCGGGAGTGGATAGCGTCTATGGACATGATTCGTGAGTTTAACATCCGCGCAGGGAGTTCAAAGTCGATTCGTTATATTG
>ba7f5b77-0d59-4bf5-abfb-c906afa36854_Basecall_2D_000_2d Marta_PC_default_sample_id_1040_1_ch278_file182_strand_twodirections FAST5/downloads/pass/Marta_PC_default_sample_id_1040_1_ch278_file182_strand.fast5
ATCTTCTGCCTCCAGATGGTTAATGCGCTGGGACAACTGCGAATAGCACGTGTGATACTGACTTTGAATAGGCCCCACAGGTGGAATCCCTAAGGCTTCTTCAGCCCCATTAGTGAATTAGCAGAAACCTCTTAGGAGATAACCAATGGCCGATTGTTGTTACAGCCCCGGGCTTTCGTTATAATTTTCTTTATAGTGATCAAGATGATTATGATTGTGGAAACTACGTGGTTAAAATGCTACCGAGCTCAGTCAGAGTATAGCCTACGATAACAAGATGCTCTGACTTCTACCATTCTTTTCTACCACCTAACATTGCGCCTCCATAGGAGAATAAGAATGGACTTTAATATAGACTAAGTGAAGCTACCTCCATTAGGAGGTAAGGAGCTTACGACCCCGGTTACGATTGCGTTTCGGAGCTAATGTGCTGTTGGGTCACAATTAGGGGCAATTAATTGGGCCGATGGTTAGAGGCCGACTCTACGGTAGACTCTAGATAACTCCACTATAGCTCTCCGATACTTTGTCTGGTTAAGTACATAATCGGAGTGCTTCTGGGGTATCACCCAGTATTTTCCGCAAGAGGAATTACCATCACTAACAAGGCGACAGGTCTCAATATAGTTCTTTGTATTCCAGCAGGAGTGGGATATTGAATCTCCTATATCAACATCTTTATTCTTATAAGATGAAACTGGTCTAACGTTCTTCTTTATCCGC
>dc48cbcc-58ee-4c9f-a8c3-bbb3295b6ad7_Basecall_2D_000_2d Marta_PC_default_sample_id_1040_1_ch281_file378_strand_twodirections FAST5/downloads/pass/Marta_PC_default_sample_id_1040_1_ch281_file378_strand.fast5
GCTTCCGTGGTAGCTCATATCTGCTTACACAAACCACCACAGATACTGTACACGCGGCTGCTTATTACTGTTACGAATATCGCGGAATAGCAGGCGATATGCCGCGGGGTCCGGTTACAAAGGCTGCGTAGATACAAGAGGAACATTGCGGGAAGACCATCCACATCGTGGTTGTTAGACACCCCGGGCTTCGGTTAACACTCTTTATTTACTGAGTCAATCGGGCTTAACCCGTGGAAATAACGCCGGGTTCCTTGATTGGGACGCTGAGGAGGATATAGCCTTCCGTGGATGGCTATAACAAGCTAATTCGTAACTGCCCATTCTCGTCATAGGGCCTCGCCTTGCGCCAGGCAAGCAGGAGCATGGCAAGAGGTACTACTGTTAACCCCATTAGCAGCTAATATCTAGCCATGCAGGAGGCCCTCAGTGTAAGGTAAGGTTCTCTCTTTGGGCATTGGCCCTCGTGTGTGCGCATCTTAGGGGCAACGACCTATTAATACCATAGTATCATAATAAATGCCTCGTAGATATGAATAATAAAGCCGAGGGGAGTCGTGTTGATGAGGCTAGCGGTACCACAAGCATGTGACCCTTTACTCCCATTAGGACCCCAGTGCGGCAGGACACAGGAGGAAGTGATAACATACCGACACAGGGCATGGCTTAAGCCTTTACCGTGTACCCCAAGGGAGCTGGAGGACCCAATCCTATATCAACAACTGTTGCTTTGGTACTAGGCGGTCGTCGTGACAGTATTTGTGTATC
>50c58ee7-0b28-4531-90db-23d01a0da0a1_Basecall_2D_000_2d Marta_PC_default_sample_id_1040_1_ch306_file183_strand_twodirections FAST5/downloads/pass/Marta_PC_default_sample_id_1040_1_ch306_file183_strand.fast5
GCTTTTCCGGTTATATTTGCTCGTATTAACAATCGCTAACAAGAGTGCGACCCTTACTTATGTTGCAGACTTATAGGCGCATGAGGAGTAGGCGACTCTTTACTTCATAGCCAATTAGGTCGGCGGAGAACCCGATTCTGAAGATGAGTCAAGCTGTTGATTCGACCTCGATTTTCGTTAATAGTTCTCTTTATAGTCTACCATACCACAATGGCAGCGGTTGGAAATGGTTTAATCGTCCTACATTGTACGCTCAGATAGCCCTTTCCCACGTATAAACAACATAAGCTTCTGACTCGTCTTCCTGCTTTCTCGATGGCCTCCACACCTACGCCGGCTGGCAGCAGCACGCTATGCCCAGCGGGATAGTTCACAGCCGGAGCAGCTATCCCGAACACCAAGGAGGCTTCTCGCTACCCTGTTGGATTACAATATTTAGGTGTAAGCATGGCCGTTACCACGCAGTCACGTCCTTAGCTAGGATAATCAACTCAGTCCGAGTCATGGGCGATAACCCATCATGTTTGTTCTCATCTAGATGCGGAGTCATTAACATCGACTCCCGGCTAGAAAGAAATCACGTAAAACAGTAGGATACTTAGGACCTCGCTGTTGACGTCGTGGAGGAGGGAACCCGTGTAACGACACCTTATTTTGACCTTTGACCAGTCACGGCCCGTCGT
>f6c4595a-88de-4fbd-857c-545a48af2681_Basecall_2D_000_2d Marta_PC_default_sample_id_1040_1_ch384_file370_strand_twodirections FAST5/downloads/pass/Marta_PC_default_sample_id_1040_1_ch384_file370_strand.fast5
GAAACATGCGCCTTCCAGAGCCGTGCTGCTTGTGAACAATCCGTCATAAATTGAAGCATGGACGCGGCGGGCAGGATCCCGTGTTTGTAATTGGCAGCCTGGTGAAACATTCTTGAGCATTAATTCGCCTGAAGTCTAGTTAGTAACGGCAAACCTCCTCCAGAGCAGTAATTCTATAGTACGGTTTATTGGTAGCACGCTTCGGTCGCCTATGACTGCGTAGGGGACTTGAGCATTCGGGCCTTGGACGTCCGCATGCTCTAGATTAATTGGTTGCCCATAGTACTGCCTAAGCGACACACAGTTTCATTGTCTTTGTATGGGTCAATCCTGCCACTCCTGCGGGCTTTGATGTATGTATTCCCCTGATCGACCGACTGGGGCTCCACGGGTTGGACTGGTCGTAGCCTTCACTATGTATACAGCATCTTTGTACGCATCATCCTCTGTTAACATCACGATTTCGCCCATTCTGTCGGTGGCCGATGATCTGGATTGCATCTGTGCTTGATCGATAGCACTCATTTGACAACCTCCTCGCTACTTCAAGATGACTTCTGTCACTCGGTCTGTTTAGATCTACTACTGACTCACAGGTAAGGTACATGCCATCCTGTTATCTCACTCCCTCAGGTATCCTCACTGCACCCACGGCTTGTAGATAGTTCTGATCACGAAATTAATATGTATCCTCTCCGGTTGCCCGTATCGTGATCGCTCTGCAGAACTCCTGGCCCGCTTATATCTAAATATAAACCTGGTTTCTTATAATGACAATCAACAGTATTGATAGTAACCGGTACCTCATCGCGTGGGTACTTAACCAACATTAAAATGATTTTGATATCCAGGGAGTCAATTATATCTGACTTCTTTTGTGATCGCTATCAGGTCGAGTTAAACGTCAACCCTTAAGGAGGATCATTAAGAAATTAATGTAGATGAGGTCGGGCATCTTAGTTTAGTTATGTCAAGTGGTAATAATCGTCAATATCGGGCGCCTTAACGCAATGATACGAGTAGAGAACCTTATTAAACCGTTAGTAGGACCGGGCTCGGGATTGATGAGTATAATAGAGCGATTCTGTAAGTAAATGGTCTCTGCTCCTATGCTGCGCCTTGTGAGCCAACCATGAGAGTAGTGCTCAGGATTGAACAGACTTATAAATCATGCAACATTTGAGTTAGAGTCATTAGCTTAGAAGCGAGTATAGGCGCATGAAGGAGATGAAGTGAATTGTTACCATGCAAACCCATACAATCATAAGGGGTCCGTTAGTAAAGAAAGCTTGAAGCTTAGTAGCACAACACACCCAATTGGGAACAGTCGCCAAAAGAGTGCCCTTAGTCATCACCGGTCCGGTCTATATGGACCAAGTGCAACCCAGTATTAGGATTCCTACTATCGGTGGATCCAAAGACCATCAAATGGGATCCAATACCCTGTCGATGAGTTGATTACAGTTCTTTATGTTGCTC
>d1732472-d4db-4e3e-8903-b9dc7aa8eb77_Basecall_2D_000_2d Marta_PC_default_sample_id_1040_1_ch187_file29_strand_twodirections FAST5/downloads/pass/Marta_PC_default_sample_id_1040_1_ch187_file29_strand.fast5
ATAATCCTCTTATTGATATTGGGCCCAAATCATAACATATTGAACCTTTACTTATGGTTGAATATCCTACAGCAATAGGAACTGCGCAGTATTCTCATGCAGCTGAGGTTAGTATAGACTAGAAACTCTTTAGGAGGACTCAGAACCTTACATGTGTTGTTAATCCAGCATCCTTGTTACTGTCGCCCTGTTAGGTATTGATCATAATTGGCGGCCACGGATCTCCGGCTTGGAATAACTGATGTTCAAGTTAATAGTCGAGCGACTATAGTCGCAAACACAACATAACCCGCTTGGATTTCTATGCGCTTCTGGTTGACGGGCCGCCGGGCTAAGCCGAAAGCAGGCTCTCACGCGCAATAGATCTTTATAGGCCGCATAGCTCCCCCATGAGAGGAACATACGATCTGGCCTCACTATTTAGCTCGTGAGGTCGGATAGATCTAACCCATTGGCCCGGAAACCGTTGATGACACACGAGCCTTAGGCCTCCCCTGCACTATCGCAAAGCCCAACTAAGTTTGTTATGATACATCGCCGTAGCCAGCAGGTGATGCAACCACTCCACTCCCCTAATAAGGATTAGCCCGCAGCAGGGATGTCATCATGAGTGAATGAAACATGGATACACCCCTTCTTGACATCCAGAGCAGGAGGAGTGAGGATCGCATACAACATGGTTGGCTTTGTATAGTCTACCGACCAGGCATTATGCTTT
>130413d0-e588-4c54-9e17-e95fd1222e26_Basecall_2D_000_2d Marta_PC_default_sample_id_1040_1_ch397_file312_strand_twodirections FAST5/downloads/pass/Marta_PC_default_sample_id_1040_1_ch397_file312_strand.fast5
TTCTTTTTATTTCTGCCTGGTGCACTGCCGTGAGGATACAAAAACAAGAATGGTCGTTAGAATCCCTGCCGGCTGCTCCAAGTAAAGAAAATGGACTTAATGTTTCGGTCTGTTAGATAAGGCTGATAATTCCTGCTGGTGGATACTGGAGATGGAGGCGATGACGTACGGTCTAATTAGTACTATCGGGACAAACCGGGCATTTAGTATCTCATAGCAGGGGTTTATGTATAGATCATGGTGGTAATAAATCTAATTGCTCCTAAAAGTCTGATGATAGAGGACCGCTGAACGAGAAAACGTTGGTCAACTAGGGTATGCCTGGTTCTAAGATAGGTCTCTTTGGCTAGTAGAGAACTCACCTCCGTGCTGGATTGTGCGGGGTCGGTCACTATATGTGAGGAGGGTAGTAAGCAAAGAACTAGAAGAAATCAGAAGCTTATGTTGTTTTATACGTTAGGGAAAGGTATCTCGATGGATTATTAAGGGCACAGTCAGTTTCCCGCCAGTAACTTGATTGGTAACTAAAGAAATTATAACGAAAGCATACCCGCTTTGGACAACAACAGGGCTAACCGGTTATCTCCTTGGTAAAAGAGTTTCGCCGGTTGGCTAACTCATGACGGGCATGGAATCAAGGGCGAAGTTCCTACTATCTCGGTAGCTAAGTTCCAAATAATATCAGCCACGATTCGACTGGTCCTGATTTGTTAATACGCGTTTCC
>e8466fc4-ddf7-4f92-8ccd-31e0298a85b5_Basecall_2D_000_2d Marta_PC_default_sample_id_1040_1_ch290_file521_strand_twodirections FAST5/downloads/pass/Marta_PC_default_sample_id_1040_1_ch290_file521_strand.fast5
TTTGGTTCTTACTGGATCATGCCTGTTAAAACTCCCTAAAAATCAAAGATGTTGGGCCAGAATGGATCTCCTCGCTGCTCTATCGACCAAATGAGGCTCTTAAATGTTTCGGTCTGTCAATAGGTATCTAATCCTGCGCTTAGTACTCCAGGAGTGGGAGGACCACTGATCGTAATGGAGTACTGATCAACACGACCGGGCAGTCTATTTGAGATATGGCACTGGGGTATGTTATATTAATGATGGTGTAATAAAAGTTAATCCCCCCTAACGTGGGGATAAAGAGCACTAAATCTAACCCGACAAGTAGTTGTCGACCTCGAGGCTCCCTGCATCTAAGATTAGTCTCTAAGCTAGAAGAGCGCCTGCGTCGCTCCTGTCCTGCCCCTGCTGTTCTACTATGAAAGGTGGGCGCAGAGAAGAATGGGGAGAATCAGAAGTGGGTATGGTCTCACGGAACTGCGAGCGCTATGGCACTGGATTATTAAAGGACAGTCAATTTCCAAGCCAGTCAATAGATGCGTAACTATAAGAAATGGACAGGCGAAGCCGGCCTGGCCACGGTACAAAGTTGTGATCGGTCTCCTAAAGAGTTCCTGATGTCATCTAATGCGTCTGAAGATAGAAGTATTAGGGCAGTTCCATACCCTGAGTCACCCTAAATTACAGATAGACCATCGCCCAATTCAGGTGTCATGGGTTACACGTTCTTATTC
>fb79ebea-9f26-4dff-9814-455a1f9e48d7_Basecall_2D_000_2d Marta_PC_default_sample_id_1040_1_ch12_file79_strand_twodirections FAST5/downloads/pass/Marta_PC_default_sample_id_1040_1_ch12_file79_strand.fast5
CCTTTCTGTTGGTGCCTGATCCTTGAATTCAGGGTGACCAGTAAAAAGGTTGTTGATTGAATGCGCATCCCCCTCCTGCTCGATCAAGAAGTAGTGATCACGTGTTTCGGTCTGTTAATAGGTCTAACCCTGCTGCTTAGTACTGGCAGTGAGTAACGCAGGCTCCGCTTAGTGATCGATGATAGTGAATAAACATCGGAGTCCACTTATTAATAGCGGGAGTTCGCTATTAATGATGGTACCAAATTACAATGCCCCTAAATTGTACGATAACCCGACACGTGGCACTGAAAATAGTCTCTGTCATACCGGAGGCTCCTGCATGGGGTCAGTGCGCTGTGGAGGTAACAGTTCATCCTGTGCGAGCCCCTTCATGCTGCCTGAGGAGGCGATAGTAATAGAAGAAAAGTGGAAGAGGTGCCGAAGCTTATATGTTGTTACCACGTGGGAAGCTATATCTCCATCACATTATTACGACAGTCAGTTTCCATACGCCACAATTAATCGTGTAGTATAACTACCACCGAAGTGGCAGCGACCGCCGGTAGCACAACAAAGTCGATTTGGTCATCTCCTAAAGGATTCCTCGTGACCTAAACTCCGACGTTGAATCGAGAATACTTAGGGCAGTTCCCTGAGTCACCCTTTAGGGACATCATAACATACCACCGTCACGACTGACCAGTTATGATTGTATAAGATTTGGTCATTTG
>1b675166-24a4-4afd-8b66-c6886dbb955e_Basecall_2D_000_2d Marta_PC_default_sample_id_1040_1_ch395_file457_strand_twodirections FAST5/downloads/pass/Marta_PC_default_sample_id_1040_1_ch395_file457_strand.fast5
ACTTCCGCGACGGGAGTCCAATGGAGAGATCGGTTTAGGAACTAGGATCATATGTGTGTCGTTAAGGCGATTTAGATCCATTTGCGTCTCCCACGTTAACACAGCATCCCACCCTCTTACTCTCCAGCTCTCGTTGGGAAGTGAGCCTCTTGCCTTGCAAGTAAGTCGCAGGGCACAACGGTTTACGGATTACCCTCCACTAGCACTTTATACTGGTCTTCGGGTTGCCGTTACCTCAGTACAGACCACCTGCCACTACTAGCACTTAGGAGGGCGCCAATAGGGGGCACCCATACATCGTCATAGATAAGAGCATAAAACCCTCCGGGCGAAGCCCCGTGGCATAACCGGTTCTCATTGGCGGTTACCTCATATCTAACTACCATTTACAGGATCAGTACTTCCCGCTCCCGAGCTGCCTCCCGGCCAGTAAGGTGCAGCAACCAACGATGTGTTGTTGAATCAGTACGCGAAACAGCAGTACTTTAGCCTCGGGCCATCCCGATGAGGGAGCAGGAATGACAACTATTAACAATAGGAGATAGTGCGGCCAAGTCTTTATGAAGAGGAACGATAGAGTCAGGTAT
>af5766fb-e10a-4727-a742-e32ddbe24c2e_Basecall_2D_000_2d Marta_PC_default_sample_id_1040_1_ch411_file555_strand_twodirections FAST5/downloads/pass/Marta_PC_default_sample_id_1040_1_ch411_file555_strand.fast5
GCTGTCGGTTATTACTTGCCGATGTCACAAATCAGAGAAGATGTGGAACCCTTTACTTATTATTTGAAGTGGGGCTAAGGGATAGGTAGGGAAAACCCTAGATGTTTCTTATTCGAGCGGACCCCAGTCCAATGGAGGAAACCTCTCTTAGGAGAGCTACCAGATGCCCAATGTTGTTGGCTACCCCATGCTTCCGTTACGCTTCTTTACGTTAGTGAGTCGCCTATTACTGGCTTTGGAAACTGAATTTGCTTCCTGAACCGGACGCCGCGAGATATAGCGTCGCCGATACGTAAAGCCACTAGTTACTGCTCGCGGATTTCTACCCTACCTCTACCACCGCCTTATTCTCCATAGTAGAAGGCAGGAGCAGAAGGATGCACTGTTTATCCTCGAGTAGCATACTGGTACACCCCGCGTGCAGAGTCAAAGGATTACCACTGAGTTCTCTTGTGCATTAGCTGGTGTCTTCAATGGGCGGAATTAGATTTATGACACCCACTATCTGCTACGACCCTCGGGCTAATACAGGTATCAAACTCCAGCTTGGTTGTGCATCATAGATGAGTCAGCACCGTCCTTTGCTCCTATCACTCCCAGTTCCGCACCGGAAATTACCATACCACTAAAGAACCGAAGTGAACATCACCTTTCTCTTTGTACCCCGCACTAGGAAGGTGAGAAAGCAATCCTATATCAATAGTATGTTCATTGTTGAGTCGCGGCAGTCAAATACCTTCAGTGTTA
>30b9ad35-3aeb-4772-9f1a-243de789b31f_Basecall_2D_000_2d Marta_PC_default_sample_id_1040_1_ch293_file34_strand_twodirections FAST5/downloads/pass/Marta_PC_default_sample_id_1040_1_ch293_file34_strand.fast5
GTACTTTGGTCGCCTCCCATTAAACAGTTGCATGGCAAGCCCCCTTGAGGTCCGTGAACGAAGGGAATGTCAGCACGTTTTGCAGCATTACAGTAAGAATTGCATAAGGCATTAACATGGTCGTGAGCTCCCGATAGGTTGGAAGGCGATCTCCCAACGCCTGTGCCTGTCTAGTAGATGCGTCTCTACTTATTATTCCAAGGCACGCTTGATGGTGGATGATCCTGGAGTCTTAATTTTTCGATCTTGGCATATGCACACCTCGACTTAACGACGAGGCCGATTGTGCAGTCGCGATGTATAGTTTGTGAATGTTGCACGGTCTATTAGTGCCGTGTATGAGCCAGTCGAGTGTGCAATGGACACTAATTAAGCCTAGGGAACTAGAGTGGTCCCTCCATTGTTTCGATTTCGACCGGTACCCCACGTACGAAAACATTATGCACGTGTGCAGAGTTTGGAACCCAGCGTCTCGACGGCGCAGGGAGGCGTTACACGATATCTCCACGAGGGTAATGTGTCTCTACGGGTAGCGAGAAAAGATGTTGTCTAAAACATAGCCTTACCAGTCAAACGACTCAGAAAGGTAGAATTCAGCCATAGTTACAAACATTACCGTACCGATAGAAGCATCGCCTATCGAGTCAACAGTCAAGTTTAATTTTGATGTGAACATACTTTAT
>6a9a17a8-971f-4660-9f10-339649cae0f9_Basecall_2D_000_2d Marta_PC_default_sample_id_1040_1_ch20_file297_strand_twodirections FAST5/downloads/pass/Marta_PC_default_sample_id_1040_1_ch20_file297_strand.fast5
GCCTGCTGCCTCTTCTCGACCTCCGGGCGGAGTTACCTCCCGCATTGGGTTGGCACGGGTCTAAACAGTATCCACGAAATAGGGTCTCACTGTTGCCTTTAGTCGTAGTATGGATTCCTGCTGCTAAAAGTCTGGGAGTGATAGGAGTAGGACGACATCCTAATGAGTACTGTAGACAGACCGACTGCAGTTGTACTATCTGATAGCAGGCGAGTTTGAGTATTAGATAATAATCTGACCAAATCGTCTAACTCCATTGGAAGACAGCAAGGGTCGCAAGAGAAGAGCCTTTGATTAACGCTTCCCTGCATGGCCTAAGTGCCTTACGGGCGAGCTGAGTTAAGTACGCTTCTTGCCTCTGCTTCGTCGCCTGAGAAGAGCGTAGGTAGTAGAAAAGAAGGTGGTAGAAGTATTGAAACTTATATTATTTATACGTGCAATAAAGTGGTGAGTCGCTTAAGGAGTAATGTGACGGTTGCAAAGCCACCAATTATAATAGGGCATGACTAGAGAAGATCGGGAAGCATGAACTCTATGTAACAGACACGTAGATGGTCATCTCCCCATGTCACTCTTGGCCGATTAAGCGGCTCGAATGATAAAGGTCCGGGCAAGTTCCCGGGCTTCCGGGTGTTACTCGACCAATAAGCACAGGTTCCAATAGTGCTTTGTGTATAAGATGTTCTTTATTGTCTTAATT
>36e2ee38-f358-4a3b-8249-f2dd33e57339_Basecall_2D_000_2d Marta_PC_default_sample_id_1040_1_ch113_file488_strand_twodirections FAST5/downloads/pass/Marta_PC_default_sample_id_1040_1_ch113_file488_strand.fast5
GAACACTTCGCGTAGTTCAATTAATTTGAATACAGCAAGGCAATAACATACCGGAATCCCGGCTCGAATGGTCGCCTGCACCTGGACGATCATGATAGGGAGTACGCTGAACTCTTTAGGAGAGTACCAAATCTATAAGATGTTGTTGTTAAAAGCGGCTGCTTTCGTTAATTCTTCTATGTCACCTCCGGCTAAGGTAAGTCTGGCGGCTTGGAAACGTAAATGTCTACGGTCTCCGTACCCAGCCAGAGCCATTTCCAATACCTACAAGGTACTTATTCCGGATTTCCTTGACCACCTCCTCGACCATCAGGCAGGGCGCTCTCCAGGCGAAGCAGCCATGGTTTAAGTACTCAAGCTAGGCCTTCGAGCTCAGTACAAGCGCTATGCAGGAGGAGCCTCAGTCAATACGTTGGCCTTCCGTCAACTGTATCGGCTTCGAGGAGTGCTTTTGCAATATCCGCGGGCAATAAGCAATAGAGATACCCAGGTAAGGATAAAACTCCTTGTTTACATTTGTAAATCCATTATAGGGTCTAAGAGATGGTTAATAGATATGGCTCGCGAGTATCCTACAGAGCAGGAATGATATACTATTAACAGACCGCGAAACATGAGTGGCCGGTTATTTATGCGGCACGAGCAGGAGATGCGGTTTGATACGACCATCTTTTTTGTATATCAATAGTTTTCGTAGCTAGAGGCGAGATTCTTTATGTTGGCACAAACCC
>2140a044-e6a1-4dd8-9da6-758a4af4cf86_Basecall_2D_000_2d Marta_PC_default_sample_id_1040_1_ch500_file201_strand_twodirections FAST5/downloads/pass/Marta_PC_default_sample_id_1040_1_ch500_file201_strand.fast5
TGACTTCTGCCTGATGCTAACTTCCGGCGCCAATGAAGATGTGCTTTAGAATTGGATCTCCCCTGGATGACTACGTATAGGGATGGTATGCTTCGTGTTATTATAGGTAATTCCTGCTCCGTACTGGGAGTGATAGGAGTAGAGTGATCATTACCCTGCATGATGCTCAACAACAATGAATTATTAGGGACCCCACCCGGTTAGTTGGATCTATCTTAAGCCAATGATTGCCCCTAAAATGATACTGGCACGCATGGGTGAAAAATAGCGGATCTCTGTTCCTCAGGGTGGATATGCGCGGTGGGTGCTAGGCTAACAGTGCTCCTAGTGCATAGGATCCTGTGCGGAGCGCTAGTAGCTAGGCAGGAAGACTGGCAGAGAAGTCAGGATCCGTGTCGTTGCTGATTGGCGACCCTCATGCACTGGATCGTAGACAGAGCACAATCGGTCAAGAGCCACATTATACTTGACATACGCAGGCGAGATAACGAGATAGGGTCGGCTAAAAGTAGATTGGTTACTCCACGATTCGCTTGGCCCACTGACCATAATCGGCGACCTGGCCACGCGAGAGTTCTAGTAATCTAAATTAAGGCATACAAGGATCCAATTGATTGTCTCGTTGGTTAATATTCGTAGATGC
>80c33f57-8915-4b55-942e-46ee6fccecbf_Basecall_2D_000_2d Marta_PC_default_sample_id_1040_1_ch227_file204_strand_twodirections FAST5/downloads/pass/Marta_PC_default_sample_id_1040_1_ch227_file204_strand.fast5
ACTTCAGTACTCTACTGTCGGTACGATTCCATAAACAGCTTACAGAGTGTTGTAACCCAGTCTCTCATCTCCTCGTAGTAACTTAAGAAAGGTGGCTTAATGTTTCGGTCCGTTAGGCTCTGGTAGATTCCTAGTGCTTACAACTGGGAGTGGATAGGAGTAAAAGACTGCTCGTAATGAGGTAATGATCGGCCAACAACGAAGTCTGGGTTATGATATGAGGAAGTCGACTGCTACTGGTGGGCTTAAGTGCCCGTAGCAAAAAGCAAGCTCCTAAGTGCAAGAGGCAGCCTACTGACTGGTTATGTCGACTGAGGCTCCTGCATCTAGTGCTGCTAATCCCGACTAACCGTGGCTATCCTGTGCCTGCTCCTCTTCCCGTCGGGCAGAGGGTATAGGTAGGTGGAAGAAAATACGGGCGATTACTAGGATCGGTATGTTGATAATTAAAGGGAGGCCTGGTAGAACGATCATTAAAGGAATAGATTAGTTTCGGACACGCCCAGGATCAGCATAAGAGGTCAACAACAAGGAGGACATTAACGAAGCGGGGCCGTAACAATAGGGCCGTAGATTGCTCCTAAGAGCTTCCTGTGTACCATTCGGCGCATCAAGAAGATGACTTAGGGCGAGTTCTCTACCTGCGGGCCATGTCCATGCAAATACCACTACACGTTCGCGCATCTGTCAACATTGTTGTGACCACCAGCGTCCGTCTTCT
>e3d393ae-dcca-4233-bd67-b0302f83df7c_Basecall_2D_000_2d Marta_PC_default_sample_id_1040_1_ch243_file245_strand_twodirections FAST5/downloads/pass/Marta_PC_default_sample_id_1040_1_ch243_file245_strand.fast5
GAATCTTAACGAATATTAGCTTATAAATTAGGCTTCCTCCCGGGCAGCACGTGTAACGCGGCTTGATGGCTCATAGTCGGTCAGTGGAGTAATTCCTCGTCGCGTTGGTTAAGCGGCTGGCTTTATAGATCATCGATGGGGCGGCGCCAAGTAGATCAACGCACAAAGCCGTAGGGGAGCGGGAGTCCTGTACGGAGTAGTAGCAGTTCGATGTAGTATAAGCTCGTGGTAATAAAATTAAATTGCCCCTAAAGTATGCACTCGCCTACAAAACCTGGTACCGAAATAGGTCGTGGACCCCTTCCTGCCGGGGTGACCTATCGGGCCCCGTAACAGCTCGTGCCACTTGCTGCTTCTGCTTCCTGGAGAGGCCTATAGGGCGTAATAGAAAGAAGATGAACAAAGAGATTAGGGATGATGATGGTTAACGTGGGGAGCCACTGATGGAGCAAATGAACCCACGCGTAAATTGTGCAAGCGCGATGCTAGGTTAATGCTAAAGAACATGCTAACGAAAGCATGGGCTTAACAACAAAGGCGGGCCGGGTTTATGTAGCTCCTAAAGAGTTCCTCGTTCTAAGGCGCCTGCGGCACGTAAAGCTTAGGGGCAGTTTCCATCTAGTCAGAGTTGCACGATACCAACCCGCACTTTAAGCTGACTTTAGCCTTGA
>4168b46f-9fcb-44b5-92bd-54df62fb1871_Basecall_2D_000_2d Marta_PC_default_sample_id_1040_1_ch378_file226_strand_twodirections FAST5/downloads/pass/Marta_PC_default_sample_id_1040_1_ch378_file226_strand.fast5
GAACGGGTGCGCTCCTGCAAGCGGGCGCCATTACCCGGTGCCTTACCCACGACAACACGTAAAGATAGTGGCCGGAAAATGACTCTTCCTCATGGTTCAACGTGGTTAATTAATGCCTATAATAGTCGACTCCTGGCTGCTAGACCTCGGGAGTAGGCATCTAGAATAGGTCGGCTTAATGCTATGACTACTGAACAAACCACGGCCAGGCGATTAGATAGTCTCACAGCCCCAGGGGGTTTAACCTTAAACGTGGTAATAAAATCGACTGCCCCCCACGGCCTGCACATCTATACCCGGAATGTAGGACCCAGAAATAGTCGTGATTATGGCTCGCACATCGGTAGCATACCCGCTGCTGCTATCTAGAAGATGCGTTTGCATCCTGGTTGCCAGCCCCTGCTTTATAGGTGTTTACAGGAGGGACAATAGGTAGCGCAGGAACAGGTGACGCAGGAGGTCGAGGATCTGTGTTTGTATAAATGAGGAGCCCTCGGTGGGGTACCGGTATGCACGCCAAATTAAGGTTCCTAAACGCCTGGTTATACTTATGACTCTATAAGAAAGGTGACTAACGCAAGCAACGGATTGGCTGACAAACAAATCTAGAGAATTTATTGATATCTCCTAAAGAGTTTCCTCGTTACACTACCGCTTGAACGAGAATATTAGGGCGAATTCTACTATCCTAGTCTACATTCAATAGACATCAAGGGTTCCAATATCTGGTCATTTGTTAAGATACACCCCCC
>c1b5bb1e-fbf1-46e0-ae2b-43cf2c1898fa_Basecall_2D_000_2d Marta_PC_default_sample_id_1040_1_ch189_file738_strand_twodirections FAST5/downloads/pass/Marta_PC_default_sample_id_1040_1_ch189_file738_strand.fast5
CGGGTTAACCTGGTGCCTGTAACCACGGTACATAAGGTATTTGGAACGTGCTTAAGGTTTGAATATCTTACTGAAGGGGTAAGTAGAATGCGCAGGTATTTGCTTCAAGACTCAGTAGTTGGACTAAGGGAACTCTTTTAGGAGATGACCAGTACGCTAATGTTGTTGTTAAGCCCATGCTTTCCTTCTAATTTTCTTTATAGTTAACTGAGATCACACGTGTACGCGCTTTGCAAAGGGAAGCTCTATGTCCAATGCAGTGCCCGATGCCCAGATAGCTTTCCCACGATGACAGCACCACCCACGCTTCGTAATGCCTAATGCCATGCTTCATCACTAAGGCCCCTCCCAGGTGAGAAGGGACGCAGAGGAACTAAACGGTTATGGGGTACCGCAGGGGCAATGGCCCCAGGCAGCATTACCTAGCCGCCTTTGGGATGAGTTAAAACTGACCGGGGGTTCTTCAGAGAATCCGCTTATGCCCGGGACTTTAGACCAATGAGTTAATGTACGAGATGACGAACGCCTTGTTGTTTACTGTAAGATGACGCCCGTTCCCACCAGTATATGTCAGCCACTATCAACTCGAGTGGGACGCCAGGAATTGAGCTGCTCACATGGCATTGAACGGTCATTAAGGCACGAGAAGGAGGAAGTCCACAGGATTCTACCTCCTCACGGGTTTTGATTATTTGATGGGATTCCGTCAGTTCTGCACACC
>5144a2dd-3754-4fa6-95e7-0bdefeab35a1_Basecall_2D_000_2d Marta_PC_default_sample_id_1040_1_ch304_file5_strand_twodirections FAST5/downloads/pass/Marta_PC_default_sample_id_1040_1_ch304_file5_strand.fast5
GACTGCTGAGTCATGCTAACAAATGAGAAGATACTATGCAACGGTTACTTATTACTTTGAAGGCCTCGGAGCACTCAGGAATCCACGAGTATTCTGATGCGGGCTTAAATGGGCAGGAGGACCTCTGAGGAGCGACCAGATCACGCTGTTGTTACAGCCCATGCTTTCTACGTGCCCTATTTGCTTGACGTAATCGGGCTTGGGCCGTGAAAAACCTGACTAGTTCCTTTAAGCATCGGCACCGCGAGATATAGCCTTCCATCTAACCATAACAATAAGTCATGACTTCTACCCGCGCTTATTCTCGCCCCCTCATGGTCGAATAATGAAGAAGGCACAGGATGACTGTTATGCCTAGCCGGTACGCGCTATATCCCCGGGCGCATAGCGCGTTGACATAAGGCTTTCTCTTTAGTCAATGTAGTTAGTCTGTGGGCGCAATCTCTACGACTTTATCACCACTATAGTCAGTAAAGCGCTCCTCGCTATGTAGACCTACAACATCAATTCATTATTTGTTAACCATACCCATTACAGAAGTCCTCGTCACTCCTGAGCCGCGTGCCGCAGCAGGAATTACCATATCACTAAAGCCAACGAAGCAACCACGTAATTTTCTGGTCGCAAGCCAAGAGGTAGGGATAAGCGGTAATAACACGTGTCCACATTTTATTGACACGTACCTTCGTTGGGTGTTGGTT
>55eff3a2-df08-420d-9c49-6c2e2fb98841_Basecall_2D_000_2d Marta_PC_default_sample_id_1040_1_ch69_file528_strand_twodirections FAST5/downloads/pass/Marta_PC_default_sample_id_1040_1_ch69_file528_strand.fast5
TCTGTTGCTTACCTCTTGCATAATGTTAAGCGTAAGGACCTGCGATCCTGTTACTGATGGACAACCTTGCATCTAAGGATAGTAGGGAATCTTAAGAGCTTCTTATTCGAGCTGAATTAGTAACCAGGAATACCTCTCTGGCTTAAGGAGCCGATCCGTTGTTACTGGGCCTCGCATGCTTCTGTCGCCCACTTCTTTATAGTCATGCCTATTAACACCCTGCTTTGGAAACTGACTAGTTCCTTGTCGATCGCACCGCAGGGACTACGACCATTTTCCAAACCGACTACATATAAGCTTCTGACTTCTAAGTCTTTCACCTCCCACTACTTCGCCGCCATCAGAAGCAAGGGAGCAGCAGAAGGCCGAATGTTTGCCCGCGATCGAGCATATCTAGCCCGGGCACGAGCGCCCCGGTTACGCCAACAGGTTTTTCTTCTGATTTGGCGTACCTGGTGTGCTTTAATCTTGCTAGGGATTAACTTTATCACCACTATTATTAATATAAAACCTCCTGCTATATCACCGTAAACGCTCATTATTGCTTAAGAGTACTCATTAAGCCCGGCGTACTCTTGTTGAGGACTCCTGGAGTTCCTGCAGCAGGAAATTACCACCATACCACCAATGAAGCTTAAACATAAGTTTGGTCTCTCCGATGAGGAAGGCATATAGGAGATCGACTCTATAAACTTTTGGGGTTTGGTACTACAGGCAGTTAGCTACCCGTCGTCC
>09153033-aa1d-4cc0-9557-a523b123cc4b_Basecall_2D_000_2d Marta_PC_default_sample_id_1040_1_ch262_file471_strand_twodirections FAST5/downloads/pass/Marta_PC_default_sample_id_1040_1_ch262_file471_strand.fast5
TGTTCTCCTTACTCCTGTGGGTGCCTCTATAATCACGGATGCAAGTATGGATTCTTATTATTCCAAACTGTGAGCCGGAGCTGAGGGAACTGCCTAAGTACTTCCGGGCTAACGGATCCTGATGAGAGGAATGAACTTCTTTCAGGAAGACTCGTCGACTGTTGTTGTTGCACGCCTACCGGTATTTCTCTGTCATAATTTTCTTGCTTACTCCCAGGTCAGGGTTATACAGACGATGCAAACTCTTAGCCTTGGACAATGCGGCGTACGTGCCCTAATGTACGGGATAGCCCTCCATTTATCTGGTCTTCCCTTTTAATGTAAAATAACTAACCTGGGCACTCCAGCCCCCTGCGGAGCCGATGTTACCTCCGCCCGAGCAGACGACTGCTCGAACCCGCAGCTAAAAGCGTTGTATCGCTCTCACCGTTGGATTAGACTTTAGCCTGGTGTATTAACTACGCTTTGCCTAAAGAAGATGTCTCATTTTGATCTAGAGCCTGCTACCCATCAAGTGATCTGGCACTGACCTCACTAATAACCTAAGCGTTGTCAGATCAATGACCGGGTCGAGCAATGGTCACTGGACTCCTAATAACCCCGATACCCCGGCAGGAGTATTAACTATGCTCGACCCGTAAGGTCAGCTCCCTACGTCTTCCTTAGGGGCGAGGAAGATCCTCGATTCGACTACTGAACTTTTTGATTTTGGTCACCTGACGAAGTCGACTTCAAAACTAAGATCACCCTCGGGGCGGTATTCAGGCACTATTAGGTCAGCACTGCCTTAGGATCGAGGAAACATCGTGCTAATGTCGAGTAGTTCCAGGGCTGACTGATAGGTCGAACGGTGAGTACGGGAAACAGATAGGGAAATCATGATCAGTGGATGAGATCATCCATGCGGCTGGCAGTCAACTTGAATAAGTCCAGTCGATCGGCTGGGCTTAGTAGAGTAGAGGTCTAATTCCCGGTGCGGGAGTAGGAATCGCGCGAGTGATATGGAGAGAATAATCTGTCTGTACATGAGGAGCCCACAACAAAGATTTGGAGTAGGAGGCGTCGAGTGGCAGCTACCCGGTCGATACCGTAAGGGTCAGGATGCTTCTACATCAGGAGCAAGATCGGGAGGAGGACTTAGGGAAGTTAGGAAGCAACTTAGGTTACTTTACCGCTGCGCAGGGTGGGGAGCAGTCGTACCGGAGGATAACAGTCGATTTTGCGGCGGAGTCGCCTGCTCCTCCTCGGGAGGTCGCACCAGGCGGCGGGTGGGGCGTAATAAGCGGGGTGATTACCGTCTTATTAGTATGGCAGGGGGTGCTTCGGCGTCTCGGCGATCCGTCCAGGCGCAGTACGGGCAGTTTCCACGCTAATTCCT
>cdff1554-d03a-46cb-a222-1c4b01c2e926_Basecall_2D_000_2d Marta_PC_default_sample_id_1040_1_ch373_file148_strand_twodirections FAST5/downloads/pass/Marta_PC_default_sample_id_1040_1_ch373_file148_strand.fast5
GGTCTGTTACTGCTCGACTTGCCGCGTGACTAAAACTAAAAATCGGCCGCTGTGGTTAGAAATTGGGATCTCCCCCCTCCCTGCTGGATCGCACGGAAACTCTGGTATTAATGTTTTCCAGTCTTGTTAACGGCTCTATAATTCCTGCCGTAGTGTGACCTGGGAGTGATAGGGATAGAAGTGCATGCTGTAATGCTGACCTGATCATAAACACAACAATGGGAGTTTAGATGTGGGATATAGCAGGGGTTTGTAGATAGTGGATGATGGTGGTAATAAATGCATTGCCCCTAAAATTGATGATACACCAGCTAAATGAATGAGAAATAGGTCGTCAACTGGAGGCGCTCCTCATGCATGGGGCTAAGATTACCTGCTAGTGGAGGGTAAACAGTTCATCCTGTGCCAGCCCCTGCTCGTGTCACCTATTGAGGAGGGACAGGTAGTAATAGAAAAGAAGAGGTGGAAGAATCAGAAGCTTGGTGTTGTTTATACACTGTGGGGAAACACTATATCTGAGTATGCAATGCTTAAGGGACAAGTCAGATTTCCAAAGCCGCCAATCCATTGGTACGTAGACAAGAAGATTATAACGAAAGCATGGGCTTTAACAACAACATTATAAGATTTGGTCATCTCCTAAAAGAGTTCCTAGCGTTGACCTAACTCATAGTCGAATGAGAAGTACCTTAGGGCAGTTCCTACTATCCTGTCGGCTCAAGTTCCAAATAATAATAACAGGGTTCCAATATCTTTATGATTGTTACACGTTTACTGTTTATGTTTTCTTGGCCTGATGCC
>f9d60fbb-f35b-4217-92ff-2e6aaa6cf317_Basecall_2D_000_2d Marta_PC_default_sample_id_1040_1_ch23_file223_strand_twodirections FAST5/downloads/pass/Marta_PC_default_sample_id_1040_1_ch23_file223_strand.fast5
AGTCCTCTTTGTATGTGATGCCTAACTTAAATCATAAAGATGATGCATCGTGGTACTTATTATTTGAAGCGCATGTACTAGCGAATTCCTGACCGATGCCCGCACTGGTCTATAGTTTAGTAACGTGAATCCTGTAGGCGGAGTATTTTAAGAGAACTAGTAATCTATAGTTGTTGCTAACACATGCTTCGTCTCGCCTTTAATTGCTTGACCCAAGCCGGATTGGCGACCGTGGAAACTGGTTTAGTGCTTGGATACGACTCGGTTTCCAGATGAGCTCCTCCTCATTGATGACAAATTAATTCGGTTTCTTCGTACTACCCTCCCTCGGAGCCTGAGGCGCGCTGCCAAGAGTAGACTTTACGGATAGCACACCATATAACGTGAGCCCGGGCAGGATAAGCGTTTATAATATAGTTCAGTCACGGTCAATTGACTCGGTTTACAGGCGTGATTTACTACCAACCTGATAACATCAGGTCGGATACCAGGATAGAAAGCCCCGAGTTGGTTAACCAGGACCGCGTACCAGGAGTATTAATAGAGCACCGAAGTAAGCAAGAGGAGATGGGGCCGCCTACATCCTACCGAAGCATAGAACCCTCCAGTTATTGATGGAGCAAGAAGGAAACAGCATTACTCCTCATCCGATACTTGTCGCGGTTATGGGATGCAGTTCAAGTCCTCTTGCTTGCTCCGCACCTACTATA
>859a434d-fc06-4889-8493-b96a60711f23_Basecall_2D_000_2d Marta_PC_default_sample_id_1040_1_ch79_file425_strand_twodirections FAST5/downloads/pass/Marta_PC_default_sample_id_1040_1_ch79_file425_strand.fast5
TGAACAGCTGGCTCATGTACATATCCTAGGCTGACACAGCGAAGATATATTGGAAGCGTGCCTTATCGTCGCATCCGAGCAGGAGCGGTGGAATCGCGGCACTACTCTGCATTCAGCGGGGTCGAGTACGAGGAATTCGTCGAGGAGAGTAATAAGTAAAGGCTAATGTTGTTGTTATAAAGCCCCATGCTTTCGTGACTAATTTTCTGGTCCAATTAGCCAATTAGGGTTGTGAAAATGAACTTGCGATAATGTCGGTCCATTTGCAACGCGCCTCACGTTGAAAACCAACAATAAGCTTCTAAATTCTCCATTATTCTCGACGTCGTCACTTAGCCCTCCACAGGTAAAGCATCGGCGGGGGGCACCAGATGAAGAGGATGATCTTCTACTAAGGCTAGAGCAGCTATCACCATGCCAGAAATACGCCTGCCACTACTTTTGGATCAGGTCAATAGTGGCAACCTAATGTTGCTAAGGATCATTTATTAGGATTAATATAAAGCGTGCTATCTCCGATACTAATCTCCATTGTTTGTTGGATGAGTACTAATTACAGCAGATGGTTACTCGCCTACTCCTACTCCCAGTACTAGCAGCAGGAGAATCAATAGATTAACAGACCCGAACATTAATACCATATTTCTTCTATCCCTCAGGAGGGAGCGTACCCAATTCTGGACCAAGCGGGCCGTCGGTTTTCTGTAACATGAAGTTATCGGAGTCGTTATTTGGT
>df9b3927-3372-4106-beb6-482d4579ca58_Basecall_2D_000_2d Marta_PC_default_sample_id_1040_1_ch133_file74_strand_twodirections FAST5/downloads/pass/Marta_PC_default_sample_id_1040_1_ch133_file74_strand.fast5
GAAAGTGCTCAATCATAAAGACATTGGCAGTCAATTGAATCTTATTCCGAGCTTACGCCGCGATAGGGAATAGGGACTCTTTAATTCGCCGCCAAGCTCAGTTAGGTCAACGAGGAATCTGTTAAGGAAGACCCCAAATGAGGTGTTGTTAAAGCCCGTTTCGTTAGATTCTTTATAGTTATACCGATCATAATGTGGCGGGGCTTGGAAACTGACTTGTCCGTGGACTACGTGAGCGAGCCAGATATAGCTTTCCACGAGAACACAACATAACCCTGATTCTCCATTCTTCCATGTTTTAATGAGCCCCTCCACACTATAAGCCGGGAGCGAGTACAGGATGAATGTTTACCCTCCACACCGAAGATAATGTAGCCCCCGGTGGCAGAAGCTAACGAGTTACCTCGGTTCACAGTCGAGGTTCTATGTAGTAAGGATCCCTAATTAATTTTATTACACATAATGTATCAATATAAAGCGGGCCTATATATCCAAACAGGGACTCTCATTGTTTGTTCCGATCACCATTACTAAGCAGTACTATTCTACTCCTATCACTCAGTACTATAAGAGTGAAGGAGTCAAGGCTTAACGACCGAACATGTACATACCAAGTCTTTTCTTTATTGCAGCAGGAGGGAGATCCAATGCGCATAACAGCACTATACTCGAATAAAGTTTTGTAGTCC
>2a9ac7f4-9600-4d63-987b-2be4731423d6_Basecall_2D_000_2d Marta_PC_default_sample_id_1040_1_ch457_file315_strand_twodirections FAST5/downloads/pass/Marta_PC_default_sample_id_1040_1_ch457_file315_strand.fast5
AATGTCTGGCTACTTAGACAATGCGTAAGATGCGAACAGTCGGGACCCTTGGTTTGAGGAGTGTAATGCTAACACAGGATAGGCAGTGGTACACGCGGTAATTATCTCTTACAGCCCATTAAATCTATAGCAGGAAACTACTCTGAGGAGAGGCGATACCCAATGTTGTTAGCGGCCCAATCGTTCGGGTCCCCTGTTATTCTAGTCATGCCTGCTAGATTATCTCGTTGGAATTACGGTTTCCTTTAGGACCGTAAGCATACCCTACCATTTAGTCTCTTCCACATTATAAGCACCATTCTGACAATGCGGTCAGTTTGCGCCTACCACCTCTTCTCCAGTAGGCAGCGAGGATAATGAGGCAGGGACTGGGTTTGGTATCAATAGATCCCATAGATGATACCCATGCTGAGAGACAGTCTGCTAACCATTTCTCTTGGCGGTCCTACTATGTGTCTTCGATCTTAGGGATCACTTTATCAGATGAGCGGTACCCCAGACTCCTAGAGCATACACAATCGTTGGTTAAATGGAGCTTAATAGTCGCAGGATCACTATTTACTAGCCTCCTCATCACTCCCATTTCTCACAGCAGAGGAATCGCTACCACTGACGACACAGACGCAAACAAGTACACCGTTCCCTGTCTTACGTATCAGGGAGGTGGAGATGCGATTCGTAGACCAAGCTGCGTGTTACTTTGATCACCCGGCAGCACCGTACCTCGTTATTTGG
>b153a7bf-b738-4097-9f7c-1a8b894e4ea2_Basecall_2D_000_2d Marta_PC_default_sample_id_1040_1_ch205_file52_strand_twodirections FAST5/downloads/pass/Marta_PC_default_sample_id_1040_1_ch205_file52_strand.fast5
TGAGTGCTCTGGTGCCTGTAAACTTCAGCGGACCAAATCAAAAGATGTTGCGTCTTAGAATTGTGGATCTCCCCTCCTGCTGATAACATCTAGAAAGTATTAATGGTTCAGTCTGTTACTATACTCGTCGGGCTGCTGGGCAAACTCTGAGGAGAACTAGAAAGTACTGCTGTACATTAGTACGTAAACAAAAAGGCCTTGGGAGAATTAGTGCAATAGCAGGGGTTGTCGTAGTTTTAATGGTGTATACGAAATTAATGCCCCTAAATTATTAGATACACACCATAGATCATGGAGAAAAACATTATGTCGGCACGCTTCCCGCTGGAACTAAGTCGGTGCTAGTACCCATAAAGTTCATCCTGTGCCTCAGCCCCTGCTCTTACTACTTGGAGACGAGGTAGTAATAGAAAGAAGGTGGAAGAAGTCAGAAGCTTATGTTGTTGCTACGTGGGAAGCCTATATCTCCGAGCCCCCTGCACAGAGCAGAAGTCAATTTCCAATCAGCCATTAACCTTGGTACTGTGATAGACAAGAAAGTTAGACGGAAACGACCTGGGGTTGACAACAAACATAGTTACATTGGTCATCTCTAAAGAGTTCTCGTCTCGCTAACTACATAGTCCAGGCGTACGTAAGGCGTGGTTCTATACCTCTTAATGTAAATACAGTTACAACGACCGGGACAGTCAGCATATGGTTAAACAGTTTGTGTTGGCCGTC
>3485ec9c-1613-4791-afde-11381e4eb916_Basecall_2D_000_2d Marta_PC_default_sample_id_1040_1_ch192_file20_strand_twodirections FAST5/downloads/pass/Marta_PC_default_sample_id_1040_1_ch192_file20_strand.fast5
GGACTTTTCTTAGCTTATTGTGCCGTAATGCCAGGGGTACCAAGAACCCAGAATGTTAATATAGGGATTGGGTAGTCTCCATCCTGCTCGTAGGAACTAGTGATGTTTTTCTGCTTCTGTTAGTAGTATCTAATTCCTGCTCCATGAGGATTCGGGAGTGATAGGGAGGCCACGATGACGCTGATGAGTACTATGGACCAGAACAAATACCGGTTACTCATCTTGATAGCAGGAGGTTCGGGCCTCACTACGTATGAAGTTAATCCGCGGGTTAAGCATAGGGGACAAGATATGCAAAAAGAGAAAATAGGTCGTGGACTCGGAGGCTCCTCATGCGAGCACAGGTCCCTTTAAGGCTACACTACCGTTCTCATCGGTGCCTCGTAGCTATCCTTTCTGCTCCTACTGGAAGGCGCGTAGTAGGCAGAAGAAATGAATGCGGGACCCTGATGATTAGCCTGTGGAAGGGATGGGCCGGAGCAGTGTGAACTTAGGAGGATTGCAAATCAGATTTACCGGCGCAGGCCAACGCGGGTACCACAGGAAATGCTAACGAAAGCATGGGCTGTAACACAACAACATGTGTAGATCTGGTCGCTCCTAAGAGTTCTATATACTTACCGTGTAGATAGCAAATACAAGGGAGGCGTGTCATGCGCAGTTTAGCTATCCTAGTGAGGTTCCAAGATAGATAGACTATCGCCCACATGTCATTAAGATAGTTGCTCG
>07a5e65c-1262-46ae-811a-db3e7565d128_Basecall_2D_000_2d Marta_PC_default_sample_id_1040_1_ch126_file110_strand_twodirections FAST5/downloads/pass/Marta_PC_default_sample_id_1040_1_ch126_file110_strand.fast5
TTTTGTTGCTGTAATATATTGTGCTGGTCAACAAATCAGCACGATATTGAATCGTGCTTATCTTTGGCATCCACCCGCAGGGTCAGGAGAATAGTAACTTTGACATTCGACGGTGAGTTAGTCAACGAGGAACTCTTTAGGAGCTTGGACCAAATCAGGACTTTGTTGTAGGGCTAATCGTTCGTCTCCGTAATTTCTCTTTATAGTTACCACATGAGTCAATGGCGGTTGGAATGACTCTGTGCAGTTAAGCGTGAAGCATAACGCTTCCCACGTATGAATAACACTAAATCTTCTGACTTCTTCCCGTTCTCTTCCTATTACTACTAGCCCTCCTCAAGTAATGAGGCGGGTAATATCAGAAGCCATTTTGGGCCGACTAAGGCGGGTATCACCATGAGGCGAGCTACAGTCAACACTGGCTTTCGGAGTTACGTCAATATGTGGCCCTGGATTTACCAAGGGGATTACGTTTATTACCACCAGTAGTACATAACAACCCCCTTAGGGTATTAGGATACGCCGATATAGTCTTTGTTGATGAGGTCAGGCTTAAGGATACTCTGGCTTCTATACTCGAGTACATAGGAGTCACGCACCGAGGAGTGAGTAGTGTAACAATAAGAAACAGTAGATACTCTACCGTTTGTATTCTTGAGGGGGAAGGGGAATCGAGTCTAACAACATTTTATTTTTATTGTATCAGAGGGGCCCGTCGTCC
>c00d0047-4501-40bd-9e9e-f879493b6c07_Basecall_2D_000_2d Marta_PC_default_sample_id_1040_1_ch97_file342_strand_twodirections FAST5/downloads/pass/Marta_PC_default_sample_id_1040_1_ch97_file342_strand.fast5
GCATCTTCTGCTCTGGTTAATGCTCACAAAATCATAAATATTATTGACGCGTAGTATTTGATGATTTTGGAACTTACGGATGGGGCGAATGCCGGATGATGCGTTCCACTACTCATTAGTCAAACGAGGAACTCTTTTATCAAGAATGGCAGTGAGTGTTGTCCGACCGCGTAGTTTCGTCCTCTAGATTTTCTTTATAGTTATACCAATCATTAAGCGGGTTGGAATCATCTCTTGTTAAGGATTCGGCTTCAGCGGATAGCGGTTCTCCAATGGGTATAAAATCACGCCTTCTGACGTCTCCCTGCCTTCTTTTCTCAGCTCAGCCTCCTCAATAGTGAAGCATAGGGGCTGGCGCAACATGATTGCTAACGCCCCACCTCTACACATGCAGGAGCACTCCATTGGTTGACATAACTATTTTCTCAGTCAGGGAAAGGGTGATGATAATGGCGCGTAGACCCGTAGGACCCGTTGTCCAGTACTATTATAAGCGAACTCCTCTTCTAACACCATCAAACTCCCGGTCTGAGCATAAGGATCAAATAGCATCTACATCTCCCATGCGGCCTTGACTTCCAGTCAATTTATTAATAAGGCACGAGTCAGTATTTAACATACGGACACTGACAGTTTCTTTTGATGCACCCACGATAGGATGTCACGAAGACATTTATTTGGTATTTTAAGTCTAACCT
>2953aacb-bd9d-4a46-a8be-5e466b2851f2_Basecall_2D_000_2d Marta_PC_default_sample_id_1040_1_ch96_file488_strand_twodirections FAST5/downloads/pass/Marta_PC_default_sample_id_1040_1_ch96_file488_strand.fast5
GGCGTGATGTACTCTGGTTATTAGTCACTATATGCGTAATTCTTATCTTTGTGAGTATTGGGGCTAGATATGGCAGTAAACTAATTCTTCAGCCTAACCCTGATTAAGAATATTTGGGATGCCGCGTAAATGTCTTCTAGCCCGCTTAAGATTTTGTGATTGACCATTCTTCAAATGAATACAGTTAACTGTGGTATTTGAAACTGTTAGTCAATGCCGCTCCGCCGCCGATACCTTTGCCACTATCCCATCAAATAGCCTTCTGCTCTCCTTCTCTATTCGGTTTATGAAGTAGCTATTAAAGACTGGCGGGGACCATGAACGTGTTTATTATATAAGTCGGACGGTCTGTATGGATCAGCATGATAACATTGTATATTTCTCAACCGAATAAGAGCATCCCATGGAAGGCTCAACAGAAAACCAGGGCACGAAAAGGACGGGGAGGCGAAAGAACACGTAGTAGGATCGGAGTTCCGAGAAACCCAGTTCCCCAGGATAGGAGGGGGGAGCCCCGGGACCAAGAAGGAGCGGGAGGTTCCCCCAATCCTTGCTCACAGATGGAAGGAATAAGGAATGCACCTCGGCACTTGCTTGACCAGGCAGTTCACTGCACTGTG
>b40d5244-7fc5-48e7-8bfc-5eaaac37829f_Basecall_2D_000_2d Marta_PC_default_sample_id_1040_1_ch96_file492_strand_twodirections FAST5/downloads/pass/Marta_PC_default_sample_id_1040_1_ch96_file492_strand.fast5
TGACATAATGTTGGTCCCCGTGACGTGACTCCCCTCCTGCTCTCGTACGAATAAACTATTAATGTTCGGTCTGTTAATAGTATGGATTCCTTGGTGCCCTGACCTGGGGTATGATAGCATTAAATGACTGTGATCTGATCGTATGATTAACAAAACCGGGCGGTCCTGTAGATACCCGCCCGTCGATCGTATGTACCTGACGCTTAGTGTGTACGACATTAATGGACTCTACCATACGATGTAACGGATGAGATAACGTCGTAATGAGCTCCCTGCACTGGCCAGAGTTGCTTAGCCTGAGGTAACGTTTCTGCTCTGTTACATCGGTATTCTATTGAGGAGGCCGTAGTGGACCCAAAGATACCGAAGAATTAACGATGTGGTTTGTTTGGTACGTGGAAGCCTATATCTCATCGATTATTAACGCACACCATTCTAACTGTTTTACAAGGTAAGGAGGCGCAGCACAGAGGAGAACAGGAGGAAAAAGGAACACGAGGCGTATAGCAACAACAGAGAGGAACCCCATCCCCAAAAGAGATGCGGGGAAGGAGCAGGAATCCAGAGAGCAAGAGGATGCAGGGGATGAGAGCCTTGCCCCTCCCTCCGCGTAGTCTCCCTACTAGCTGTACTCCAGCTCCCCCGCGCTCTAGTA
>1fda1ce5-0e45-4cff-a577-5287b9e58ef5_Basecall_2D_000_2d Marta_PC_default_sample_id_1040_1_ch208_file657_strand_twodirections FAST5/downloads/pass/Marta_PC_default_sample_id_1040_1_ch208_file657_strand.fast5
GTTTCTTCTTGATGTAGATGCTGGTGACACGGATAAAGAACAGATGAAGCATTGATACTTATTATTTGAATGAGCACTAGAAAGTAGGAGTACGCCGAGTATCTTCTTATTCGAGCTGAATGCGTAGTCACAGGAATCCTCTTAGGAGAACCAGATCACAAGGTTGTTACAGCCCCGGGCTTCTTCGCCTTGTTAATTACCTGCGGTAGGTCATCCTATTATAATCTTACGTGGAATGACTAGTTCCTTTACTGATCGCACCCAGAGCCCTTCCCACGTAACAATAATATAAGGGCTTCTGGATCCTACCACTCTCGTCACACCACTGTCCCTTCCATATGAAGCAGAAGAGGAGCACCGAATAACTGTTTATCCTCGAGTGGCACTAACTTAGCCAGGCGACGCCTCAGTTACCCACTCATTGTCCTTCCGCATTTACCTGGTGTGTCTTCCAATCTGTGGGCACTTAATTAATACTAGAGTTAGTTAATATAAACTCCTGGGTCAATACCCAAAACTCAGGCGTACTTTGTTGATCAGTATCAGTAAGCAGTGGATTCTATGAACACTCCAGTTCTCCGCGCAGAAGGAATTACCCAGAGGCCGACCGACCGAACAGTAATACTACTTCTTGCGGCACGAGAAGGTATAGAGGATAAGCGAGAAACCACTACCTGGCACCTGGTTTTACATGTTGGC
>7f8489ec-a958-448c-b243-292eeffeb1e4_Basecall_2D_000_2d Marta_PC_default_sample_id_1040_1_ch263_file592_strand_twodirections FAST5/downloads/pass/Marta_PC_default_sample_id_1040_1_ch263_file592_strand.fast5
TTCTTGGTCATCCTGCTCAGTCGGTTGCTAGAGGTAAGAAAAATCAGAATAGTTGATATAGGATTGGGTCTCCACTCCTGCTCGGTAAAGAGAACTACTTCAGCTTCGGTTGTATTATAATATGGATATTCCTGCTGCTAGTGGACTGGAGTGATAGGAGTAAAGCACTGCTGGGCTACGCCGGATGACAAGAAATAATGGAGTTGATGAGGAGTAGCACCCAGTTTATTACGACCTTAGATAAAGTTAAGATCCCCCAAGATTGAAGACAACACCAGCTAAATGGGTGACCGAAAGCCTTGACTTCTGAGGCTCCTGCACTGGCTAAGTCTACCTGCTAATGGAGGTAAGATAACAGTTCATCTAGTGCTGCTTGGTGCCTTCTACTGGAAGAGGGCTAGTAGGCAGAAAGACTGGGGATCAGAAGTGGTTGTTAGCCTGTGGGAAACCGCTAGTATGCCTGGGGGTCCAGTAAAGCACGGTGAGTTTCAAGCCACCAGGCACGTGACTGATCACTATAAAGAAATTATAACGAAGCAGATTCTAGTGACAACATGTAGATCTGGTCATCTCCCTAATAGAGTTCCTTGTGGCCCGGATCCGCTCGAATAAGAAGTATGCGCAGTTCCCTATTACCCTGTAGCCGATTCGAAAATAATACGTAAAGGGTTCCAATATCTTTAACGTGTTGACATACGTTGGTCTTCTGTTGTC
>110b3685-3597-4a91-877b-b060e98cde7a_Basecall_2D_000_2d Marta_PC_default_sample_id_1040_1_ch1_file123_strand_twodirections FAST5/downloads/pass/Marta_PC_default_sample_id_1040_1_ch1_file123_strand.fast5
AGGGTTGCTGGTGACATTAATGAACCACCATTGAAGTCCTGATGTACTTTGGGATCACACGGCAGCACCTGGAATTCTAAGAGGCTCATCCAATTGAGGCCCGTAGTACAACGAGGAATCCTTTAGGAGATACCCACAGCAAATCCTATAATATTTGTTGTTATAAAGCATTCGTGCCGTCAACTTGTGCCTAGTATATACCAAGGCTTACCGCGCTTGGAACTGATCGTCCCGGTAATAATTGGAGCTCCAGGCCCTTCCACGTAAAAACAACCACCGCTTCTATACGTTCTCCACCTTCTTCAGTCACCTACCCTCTAAGAGGCTAACCGCAGGGCTGGCACAGGGATGAACGTTGGCTCTCTAGCCGGAGCATAGCATCTAGCCCCCGTACCTCAGGCACACTACCGTTTTCGCCATAACACCTTCCGGGCGTCATCAGTAACCCGTGGGCATTAATTTATTACCACCATTTAATCATAAACCCCTGCCTATGCAATAAAAGCCCGATTGTTGTTTGATCATGGGCTTACGACAGCAGTGATCCTACTCCTATCACTCAGAGTCACTAGCAGCAGGAATCACTATATAGATGAATATCGAAACATCTTAATATCGTTTCTTCAGCGTTGCCGAGAGGGGGAGTCCCAATTCTTAACAACATCTTTGATTCGTAGACTGAACCGTGGACCATGTTAA
>a3c63643-5364-46eb-a991-12154235b780_Basecall_2D_000_2d Marta_PC_default_sample_id_1040_1_ch115_file296_strand_twodirections FAST5/downloads/pass/Marta_PC_default_sample_id_1040_1_ch115_file296_strand.fast5
CTCTTCCTGTCCACTCTATTGTGACAATTCAGCTAAATCAGATGCATCGTCCTTATGTACTTTGTGACGAATGGCCACCGGAGCTGGCCAAGAAATGCCCACGAGGATCCTGCTTCCAACGCTTAGTGACGGCAGGGAAGCTCCTCTATATTCAAGGAAATGCGGTAATATCTTTGTTGTTAGGCATGCTTTCATTCTCCCGCATTTTCTTTATAGGTTAGACCCAACGGTGGCACATTTCGGCCGGAAACTGACTTGTCGACGTCAACGGTGGAGCTGAGATATGGCCTTCCCACGATGATAAACAAACCACAGAGCTTCTGACTTCTTCGACAGGTTCTTTCTATTACACTACCTTCTAGCATAGGTGAGAAGCAGGGAGGGACCAGAGGATGAACTGTTATACCCTCAAGGGCAGAGACTTAGCCCATGAAGAAGCTAACCGGTTAACATAACACTTTCCGGATCAGATTAGCTGGTATCATACACTTTTGCTAAGAGATGCATTTATTACAATACGATTAATATAAAACCCCCTGCTATATCCCAACCTAAACTCCACAGTTTTGTTTATTAAGTACGCATCCAAGGATCACTTGCCGCCATCGGGGGTCACTAGCAGCAGGAAAATTACTATACTATTAACAGACCGAAACCTTAAGTACCATTTTCTTTGACTGCCACCGGAGGGAGATCCAATTCTAACGCACGTGTTTTGATTTTTGGTTGACAGGCACGTTCTACGTTCC
>079cbb5a-f86f-43be-8139-8e0c98d154a4_Basecall_2D_000_2d Marta_PC_default_sample_id_1040_1_ch284_file233_strand_twodirections FAST5/downloads/pass/Marta_PC_default_sample_id_1040_1_ch284_file233_strand.fast5
GGTGTTCTTCTGTGCTCACCTGGTCCGTAAGACTTCAGGGGGTACAAAAATCAGAAAGGTTGTCAATATAGGATGTAGTCTCACCTCCTGTTCGGTAGAGAAAGAATAGGCTTAATGTTTCGGTCTGTTAGTAGTATGGGATCCTGCTCCGACTGAGGAGTGTAGATAAAGAAGCGCCGGTAGTTAATCGGACTTGACAACATCATACATGGAGTTTGAGTATGGTTATAGTATACGAGGAGTGTTAGGTACATATAATAGTGGTGATAAATCATAATGCCCCGCTTGAAGACACACCATAACTGCAAGAAGTGGTTGGTCAACTGGGATAGTGAATAGCTTCCCGCCTGTGACCTGCCTAACCCGATAAGACCGTGGATCCTGTGCCTTCCCTGTTCTACCTCTGGAAGAGGCTAGTAGTAAACAGAAGCATGGCGGTGAAGGATTGACTTATATTTACTGGCTTGGGAGGACGGTACCCCTTCCGATCATCATTAAGAAGCGTCAGTTTCCAACCACAGCGACCTTAACCACAGGCGATATAAAGAAAGGTGCTACGAAGCAGCTCGTATGGACAACAAGTCGGTACTGGTCATCTCCCGCGAGTTCCTGGTTGTACACCCGATGCCTGGAATAAGAAGCTGGGCATTCTACCTATCCTGAGCCATTGCGGTAACATACCACGTAAACCATTGCAGATTTATTGTGTTACAATGACCGTTA
>a89e0f89-fc39-41c0-9e0d-45709f34baa9_Basecall_2D_000_2d Marta_PC_default_sample_id_1040_1_ch12_file245_strand_twodirections FAST5/downloads/pass/Marta_PC_default_sample_id_1040_1_ch12_file245_strand.fast5
GAAATGCTCATTAGGAAGACTGAGCAGAAGATAAGGCAGTCGTAACGCGAGCCTTATCTGGACGCTTGATTTGGAGCGTATGAACTGGCCCCAAGAGGAACTGGTTGGAAGCTCCTAAGTGTGACGCCGAATTTCCTTGTTACGACACGCACCCCGAGCATGCTTGCTTCTCCCGACTTTGCTGCCTATAGCCCCAAGTGATAGACCGGCAATGGGCCTTGGAGACCGGCATTGCCTATTCTCACGCCATCCCATATGCTCCCAACGGGAAGCAACTACGCGGTTTCTCGATAGCGCACCTCCCTCATTGATGATCCCCCTTCTTCCTCGCCCCTCTATTCGAGGGCGACTGACTGAAAGCAGAGGCAGGCGCACGCCTGAATTGCCCGGTGGGATAGATCAGCCCCAGAACCCGCAGGAGCCCTCATATGAATTGACAACAGCCCTTCCACTAAGTCCTCTATCTTATGTTGGTCAATTGGCGCAATTAATTATCTTACTTGGAGCACTGATCACATCGCTGACCGCCCCGCTATCCTAAGTCAAACTCCCCGCTCCCACCGTTTGTTGGGTTGATCAATTACCTTACTCCCTCAGGCAATCCTTTACTCGACCTGGTAACTCAGTGGACGCTAAGGATCACTATGACATAACGGGGGTAAATGAAGTAGCTTTCTTTATTCTTATCGGCAAGCGGTGGGAGCCAATTCTGGGCTCACTGTTACTTTGTTTTGTGATTGGCACCCGAAGTCTATAACAATGCTCTATACCAAAATCAAAAGATGTTGGTTAGAGGATCGTTCGGTATCCTAGCCTTGGGATGACCAAAGAAAATGTAGATGATATGCTGTTGCTTGTCAGAGTTCGTAGTAACTCCTCGTCGGTGGCGATCCTGGGAAGTGAGGGAGTAAAAGGATCTGGTGCAGTATGTAGTTAAGATCATCAACAGAAAATATAAGTGAATTAGGTCATTACCATGGGGCAGGAGAGTTTACCTCTTAGTAGATGAGTCTACAATACGTCCGCGTACATAAAGTTACTCCGTAAAGCACATCAGATCAACCAGAGGCACGCTCGTCGTCAAAATGGAGGATACACGCTGCGGCCTGGCTACCATATAAGTCTGGCTATGGCGACTCGTCGTAATTAAAAGAGCCCGCGCCTTGGGTATTCTCGGGTTGGGAGTAGGGACATATGGTAGTAGAGGACAGAAGTGGGGTAGAAGTTACACATTAGTTTGTTTATCACTTTGGACGCATAGGTAGAGTGGGCTGAGTCAATGGTTAATAAAGGACAAGTCAGCTTCCAAAGCTACAGTCAATTGTATAACGCTACTACCTAGAAGAAGTTATAACGAAAGGCATGGTAGCGTCAACACAACAACAGTCTACCGGTCATTTGCCTGACATAAAAGAAGTTCCTGGGACGTTCACTCGCTGAAGCATGCAATCGTGCGCGATTCCTTACTACCTGCGCTTAGTAGATATTCGAATAGATCGATACACGATTGCAGTCGTAGTGTGATTTGGGCTGGGATTCGTGACCACGTTCGTTTATGTGTA
>fe3d890b-d939-42b4-a356-8f9a6e979f5b_Basecall_2D_000_2d Marta_PC_default_sample_id_1040_1_ch85_file568_strand_twodirections FAST5/downloads/pass/Marta_PC_default_sample_id_1040_1_ch85_file568_strand.fast5
GAAAATCTGCCCCTCCCTGAGCACCCCCGACTGCAATCATTTGGAACTGGTGTGATTTAGAATTATCCGCGGAAGACTCGACTCACGGGGATCTAAAACTCGTACGTTCGGATGCAGCCGTAGATCAGACAAGGGGGAATAATTCAGGGGAGATATACGGTACACGGGTTTGTTGTCAAGGCCCGGGCTTCGTTAGCATTTTTCTTATAGTCGATAGAATGAGCACTTAGCATAGTTGGAACTGACTGTGCGTCAGCACTGCGTTCGCCCATACCCTTCCCAATGGGTAAACAACATAATTATGTCTTCTGACTCCGGTTTTTCTTTCATGAGCACCCTCCTCAATAGGCGAAGCACGCGCTGGCAAGGATGAACGGTTACCCTCAGGGGCAGGTAAGCCCCCAATGCAGGAGCGCCCGTTACCACAGACGGTTCTCATTACATTGGCTCTGGTATCATAACCCGTGGGCAATGAGCACTTTATTACCACCATCATCAATATAACGGGCGCCAGTAGACTCTAAGATGACGCCAGCCGTGTTGTCATCAGATGTACGATGCGCCCATTTCTACTCCCATACTCCCAGTACTAAGCAGGAATCCAGCCTATTAACACCAACGAAACGTAATACCCACTTCTTCTTTGACCTTATCACAGGAGGGGAGTCAGCGATCCTCGACCAACTTTGGTTTGGTCACCCTGGAAGTTAGCATTTCTGTTAGTGTTGT
>674b643b-9ca1-4ab7-958b-32b3cd1fe941_Basecall_2D_000_2d Marta_PC_default_sample_id_1040_1_ch189_file120_strand_twodirections FAST5/downloads/pass/Marta_PC_default_sample_id_1040_1_ch189_file120_strand.fast5
ATGTCATAGTGATAATTGCTCCTATCTCCCCTGCGCGTCTGCCACAGAATTGAGTCCTAAGGCCGGGCTCTCGGCCGGAAGTATTAGTTCGTGGTTGCTCGTAGCTGGATTCCTGCTGCTAGAACTGGGGATTAACGGAATAAAAGGACTGCTGTAATGAGTGGACCTGACAAACAAATGATGCGATTTGATGTGATATAGCAGGCGAGGTTTGGGCTTAATAATAGTGGGCCGACTTAATTGCCCGGATGGCGACAGCAAGATATTACGCAAGAAAATGGTCGTGGACCCAGCCCTGCTGCAACTCTCACCCTAAGTTATAATGTAGATCCGGAGCCTCCGTCATCGCTGGTGTCAGTGAATAGTGCTTCCTCGACTGGAAGAGCCGTAGTAGTAGAAGAAGGTGGTGACGCGAGTCCGCAACAGCTTATATGTATATGTTACGTGGGAGCGCTATCGCCTCCGATCTATTAAACGAAGCTATGCTTCCAAATAAAGAATTACAGGCGGCATGACTATAAAGAAATTATGAAGCAGAACATCATCTCTGAGCGGCTGCGTATGTCATCTCCTAAGGAGTTCTAGCTTGACCCAATTAGACCAGGCATGGGTCAAGCAGTTCCTACGACCCGCGTGAGTTGGGGTGGCTACCCCTAAACTAAAGATTTACTCAATATAGGTGTCATTTGATAGTTACAGACACGTTTTATGGTTTTGA
>f223f5bb-4e67-485f-a973-7a88b3917042_Basecall_2D_000_2d Marta_PC_default_sample_id_1040_1_ch397_file250_strand_twodirections FAST5/downloads/pass/Marta_PC_default_sample_id_1040_1_ch397_file250_strand.fast5
GGAAGTATCCTCTATGCATATTGGGTCAACAAATCATAAAGATATTGGAACCCTTGACTTATTATTTGGCAACTGAGCAGGGATGATAGGGAACTGCCGAAGGGTTGGGGTTCCCAGCCTGAATTAGTCACGAGGAATCTTCCGACCAAGATCACACCGTGTTGTGCCACCCATGCTTCGTGGCCCAATTTCTTATAGTTGGTACCCCGTAATAGGGTCTCGCGGCTTTGGAAACCTAACTTGCTTCGTAATAATGCAGCCTAAGATAGCCTTTCCACGTATAAATAAGGCTAAGCATTCTGACTGTCTTCTACTATTCTTTCGATCATAAGGCCCCCTCCATAGTGAAGCAGAGGACGGCAGGATCATACGTGTTTACCCTCCAGCGCATAATACCCCATGCAAGAGGCGCCAGTTGACAACTTTAGAGTGCCGATTAGCTGGTGTAAGCCAATTTGGCAGGGCATGCTTTGGCTTACCACCCATTAATATGAACCGCGCGTAGATGGATACTAGGACTCCCATTGTTGTTGGGTCGAAGATGACCTACATCCCGGGCTTCCTACTCCCTATCAGCCCAGTATCGCAGCAGGAATGATAGATGAGCACCGGGAACATTAATAGATGTTCTTCCATCCGGGCACAGGAGGGAGATCCAATTCTGGACCAACATCTTTGCATTTTGGTCACTAGAAGCAGTTCAGGC
>d922e31d-586d-47ec-9985-aaa1c88388a4_Basecall_2D_000_2d Marta_PC_default_sample_id_1040_1_ch120_file85_strand_twodirections FAST5/downloads/pass/Marta_PC_default_sample_id_1040_1_ch120_file85_strand.fast5
TCTTCCTTCTTAGCTCTCATATGTCCTGGAACATCAACAGGGTCGAGGGGTGTCTAGAATTACGCTCCTCCTGAGTCAACGTAACAGGCGATGATGCTTTTCGGTCTTGATAGTATAGTAATGGCTCCTGCTGGACCCATCTATAGGCGATAGATCATCCTTAATGGCGGACCTGATCAAACAACGTAAGGAGTTTGAGAGTGCGATATATGCATGGGGTTGTTATATTAATGATGGTGGGCGACCAAATTAATTGCCCCCTGGTCAACAATAGGAGCTACACAGCTAAATGACCCGGCGAAATAGTTATGTGTCAACGCGCCCTCCTGCATGGGCCTAAGTTACTGCCTCGGGCGGACCAGTTCAACCTGTGCTGCCTAGTTGCTTCGCGCTATGGAGGCGGCGGAGCCAACATAACGGAAGGAGATTAGGCGAGGCGATCTAGGATGACTGCGTGTTGCGCTCCATAAAGTAGCATGAGTCTGCGCACAGTTGAGTCTTCCCCTACACGCGTGACGGTACCCTGAGCTCTATAAGGCAAAACCTAACGGAAGCATCGGCGTAACACAAGGGTACCGTGGCTTCTTGTAATACTCCCCCGAGGATAGTCTAACTTATAACTACCTGGCTGCCATTTGCGGGGGGATGATATGCGCAGTTCACTATTTAAACCCATGCGACTAGGCCGGCCCACCATATGCTTTGC
>bda59c89-277f-49fe-847c-f299bfaaa546_Basecall_2D_000_2d Marta_PC_default_sample_id_1040_1_ch347_file226_strand_twodirections FAST5/downloads/pass/Marta_PC_default_sample_id_1040_1_ch347_file226_strand.fast5
AAACCTTCGGCTCCCGCGCTGTACCAAAGCAAACAGTCTTGAGGAATCATTGGACTCCCCTCCTGCTCACCTTAAAGAAGTATGATCGGGTTTCGGTCTGTTAATAGTATAGTAATTCCTGGATCTCGCTGGCTCGGGAGTAACTAGAATAGCAGTGCTGCTGTGAGATCTAACCTGATCAAACAAAGCCAGGCATTAGTATCGATATAGCAGGGGTTTATGATGATGGCTGGCGGGCGTACCGAAATGACTCTGAAGGCCGATACCTATGAAGGCAGGGACAATAGTTATGTCAACGCTCCTGCATACCCTAAGTTAGCCTTAGGGTCCGAAGACATCATGTCATCCTGTGCCAGCGGGCTTCACTATGCTAGGAGGGTAGGTAATAGAAGAAGGTGGAAGAAATCTACGAGGGTCCTTGTTAGATTGGAAGGTGGGAGCTCGCGTATAAAGGGACAGTCAGATTTCCAAAGCCGCGGATTAGCATTGATTAACAAAAACGAGATCGAAGCACTCGGCTTAACAACAAATCTATAATGGTCATCTCTAGAAAGGATTCCTCTTATCTAATGTCCGACAGCCAACGATGGGGCAGTCCTACTAACCCTTAGCCAATGCCAATAAGATAAAGAGTCCAATAGGTGTCTATTGTTACAATACCGTTCTGTCCCGTA
>7e3bebc8-ca68-422c-ae96-138d66dfd2fa_Basecall_2D_000_2d Marta_PC_default_sample_id_1040_1_ch132_file12_strand_twodirections FAST5/downloads/pass/Marta_PC_default_sample_id_1040_1_ch132_file12_strand.fast5
CTCTGTTGGTTGCTCTGGTCAACTTGAAGATCATAAAGATAGATACTTGAAATGGGTCCTTATTATTCGAATGTGAGCAGGCTCATGAGGGATCCCTAAGTGGATCCTCATTCATAGCCGTGACTGTCACGCCTTAGCCAGAGGAATTTTGGGCAATAACATGCTCACGTAGTTGTTGTGCACCCCCACCTGCCTTCGTTATAATTTTCTTTATAGTTAGATACCAATGATAGATTGTAGCATTTGGAAATGACGTGATTAGGGCACCAAGCTGGTTCCATATACCAGCTCCTCACGTTAAGACAATACCAATAGGCCCCCTAGAAGGTTCCTGGTCGTGCTTCTTTCTATTACCGGAGCCTCCTCGCAGCATAGTAGAAGAGGCACGCTGGAACCCAAAGCTTATTTTACCCTCCCACCCTCGACTATATAATCTACCCATGCAGGAGCTGCATTGACATAATAATTTAAGTCTCCATTTAACTGCTGGCTTGTTGCTAAGGAGTAATTTGTTGTCGTGACTAAGGGAAGCCATTAATAGCACGTATAAAGATCCTATGGGCTGCGGATATGGCCGAAATGCATGGCTCCCATTTGTTTATCGGGCATCTACAGGCGCAGTATTCGCCTCCCATGACTCCCAGGAGGTCACTCGCACTAAGGAATTGCACTCTATTGACAGACATGGAACATGATCATACCGCTTCTTTGTGATCTCAGAGCAGGAGGGAGAGATCCAATTCAATAACACTTAGGTTTACCATTTTGACAAATATGAAGTTCATCTTTCTGTTATGTCTTA
>f7052843-2c1b-46db-b6b3-a23a566c1410_Basecall_2D_000_2d Marta_PC_default_sample_id_1040_1_ch491_file40_strand_twodirections FAST5/downloads/pass/Marta_PC_default_sample_id_1040_1_ch491_file40_strand.fast5
TATGCCGTCGCTGTGACAACTTTAATTAACTCGTAAAGATATTGTAGAACCCTTACTTATGCTTCGCAACTTAGCACCAAATAGGAATCCCTAAGTACTTCCATGCACCTGAGTGATCAACGAGAAGCGTCGGGAGATAATAAATCATAATGTTGTTAGGCACGCGTGCTTTCGTAATTCGCCGTCGTTATAGAGTCACAATCAGCTCTTAGCGGTTGGAAACTGACAATGTCCTGTCACGTACGCTCGCGAGATAGCGCTTTCCCAATGTAACAACATACCGCCTTCTGATTCTCTTCCACTCTTTTCTAGCTTACCTCGCCTCGCAGGGCGACTAACCCAGCAAAGGACTGGCGGAGGTGAACTTCTACTACAGGTAATCTGAGCCCGTTCCGAGGAGCTACGTACCTCGCCGTCTACATTCGTCGGGTGTATCACTAGTCAATTCTAGGCGATTAATGTTGATATCATAAGGATCCTGCGCCTATCCTAGAGTCAACCATCACTAAATGCCATTTGTGCCGATCAGTATCACGGTGCAGCATTATTGCTCCTATCATTCCCCGTGAGCAGCAGGGATCAACCTATTATACCATGACCACGAAACATTTACAACCACTTTCGTGGTTGATCCATACGAGGAGGGGAGATATTAACCATTCTGGACTACAACAATGTTGTCATTGTCGTACTACAGTTCGG
>27eb9878-67d4-4229-bfd3-97aa30c27838_Basecall_2D_000_2d Marta_PC_default_sample_id_1040_1_ch266_file517_strand_twodirections FAST5/downloads/pass/Marta_PC_default_sample_id_1040_1_ch266_file517_strand.fast5
ACCGTGGTGCCTATCAATCAACGGGCCAGCACATTGGCAACCGTTAGTATTATTGAGGACCGTATACAGGAAGCTGGAATGGGATTGGTATTCGGCACTGCATATATGATAGAGAAGTTCAGGAACTGGGGCGACTTAACCAAATGACGTTGTGTTACGACGAGATTGTTACGTATACGTCTTCGGTGGTTACCAGTCAGACATTGGGCTTGAAAAGGAATCTATGTGCACCACGTGCACCTCATTGAAGAGCTCCTCACACGTTAAGATGTAAACAACTACGACTTCGACTGCCTAAGGTTCTTTGCTTACGCACCTCGCTGCCACTCTAGAATCCCGCGCGCAGGCGCAAGCATTGTTGTACCTCGGGATGGCACTAACTCCGGGGCTGCAGGAGGCGGTCTCGCCTAATATACGGTCTCTCCTCTTACGTCATCTCCGGTTGCGGAGATGCCCATTGTGATCTCACGCTCATGAGCCATGAAGGATCCCCTAGTATGGGCCATCAATTCGATGGTGCGTCCTTAAGGTGAGCCCGATCAAGGGACCTTGCCTCCTACTCACCTCCCGAACCTCAAGCAGGCACGAGTAGAGCCGTACGACGCAACAGGTGTAATACTATTGCGTTCAATGGCGCAGGGAGGGGAGTCGGGATCCTCTTAGCACTAAATTCTTTATCCTAGAGCGTGGTACGTTAATGTTGTAGC
>fac042ff-1275-4801-8ca4-345e4ce87f1f_Basecall_2D_000_2d Marta_PC_default_sample_id_1040_1_ch288_file24_strand_twodirections FAST5/downloads/pass/Marta_PC_default_sample_id_1040_1_ch288_file24_strand.fast5
TTCTCTCCGCGTCTACTATATCCTATTGGGTAAAGAACCCTAAAGATGCAGAACGCTTTACTTGATGTACCTTGTGAATAGCCTCAAGGCAGGTGAGAAACCCCCAATATTATTCTTTCGAGCATTCTCATGACGGCAGGAGTAAACCCAGGGAAAACTTCGCCCCCAGAATAGATCTAAGATTTGTGTTAGCACTACACGCATGCTTTTCTTAGTTAGCATTTCTTTATAGTCATGCCTACTTATAATCTCCCTTGTTGAAAAGGAATATCGCTTCCTTTAAGCACTTCAGCCCCATACCTCGCTTCCCACGTAGACGACTACATCCTCAACTTCCTGATAGTCACCTTCTTCTTCTACTACTAGCCATCTTCCCTCCTCCCCAGCCAGGAGCAGGGCAGCCGCACTGGACTGTTATCAGCCCGCACGTACCCCGCCTGAGCGCATTAACTCCAGGCACCCATGCGCCTATTAACGCACTTTTCTCTTGCGGTTCGGCCTGGTGCTTTTCAATCTTGGCAATGACTTTATCTACCACTATTATCTGACATATGACATCCTCCTGCTATATCACAATATGGCCAATTCCGTATTTGTTGGTTAGTGCAGTGATGCCAGGATGCAGGCGGTTCTCTATCATTCCCAGAGTTCCCTCATGAAAAGGATCTGACGAACACCACTCAACCCGGGGTTGGGCTCCTTTGGCACCCCACGCAGGTGGAACGCGTACGGGTATATCAACATCTTTGATTTTCTTATCTAACAGTTATAAACTTCAGGGTATAGGACTTACAAAGAGAAAACATTTGATTTACCAGTCGGTGGCCCGCTCGGTAATGCGTGAGGGATGTAACGAAACCATGGTTCCATTCTACGTGTTAGTAGTACCTCGACCTGCTGAGTCGAGGACCGCGGCCGATAGGGAGTAAGGAAACCTTAGTACGGTGGATACCTCTGCAGGCAGAAACAAAGAATTAGAGTATTGAGCATATAGCAGGAGTTTATATGTCAATACATGACGTAGATACACGTTAAGTCTCGCCAGATCATGACTAACACCAGGACGAATCAACGTGCAGGTATACAATTGGTTACCTCTGCAGGGGTATAGTCGAGTACGGGGGAGTCAAATCAGGTCGCGGAGGCCTTTCTTGGGTCGTGGAGGCTTAGACGTCGGTGAGAGGAAGACAGGCGTAGAACAAGAGATGAAGGAGCTGCGTGATGTTTTTGACTCTGCGAAGGCTATATCTGGCGATGGCAGGTTTACGTAGACATTAGTTTGCACGATAAGTCGACCTTGCATGACTATAACAGTCAGCAAACCAGGTAGAATTTGAAGCAGTGTGAGTCGTTAACAACAGGGGAGATTCGGTACTTGCCCCCTAAGTTATTCCATCTACGGAGTGGCGAATAAGAATGATTAGGAGTTCATAAGGTCTCCGGTCCAGTCTTGCGCTGAGTGAGAGGCCCGCGTGAACCATCACGATTCGACCCGTCTTACTTTATGACCACGTTCTGTTTG
>b3b83445-8969-4d87-a147-3809b22029ad_Basecall_2D_000_2d Marta_PC_default_sample_id_1040_1_ch16_file6_strand_twodirections FAST5/downloads/pass/Marta_PC_default_sample_id_1040_1_ch16_file6_strand.fast5
ATTTCTGATGTAAACCCGCTTGAAAGCTCCCAAGAACCGCACAAAATTGGTCTGGAGTGCAATGGACTCTCCCCTCCCTGCTGGCTACGAAGAGAAGTGGATCGTCCCTTGATTGCGAGCCTATACGATTTGGGTCAACCTCCCTGCTCGGAGGTACGGGGAGCCCGAGTAGACTTAATGGCTTAATGGATTAACGTAAACAAAAAAGCAGGCGATTAGATGCACCCAGCACCCCACCCAGTCATGGTACGCTACTGGTGGTGAGCACGTAACAGTCGCCAATCGTAGACCCGAGCGCACGTATAATGAGAAGTAGGTCGTCTACAATGAGGCCTCCTGCCCGGAGCCGCTTATGGCCTGCATACCCGACATTCGTCATCCTGTGCCGCCGGGTTCCTACGATTGAGGAGGGCTAGTCTAACTAACAGAAGGAGGACATCACGAGGAGTCGAAGCTTATGTTGTTTACCGGTGGGAAAGCCTATATCTGGAGCCTCCCACGTACCCGCACGTGACAAGGTTTCCAAGCCGCGGATCTGACTTGTAATGGGTAAAGAAAATTATAACGAAAGCATGGGCGGTCGACAACACGTAGAGGACTTTATTACTCCTAAAGAGTTCCTCGTTGACCTAACTAGAGCTTGAATGACGAGAATCTGCTAGGATTTCTACTATCCTTGCTCAAGTTCCAAATAATAGTAAAGGCTTTTGCAAGGTGTATTTAAGATTGTTGTCTTAGGTCGTC
>6bb135df-fb05-4c8a-acdd-81ccc85bdf2c_Basecall_2D_000_2d Marta_PC_default_sample_id_1040_1_ch458_file142_strand_twodirections FAST5/downloads/pass/Marta_PC_default_sample_id_1040_1_ch458_file142_strand.fast5
TGGGTTGCTTAACAATGTGGGTTACGATATCGACCCACTGATGCAGTGCACGTGCTTATCCTTTGAATATCCATGAGAATATCCTATTGTACATGCTATAGTCAACGAGGAACTCTTTGTAGGAGAATAAACCGGTAGATGATTTGTTGTTAAACCCGGGCTGTTCATTTACAATTTTCTTTATATTATGAGATCATAATTAGGGGGTTGGAATGACCCTGGTTTGATTAATGCTGCGAGCCATATAGGGTTCTCCAATGATAACAACAGCATAGTCTGATTTCTCATTCTCGTGTTCTACTTCGACATAGGCTAAAGGCGGCGAGGCGCAGCGAGAAGCTGTTGGGCCACGGCAGCCCTGGTGAGCCCGGGCAGGAGGCCTCAGTGACATAATTTGCGTCGCCGGTTTTAGCTGGTGGGCCGTCAAGGGGCGATCTACCGTCCTTACATGATGTAAACTCGGCCCCTAGGTGCTAATATCCAAGACCTCCATCGTTTGTTATGAACAGAGTAAGGGACTGACGTTTCCACTCTCCTGATCCATACCCGATGACAGCGAGGGAGTTACTAACACCACGGTAACAGCATACCAGACTCCCTGATAGCCGTCTTACTTAGAGGGAGAAGTTAATGTCCTCAATAAAATGTCTTACTTTATGAGGCAGTTAACGGTCGTCGTGC
>b537a9ae-c742-4822-ad96-3e20f8780ec7_Basecall_2D_000_2d Marta_PC_default_sample_id_1040_1_ch94_file403_strand_twodirections FAST5/downloads/pass/Marta_PC_default_sample_id_1040_1_ch94_file403_strand.fast5
GATCTCCTCTTTGGTACTCTGGTCCTGCAACTTCCGTAACAAAATCAAAGAGCTTGTCAGGCGTACTGCCTGCCTGCTCTCCTGTGCCACAGAAGGCTACGTATGCCTTTCCGTCTTGTTAGCCTGACTCCCTCTTCGAATCGTATGAGTGGCATGAAGCACGCGCGTAATCTATGAATAGCTTAAACAAATAATGGAGTTTAGTATTGTACCTGGGAGAGGGAAGAGGTTTAGTATGCATAATAGTGGTATACCAAGTTAATTGCCCCCCTACGTGACTGCATAAAGAGCTAGAACTGCAAAGAGAAAATGGGTCGTAAATGAGGCTCCTGCATGGGACGTGGCCTTAGGCACCGGGTGAGTCAACATTAGTTCGCCTTCTTCCTCTCGCCCTGGAAGAGGCCTAGTAGTAGTGAAGAAGCAAAACTGAAGTCAGAAGCTTATGCTTTAACCTTGGGAAGGCTATCTGGGGTAGCATGCTTAAAGGAGACCGTAGGTTCCAAAGCACCAATTATAAGGCATAACCTACGGAAAAATTGAAGCAAATGCATGGGCTCTGACAACAACATGTATTAGTGGTCATCTCTAAGAGGATTCGTGTATACGATGCTATGAATACAAAGAATGGGCGTCGGTAGTACTCGAGTTGCGCTATACTCAACAATAAAGATTTGAACCATCTGTAACTATTTGTTAGCATTTATTTGATACTTGTGG
>56aaf8a5-be2f-43ff-9616-1efeaa068942_Basecall_2D_000_2d Marta_PC_default_sample_id_1040_1_ch426_file198_strand_twodirections FAST5/downloads/pass/Marta_PC_default_sample_id_1040_1_ch426_file198_strand.fast5
GGCGTGGTATCCCTGATATATTGTGACAAACTTGGCCAGTAAAGATATGCATGCTTTACTTATTATTGCGGAACTTAGGCCGGAGATAGTAGGGAAACGCCCCAATATGCTTCCTCACTCGATTGAGTTGGCTACGAGGATTCCGGAGGGTACCAAGTCACGGATGTTGTTGTTAAAAGCCCAGTGCTTTCGTAGCTATTCTGTCAGTACATACCAATGAGCACTTGGCGGCTTGAAAACTGACTTGTGTTAAGCTTCATCAGTTGGCACCCAGACCAAGTCAGATGGCCTCCACTCCGCCACCTTCTGGATTATTTACCTCGTCCTTTCTATCCTCCCCTCAGCTACAACAAAGCAGCAGGGACCCGGAGGGACTCAGTGTTACCCTACTAGCGGTAACTTAGCCCATGCGAAGAGTCCCTCAGTCGACATACGTTGCATTACATTAGCTCTAGGCTCGTACGTGGGGATTTTACGAATCATTGTTGTGATCAAGAAGCTGCTAGCTCTAAGTACACGCGTAGATCAGCATCGCCTATACGTTTGTCCTATCAGATGCACAGTACGTCGCTCGCTGGCTCCCAGTATCACGAAGAGGAGCTTAACAATCCCGGGAACATAGTTAAGTCGCTTCTTAATGAGCAGGAGGGGGAGATCACTAAGTTCGGCCTCAAATCTTTGTATCGGTTCTGACGTCAACAGGCGGTGC
>e4f634ba-e700-4c68-bb65-2bf426ddc14b_Basecall_2D_000_2d Marta_PC_default_sample_id_1040_1_ch426_file176_strand_twodirections FAST5/downloads/pass/Marta_PC_default_sample_id_1040_1_ch426_file176_strand.fast5
TCTTCTTGGTGGTCCTATTGCTAACAAATCATAAAGATATTGGAACCTTTGGGTCGTTGGAACTGTAAAGCGCAGGGCTCAGGAACTGCCGCACTGATGCGTCGCCGCACCTGAGTTAGTGTCAACGAGGAATTTCCGGAGATACCACAATCTACGTGTTGTTAAAGCCCATGCTTTCGTCGATTTCTTTGTTATATAGGTTATAACCACCAATCGCTTGGCACGTCGGGAACTTATGGTTTGATTAGTAATGCCCAACAGATATAGCTTCTCCAATCTCTAACATAAGCGGCTTCTGATTCTTCCCTTCTTTCGGTAGCTTACTAGCCTTCCACCGTAGGTGAACTCGCAGCGAGGGACCGAGCAAATTTGCTAGCACTAAGCATAATGGCCCCGTCCCGCAGCTATGCGCAGTGACATAACGGCTTTCTCAGGTCAGTCTAGCTGGTGTATCCATCAATTTAGGGCGATCACCCACTTTATTACCACTACCATCATTTAATAAACCCCTGCTATATCCAATATCACGCAGGCGTTGTTGATCTGAACCACGATTACATCAGTACTTCTATTCCATATCACTCCCGGTACTAGCAGCAGGAAGTCGGCTATACTTACCAAGACGCGAACATCAATACCACTTCTTTGATCTCCATACAGGAGGGGAGATCCGATTCTGACTAACATATTCGGTTCTTATACATATGACAGTCGACACAGGCAGTCGTTTGGTAT
>87cb5feb-3c33-4290-bcd2-f4072a9162f9_Basecall_2D_000_2d Marta_PC_default_sample_id_1040_1_ch411_file538_strand_twodirections FAST5/downloads/pass/Marta_PC_default_sample_id_1040_1_ch411_file538_strand.fast5
TAAAAAAGGCCTCTCCTCCGAAGACAAAAATGAGGGGGCAACATGGTTTGACCCTTACTAGAGCACTATCTGGACACCGTGGAGGAGCGGCCCATTGTAGGTAGGAATTTCGATTATCCTTTAACTGCTTAATTTAAGAGATCCGTGATCGCGCGGTAATGTAATACATCTACAAGTGCTATGTAGAGCCCCTCCGACTTTTCTTTATAGTCAGCGTACCTAATGCGCTGGAAAACGATTGCTACTCCCTATCAATAAGAATCCCCGGAGGAGATGCTCTTCCTGCACGTAGACACGCGAAGGCCTCTTACATTTTCTCTTCCATTCTGCGGAGAGGAGGAGAGTGCGTGCCTCCTCAATTTTGATGTTTAAACCGTGTTAATCTATGCAATATTACTACGGGCCTAATGCGATAGCTTTACGGTACTGCGTTGCATGGGAGGAGATACACAGAGAATGTACCTCGCCATGATTATCTTACGGGGCCAGAGTCAAGTGGCGGCAGGAGTAAGCTTAGGAGATATCAGTGACGAAGATGTGTTGTGCGGGGCTGCTTTACACATTTTGTTAAATCCATCCGCCTTACCGTATATCCGTGGAAACTGACTAATGTCACTTCATGGATCGCGGCCCCGGATAGGCTTTTCTCGAGGTCAGCACTACGACGTTGGTATATTGGGGTTCTTTTACCTATGCACAAGGAACAGAGGCAGGATGCGGAGAGGAGTGACCTGTTATGAGATAGGGACCCGGGTGACACAGCGTACGAGGGAGAGGCGATTACTACTGCGGTCTT
>65779952-c2fa-46d7-b09e-5f7c87a45b36_Basecall_2D_000_2d Marta_PC_default_sample_id_1040_1_ch281_file213_strand_twodirections FAST5/downloads/pass/Marta_PC_default_sample_id_1040_1_ch281_file213_strand.fast5
AGGACGATTAAGGCCGCTCCCGCCCAGTTTCGACTTCGCGGCGATTGAAATCAAAATACCGTAGGCCTTAGAGAAATCTAATCTCCGTGCTTCTTTCATCGACTACGCAGCCTGCTACTAGTAGATTCCTGCTCCGTAATGGGAGGTAAGAGGACTAGGATGGGGTGCATGGCGGCTACTGATCAAAACAAAAAGGCTGGAGAGTTGGGTATCGCATATAGCAGGATTTGTACCTTAATGATGGTAATAACATGATAGATCTCCACGATCGTAGCCACCCCAGCGTAATACGCGACCGTGACTTAGTCGACCGATAGTGGAACTAAGTCTCGATCGCGAGGACTAGCTCGTTCAACCTGCTAGGTAAATGCTTCTATTGGGCAGCCATGCTCGACCCGCGAGGCGGCTAAGTAAAGAAATCGGAATAAAGTCTGTTTGGTATACGTGGGGAGGCCCTGACCATCGAACTGCTTAAAGGGGCTTCGCTAATTTCCCTGAACTGTGATAATTGGTAACTACCACGAGTCATGGAACGAAGCATCTGGCTTAACAACAAGGCTAGTAATTGTATTACTCCTAGGAAGAGTTCCTCGTTGACCTAACCATACTTACCGATACCTCGAGATACTCCAGGTTCTAGTGACAATGTACCGTCAGATAAACCATCAAGATTGTCGATGGTCGATACTTTGTGTTGTCGT
>1919be51-8b5b-4b0e-b686-f87fb94e411f_Basecall_2D_000_2d Marta_PC_default_sample_id_1040_1_ch474_file346_strand_twodirections FAST5/downloads/pass/Marta_PC_default_sample_id_1040_1_ch474_file346_strand.fast5
TCAAATTAAAATAAGATGAGGGTCCTCGAACTTCGTAGAGCCTTCCTCGCTGACGCAGAATAGGTATTAGATGTTTCCCGGTCTTTAACTAGTGGGCTCGGATTCCTGCTGCGCCCGCGATGGGAGTGGGAGCACGCATCGTGACTGAATATGTACTAGTAAATAAATACGAGAATTGGGGTCTCTGATAGAGGGGGTTTATTATTAATGGTGTAATAAAATTAATCCCCTAAATTGGACCACCATAAGGACTGGTGGCCCCAGTAAATTATGTCAACGCGCCTTCCTGCCTGGGATACCAGCGTCTCGGTGAACCCGGGGTACCAATGCTCGTGCGGCTGCTTCTTCTACTCGGGCAGGCCGTAGGTAGGCAAAAGAAGTAGGGGAGAAGTCAGAAGATGGTTGTTATACGTGGGAAGCTATATCGCGAGCGGATTACTTAACAGCACAAGTCAGTTCGCAAAGCCCAATGTTACGTGAGCCTAGGCAGAGTAACAGCAGAAGCATGGGCTTATCACAACAACATAGATTGGCTTCTTGATAAAAGATTCCTCGCCGGTCTCGGCCTGCACGCATCGAAGAGTATGCCCCAGGTCATTCCTATCTCGTGCTATAAGTTCCAACAATAAGTACTACACGATTCAAACTTTATGATTTGTCGCCTTTAATTTTGGTGTTTCT
>1b3d0af1-e7c4-47cf-89af-357f67f6321b_Basecall_2D_000_2d Marta_PC_default_sample_id_1040_1_ch310_file54_strand_twodirections FAST5/downloads/pass/Marta_PC_default_sample_id_1040_1_ch310_file54_strand.fast5
GTATTCTCTGCTGAGTGCTTAAATGCCGGGTATAAAAAGGAACCGCCGATTGATATAGAATCGCGCCATCTCCTCGCTGACTAAACCCCAACATGGTCGGTTCAGTTGCTTTGCTTATGGTAGATTCCTGCTCCGCTCTGGCATCGCTAGAGGCTAAGGTATCAATCGTAGCATCGACGGAAGGCCGTAAGAATTGGTACCTAATCCAGCCCCACCCATTTATGCCGGCTACGTAATAGAGTCTAACTTATCGCCCCTAAATTGAAGGACCACTAGGGTGTAATCTCGAAACCGTGTATGTCGACCCCTCTCATACCTGCGTGAGTCGGGCTCTCCATCCTCGTCATCGTGTGCCGTCGTGTGGTAAAAGTCGCATGGGAGGGGACGATAATACCGAGGAGATATGAGGCGGGCATGGTGGTCTCTCCAAGCTTAAGGGAAAGGTATTCCATAACTCCAAGTGATTAGGCCGCTGCGTTGCACCGCTAATCGACATGCCATCTGCCCTAAGAAAGGTGTCGGGAGGATGAGTACTCCCAAACCACCTCGAGGTCACGTATATTAACCTCAAGGCAGTTCTATTGACCCCTGTTACATGAATAAGAATACTGCACAGGTTCGACAGTAGATGGCTCAGTTACATACATATAGGTG
>78ceb3a1-ea2d-42f8-8f55-913662234a91_Basecall_2D_000_2d Marta_PC_default_sample_id_1040_1_ch473_file303_strand_twodirections FAST5/downloads/pass/Marta_PC_default_sample_id_1040_1_ch473_file303_strand.fast5
GGCTCTTGACACGGTTAAAGAGCACTTGGAACCTTACTTAGTTGATTGGACCGCAGTACCCTCAGGGGATAACGCGTGCTCACGATGCTTTCAGCACTCAGTGCCGTAGACTGGAGAAGCTTCTTTAGGAGCATCTCAAATCGACATCTTTGTTGTTCAACGCCATGCTTCGCCTTGGATTTCTTTATAGGTTACCATCAAGGGTTACCGGCTTTGTAGGAACTTAACGTGCTTTAATAACATGCAAGCGATAGCCCTTGTTGCCCACGTAACAAAGCATCTCCACGCCTTCATCCTTGCTTTACGACATTTTCCTTCGTACGCCCTAGCACTAATGATGCAGCAAGATTAAGGCACGGAGGCTCTTCGACTAAGGGCACTATATCGGCATCCAGGCGAGCGTTGACATACGATTTTCTCATGCCATTAGCTGGTGTATCATACAATTTTAGGGGATCATTTGTCATTACACCCACTAAGTAATGATAACATCCCCTGCTATACTGCAGATGACGATTCGCCCGTATGTTGTTAAGTCATTAATTACAGGATGATGCCTACTCCACTCCTCCCAGGCCAGCCGATAGAAGGAGTGATAGATGACTACACAGGCGAAATAAGGTTTAAGTACTCGGTTTGGTCTGCAGGAGGGGATGTACACAGTCCTCAACATCTGTCGTGATTTTTATTGACAGGCAATGTTGGCCGTCGTCTT
>dd9a847f-4bc7-4601-b744-0264eb325749_Basecall_2D_000_2d Marta_PC_default_sample_id_1040_1_ch86_file553_strand_twodirections FAST5/downloads/pass/Marta_PC_default_sample_id_1040_1_ch86_file553_strand.fast5
TCTTGTATGCTCTTGATGCGCTAACACAAAAGTCCATAAATATTGAAACCCTTTACTTATTATTGTGCATTAGCGCCGGAGATAGGTATAGAAGCTCTTACAAAGCTTCTGTTTCGAGGCGTCCAATCGGCAGAGGAAGCTCTCTTAGGAGATGACCAATGGAGACTATGTTGTTGTTACACCCGTAGTTCGTGCCCAGGCTTTTCTTTATAGTCATGCCTATAATCGGGTGCGGTTGGAAGTAATCGATTCCTTACTGATCGCGGCGAGCCTACCACTTTCTCCGTAGCATAAATACGACGGATTCTGACATGCGCATGTTCTTTTCTACCTACCTACTAGCTCTTCCATAGTAGAAGCAGGAGCAGGCATATGATAAAATTCTGAGGCTGCCCCCCATAGGTGTAAACCAATCGCGAGGAGCGCCATGGTTAAAGACCATTTTCTCTTTGCATTAGCTCGTGGTGTGCAATCTTAGGGGATGTAATTGCATCTACCCCACACGTACCTATATAAGTAGATGCTAACCAAGACTGCCAACAGTGTTTTTGTTATGGATCACCATGCGCCACTACCGATCCTTTTATAACGCTATTCCACTCTAGCATTCGGGACGAAACCCAGACTACTAACCGACCGAACATGACGGTTCTTACTTCTTACCAGGAGTGTCAGGAGGTAGGATATTAGACTGGCTATAAATCTTTTCTATTGTTGTATTACCTAGAATAAAGGAGTAGT
>15f9f834-0666-4a91-a098-bb39ec10a9cb_Basecall_2D_000_2d Marta_PC_default_sample_id_1040_1_ch141_file640_strand_twodirections FAST5/downloads/pass/Marta_PC_default_sample_id_1040_1_ch141_file640_strand.fast5
GTGACTTTTGCTCGTAGTATATAGATAAGTCAATGTGGTCGAACCCAATGCGATCGGTCGAGAGTCGTCTTCAACCATCAAAACAACAAGAGATACTGGGGATATGCCGCGGTCCCTTCGTTATTATTTGCGCAAGGCGATTACCGTAGTAGCAAGGAGTAATGTACTTAGGAGATGAGATCACCAATGTTGTTCAGAGGGGCTACAGATGCTTTCATGTCACCTTTTCTTTATATCAGATCGTGGATCACAGTGTAAGTTTGGAGATATCATGATAAATTTCCTGTCCTATCGTACAGAGGCGAAGCTCTACCTCATTTAGGGTCACCTATCGCTCTACATTGATACTGTGAGCGTTATTTCTACCACCTACGACATGGTCAGAGGACAATGAAGGCGGAAGAGACGCGGAGGAGTAGGTATTTTGGCAACTGCAAGACAATGGGGCTTGGAGGCCCACCAGTCGACAACGAAACGACGAAATTTTCTCTGTTTGCGGTCAATAATGTGGTTAAAGATCTGCCGGAATCTAGCCGTTGGTCTACGCCGCACTTATTAGGTGAACGGCAGTAGACTCCCCGCGCTCTTAGACCCATTATTTGTTGAACCTCCCTTACAGGCAGTCACTGTCACAAGCTATGGGTAGCCCCAGTTTGCGCCCGGAGGCATCGCGGCTACCGCCTCCATAGGCATCGGGCCTGGACTTTTTACTGTTGGGCACCGGAACGCGATCCAGATATGCGCTCCTACTAGAATAATATGTTCTTCTGATTTTCTTACCACTCTTCCAGGCAGGTTTGCTTTCTGTGCTGTTCTTACGCTGATGT
>a8f6bdf8-2cb2-4592-9b86-90fe3bfad921_Basecall_2D_000_2d Marta_PC_default_sample_id_1040_1_ch142_file122_strand_twodirections FAST5/downloads/pass/Marta_PC_default_sample_id_1040_1_ch142_file122_strand.fast5
AATTCTTCCCTGCTGAGCCTGCTTAACAAATCGACAGATAGATGCGGAACCTTCTGTATGTATTTGTACCTAATCTCGACGCTAAGGATGGCCCGAATGCCCCTGATGCTTCATTCCAATGCTTGGACGAGGAACTCTTTAGGAGGACTGACCAAACCTCTAATGTTTGTTAGCTCAGCATGCTTCGTTAGCCCTTTGATTGCGGTGGTAGAGTCACGGTGAAGCCTATTGCAACGGACTGTGCTTTAGACTGACTGCTACGCCATAGATATAGCCCTTCCACGTAAATGACAGGTACGCTTCTTATGACTTCCACTACCTTCTTCTACTACCTCACTCGCTCCTTCCCACTAGGCGCAGAAGGCAGCCAGCAGCAATTACGACTTTGGTCTCTTCTACGGTACGCCTCTATCCTGAATCGAGAATGCGTGCCTTAAACTCGACACTTCTCCTGCAATGCTCTCTTGTGCTTCCGATCTCCGCGTACGACTTTAAGATATGGCTAGTAGTATGACTACAAAATCCTATATCTACAATATTAAACTTCATTATTTGTGTTGTAAGTGTACGGGTCAGGATTGACCCTTCCTTGCTTAACTCCCATCTTCCCTCAAGCACGCATTACCATATGGACATACCCAACGCGAACATGTAAGTATTTGTTTCTTCCTTGGTACGCCGCATCCGAGGCGCATGTACACATGGTAGCTCGCATCTTTCTTTTTGTGATCTCTAGTAGCAAGTCGGACTGTTCAAGACTAAAAATCTAAAAGATGTCGGTCCAGAATCCGGTACCGCCTCGTGCTGGAATAAGGAGGTTGATATTACATGTCCTCGTTATCGTCAAGGTGTACCTATCAATTCCTGCTGCGTCGGCCTGGGAAATAGTAAGGGAATAGAGGAAGTATCTCTGCTGTAATTAGTACGTAAGAACAAAAACAAGGCGAGTCGGTAACTTGGGATATAGCAGGCGGTTTGAGTCGATCAATGGTGGGCTAATCCGTACACAAAATTACTGGGTGGGCACGATGATACCAGGTAATCCAATTTAAACATAGAGGGCAAGCCTATGCGGGATGCTAGTCAGTAGAGGGGCTAGCGGTCCGTAAAAGTTCAGCGGGGTGCCATTAGCTGTTGCAGGAGGCTAGTAGTAATGAAAGAAAACAGGAAGAAGTTAAGAAAGCTTAGTTTATTTATACTTGGGAACCATATGGGCTAATGAGTCGTAACACGCCCAATGCACAGTCATTTGCAAGCACCAGTCGACCGGTAGATGTGAGCTATAAAGAAAATCCTATAACGAAGCAGGCCTTTAGACAACAAAGGAGATCTGGTCATCTCCTAAAAGAATTCTCGGGTTACAGGCGTTGAGCTCGAATAAGAATAGTCAGCGAGCTTTCTACTATCGGGCGGGATTCAAACATACCAAGTAAAGAGTTCCAGCATCTTCGGCGTGCCATTTCGTTAATAAGTTTTCGGTACC
>6c64be17-ddf8-48d4-9b06-75ed2e3fd15f_Basecall_2D_000_2d Marta_PC_default_sample_id_1040_1_ch416_file64_strand_twodirections FAST5/downloads/pass/Marta_PC_default_sample_id_1040_1_ch416_file64_strand.fast5
TATTTATTTCTGAATCAACAACGTGGATCATACATGAAGCGGATTGGCGATCATTTGGAACTATGTTGGATCAGGATAATATAGGAATCTCGTCATATTCTTATTCGAGCAAACCGTGGTCAACCAGGAACTCTTTAGGAGAGACTGACCAGATCATAAGCTGTTGTTACTCAGCCAGATGCTTCGGTATAATTTCTTTATAGTAACATAGAATTATGATTGGTGGCTTGGAAATGAATGTCCTTTAATAAGCTTACTGGAGCTCCAGATATAGCTTTCCCAATGTATAAAGCATACCGCTTCTGATTCTACTACCTCTCGGTCGTTTTACTCGCTCCCTCTTCCATGGGCGACTACAGAATAAGCAGGCACAGGATGAACTGTTTATCCCCATTAGCAGGGTCACCGAGTCGGCAGGAGCCTCAGTGACATAACTATTTTCTCCACTAAGTCCTGGTGCTTATTCAATTTTGAGGAGATTAATTCTTACCATTGATGAGCTAATATAAACCCCCGCTATCCCCATACCAAACTCCATTATTTCTTGATCAGTGGCTCATTACAGCGATTTGCGCTTGCTCCAGTACTAGAGCAGGAATTACCATACTATTAACAGACCGAAGGACCATCGGCTTTCTTTGATCTCCAGCAGGGGAAGTAGGGATAGGATTCTAGCTAACATCTTTTGACCTTTGGTGACACCCTGGAAGTTTGCATCAGTTTATC
>222caa98-a540-4b99-be21-01508132a821_Basecall_2D_000_2d Marta_PC_default_sample_id_1040_1_ch89_file272_strand_twodirections FAST5/downloads/pass/Marta_PC_default_sample_id_1040_1_ch89_file272_strand.fast5
AAACTGTCTCCTCCATCATCCGTAAGATCGAGTACGCCATTGTGACGGGCCTGATGGTTGCATGAGCCCGGAGAGGGTGACGCATTAACCCCCCTCTTGGTATTTCGCACCTGGAACCGTAGTAGCAGGAGTACTGCCGGAGCCGAGTACGAGATCTTTAAGTTGTGCACCCCGAACCTTCACGTTATTGCCTGCTGCCTATAATCTCTATAGATGTACTGATGCATGGCCTTGCTTGACGACTCTAACCGGCGAGCACTCACCCTTCAGAGTGCTCCCACACTAAACAAATTAATTACACTGCGTCAACTCCTCCTATTGCGCTGGGCAGGGAAGGCTCCCCACAAGAGGTACAACTGTTATCTAATCTACGCACTCTATCGCATGAGGGAGCGTACGCCCTCCATTTTCTGATTAGTTACCTCATATGTACAGTCACGTATGCCCGCAGATTTGGCCTGGTCATCACCTAAATCTGGCACTCAACCTATCCATAACCCGCTCAGGTACCAAATCTCTTTGTTATATCCAATATCAGAACCCCACGAGTCGTTAGCCAAGTAGAGCCCGTCAGCATAGGAATTGGCTCGCCCACTCCAGGCACTATACGACTTAATAGTTTAGTTGGGCACAGAAGGAAAACGCATGAACCCACTCCTATAACGTTACTTTGTTGTACTTACGGCGTCAAGTACGTTGATTTACTGACGTTGATCG
>9675fa1d-a2fa-4bfb-84db-44f66cbef64f_Basecall_2D_000_2d Marta_PC_default_sample_id_1040_1_ch197_file258_strand_twodirections FAST5/downloads/pass/Marta_PC_default_sample_id_1040_1_ch197_file258_strand.fast5
GTAATTCGTGGCCTCCTGATATTGCTCGGTACAACATCATAAAGATGCAGACTCGTGCTTATTATTAGAATAGCTAAGGGATAGAGAATTCGCGCAGCTTCTGATGCAGCGTCGGATCGGCGAGAATATGAAGACCGCGGTACCTAGGTTGCCACCAATGATTCATTTATAATGTTAGTCCGTAGATGCTATCCTCGTAGTAATGCGGGTGATACGTCGGGCTCGGGCCTCGCAAAGCTCACTGCTGGTGAGCACCTGGATTGGGTTACATTTGCTTCCACTATAACCACTACTTGCTAGGCCGCGAGCAGGCGCGGGGAGCCATACTTGTCTCTCTCAGTAGGACTACGAATGACCACACCAGCGACTGTTCCCCATGCAGGAGGACCCTCAGTTCGGACGGTTGCTTTGTTACAAGTTAATGTTTCGAGTCATCCGCGCGATGATCTCACATTGGTAGACTACCGCTATACTACGTAAGGTATACACATAACATCGCTCGATCGTGTTAATCTCCATGGCTGCCCCACCAGTCGGTTATACATACGGCGGCTCGTCCGCCGGAGGAGGGATTACGACCATAGATGAGGGCATACGTGAAGATAGGTTGTTATTTACCGGGGGATGAGGACCCAGTACATAACCCTATAAACAATTATTCTTTATCCGGGAGTTGCAAGTACGTTAGCTAGTGA
>dfc52598-e9ec-47fe-a5fd-0a4c0f344907_Basecall_2D_000_2d Marta_PC_default_sample_id_1040_1_ch17_file362_strand_twodirections FAST5/downloads/pass/Marta_PC_default_sample_id_1040_1_ch17_file362_strand.fast5
TTACTATCTAGCACCTCGCCGGGCTAACCACGCAAGTACCCCAAAAATCGGCAGCGTAGCCTTAGTGAAAATGAGCAGCAGGGTAGGAAGCCCTAGAGGATTATACCTGCGCATAGTCGGAGTGAGAACTGACGGCGAGGAATACACGTTACAAGGAGGGTAGCAAACGCCTGGTGCCTGCCCCGTAGGCGTCGTACTGCTTTATTATACAGTACACGACTCTAGTAGCCTTGTGGAAAGCTGACTGTCCCTTAAGCAGGTGCCGACGCGAGCACCTCCTCAATGTCAACAATTACGGCCTCCAAATCCTCCTACTTCTCGCCTATTATTTGCTCCTCACGTTAACATTACGCCTATCGAATAGCAGAAAAGCCGTCGCCAGCGGCAGCTAATGCCTACGCCCGTATCGCGCCTACATGACTACTCGCGGATGTACTCGAGCCCCGCGTCTAGCTACTGTTTACAATCCGTCACTGACTTATCATAATATTGTTTGCATAAAAGAATGCTCTTATCCTACGTAATCGACGCCTTACGCCGAGTGTATCAGGTATCTACATCAAGCCCGTATTCCTGGTTCCTTACGGGCCTTACGGGATACTTTACTCCTGACTGACGAGTATCTACTAGACAGAGCATGTGGACATATCCCGACCCATGATCTCCTGGTCATTCTTGTACGTAGGGCCAAGGATTCAAAGAGAACCGTACTGTGGGTGGTTCGTGTTTAATTGGGATGCTATCGTCAACAACTACAAAAATCAGTTGATATAGGATCCATCTACACTCGTAGCCTGCACAGAAGCTCACTTATCCCTGTTTACGGTCGTCCACCCTGTAACCTTCCGTAGTGGAGACGCCAGGAGTTAGAGTAAGGAATCACGCCGCACCTTAGTCATGAGTAAATCAACAAAGATACGTGAGTTTATTGTGAGAGCCCCAAGGAGGTTTATATTTACATACCATACTTGTGATCAATATCTACACTTCTAGTGTGTAACACCCGCCAAGATTACCAGCGAGGGCCGATCCAGAAATTGGTTATAATGAGATAGCTGCGGCGCCCGGCTTACACGTCGAGGGTGGGGAATAGGCCTTTGAGATGACGTTCACCTTCATGCTGCTTTGGGAGTGGCGAGGAGGGCTTACATACGAACCACAGCGAGAGAATGGAAAGTCTCGCAAGCTTATTATTTATACGTTAGGGAGAACTATATGGGAGTGCATCCCTTAAAGGGCAACAGTCAGTTTCGCCTAATGCTGGGAGATACGGCGGATGTAGCTCACGAGCAACCAACCGTACGACTAACGATCGGTGGTCATCTCACAAGCAGTGTTGATACGTGTACCTTCCGACGTTCTCATCAGGCATGGGTCTAAGGGGACTTTCTCTATGTGGATGCTCATTGTCGCCTTAGGTGGATGCCCGTCACCAATCATCTTTGACTACCTCCGTCTTTACATTTGGTTTAATGTTTCTGTGAG
>eb78d160-686c-46df-bc7b-7078f0c5f21c_Basecall_2D_000_2d Marta_PC_default_sample_id_1040_1_ch105_file173_strand_twodirections FAST5/downloads/pass/Marta_PC_default_sample_id_1040_1_ch105_file173_strand.fast5
CTAATTTCTCCTTGATATATGATTGCTCTTCCGGATATGAGGGACCAAAGCAAACAGTTGGTCCGATTGAGAATCTCCCCTCCTGCCCCACATTAAAGAAAGTAGCTCAATGAGCCTGTTTTCGGTTGATTATAGGTAATCCTCATCGCCTCGTCGTCCGCACTGGGCATCTAGGATTAGAGGATGATCGGGCCTGATACTGATCTGAACAAAAACCACTGGAGTTGCTGATGCCCATATAGCACCGGGCGTTGTAGTATTAATGATGGTGGTGATAAAATGCAATTGCCCCCCAAAATTACTATACCAGCTAAATGTAAGTGGAAAACGGTATGTCGATAGCGGCTCGGCTCCCATCCATGACCAGTTAGCCTTAGTGGGAGGGTAAACAGTTCAACCTGCCGACCCTGCTTCTATTAGGAGCCGCTAGTAGTAATAAGAGAGAAGAAGGTGGAAGAGAAGTCGACACGCATTGGTTGTTTAACTACGTGGGAAAGCTATATTATCTCGAGGTAGAACTTATTGCGCACATTGATTTCAATAGGGACTTATGATTGGTAACAAAGGGAAAATTGAAAGCAGCGAGGCACGTAACAAATTTAACGGGGTCTCCCGAACTTTTGATGCTCTAGGATGTCACCGTTGACCTGACGCCAACATGCGTGGGATACCCTTAGGGCAGTTCTACATGACAAGATACATGTTACGCCGGGACTAGTAGGCTAAGGTTCACAATAAGATGGTCTGT
>131c4b49-2d36-4d69-9119-f83833d84f83_Basecall_2D_000_2d Marta_PC_default_sample_id_1040_1_ch215_file299_strand_twodirections FAST5/downloads/pass/Marta_PC_default_sample_id_1040_1_ch215_file299_strand.fast5
TGTCTTTGCTGGTCGACTGCCTGTCAGCAAAGACTAAAACCCCAGCGATTGATATAGGGCATTGGGGTCTCCACCTCCTGCCTGGGTCAAAGAAGGTGAGTGCACGTGTTCGTTGTCTGTTGTTAGTAGTATGGCATTTTTCCTGCTCCGAATGGGGAGTGATAGGGAGCCAACAGTGATGGGTGGGTATGGCTCGGATGAAATACAACTACATGGGAGTTGTACTATTGTGAGCCTATGAAGGTTTACGTAGCATAACCTAGTACCACGTAACCTGCTTCCCTAAGAGATTTGGAAGACATAGGGGCAATGCGAAGATAGAAATTGGTCAACTCTCCAGGGTGGACTCGTAGCCGCCCGCCCTAAGTTATAGTCTGACTCCGCCACGTAACGAGGGCTCATTCCGGGTGCCCTGGTTTCCTGCTGCTCGTTACTATGGAGGACAGAGTAGTAGTAGCTAGAAGAACCTTTAGAGAAGTCCCCGACATTGGCTATATTATTTATGACGGGCGGGAACAGGGCTGTATGGCGCCTCCGATCATTTAAAGGAACGAGTCAGTTTCCAAAGCCCACCAAGATTATAATAGGGCAATGACTATAAAGAAAGTAACGAAGGATTTAGTAGTGTAACAACAACAAGCTTAGATTGGTCATCGCCAAGAGAGTTCCTGGTTGACCCGATTCAGCTCGAATAAGAATCAGGGGCAGTTCCTATAATCTCTAGTAGCGGAGTTACTCAAATAATAATAAAGGTTCCAATATTTATATTTGTTACTGGCCTTCTTTTAATACAGTTCTGTATAGCTGT
>5a7b8606-bb9d-4cbf-9bc7-8ef5af250361_Basecall_2D_000_2d Marta_PC_default_sample_id_1040_1_ch128_file325_strand_twodirections FAST5/downloads/pass/Marta_PC_default_sample_id_1040_1_ch128_file325_strand.fast5
CGTGTTGGGTCAACAATCGTACTAAATGAGTGCGAATTCTTTACTTACTTATTTGGCAAACTTAGAGCATGATAGGGAACTGCGCAATTGGTATCTGCCGCTGAGAAGCGTTAACCAGGAACTCGTTAGGAGATGGATGTGAATGTTGTTAAGCCCATGCTTCTTCGTGACGATTCTTCTTATAGGACCAGGACCTTACTGGCTTGGGAATGACCCTCTTGCTTCAAGTCCAGCGCCATACCACTTTCCCAACTAGAATAATAAGCCTTCTGACTTCACGGTTGGTTTACTACTAGCCTTCCCATAGTAGAAGCAGAAGCAGCGAAAGCTGAAGAACCGTGTTGCTCCCCAGCGGACATATGTAATGAGCATGCTATCCAGGAAGGACGATCACTAGCCTTCTCATTAAGTCGGGTCTTAGCCGATTTGGCAAACTTGCATTGTTGTCACCACCCATTACACCCAAACCCCTGCCTATCCCCTACTAAACTCATTTGTTGCTGACCAGTACCACTTACAGCATGGGTTCTCGCTTCCTACCTACTCCCACCCGATCAGCAGCAGGAGGTCAATAGGGTCAACAATAGAAACATTAAACGCTTTTCGTATTTGATACGAGAGGATGGCAGGGCGGTACAACAAACTTTTACCTGTTGTATATTAACGAGGCGTCACGTTTCTTTATGGTTCTTAGGTAGA
>8ba0d863-784f-4f47-9c94-bba1ce3bb85e_Basecall_2D_000_2d Marta_PC_default_sample_id_1040_1_ch201_file501_strand_twodirections FAST5/downloads/pass/Marta_PC_default_sample_id_1040_1_ch201_file501_strand.fast5
ATGGTTTATCCTGTGAATCGCCGAACAGAGTGCGAACCCTTTACTTATCATTTGCAACTTGAAGGGAGATGGTAGGAATCCCAAGGTATTCTCATTCACCTGAGTTAGTACAACGAGGAACTCTTTAGGAGATGACCAAATCTAATGTTGTTGTTAAAGCGATGCTTTCGTTATAATTTTCTTTATAGTTATACCATCAGTAGCAATCGGTTGGGAAGTAACCTTGCCCTACAGTTAAGCTTACCCCAGACCCAGACCTTCCTAATGGCTAACACCGCTTCGTACTTCTTCCACCTCGTCCTTACTACTAGCTCCCTCACAATAATAGAAAGCAGGCTCGAATAATGAATGTTTGAGCCTACTAGCATGGTAAGCGCGATGCCGGAGGCCTCAGTTACCACTACTTTCCATTACATTTAGCTGGTATCATAGATTTTAGGGGCAAGTCCAATTTATTACCACATCAGCATGAACCCCCTGCTATATCCAACTACGAACTCCCATTGTTGTTGATGAGTACTACCGTACGCAGATTCTATTCCTCATCATTCCCCAGTACTAAGCAAGGAATTAGAGCTATTAACAGACCCGAACATTAATACCACTTTCTTTGATCCAGCAGGAGGGGAGATGCGTGGGTAATAAACATCTTTTTGATTTTTACCAGGCAGAGGCATGTCCGTCC
>c5bec979-be20-4ef7-882a-dbb258880264_Basecall_2D_000_2d Marta_PC_default_sample_id_1040_1_ch330_file20_strand_twodirections FAST5/downloads/pass/Marta_PC_default_sample_id_1040_1_ch330_file20_strand.fast5
GTTCTTTTCTTATGGGTCCCCGTAATTCCGGTAATAAAAATCAAAGGGTTTGGTCGAATCAATCTCCCCCTCCTGCTCATCAAAGAAGTAGTTAATTTTCAGCGTCTTGTTAAGTATGATTCCCGTAGTACTGAGGCGATAGGCATATAGAAACTACCCTTGATCGGTGAACGGATCAAACACAAACAATGGAGTCCACCTGATGACCCGGCACAGTCGTATAAGCTGGTAGGCGTAAATGATCTCCACAGGGTCGGGCTCGCACTAAATGATGAAAGGTCGTCAATGAGGCCTCCTGCCGGTACCAGGCGCGTGCTTATAAAACCAGCGCTCTCGTTTTCGCTCCCTGGTGCCATGGGATCTATGCACCTGTACAGAGAAATAAATAGGCGAAGAAAGTACGCCCGAGGAGGTGCACGCATCGGTACCGTGTTGCTCACGCTACGTGGAAGCACCATCTCCAACAATTCGGATTAGAGCATGCGTCGCACCTAAGTCAAATAGTGTGAATAACACGCGATCTATGCATACACACAATAGTCAGGCCTACCTCCCTAAACCGTCTGCTCGCGCGTCAGTTGGCCAAGGCTATCCAGGCACTGACTTAGGCGTCACTATCCACCTGCGTCAGCCAATAATACGCCGCTAAGGGTTCCATAAGATATGGTTATAT
>014d5bc9-86d5-48b5-b43a-917d1c528ea5_Basecall_2D_000_2d Marta_PC_default_sample_id_1040_1_ch57_file285_strand_twodirections FAST5/downloads/pass/Marta_PC_default_sample_id_1040_1_ch57_file285_strand.fast5
GGACGATGCTCAGCTTGACTAAATCAAGATTACGCGAGTGGATATTTGTAGATCGTGCCGGAGGTGTAAGAAAACTCTAAGGAGAATGGATGCTGGTCGTGATTGCATCGGGGTCAACCAGGATCCTTCGGGAGCTCCCAAGATTTACAATAGGTTTTGTTACTTGGAGCCCCGTAGTGCCTTTAACTCGTCGTTCTCTAGTAATACCAGTCAATGATGTACTCCTTCAGGAATGACATCTTGTCTAATTAATGATGCAACGCGATATAGCTTTCTACGTAACATACCATATAAGACTTCTGATCCACTGCTTTTCTCGCCCGCTACTATTGCTCTTCCATAGGTACACGAGGCGAAGCAGGCACAGATGAAGGCTGGTCCAGCGAGTGGCAGGTGACCCCCATGCCGGAGGCCTCAGTCATAACTATAGCCACTACATCGGGTTCTAGCGTCGCACCTCTGTAATGATTTAGAGGATCACTATTTATTACCTATGATCATAAACCCCGCTATCACAGATACGCCCGGCGGTATTTCTTACATCCGTATCAGCCGGTACAGCGTGGCTTCTATTCCGCAGTACTAGCAGGGGGATTATAGAGTAATGACTAAAGGCAAACAATACTACCTTCTCTTTGATCATGGCAGGAGGTGGAGACCCAATTCTATGAACAAAGTCTTTGGATGTTGTACTTACTAAAGCATTTGGGTA
>7b4e19c2-0ab8-431e-82b2-d4996fcfec24_Basecall_2D_000_2d Marta_PC_default_sample_id_1040_1_ch67_file505_strand_twodirections FAST5/downloads/pass/Marta_PC_default_sample_id_1040_1_ch67_file505_strand.fast5
GGACGCTTTACTTATTATTCAGAATAAAATCAGCAAGAGATAAGGAGTGCCAAAATGTCCATTGCCTACCTGATTAGTGAGCAGGAACGTCAGGAGGACTCGTCAGGTTGCTGAGCACCTTGGTCGGTACGTTATTAATTCTACATGCTAGATCCATAGCTTGCTATTGGGGAGTAATACTGTGTCGGGATTGTACGGCGGGCCCGGAGCTCCAGATAGTCGTTCCCACGTTAACAACACCTCGACGCCTTCTACTCTTTCTTCGGTCGTTGATGGCCCCTCCTCACATGAAAGCAGCGGATGACCATAGAATCGATTCGCCACTAGGCCACCATAATGGGGCCAGCAGATCCAGGCACAGTTACGACTACTTTCTCACCATTAGCTATCTTGCATTTTAGGGCAGATGCACTTTATTACACCTTATCAATATAAACCCCGCTATATCCCAGACCACAGGACTCCATTATGTTCTTGATGGATCTTGGCTCATTACTTAACCCGAGTCTCGGTTATACTAGGATCAGGACGAGGAGTTATAGATAGTAACATGAATGACAGCAGGGTTCTTCTGCTCCAGCAGGAGGTGGCCCGTAACTCGAATTCACTGGCTCATCTTTGTATTGTTGATCAAAGATCATTGAGTAGT
>7ec30298-5607-4c11-abfd-34b2c42b4e2e_Basecall_2D_000_2d Marta_PC_default_sample_id_1040_1_ch28_file362_strand_twodirections FAST5/downloads/pass/Marta_PC_default_sample_id_1040_1_ch28_file362_strand.fast5
TCTTCCTGTTGGTGCATACTCCGGTGATCAAATCAGTACACGATGATGCAGAATTCCTTATCTATTATTTGGAACTTAGCAAGAAAGTGCGCTAGGGGAACTTCGGCATGACTTCTGCTTCGGAAGCAGGGCGCGGGTCGACCCAGGAACCTTTCTTGTGGCAGGTACAGAATCTATAATCGTTGTTGTCACGCCCGGGAGACTGCTTTCCGTCAATAGGTTCTGTTATGTACCACCAAGCTACTGGCGTAACGTGACACCTTTAGGATACTGATGTGCCATTTGCTTCCCATGATCAGAAACACAAAGATAGCCCTTCGATACTCTCGTAGCTTCTGCTTCTAAGAGTCGTCGCCCCTATTGCAATATAAATGAAGGCGGCAGCCGGAGAAACAATGTTCTCTACTTACCGCGCGTCAGCATAGTACTCGCGAAACCCAGAGGAAGCACCGTCTCGCCACTACTTTAGCTAGAGCCGATTCTGGTGTACCTCTGTCAAGATTTTGACAGGGAGTCAGATGTTGATCATAAAAGTGCGGGTATCCACATACTAAACTCCCAGATGGCTATCCCGACCCACCACGACTCAAGTTTTGGTTCTACTGGTATCATCTCCTAGGTTATTAGCAGCATGGGATTCTAGCCGGCTGGGTTGAAGAATGAAACAGCAGAGAGGAGTCTCTACTCGCTTAACGCCCGGGGGGATCCACTGCGCTAACCACAGTTTCTTTGTACTCTTGAGGGCAGAAGGAGGAATTTGGAGTCTAGCT
>975fdc65-12c9-4636-a9eb-6159ad1185d6_Basecall_2D_000_2d Marta_PC_default_sample_id_1040_1_ch183_file289_strand_twodirections FAST5/downloads/pass/Marta_PC_default_sample_id_1040_1_ch183_file289_strand.fast5
GGAACTTTGCTGCTGGTTACCAGATGCTCTACAAATACGCCATATATTGGCATGAGTTGCTTATTAACTTTAGAAGTATTATAGACGCGCAGCCTGAGGAAATTCAAGGGACTATGTCTAGTCAACGAAGCGTGGATGAGGAAATATTCAAGGAACCTCCAAATGAGCGTGTTGTTAAAGGCTGCTTTCGTTATAATTTTCTTTACGTATACCGATCATAATTGTGGCTTGGAAACTGACTTGTCCGGTAGTAATCCATCCGATAGCTTTCCCACGTATAACAACATAAGCTTCGATTCTCTTATTTTCTCGGTTAGTTTACTTAGCCCCTCCTCACAACAAACGAAAGCAGGGTATCACAGGGATGAACTGTTACCCTCCACTAGCACCATAATGGCCCATGCCGGAGGAGCCTCGAGTTGACATACGCTTTCAGTCATTTAGCGCGTATCATAACCTGTCGGCAATTAATTTTATTACCACCAGGCTTAATAAAACCGGGCCTATATCCCAAACACTAAACTCCATTGTTGTTGGATCACGTTAAGGCATCACAGTCATACCCTGACCCTCCCATCCACGCCTCAGGAGCTTACGGCCTATATCCACAGACCGAACATTAATACCACTGTTATTCTTAAGCTGAGGAGGGAGATCTGCGAGATTCGGACCAAATATTTCTTTGGTCAGGCATTGTCGGTTCTTTACTGTTGGTCGAC
>70b7d36b-3c4d-4fc5-8547-283aa961d64d_Basecall_2D_000_2d Marta_PC_default_sample_id_1040_1_ch375_file11_strand_twodirections FAST5/downloads/pass/Marta_PC_default_sample_id_1040_1_ch375_file11_strand.fast5
AATGCTCGCTATTGCTGGTCAACAAATCATAAATATTGTGAACCCTTTACTTATTATTTGGCAATCGCTGAGCAAAAGGGATAGTAGGAACTGCCTAAGTGATTCTCATTCAAGCTGAGTCGTGGTAGGTCAACGAGGAACTCTTTTAGGAGGTACCAGATCTACACTAGTTGTTGTTAAACCCCATGCTTCGTTATAAGTTCTTCTATAGTTGAGACCAATCATAATTGGCGGCTTCGGAATGACTTTTGGCCCCGTCAATAGATTCGAACGCGGATATAGCTTCCCAATGACAACATACAGCTTCTGACTTCTTCCATTCTTTTCTCCATTATAGCCGCTCCTCACAATAATAGAAGCAGAGGCTGGCACAGGATGAATGTGTTTTCACTAGCCGGAGCAGATAATGTAGCCAGCATGGCGGAGCCTCCAGTTAGATACTGAGATTCTCATAGTCATGCCTGGTGGCTTACAATTTTAGGCATTAATTTTCTTACCACCAACATTAAATAAAAACCCGTGCTATATCCCGAATACTAAACTCATTGATTTGTTTGATGTACCATCTCGCATTACAGCATACTTCGCCTCCCTATCACTCGCAGTATACTAGAGCACAGGAAGTCCACTATACACTTATTAACGGAACGAACTAAGTTACGACCCTTCTTTGATCCAGCAGGAGGAATGAGATCCAATTCTGGATAAAGCTCTTTGATTTTGTGTATGCACATAAGGAT
>6ad1e73f-b311-4253-827b-4d935f676e55_Basecall_2D_000_2d Marta_PC_default_sample_id_1040_1_ch141_file556_strand_twodirections FAST5/downloads/pass/Marta_PC_default_sample_id_1040_1_ch141_file556_strand.fast5
TGACTTCTTACCAATGCTGGTCAAAGGCCGTAAAGATATGCGAACCCTTTACTTATTATTTGAAATTACACAGGGATAGTAGAGGAATGCCCCAATATGCGCCGCGTAAGCTGAGTTAGGTTAATAGGAACTCTTTAGGAAAGTAACAATGGCTAATGTTGTTGTTAGGACCCATGCTTTCGTTATAGATTTTCTTTAGCGTTATACCAATCATAAGGTCGCGGCTTTGGAATGACTTGTGCCTTTAATAATTGGGATGCGGATATAGCTATTCCCACGTATAAACAATAAGTTTTCTGATTCGCCTTCTTTCCACCTCGCCCTCCATGAAGCGAGAACGAAGGCTGTTAGCCCTCCCCACTAGAAGCATCTACCCGGCAGGATGAATGCCTACCTATTTCCATTGGACGATTGCTCTTATCGGCAGTATTTGCCAGGACAGAATCCTTTATTACCCCCCTCCAATACTAGTACCCTTAGGTATCCCAAGCTCCCAACTAAGTTTGTTTGACCCCATCTAGATTACATAGAATCTGCTATATTCTAAATACTAACTCGATCAGCAGGGATTATCACCTTAACTCAAAGCAGCCTTAATATGCGGTTCCTGTTGTTCCCAGAGCGCGGAAGGGAAATCCAGGAGGGTTAAATAACGAAAGCAGATATTTTATTCTTTTGATCTACCTAAGGAGGGGTTGATTCTGTACCAACATTTCTTTGATTTTTGGTTAAAGGACTTGA
>1d9c69c3-3875-4a33-9b12-620a60a77fa0_Basecall_2D_000_2d Marta_PC_default_sample_id_1040_1_ch205_file10_strand_twodirections FAST5/downloads/pass/Marta_PC_default_sample_id_1040_1_ch205_file10_strand.fast5
AGTCTCCTTATCCTGGACTTGCTTAGTGCCAAAATGAACCACGGCTTTGGTCCAGAAATCGTGAATCTCCCCCTCCTCGCTCCATACGGTACAAAGAAGGTGACTTAAGCCGTGCCGTGGTTAGACCTATGGACTCTCGTGCCCTGCTCTAATGGGAGTGATAGGAGTAGGATGCTTAGTCAATTCAATGGATCAACAACATCGGAGTTAGCCCTGATGCATACCCCGCCGGCGGTTAGGTGCTTAACCTGACCCTTAAGTGGACGATTGCCCCTAAATTATAATAGGACCAGAGACGATCATCCAGGAAATATAGTTATAATGGTCTTCGTGCCCGGTAGTCAGTAGAGGTTACCTGCTAGTAGGACACGTCAGCCTGTGCAGCCCCCTGCTTTGATAGTCTGAGGAGGCTAGTAATAAAACCGAAGGATACGAAGAAGGTCGAAGTGGTTGTGTTATACGTGGGAAGCTATATCTGGAGCTCCAATTATATTAAAGCACAAGTTGCACGTGCGGCCAGTAACTCGTGATGGTAACTATAAAGAATGTATAACGAAGCGACTCGTGTAGCACAACATTATAGATTGTATTACTCCCTAAACCCATTCCTCGTTGACCCAACTCAGGTCGAATGAGAAGGTGGGCAGTTTCTACTACTCCTGGCTTACAGTTCCAGAATAATAAGTAAAGGGTTCGCATATTTATGATTGTTGACCGTCTTTTAATAGTTCTGGG
>7e6d5d64-be32-404d-b9e1-031229d73ed5_Basecall_2D_000_2d Marta_PC_default_sample_id_1040_1_ch162_file396_strand_twodirections FAST5/downloads/pass/Marta_PC_default_sample_id_1040_1_ch162_file396_strand.fast5
GGTCTTCTCTCTGTAATGATATGCTCTTAACAAATCAGAGTAATGCAACCACCGAAGCGTCGTCTTATTGTTGAGTCGGGAACTTGCTACAGCACCAGGGATAGGTATAGGAATTCGGTCTAATATTCTTAACATTCGCATAGGCTGAACTAGTAACCAGGATTCTGAGTATTTTAAGGAGAATGGAGATCAGGCGTGTGCTCTACAGCCCCGGGCTTTCGTTATAATTTTCTTTACAGGTAATACCAGATTATATCGTGACCCTTCGGAAATAATGGTTCTTGCCTTTAATGATTGGAGCTCCAGGTGCTTTCGCAGTACAACGATAACATAATAATTCTGACTTCTAAAGTCCTCGTCCTCTACGGCCGCCCTCCTTCCAAGTACGCGACGAAGGAGAAGGCACAGGATGAAAAATGTTATTATCCCCCCATTAGCATAGTAATCCGCGTTGCAGGAGGCCCCTAAGTTGACTACGCTATTCTCACTACATTTAGCTGGTGTATCTTCAATTTTAGGGGCATCGACCTTTGCTTACCACTATTATTTAAATAAATGCCGAGAGCGCTATCCCATACCCCAAACTCCAGCTTATTCGTCTTTGATCAGGCGTGGGGTTAAGGGAGTCCTGTCAGTTTAACTCCCAGTACCCCGCAGCAGGAAGTGAGAGGGATAGTCAGACATACGGAACATCATTAATACTATACTTTCTTCTTAGAGCAGCAGAAGGAGGAAATCAATTCGTAGTGACACAGGCTCTTTTCCCATTTTTATATTGGCCCCAGAGCGCGTTGTCGC
>f67fa1c2-ba12-483c-b491-00e6d99b6ce4_Basecall_2D_000_2d Marta_PC_default_sample_id_1040_1_ch118_file159_strand_twodirections FAST5/downloads/pass/Marta_PC_default_sample_id_1040_1_ch118_file159_strand.fast5
TGAACATTAGCGCGGGCCCCCCTCTTACCATGCTGTTAACAAATGATGATTGCATATCGCGAGAATCTATGGAGGAGTGCTAGAATTTTGTTGGCCACGTCACGCCTACTATATCGCACTTCGATCCGGAGGCGATAACGTTTAGGAAATGCGGCGACCAAATCTAATGTTGTTGTTAAAGCCCCGGGCCTTCGTTAACCTTTTCTTTATAGTTACCAATGATTACTGGCATTGTCGGGAATGACTTGTCGGTCGACGCTGCGATAGAGATAGCCCTTCCAATGTAACAACATAGCATTCTGATTCTTCCCGCGCTTGCGGTTTAGTCGACGGCCTCACCCCTCTAATAGAAGCAGGCACAGGAAGAAGCTCTTCTACACTAGCAGGGGATACCCTATCGGCCGGAGGTGCGGCATAACATACGAGTCGCCGACGGCTTTTAGCGTATCAGTTACTATGGTGGATTTTAAGGCGTACATTTGCGATACACACCATGAACGACTAAAACCCTGGGGTCGCGGATATTAAACCTCCATGTTGTCCAGTGGATACCACTAATCAGCATGACTTCTACTCCATGACCCTCCCAGTATCGCGCATAAGGGAATCGGGGTTACCCATGCAATAACGACAAGTCATACTCGGTCACGTTACTGCGAGAGGGCGGAGAATCAGATTCTACACTGGGGTAAATATGTCATTTTCTTGAGTAGGAGTTTTAACATTTACGTTGGCTTTTATCC
>c24c848d-fa47-4802-a676-4151f69bbc93_Basecall_2D_000_2d Marta_PC_default_sample_id_1040_1_ch105_file344_strand_twodirections FAST5/downloads/pass/Marta_PC_default_sample_id_1040_1_ch105_file344_strand.fast5
CCCTGGTGTGTCGTGCTGATATTAGGTGCCCGTAAATCATAAAGATGCAACGTCTCCGTAGTACTTGCATCCCGGAGACGGTACTCACAGGGAGATCTAAAATTGCATGCCTTCCACTCAGCCTTAGTGAGCGCGAGGAATGTTTGACGGCGGGTACTTACGACTTATAATTTGTTGTTAGGCCAAATCGCCCTATTTCGTTCCCGCTACTGTTGTTATAGGTTATACTAATCAATGACTCATTAACGCATCTTGTCCCTTTGTAATGAACCTCGGAGCTCCCAGATAGCCTTTCAATCTACCAACAAACTCACGCCTGGTCGTAACTTCTTCCTTCCTGTTCTCCTGCCTCAGCCGCGCCTCCTGAAGCCATAGGTGAAGCACGCATGAACGTTTGACTGAGCTCGCCACTACCGGAGACTGCGCCATGCAGGGATCCTGGTTATCACGACTATTTTTCCATGGATTGCTCGCTCGGGTCTGGACTCGTGTCTCACGAACTTAGATGTTGATCCACTAAGGTGACCGCCTGTAGGTACATCCCCTAATCGACTATCTCCATCACCCGCTCGTTGGTTCAGTATGACTAATGAATAGATACTTTCATCCTCCTATCACTATCTCCCCCGTATACGGCACTCAAGGAATTACTATATCTACTTAACAGACCAAACGAATCGACCACCACTTTCTTTGTGATCCCACCTCAGGGGAGGGGATGCCAATTCTCAACGACATCTTTGTACTTTGATCCAGAGTTTATAAAGCCTGTCAAGTAAAAATCAAAAAAGATATTTTTATTTGAGAGGAAGTCCGGCATCCCCTGCGGCGGGAAGTGTAATTAAAATGGTTCGAATTTATATTCGGCTCATACGTTAATGCGGGCGCTTATAGATGCGGGCCGATAGGGAGAGTGACGGGAGATATCCTATGCGTAATTAGGTCACTATGATACGACACCAACAAACCCGTGAGTGGGTCGGAGTCTACAAGCGGCGGTTTATATTAATGATGTAGGTAATAAAAGGATCGCGTGGGACAAGTTGTAATGATACACCCGAGCACCAAATGTAATGAGAGAAAGCGTCGTCAATGAGTAGCCCTGCATGGCGTGATACCTGAGGTGGAGAATAAAATAGCGAGTTCGTAAGTGCGGCCCGTGCGTCTAGGTTAGAGGGAGGAGGCTCGCTCAATAGAAAGAAATGAAGGAAGTCCAAGAATAAATGTAGTTGTTTACATTGTAGGGAGGACAACGTATGGAGATGAGATCATATTAACAGCGAAGATTACCATTCCACAATGCTACAGTCGTCATGGCCTCATAACTATAAAGAAATCTAGAGGCACGAAAGTACGCGGTTGAACAACAGCGTCTTACGAGAGTTTATGCGAATACTCCCTAAGAAGTTCACGGTCGATAGCATGGAAACGAGAAGGTGGGGGCATTCATAGGTCTCCACATGCACATTTACATACATAACCGGCTCATCGCCACAGTCGAGGTGGATGGTCGTACGATTATTCCGGAGCT
>fb98f1fb-2fbe-400a-bfaa-5e4d474f4178_Basecall_2D_000_2d Marta_PC_default_sample_id_1040_1_ch426_file533_strand_twodirections FAST5/downloads/pass/Marta_PC_default_sample_id_1040_1_ch426_file533_strand.fast5
GTTTCCGTCTGCTCTATTGTAATGCGGGGACAATCGATGAGAAGATATTGAAGCCTATTGGTATTATGCGGACTTACTAAGGATAGTAGAAACCCTAAGTGAGTCTCTCATTGCAGCTATGAGTCAAATGAGGAAACTCTTTAGGAGATACAGAACCTACGGGTTGTTGTTAAGGCCCATGCTTTCTTTATAATTCGTCGAGGTCACCAATGATATGTACACAAGGGCTTTGGAAACTGACTGTGCATACGGGCCTGCCCATACAGACTACCCTTCCACGATGAAACAAAGGTTAACTCGATCCTTCCATGCTTTTCTACCTACTATCCGCCCTCCCGCACCTGAACAGCAGCGAGGCTGAAGAGTAGGACGAATTCAGGCCGCCGCGCATAACTGGCCCCCATGCAGGAGGCGCCCAGTTACCGCTAACGGTTTTCTCAGATGTAGCGTCTAATAAATCTCTGGCTCCGTGCCACAGATGAATCCCTACCTTGTTATCCGCATAGGTCAGGACGATACCTAATCATACTTCCATCTCCCCCTCCCGTTGTCATCCTATCAGCGCATCCACGAACCTATTGATAGATGACATGAATGAAAATACTAAGGAATGCCCTGATCTCTATAGGGACGGCGAGAACCTTAAACTCAAGGAATTCTTTGATCTGAAT
>ab4fa529-eff6-4c3e-880e-75f5cea2ccd8_Basecall_2D_000_2d Marta_PC_default_sample_id_1040_1_ch411_file342_strand_twodirections FAST5/downloads/pass/Marta_PC_default_sample_id_1040_1_ch411_file342_strand.fast5
AGGTACTTGCTCAGTGAGCAAATACGGAGGTGCAAAGATGATTGATACTTATTTGAGAATTCGGGGAGACTGGGGATCGCATGGTCGGTTAGACGGCGTACGTAATAGGAATCCTTTCGAGGAGATACCATCACACCTAATGTTGTTGTTAAAACCCCGTATAGTTCAGTGCCCATTCTTTATAGTTGATAGGATCAGATTGGCGGTTGGGAAACTGACTTGTGCTAGTCAAGCGCGTACCGAGCCTAGATATAGCGTCCTCCACGTATAGTACGACCGCTTCTTATAACTTCTTCCATTCTTCTGCTACCTACTAGCCTCCCAACTGAAGCAGTCTGGCAGGGGCATGAACTGTTGCTCGCCCACTAGCATAGGTAACCCCCAGCTGCAGAGGAGCGCGTCCTAGACCGTTACGCCTGCGGCGCCGTGATATGTATCGACCCTTTAGGCATGGGCATTCTTACCCATACAGATGATAAGGACTCGCCATGCTATATCCCAATATACTAAACTCATGTTTGTTGCATGAACAGGATCAGAGCAAATATTCTACTCCTATCATCTCCAGTATCGGGAGCAGGAATTGTAGATAGATCAGCAAGGCAACGAAACATCACCACTTTCTTGATGCCGCAAGGAGGGGGGAGATCCAATTCTGGACCAAAGCTTTGATTTTTATCCTCAGGCAGTTGACTATTCTGTTTGT
>12d05d0e-60cd-4ac2-8029-bd1718cf2a18_Basecall_2D_000_2d Marta_PC_default_sample_id_1040_1_ch94_file603_strand_twodirections FAST5/downloads/pass/Marta_PC_default_sample_id_1040_1_ch94_file603_strand.fast5
GACTTCTGACTTGCTCCCAATTCAGATCCACCAAAATCAGAAAGATGTTGATACCCAATGCTGCCTATCTCCTGATCGCAGAATAGGTATTAATGTTTCGGTCTGTTAGGTGGCTCTGGTAATTCCTGCGTAGAATGGAGGTGACAGGAGTAAAGGACTGCTGTAGATGCATCTATAATGATGCACAATAAGTGGGAGTTGATATTGGCTACTAAGGAGGTTGGCTTAATAATAGTGGTAACAAGTTAATTGCCTAAGATGCAGCCACAGAGCTAAATGCCACGAGAAAAACTGCTTGGACTCTCCAGCGGCTCCATATACCGGATCGGTGCTAATGGCGAGGACCAGTCGCTCCTGTGCCTGCTCCTGCTTCTACCTGGAAGGCGCTGGGTAGGTGTAGAAGAAAGGTGGTATACGAACCCCCATCCATCTGTTAACGTGGAAGGCGTACTCCTTCCGAATGATCAAGAAGGCCGTCGATTTCCAAAGCCAGCATTGGCTCGGGATACCCACAGAAAATCCAACGAAAGCATACTGCGTAGCATAACAACATTAGGATGGTATTACTCCAAGAGAGTTCCTGGTTATTATCAATGAGTATTCAAGCATGACTAGGATACTGCCCCAGTGCGCTATACCTCGTAACAAGTCTCAATAATAAGCCACTAGATGTTAAGATATGGTTATCT
>78b5210a-0ce0-41d0-894f-4817b6b47f9a_Basecall_2D_000_2d Marta_PC_default_sample_id_1040_1_ch395_file215_strand_twodirections FAST5/downloads/pass/Marta_PC_default_sample_id_1040_1_ch395_file215_strand.fast5
GAATGCTCTTCTGGTCAGTATCTAACTTCCGGGTAGAAATCAAGAGCGTGATTAGAAACTTAGCATCCCCCCTCCTGCTGAGTCAGGAAGTGCTGGTATGCTGTTACGTGGTTCCTCTGGTACTCTTCTCTATAGTTAGTCAGTATGAATGACTCTGGCATCTACAGTGCATTAAACGTAAATACTGGGTCGGCGCTCGGGCATTAGTGTGGGCTGAGGCGTCATGAGCTCTGTATCAATAAATGCATTGCCCCTAAATCACTGGACCACCAGGGACCCTAATCGGAAACAGTGGTCGGCGGCTACATGCGCTCTCACCCTAAGTTATAGTGCGCGGGCGAGCGTGATTCGCTCCTCGTGCCTACCCTGCTTCTATCCGGGAGAGGCGCAGTAACAATAGAAAGAAGTAAGGATCGGCGTATCGTGTTGTGACCGGGCAGCACTGGCTCTCGAGCTCCCGCTTGGGCAGGGAATCAGAGTTTCCGACCGCCGATTATGATGGTATAACCTAAACACGCGAGATTAACGAGAAAAGCAATCGTTGGCACAACAACATTATAGATTTGGTGCTCGCGCATTTAACATTATCTCTCGCTACCTTAAGCTTATGAACCGGAGAATACTGCGGGAGTTCTAGGTGAGTATAGCCGTCGTGGCCCACATGATAAAGATACCACCACGATTGCATCTGTTAGCTACGTCT
>3a7de8f9-5f51-4737-912c-5b42cb1ef214_Basecall_2D_000_2d Marta_PC_default_sample_id_1040_1_ch91_file57_strand_twodirections FAST5/downloads/pass/Marta_PC_default_sample_id_1040_1_ch91_file57_strand.fast5
AAACATCTCTTACCCTGGGGGGTGGAGAACGCACTTACAGACGGTTACGACACCTGAATCTAGGTCTTATCGGAGGAGGAACTTATTTTAAGGAGGGTGAAGTAGTAAATGTTGTGCACCCCATGCGGTTTCGGTCTGACGCTAATATAGATTTCTGTTGTCAAGTCAATACCCGTAAGGGTCCAGCTATTCGTTCATGCGTATAATGTTCTACGTCAGAGATAATTAGGACGAGCGGCGGCAGCATCGCCGCCATTTTCTTCCCAATTACCAAGTACAGCACGGTTGCTCTGATTCTTCCACCACCTCTTCTTCATTACGACGGCCCTCCAGGTAAATACGAAGCAGCACAGGTGAAGAATGAACTGTTTTACCCTCCAAGGGACGCTAACTTAGGCGCTGCAGGAGCGCCTCGCGATTAGGACCAAGGTTTTCACATTACACATTGTCAGCTGGTGGACTCATACTGTCGGCACGAATGTCCAATATTTATTACACACCAACATGCGCCTCCGTAGAGATCATGGCAGCTCCCACATGGCGGCTTTGTTTGATGCTATCGCACTCTTACAGCAATACTCTGTTCCTACCCACTCCTGGAGTATCGCATGAAGAGGAGTAAGGCTAACACTTAACGGGAATCGATAAGGTTTCTTTGATGCGGAGGGAATCCCGGCGATTCAACAGCCAATCGTGCTTGTTATTTCTGAAGGGATTGCTTGA
>e69a055f-ce8a-4f0a-b5b3-320acce15e55_Basecall_2D_000_2d Marta_PC_default_sample_id_1040_1_ch404_file260_strand_twodirections FAST5/downloads/pass/Marta_PC_default_sample_id_1040_1_ch404_file260_strand.fast5
AGACACTCTCTTCGGGTCACCTCCCAAATACGGAGCTTGTGGAATGGCGTTGCCTTATTATTTGGGATCGGGGACCTACGGCGGAACTGCCCCGATTATTCGGCTTCCAACCCTCGACCGTAGTCAACCAGGAACTCTCTTGTTAGGAAAGGCTGACCACCGCGTAATGTGTTGTTACAGCCCATGCTTCGTTAGCAGTCTCTTACTAGTTATACCAACCGGTACCGGGGTCCCGTGGAAACTGAACCTTGTCCCTTTAATAATCCGGGAGCCGATTTTATCTCCACATTAACATACAATAAGCTTCTGGCTTTGACTTCCATAGCCTTCTTGTTTTAAGTAGCCCCTCAGCGGAAGCATGGCAGATGGGCAGAGGCCGAATGCTGGTTCGCCTAGCACTAGCAGCGCTCATCTCCGCGATGAGAGGCAGAGATCGGGGCCTTTTCTCATTTACCCTTGTCTCTAATGGCTCCCGGGCGTTTACGCGATTAATTTTGATCACTAAGTTAGATACGATAGAACTCACTGGTACCCGATACCCAAAGCCGGTGTTGTTACAGGCCCGGTGAGCAAGCAGAGTGGGTATTCTATATCAGCCACGCTCCACGAATAGCAGGGAGGTCATACAGTAGCCGACCGAACGACAGTAAGTATAGAGTTCTTCTTACTCGAGAGCAGAGGGAGGAACAGGATTCTGATAAATTTTGATGTTGGTCAGGCAGGACTTCGGTCTGGTTT
>bcf53220-e260-4502-92c0-e89b3aa1015d_Basecall_2D_000_2d Marta_PC_default_sample_id_1040_1_ch285_file38_strand_twodirections FAST5/downloads/pass/Marta_PC_default_sample_id_1040_1_ch285_file38_strand.fast5
AGTTCTTTATGAGTATTCGTACCGGGCTAACACCTTGAATCGTCGCTTATTATTTGAATATCCACCCGGAGATATAGAATCTTACCCGGATCCGCTTCAAGCTGAGTCAGTAGGGCAGGAACTCTTTAGGAGAACTACCCCAACCTATAATGTTGTCCGACTAAATCGTTGCTTTGCTAGATTTTCGTAGGGTGTTATACAATGCTAATTGGCGGCTTTGAAGGAATGACTTGTCGGTGCTACGATCAGCATCCAGATAGCTGTTCCCCACGTATAAACAACAGCGCTTCTGACTTCTTCCACCTTCTCTCGTTGTTACTTATCTCTATAATATAGATACGCAGCGGATGAGGGGCAAGGTGAACTGTTTTCTACTAGCACCAATAGTACACCCATCCGAGAGAGATAAGCGTACGCTCTCACGTCACCCCTTACGGTCGTATCAGCATCAATTTTACAATTAAGATTTATCCACCATCAGTGATATAAAACCCCCTGCGCTATATCCGCAGGCCGCTCATTGTTGTTTGGTGGATATCTAGAGTGCAGCAGTCTGACGTCACCCTCTTACTCCCGACCTCCTACCAGCGGAATTACTATACGAGAGGTTAACAGAGTAACGAAACATGCAATACATTTTCTTTATTAAGCGACGAAGAGGAGATCAGGATCCTCAACAATGGTTTACTTTGGTGTATAGCCGACCAGTCAAGCTTTG
>3f66e2a1-13b8-4576-91a9-3831c378a9d9_Basecall_2D_000_2d Marta_PC_default_sample_id_1040_1_ch88_file4_strand_twodirections FAST5/downloads/pass/Marta_PC_default_sample_id_1040_1_ch88_file4_strand.fast5
CTCTTCCAAACGGTCTTGTATACTGATGAAAATAGAACGAAATGTCTGCGATGACACTATCTAATGACTGAGAATATCCTATCGTTCGTGCAAATTTTCACTATCTATTATAGGAATCGCCTCAGCTTCTCCATCGGGTCTCACTGGTACAAACATTAAATCGGGGGAGTAGAACAGTTGACCTGATCTGGCGCCCTGAGAGATAGATGCTCCTACGGTATCGCTGCTGATATCCCCGCCCAAAATCGCACCCCGCAGGGATCCAGAGGAGTAGTTTATTGGGTAAGCATATCACTCGGATTGCGATACTCCTCTAGTCGATGGCTGGTAGCACTACCATTACTGACACTATTTAAGATCCCGTCCTGTGATGATGGAGACTCATACCTCATGAGTAGAAGAAGGTCTCCGGTTATTTGTTTCTCCGGGTTGGCGGGGTGATAGATCGAGATCATGAGGCCCAAAACCGCGTCCCCCACACCAATCGTATGCTCCCGTAACCCGAAGCGATATTGATGGAGCCATCCGTCTGTCATCTACGAATGTCAGATTTACAAAGACGAATATGATGGCCTCCGGATGACCAGTATCAGCGTGCCACTATCGCTATCACCGCGCTCCGGGTTTAAGGATTCGAAC
>9dc735df-09f6-4179-bbbd-91807959c54f_Basecall_2D_000_2d Marta_PC_default_sample_id_1040_1_ch196_file326_strand_twodirections FAST5/downloads/pass/Marta_PC_default_sample_id_1040_1_ch196_file326_strand.fast5
GTACTTGATTGCGGATAGGTGAGTAGAACCGCTGAGAAGGCTATTTAGGAAAATGCGTAAGGTCACCTCGCGGGCTCGTTAGTCGGGACTGTTGATTATAAAGCATCCTTATCAGTTAAGGAAATAACCTGTGTCCACTGCTCTGCCCGGCAAGCCCTTTTCGAGTAGAGGCCTCCCTATTGGTACTCGTGTAGCACGTCTGTTGAGCTCCTACGCTACAATGCTTGCTCGACCCGCGAGGCATCCTCGCCCGACGAAGGACATAACTTGTCTCTCAACCCCCAGTTTTCTCCAGCGAGCTGACCCTCCCCGGGCAGAAGCTACCGTACACCTATAATCCGTCTCTGAGCGGATTTACACAGCTCGATGATACTTCATTTGTAGCTAAAGAACCTATTATCCTCAAGGGCTTATGCCAAAGGGCTCTGATACACCGAGAGGATACGAGGCTACAGCAAATCCTTCTTCTTAGTGACCATTACAACATCCGGAGGAGGCGGTCGTCACATAGGCGAGCCCGAGGAAGTAAGCTAGTAGGGTAGGCGTCGCACCGGTTGCTGTATGAGGAGGCATGAGAGGACACAATTGAAACACTCATAATATGTCTTATTCGTGACCACGTGTGGTACACAAGAATCGGAGGGGTCAAATTTGATTTGAGCGGGCCGTG
>9cf6c4ce-a2a4-4e6c-90a2-8135b0bf5e41_Basecall_2D_000_2d Marta_PC_default_sample_id_1040_1_ch36_file656_strand_twodirections FAST5/downloads/pass/Marta_PC_default_sample_id_1040_1_ch36_file656_strand.fast5
GGACTGCTTCCTATCCTGCTATGCTAACTCCCGGGCGCTAAATTGGACTACCCATTACGGTGCGCCTTCCTCGTAGCCGGAGACCAAACCACTCAGTTCAGTCTCGTCATAATAGCTGGGATTCCTGTGGGTAGATGAGTAATAGGAGGTAAAGCACCTGATGGCTCAGCATGATTAAGAAATAATGGAGTTACTGATGGAGTCTGGGGAGGCGTCGTAATAGGCAACCACTCAGTGATCTCCCTAAATTGGCAGAAGGCCCAGCGTAATGTAGCGAAAATATAGTGTAATTCAACGCGCACCTGTAGCATACCAGGGTCGAACCCTGATAGAAGTTCATCCTGGTTCCCTGCTTCTGCTGCCCACGTGGAAAGAGGGTAGGGCGGCGGAAGACGTAGGGAGATCAGAAACCGTAGTTGATAGGATCTAGGAAGCTGGGAGGCCTCCAGATGGCTTAAAGAAGATCAGTTCCAGACGCCCAGATGGCACGGGTCATGGTAAGGAACCTACGGAAGCATATGGGGTTGGCTAAAAAGGTCAGCGGAGTCTCTGTACAACAAGAGTATCCTGGTCATAGGGTTGTATACGATGCACGATAAGAAACCAGGGAGCAGTCCCATATGGGGTGCTACAGTGCGACCAATACCAACTAAGTCCAACTTGCTCATTGTTATACACCGTTGGTTAGTA
>7d8e37e9-e088-4c65-97b3-fa55e787badd_Basecall_2D_000_2d Marta_PC_default_sample_id_1040_1_ch52_file515_strand_twodirections FAST5/downloads/pass/Marta_PC_default_sample_id_1040_1_ch52_file515_strand.fast5
GGAACATGTGCCCACCTTAACACGGCACGATGGAACCCTTTAGTATAGGGTTGTTGAAACTTACGAGGAATAGTAGGAATTCGAGGATGCTTCGGCTTCGCAGGTCGAATGGGTGAGAATAATTTTAAGAAATCTCCGTAGACATAAGATCAATAGTCCATAGGCGTCCATTTCGTCCGCCTATTCTTGTCTAGTCATGCTTATAGGTAATCTGGCTTGGAAACATCACACGTTTCTCGTCCATCATCCGCACCCAGATATAGCTTCCCGCCGGCTACGACGCTATTCTGACTTCTACCATTTTTCTCGCCCACCCGCTAGCGTCCTCAGGTGGAAGCAGGAGCAGGCACAGGAACTAACTGTTATGCCGATCTAGCAGCCCTGGTAGGCTGCAGAAGGATCCCCTCAGGCGGTCGTGAAGTCAGATGTGTCTTCAGTGGCGCGCATTAGTGCTCCGCTCCTGCACATCAGTAGGGTGGGGGTAACCTAAATACCCGTGGTTGTTGATGAGTAGCGGTGAAAGAGTTAACTTTCTTAGTATACACTGATAAGAATTCCACAGGGAAGTGAGGCCCGATAGAGGCATGGCTGCCGTAGATAGTTCTGGTTATCTGGAGCAGCAAATAAGAAGATAGAAGATCAAAACTAAACAACATGACCATTTCTTTATGTTTGATTATAGGAGTACCCAGTCAACACACGTTCGTCATGTGTTGGTCGACAGTAAGTC
>a7dc3eb0-9318-4796-902e-56332a0e44b9_Basecall_2D_000_2d Marta_PC_default_sample_id_1040_1_ch458_file503_strand_twodirections FAST5/downloads/pass/Marta_PC_default_sample_id_1040_1_ch458_file503_strand.fast5
[truncated: 94,425,966 more chars]
