# Supplementary material for: On site DNA barcoding by nanopore sequencing
Source: PLoS One. 2017 Oct 4;12(10):e0184741. doi: 10.1371/journal.pone.0184741 (PMC5627904; doi:10.1371/journal.pone.0184741)
Supplement: S2 File — Raw MinION and Sanger reads produced in the study. (GZ) [file pone.0184741.s002.tar.gz › Additional_File_3/Leptopelis_vermiculatus_16S/assembly/raw.reads.unsorted]

>c9265499-7cf4-490c-b48b-7f93289d528c_Basecall_2D_000_2d Marta_PC_default_sample_id_1257_1_ch279_file183_strand_twodirections FAST5/downloads/pass/Marta_PC_default_sample_id_1257_1_ch279_file183_strand.fast5
CAGTCCTTCTTACCTCCCTGATGTCGGGGGTGGGATACCAAATTCTTTATTTGTTTGATTAGTAGGTGACCTTACAGCAGTACTTCCACTTCTCACTTCCAGTTCTTGCAGCTGGTATTAGATTATATTATTAAGAGATCGTAATGATGCAATACACCCGGTCTCTTTCCCTCCCAGAGGTGGAGGCTCCGTTGGTAGATGATCCAAAGTCTGTTGGAGCCGAAATATATATTCTGCTTCTTCCAGCTTTGGACTAATTCACATTGTCACTCGAGTAAAAGAGAACCATTTGGTTATAGGAATAGTCGCACTATAATATCTATTGGTTTCCTCTGCTTTGGTAGTTCGGAGCTGAAGCGCATTTGCGAGTCTCATGCTTGTCATGGAGGCAGATTGAGGTGCAACACCTTACATCGTCCCCCACGAATAAATATCAGTTCACTGGCTAGCGGAATGTATACAATCTCCTGCAATACTATGGGATTAATGTTTAGTTCCATTTACAGTAGGAGCCCTACAGGAATGTATCCGTAACTCATCACGATCGTTGAACTCGCCCGACACCGTAATAGCTAGCCCCCATTCCCACTGTTTTATCTATAGGAGCTGTATTTGCAATTATCGCAGGATTGTTCGTTGATTCCCACTACTCACAGGCTCCACTAAGCTCTACCTGATGACAACTCACCGTGCATGCGATACTTTGTAGGCACAAACATAATTTCTTCCTCAACATTTTCCTTGGGTTTATCAGAGGAATACCTCGACGTTATTCCGAGTTATGCGAGATGCTTACACAACAGTATGAAACAGTCCGGTGCTATTCTGACGCCGAACATTTGCCGTTAATAAGATAGGTCATTTGACAGACAGCTTGGAGTTTAAC
>b0afe0d3-8541-4dbf-8129-371201341690_Basecall_2D_000_2d Marta_PC_default_sample_id_1257_1_ch271_file358_strand_twodirections FAST5/downloads/pass/Marta_PC_default_sample_id_1257_1_ch271_file358_strand.fast5
GGAGCTCTGCCTCTGGTCCTCCGTGCTCATAACATCGCCTCTGCTTACCAAAGCAATCCTCGGCCGTAAGCAGTAGCAAGTCCTGAGCACGATACCCTGAACGCTTCGAGGGCATAATCATTGTTTCTTAAAGTCCACGAGGTAAACTGATGGCATCAAGAAGACTACAATCTTCCCCCTGCTAAATCAATCGAACTGATCCTCTCGTGAAGAAGGGGTATAAATATACGACGGAAGACCCCGGGAGCTTGTCAAATGAACTCAATGCTCTCCTCCCTAATGCTAAAATGCTAGCACCAAGCCGGGTACCTGTCTCGGTCGGGGGTCAAGCGGGGAGATAACATCGCAACCCTACAATGAATGTGATAAATACTAATAAAGAACCACAATTCTTAATCAAATTTGACATAAATTAATGCAAACATGTAATGAGATGAACCAGATTACCCTGGGGATAACCGCAATCCATTGTTGTAAGAGCCCCCACGTAAGATGGGTTCCATACTCCGTTGAGGTCGAGATCAGTATAGGTTGGGGCGGTGTCAGGGGCTACGGTTCGTTTGTTTAACGACATAGAATTAATACCCACCTATTATCTCAACCGTTAAACCATACGTTGGTGTTTATGT
>b9aea421-fb38-4497-8de0-6e5c10640ee4_Basecall_2D_000_2d Marta_PC_default_sample_id_1257_1_ch188_file30_strand_twodirections FAST5/downloads/pass/Marta_PC_default_sample_id_1257_1_ch188_file30_strand.fast5
GCTTCTGTCTGTAATATGCGCTCACCCCAATACCAATTCGTTGGCTGTATGAAGGCTATTTACTACTAACCATTCCGTGCAGTTCTATGCGGAGCTTATCGTTGATGATCGGCAATATCGTAATCTCAACCTCGTGTACCCTGCCGGAGGTGGAGAGCCTATTCTTTATCTCAACATGGATTCGGTTTCTTGGCCATCCAGAAGGTATATATATGCTTATTCTTCCAGGTTTAGGACTAATTTCACATTGTCACTCAGTAAAAAGAACCATTTGGTTATGGAATAGGTCTGAGCTAGTATCCATTGGTTTCCTGGCCCTCTGCTGAGTTCAGCTCATACACATATTTAAGAGTTGGGCCGTATCGTAGATACCCGGGATATTTTACATCTGCAGGTAAGGTTCGGCGTTCCTACAGGAGGCTAACATTGATGCTTCGACTGGCTACCCTACACGGAGGCAATATTAAATGATCTCCTGCAGTCAGCTCAGCACCCATTTATGTTTCCCATTAAGTGGGGAGCTAACAGGAAAATTGTATTATCTAACTCATCACTAGATGAGTTCTACGAAAGCCGCTAGTGGCTCTAGATTCCACTAGTGTTTTATCTATAGTGGTTGGAGAGTCTGATTATCGCAGGATTTGTTCCGATTCTTGGGAAGAGCCAAGGCTCTACCCACTAGCCGCAGGCTCTACCCACTACTCAGATAAGCTCCACCTGAATTCATTTGGGGCAATTATATTTTACGACATACGACCTTCTTCCCTCAACATTTCCTGTATTTGACTACTAGGAAACCGCGCCTTTTTTCCGATAATTAAACCCGATGCTTAGTACACAAGAACGGAAACACAGTCTGTTCTGCCTTAGTCGGTTCATGCCCTCATTTCTCACTACAGCTTCTTATGGGTGGAGAAGCAGTTCTGTTTATATTTGTCAATGACAGCTTGGTT
>1779e3b7-050f-42fb-b521-ce85c58216a5_Basecall_2D_000_2d Marta_PC_default_sample_id_1257_1_ch400_file431_strand_twodirections FAST5/downloads/pass/Marta_PC_default_sample_id_1257_1_ch400_file431_strand.fast5
TGTTTCTTGGTACTGTTAACTACTAAACCTCTTTCTTAATGGTATAATGTCTGGTCGCCTCCAGCTTTAAGCCTTTACAGTTGAATGGATTCCGGCTCCTCAAATCTCTAATACTGTCTAAACTCATGATTGTGTTCTTATGACATCGTGCTAACTTGTAGCAACTGACTACGAAGACTACTGTCCCTCCCTTGCCCTGAACTCACGGTGACTTCTCCTCGTGCACGATAGAACTCCATCTAACAGTGACAGTAAACGTTAACATACGGTACCTGGTCTATGACTGGACGGATCGCCTCCTCCCTGACTCCAACATGGATCGTATACAGTTCGGTTCTAGTACCCCGCCTGGGTGAACTCTTACTAATGAATCTCCTGACATTAACAGCATAAATACTACAGAATCACGGTTCTTGATCCTCTGTTGACTAAAATTGGCACGACTGATTATTAACCTTGAATTTGTTGATACGGATCGACACGAAGTTACCTCTGTCATCACGCGGGGGAGAACTCCCAAGCGAATACGATCCTCGGCAGGGAAGACCTTGGGCAGGCGAAGGGCAGCGGGAGGAGGCAGAAGAGGTCGTATGGCGGGAGTAGGAGGCGAAGCTGAGGAGTGAAGGAGAGCCCGGTGAGCGAACTACGAAGAACGGATAGGATGGAGATGAAGGGATCCTACCCGGAGGAGGCAAACACCATGCAGGATCGAGATTGGACACGAGACGCAGCGAGTAGGCAAAGAAGTCCCGGCATAGGAGAGATTGATATTGGACTTGCATCTCTATCCAGGTTGGA
>4961d863-a090-4ded-ac3d-b44686fdf2fc_Basecall_2D_000_2d Marta_PC_default_sample_id_1257_1_ch416_file371_strand_twodirections FAST5/downloads/pass/Marta_PC_default_sample_id_1257_1_ch416_file371_strand.fast5
AATCTGTTCTGCTCTGGTTGCTCAGGGTTTTCAATCAAAAACACACCCTCTTATGCACCCAGGTTAAGGTCCAGCCTGCCCAGTAACGGGATTACGGCCCCCTTACCCTAACCGTGCGACTAGGTGTAAGATGGTTCCTTCTTAAATAGGGACGCTGGCATGGCATCTACGAAGACCACTGTCTCCCCCAAACTGCCGTAATGAAACTGATCCTCTCGTTAAAGAAGCGGTAGACCAACCACCAAGAACAGCATTGTGCTGAAGATACAATGCTGAGCTAAACAGCCGTAGCCACCGCCTCCCAATGTAAATCGAAGTAGTTTTCGCTTCGACCGGGAGTAAAACTAATTCCACAATGAAGCATCAACAGGTGACGATAAAGAAAGTACAATTCTTATAATCAAAAATTGACATACGTACCCAAAAACACTTGATTAATGAATAAGTTACCTCCGATAACAGCGCAATCCCACTTGTCCCACAGCCCCTATCGACAATGGGTTCCAATAAGCCGTGCTTACACACTGGTGAGCCTAGTGGGTGCAGCCGGCTTACGGTTCGTTTGTTCAACGGATGAATGCGGGCACGTGATCTGAGTTCAAACCGGCGCCTGTTTATCACATAACATCGCCTCTTGATCTCCATAAGAGGTCCAGCCTGCCCAGTGACTACAAGTCGGACGGCCGCGTGTTCTAAGACTCGTGCGAAGGTAGCATAATCATGTTTCTTAGTAAGAACTAACTTATCAATGGCATCTACTAGAAGACTACAATTGTATCCCTAAACCGCCGTAAAACCGTATGATCCTCTCGTGAAGAAGCGATAAATAAATATAAGACGAGAATAACCCGGCGGTTGGGCTATGAAAACCGATGCATCGCCTCTCCTAAACCGCCAAACTGGAGCATTACTGGGTAGTTTTCGGTTCGATACGCCGAGAGTAAACATGACTCACAATGAATGGCATAAATACTAATAAAGAACCACAATTCTCTTATAATCAAAATTGGTGACATAAATTGACCCAACAAGCTTGATAATGAACCAAGGTCCTCTAATACGCAAGCCGCAGTCACCCTGTTAGAGCCACATCGGGCTTTGCCGACCTTGGGGGTTTAAGCTTAGGCTCCCGGCGTAGGTGCATCGAGCTAACGGTTCGTTTGTTCACGATTAAAACCCGCACGTGATCTGAGTTCAAACCGGCGCCGCTGTTTATCAAAACATCGCCTCTTAATTACCCCACCCATGTGCGGCTGCCCATGACTACAAGTTGGACTAAGTGGATCGTGCAATGAAGGTCATGACCACTTGTTTCTTAAATAGGGAATAGCGTAAGATGCATCACGCAGACTACACTGTCTCCCCTTAAATCAATGAAATAATCCTCTCTCGTGGCGGAGACGACCGGAATATAATATAGAGGGCAGAACGAGAACAGACGCTGCTGAACGAGAACCTCAATGCTCCCTCCCCCTAATGAGAGCAAACTCGCCACTAATGATGGGTAGTTTTTCGCTTCCGGACTCGCGCGGAGTAAACCCGTAAAGCCACAATGGCAAACCGCAATAAATATCACGACCAGAACCACACAATTCTTACCTAATCGCAAATTGACATATAATTGACCCCAAAACATTGATCATCACGATCCCGTAGCGGGATAAAGAAATCTCGGTTACGCAGAGCATATCCTCGCGGTAATGCCGACTACAGTTTCGGCTAAACCACAATGGTGCGATGAGGCCGGCTTTCCGTTTGTGTTCCTGAATCCGGGTTAACACTCAGGGTTAGTGGCTAACGTCATAGTACCGACGTTAGATTTGGTTTCAAATTGACACTTGTGAC
>123c194a-c570-4aab-9235-e3bfcca7dfd7_Basecall_2D_000_2d Marta_PC_default_sample_id_1257_1_ch385_file106_strand_twodirections FAST5/downloads/pass/Marta_PC_default_sample_id_1257_1_ch385_file106_strand.fast5
TTTTATTCTGTGCTGATATTGCTCGCCGGCGTTGTAAAAACATCGCCTCTTACGTGTACCATAAGAGTCGGTGCGCGATTACTGATACAATTCAACGGCTCGGTATCTAGAACATCGTGCGAGCTCTACATAATCATATGCTTTCTTAAATAGGGACTAGTATCAATGGGCATCTACGAAGACTACACTGTCTCCTAGTAAATCAATGGCAACTGATCCTCTCGTGAAGAAGCGAGAATAACCATACGACGAGAAGACCCCATGGGGACTTTTAAACGAACCTCAATTGCTCCCTCCCTAATCATAAAACTGAGCACAGATCGTAGCTAGTTTTCGGTCGCAACCGCGGAGTAAAACCCAAACCGCCAATGAATGTAATAAATACTAATAGGACGAAACCACAATTCTTAGTCCGGAATTTGACATAAATTGACCCAAACACTTGATCAATGAACCGCACTTACCTGGGGATAACATGCAAGGATCTACGTCCCATAGCGTAGGCCTTGACACGTGCCATACTACATTGTTGGATCAAGGGTCCAGCGGGCGTGAAGTATGAGGACCATCTTTCGTTGTTGTTCAAACGATTAAATAAGGGCCGTATTAAACAATTTGTAAACCAGTGGGTTCG
>c94f1803-05c8-4499-ab89-c54a8f4133d6_Basecall_2D_000_2d Marta_PC_default_sample_id_1257_1_ch266_file1_strand_twodirections FAST5/downloads/pass/Marta_PC_default_sample_id_1257_1_ch266_file1_strand.fast5
GACTTTTCTGTTGGTACTTGCTCCTTCTCAGATAATAAATATTATATTACTAAAACAGCTGTTAGTGAAATGAAATACCAAGAGTAAACTGTGTTTCATGTTGTGTAAGCATCTGGATAATCGGAATAACCTTTAGCACTTCCTGATAAACCAAGGAAATGCTGTTGAGGGAAGGCAAATTATGTTTATGCCTACAAATATAATTGTCAAAGTGGATTTTAGCTCAGGTAGAGCTTAGTGTATAGCCTGTGAGTAGTGGGAATCAACAAATAAATTCGTCGCGATAATTGCAAATACAGCTCCTATAGATAAAACATAGTGGAAGTGGGCTACTACGTAGTAGTAGGTGTCATTAGAACTCATCTAGTATCAGGTCTAATATAATTCCTGTTAGGCCTCCTTACTGTAAATAGGAAAATAAATCTAGTGCTCATAGTATTGCAGGAGATCATTTAATATTGCCTCCGTGTAGGGCTCAGTCGAATGAATACTTTTACTCTGTAGGAACAGCGCGATAATTATAGTTGCAGATGGCTCTCCTAATATGCTCGGGTATCTACATCAAGGCCAACTGTAAATATGTGATGAGCTCAAACGATAAGAGCAGAGGAAACCAAATGGATATTATAGCTCAGACTATTCCCATATAACCAAATGGTTCTTTTGTACCTGAGTGACAATGTGAAATGCTAGTTAAAGCCTGGAAGAATAAGAATATACTTCTGGATGGCCAAAGGAATCAGAGAATAGATGTTGATAAAGAATAGGCTCTCCACTCCGGCAGGGTCAAAGAAGGTAGTATTGAGATTACGATCTGTTAATAATATAATAATACTAGCTGCAAGAACTGGAAATGAGAGTAGAAGTACTGCTGTAATTAGTACTGATCAGAACACAAAGAGATTTGGTAACATTTCAAATATTGTTTGATC
>3a9f67d9-e3c3-4ce1-99fc-2af95c63fd5c_Basecall_2D_000_2d Marta_PC_default_sample_id_1257_1_ch210_file425_strand_twodirections FAST5/downloads/pass/Marta_PC_default_sample_id_1257_1_ch210_file425_strand.fast5
GGAACCCGCTTGCCTCTTATTCAGCCTCCGATTTAAAGCCGAGGTGCCGCCACAGAGATAGCGGATGCGCCCGGGACAGCCGAAGACTGATGGGTGGCAGGTGCTTCACGGCAATCTCGGGTGTAGGGTGCATTGTTATCGCAGGACTGTGATCTTCAGTGGATCAGTAGTTGGGTCAGATTAGTTAGATTTAACGTAAGCAAGAATGTGGTTGCTGTCATGGTACCCTGATTCATCCATGCTATCATGCAGTCTCGTGTTGTCAAGGCATTACGCAACGCAGGCCCAGCCGGATTGGTGGGGTTTAGACCTTAGGGAGGAGGCGATGCCACAGTGCTTCGGTCCAAAAAATGCCCGATCCCAGGTTCCCTTGGTCTACTTGCTCCTTCAACTAGTTATTACGCGGAGTCATTCATGACTTTAAGGGGAAAGATTTATAGTCTTCGTATCGGGCCAGGTTTGAGCCGCGTAGAGTTTAAGAGAAATCAGCATGGCTGCTTTCGACGCTTTAGCGATTGCCCGAGCGAAGCCCCAGATTAGTGTAATGAGACATGGCATAATAGTATATAAGTATAGAAGAAATTTTGTATTAACCAGCCACCCGAC
>8ca44cc9-b41a-4a37-840d-9de09cbda116_Basecall_2D_000_2d Marta_PC_default_sample_id_1257_1_ch493_file469_strand_twodirections FAST5/downloads/pass/Marta_PC_default_sample_id_1257_1_ch493_file469_strand.fast5
TTTTCTGTTCTTAGTATATTGCTCGCCTGTTTATCAAAGCCTTCCACTATTGGTTACCACCCGTAGGGCTGCCCCCAGTGGACCAATTACGGGGCTTAGGACTCGTGCCGAAGGTAGCATAATCATTGTTCTTAAATAGGGACTATCAATGGGCATCACCGAAGCTAGATCCCCCTGCCTAATCGAAAATGCGATTCTCTCGTAGAAGAAGCGCGAGAATAAATAGAACGAGAAGACCCCGGCGATGTGTTGCAAACGAACCTCAATTGCTCCCTCCCTAATCGCTAGACTCTGAGCACCAATGATGGGTAGTTTCGGTTTCGAACTGTATGAGGATCAACCAAATCCAACACATGAATCGTAATAAATACTAATAAAGAACACGAGATTCTCTTGATCACTAAAGATTTACATAAATTGACCCCAAACACTTGATGGTAATGAACCCAAGTTACCCTGGGGATAACTGCGCAATCCATGTTATCAGCCCCCTATCAACACAATGTGGGTTTAAGGACCTCGATGTTTCGTACAATATTAGTTCCTTAGCAGCCGGACGCTTCGTTTGTTCAACGATTAAGTAACCCTACGTGATCTGCGTTGAACCGGCGCCCTGTTGGCTAACAAACACTCTTAGTCAATAGAGTTAATAGTCGGGAGCTCTTACATTTAACGGCCGCGGGCTCTCTAAAGCTTCAAGAGGGTAGCATAATGTATCGTTTTATCCTAACCGCTCAACTATCAATGGCATCACTAAAGAAACTACACTGTCTCCCTGCGCAAATCACATGCAACGCATCCTCTCGTGAAGAAGCGAGAATATAAATAAGACCCAGAAGACCCCGGGATTTGTTAAACTAATCTCAATTGCTCCTCTCTCTAATCAGCACTGAGCACCAATGGCTTACCCTGTTTGCTTTGGGCTGACGAGGATAAAGTGAAGTAGCCCAAACGAACTTAACTAAAATACTAATAAAAGAGAACCACAATCTTCTTAATCAAAATTTGACATAAATTGGTATACGAAAAATATCGACCTTGGTACAATGAACTAGAGTAAGTTACCCTGGCGATAAAAGGATGCACCCACTTTAAGAGCCCCCGCACACTTGTACCTACGTACGTGTTAGGCTACATAGTTCGTAGGGTGTATCCGGGTCACGGTATCTATGAGGACGACATCAACACCGTGTCATTTTATGTTTGTTCGGCCACAGATTAAAAAATGAACAAGGTTGGTCATT
>27a7ad3f-9ff6-42f0-870b-8c8888355354_Basecall_2D_000_2d Marta_PC_default_sample_id_1257_1_ch508_file331_strand_twodirections FAST5/downloads/pass/Marta_PC_default_sample_id_1257_1_ch508_file331_strand.fast5
GGAAAAGCCTCCACTTGGTGCTCGCGCCGATCATAGGTTAAAGATCTCGCCTCTTTAACCACCATATTACCCGCTCTCGATTAGAAGGTAATCAGCTTTCTTAAATAGGGACTAATATCAATGGATCGAAGACACACTGTTATACCGGTGAAAATCAATGAAACTGATCCTCGTGGAAGAAGCGAGAATATAGACCATAGAAGAAGGTACCGAGTGAGGTTCAACGAAGGCCAATGCTCCCTCCCCACAGCCCAAAACTAGCACCAATGATGTGGTAGTTTTCGGCTTCGAGGTACTCGCGTAGTAGATACGATCGACCGGATCGAATGTAATAAATACTAATAAAGAACCACAAGATTCTTATAATCAAAATTTGACATAAATTTGACCCAAACATTGATCAATGATCGATTGGGCTCTCGCGATAAAGATCCGCTTCACAAGCCGAACCTACAAGTAATCTTTGTGAGCTAAGACCTCATGTTACGGCGCCGGAGCTGGCTAAGAGTGGTTGCGGCTAGGCACCGTTGTTACGTTTTGTTCATGGGAGTCTACGACTAACCGTCATAGATCTGTATCCAACGTCAACCAGCCGTTTTAGTTC
>62e9b38a-778d-4c2f-9cab-1c0dd2dfa911_Basecall_2D_000_2d Marta_PC_default_sample_id_1257_1_ch329_file135_strand_twodirections FAST5/downloads/pass/Marta_PC_default_sample_id_1257_1_ch329_file135_strand.fast5
CGCTCTTCTGGTGCTGATAGCTATCCAACCAACCGCGGTGTTGTGTTCGTACCGATGTAATAATGCGCAGTACTTCTACTTCTCGATATTCCGTTTCTGCAGCTGGTATTACTACCTTATTAACAGATCGTAATCTCAATACCTCGCCCTTGACCCTGCCGGAGGTGGAGAGCCTATATTCTTTATCAACATGGATCCTTGCTCTTTGGAGCAGAAGTATATATTCCGTTTCTTCCAGGCTTCTAACTAATTTCACACATTGTCACTCAGTAAAGAACACTAATGTTATATGTATAGGAATAGTCCGTAATATCCATTGGTTTCCTCTGCTGTTTGTCGTGCCTGAGGCCGACTTTACATTTGGCCTTGACCTATGTAGATACCCGAGCATGTTGCATGGGGCCCTTAAGGTAAGTACCCTGTTCCTACAGGAGGACTGGTCCCAGTTGACTGGTCTGCTACCGCGCCTAAGAAGGAATAAAATGATCTCCTGCAGACCTATGGGATTAGGTTTATTTTCCTATTTACAATAGGAGGCCTCGAAGGAATGATGAGGACTCATCAGGAGTGAGTTCTACCGAACACCCACTACTACGTAGGCGCGATTCCACTGTTGTATATCTATAGGGGAGCTGTATATTGTGCATTGACCCGCAGGATTGTTTGTTGATTTCCACTACAGCGAGCCCACAGGGCTACACTACCCACCCTATCGGTGTTACACAAATTACTATTTGTAGGGCATAAACATGACTCTTCTCTTCAGCACAGTTCTCCTGTCGGCCGCCAGGAATGCCTCGGATCTATTCTAGATTATCCAGATGCCTTAAACCAATGAAACGCAGTCTACTCCTTATCAGTGCTTCATTCGACAATATAGGTTTTAATAGATAGTAGTCGTATTTGGAGACCAAGAGTCGTGTTTGTATTAA
>3014941f-936c-4db1-9b6f-e14936a17367_Basecall_2D_000_2d Marta_PC_default_sample_id_1257_1_ch8_file137_strand_twodirections FAST5/downloads/pass/Marta_PC_default_sample_id_1257_1_ch8_file137_strand.fast5
GGAACAACGGGTTGAGCCCCTGTTATCAAAAACATACGGTGATCTCCAGTTCAACCGGGTCGCCTTCTGCACGGCCATTACGTGACCTGGGTTCAAACCCTATCCCTGTTTATCAAAACATAACGTGATGCGTTCAAACCGACCGCCTGGTCCAAACATCGCCGCTTTATCAAAGACTACCGCTACCGGTGAGTTCAACCGGCGCCTGTTTATCAAAACATCGCCTCTTGATTACCATAAGGAGGTTGTAAGCCTGCCCAGTGACTAATTTAACGCGCGGTACCCTAATGCGTTGAAGGGCCCGAACCTATTGTTCTTAAATACGGAGACCTAGTATCAATGGCATCACACGAAAGACCCACTGTCTCCCCTATTAAATCAATGAAACTGATCCTCTCGTGCAGAAGCGAGAATAACTATACGACCAAGGGGGAGCCCGGCGGTCTGAAGCAAACCTCAATGCTCCCTCCCCGTAAGGCCTAACTGAGCACCAATGATGGGCTTTCGGTTGGGGTACGGCAGAATGAACACAACCGCCCAATGACGCGTAATAAAATACTAATAAAGAACCACAATTCTTATAATCAAAATTTGACATAAATTGTGACCCAAACACTTAATGAACCAAGTTACCCTGGCGATAACCCTCGCAATCCATTTACAGCCCCACTTCGACGGTACGTGCCGGGGTGTGTCCAAGATGCGCTGGGCCTAGTGGTGCAATAGGGTAGGACCGTTTCGTTCAGTAGAATTAATGACCAAGGTTTGGTAGCGTCATGAGGGTTAAATTCAAACTTATTTT
>3d67fc3a-f932-4a22-aca8-4aeac39ce655_Basecall_2D_000_2d Marta_PC_default_sample_id_1257_1_ch407_file200_strand_twodirections FAST5/downloads/pass/Marta_PC_default_sample_id_1257_1_ch407_file200_strand.fast5
GTTTCGTGTCCTTATGATATTGCTCGCCTGTTTATCGCTAAACATCGCCTTCTTACCCACCAAGGTCAGGGCTGCCTCAGTTGACTACAATTAACGGCCCGCGTGGTATACCCTAACCGTGCGAAGGGCTACATAATCGTTTGGCTCTCCAAAGTGTACGGGTTTAATGGATCACGAAGACTACACTGTTCCCCTGCCTAGAATCAATGAACTGATCCTCTCGTGAAGAGACCCTAGAATAAATATATAAGACGAGAAAATACGAGTCTGGATGTTTTAAACGAACCTCAATTGCTCCTCGCCGGGCATACGACTGAGCACTACCGATGGGTAGTTTTTCGGTTCACATCTAGAGGAATAGACCAACCTCCAATGAATGTAGATAAGACATACTAATAAACGAATACAATTATCCGTAATCAAAATTTGACATAAATTATCCAAACATTGATCAATGAACCACAGTTACCTGGGGATAACAGCGGATCCACTTGTCACCCAGCGGGGTAGATGACCATTGTGCCGACTAAACTTGTCCTATCGTACAAGAGCGATTCGATGGCCCTGCATCCGCTACCACGCTTCGTTTGTTTGTCAAACGATTAAACCGGTATTACATTGGTCCAAAGTGAACCAGCGTTCTTC
>cf7eea01-52a0-4d14-ae5c-4617062c2b11_Basecall_2D_000_2d Marta_PC_default_sample_id_1257_1_ch245_file225_strand_twodirections FAST5/downloads/pass/Marta_PC_default_sample_id_1257_1_ch245_file225_strand.fast5
AACTGAGTATGCTCCTGTTATCAAAACATCGCCTATGCCTTGGAGCGAGGTCTAATAGTGCCCATCTCCATTTAGACCCAATCTTAACGCGCTCTGGATTCGGAACTCGACGCGGCATCATTGTTTTCTTAAAGCGGGACCTGGGCTCAAGCATATCACGAAAGACTACACTGTCTCCCCTTAAAATCAATGAAGCTATCCTATCGTACAGAAGGGGAATAACAGGTCTACGACGAGAAGACCCCAGCCCATGTCCGACACGGCATCTCAATTGCTCCCTCCCTAATCATAAAAAACTGGCACTAATCGGTAGTTTTTCGGTTGGGCACTGGCCAGAAACTAACCACATCGCCCACACCGAGGACCGATTATAAAATACTAATAAAGAAACCACAATTCTGTAATCAACATTTGACACTAATTGTATGAAACACTTATCCAATGGACCCAATCAGTTCTCGCCAACCGGACGCCCGCAATGCGCTTCGAAAGACCCCTATCAAATGGTCCAGGCCACATGTTACATTCGAGGGTGCGGCCAATGGTGCGGCTACGGTTCGTTGTTCAAACGATTAATGAATGGAGCGTGATGGGGTTCAAAAATCGGACGTTATGTGTTTATGTTT
>ea865262-99cb-4187-915b-fa345a0850fa_Basecall_2D_000_2d Marta_PC_default_sample_id_1257_1_ch127_file298_strand_twodirections FAST5/downloads/pass/Marta_PC_default_sample_id_1257_1_ch127_file298_strand.fast5
GCTTTTCTGTTAAATTAACTGATTGCGCCTGGTTTCCCTTATCGGGACTACCACGGGTCATCTTACCGACACCCGAGTCAGCCACATTACAGTACCAGTCACCTCAGTACCGGCGTGCCGAGCCCGACGGACAATCGTTTTCTGCGCCTCCGAGGTAGATATCGATGCAGCCCGAAGACAAAAGTTCTCCATCCCCTTAGATGAGGATATAATTATAGTGCGGAGGCAGGATTAACGCCTGGCTATACCGAGAAGCGGCCCGGGATTAGGCTCCTAAATTGTACGTAGCCACTCGGAACCTAACAATATACCCTTCCCCTAACAGTACATCTGAAATTCATTCCTCTCGAAGAATAGGGTAACAACCAAGTATAAGAACGAATGTGGGCTCGAGCCCCTAACGGAACCGCGATCTTCTCTCTTACACTGTACGCCAAGGTTCTGTATCACGCCTGTGTATACGCGGGACATCAATGCGTCAATGAATCTACCAAAGTCACTAATAAAAGAAGACAATATCACACCGCGGTGTCATCAAAAGATTTAGAGAAATAAATTAGACCCAAATGATTCAATAAGCAGTCTTCGGTACATAAACCGCAATGATCATTGCAACATAAGACACTGGCTTTAATGTTTGTTCAATAAGGCTGCGGGTGGCTACCGGTATTAAAGGCTATTCGTCATGAGAACGTTCTGTTTGACATGTTCTTATCGGAGTAAAGTGC
>929f3605-93e6-4781-9a1f-7088ee141889_Basecall_2D_000_2d Marta_PC_default_sample_id_1257_1_ch469_file551_strand_twodirections FAST5/downloads/pass/Marta_PC_default_sample_id_1257_1_ch469_file551_strand.fast5
AAGGTGTGATATTGCTTCGCCTGGTTTATCGAACCTCCTCCTACCGCTATTGATTACCCTCCCGCGAGTTATTAAATCACCGGAATGGGATGTGCTCACTCCGAACCCTCGACTCTAATTCAGCAGCCACCGCTCCTGACAATGTTTTGGTGACATACACGGCCTATCAATGGCACTGACGAAGACTACACTGTCTCCCCCCTTAAATCTAATGAAACTCGATCCTCTCCTGCGGAGCGAGAATAAACTCGAGACTAGAAGGCAAGACGGGTACCGCGGCCGCTATTATTCAAACGATTGCATTTGCTCCCTCCCCTAATGACGGGGCCACTGGACCTAACCCTGACTGGGTAGTTTTTCGGTCGCGACTCGCGCAAGGGACGCCACGGCAAACTCTCACATAAACCAGTGGCTCAATACCAACGACGATCGCGTCTGTGAGGTTAAAATTTGGCTTGAAGCTAACGTGATCGACTGAACTCAATCTCACGAACAGGATACCCTCGTCAGAATGCTTCACGAGACCTCGATCGATCCTGTGCCGCACCGCTTGACTAATCTTCATCTACTCAATCGGCCATCCTTATGGCGGGGCCGCCGCGCTACTGAAGGCCTTCGTTGTTCGAATTAAAACCCTACGTGATCTGAGTTCAAACCGGCGCCTAGTGTTTGGTACAACATACGTGATCTCAGTTCAAAACCGGTACCGCCTGGTCCGCACAACATTACGTGATCTCGATTGACAAACCCATGACGGTTTGTTATGTAAAACATACGTGATCTACCCTGTCAGGAACTAATGCCTATTGTTACAAAAACATGACGGTGATCTGGGGTTTAAACGATAGGGTTTGAATGAGATCACCGAGTCGGCATTGTTGAACACAACGACAACGTTAGTAGGCTTGGGAACCAGTCAGGCGGCACCATAGGGAAGCGCACATTATCAGCGGGAGGCCAAATCATTAGTAGAGGGTCCGGGCTCCCCCAAACTTTAGATCGCGTGTGAGAGTTCGTATACTAGAGGAACATATTAGTCACCATTAAGTACATGTCCGGGAGTAAGTCTTTACTTACAAATTTTCGTGATCAAGAAGTTGTATGCTTTTAGTTTATTACATGGGTTCTGCGGGCGTAGGAGCGTCCAGTCTACTCTCGGAGTTAGCCCACGAAGCATACCGATGGCGTAGGCGGTCAGTGGCGTCAGGAGAGGAAGCAGTCCGAGTTCGTTTCAGACAGGCGCATGGGGGGTCTGCGTCTGTAGAGCTGTCAGTTGACGCGGTCTTCAATAGAAGAGGAATGCGGTTTGGATGCGTGCCACGCGAGGAAGAACCTGTCTGCGTTCCAAGTTACACCATCCGAGTTCTAGGAGTAAGAACCGATTATGCTACCCGGGCGGAATTTAGGGAGTGCGGGCGTTCATGTGTAGTTGAACGGCAGGATGGGCAGGTATGGATTGGTGGCTTAAGGAAGGAAGGTCTTTGGCTCAGGCGATAACGTTCTACCTGTTTATGTTCTTAA
>5148de48-8e9c-44d1-ac97-a42f1dd44be1_Basecall_2D_000_2d Marta_PC_default_sample_id_1257_1_ch101_file56_strand_twodirections FAST5/downloads/pass/Marta_PC_default_sample_id_1257_1_ch101_file56_strand.fast5
AACTGCTGATATTGCTCTCGTAAGTTAAGGTGAACCATACTGATCAGCAAACAGCTGTTGAATGAATGGGACACACAGAATACGGGTTGTTTCATGTTGTGTAAGCATCTGGATAATCAGAATAACGTCGGAGTTCCTGAGTAGCAGGAAGCGTGCAGGGAAGAAAAATTATGTTTATGCCTACAATATAAGCGTCAATGGATTTTTAGCTCAGGGCGGCTGGTAGCCTGTGAGTAGTGGGAATCAACGAAACACAAATCCTGCGATAATTGCAAATACAGCTCCTATAGATAAACATAGTGGAAATGGGCTACCTACATAAGTAGGTGGTGTCATGAGAACTGATCTAATGGTACCAGTGGCTAATACAATTCCTCGTAGGGCTCCCTACCTGTAAATAGGAAATAAACCTAATGCTCATAGTATTGCAGGAGATCATTTGTAGGGGCTAGCCAGTGAACTGACGACTATTCCTGGATTGAAGCGGATGGGGTCTAGTTGCCCGATGTAAAAATTTGCTCGCTATCAACATCAAGGCTAAAATGGTGTAAATATGTGATGTAGCTCAAACGATAAAGCAGGAATCCAATGGATTGTATTGTAGCGCTCAGACTGTTCCCTATATAACCAACGTTCTTTTACTGTGAGTGACAATATGTGTGAAATGCTTGCTAGCCACGCTGGAAGAATAGAATATGTACTTCTGGTAAAAAGAAATCAGAATAAGTGATGTTGATAAAAGAATAGGCTCTTCAGCAGCAAGAGTCAAAAGAAGGTAATATTGAGATTACAATCTGTTAATAATATAGTAATACCAGCTTTACGGAACGAAGGCGAGAAGCAGAAGTAATGTACCGTATACATCTGATCAAACGAATAAAGGATGTCCCGTGGTCCATTTACGTTTCAGTGGGGCC
>2ea65804-3efa-49cc-bf6a-e3d67582e06b_Basecall_2D_000_2d Marta_PC_default_sample_id_1257_1_ch238_file82_strand_twodirections FAST5/downloads/pass/Marta_PC_default_sample_id_1257_1_ch238_file82_strand.fast5
GTACTTCTGCTCTGATTGCTGCCTTCTCAGATAATAAATATAGCTTATAGGTCACAAACAGCTGTGCTGAATGACCGATACCCTACGAAATAGACTTCGGCGTTGCCTGTCTCTTAAGCATCTGGGGTGGCCACAAAGAATGAATAGATGTTGATAAAGAAGCGGCTCTCCACCTCCAGCAGTGAGGAGACGACCGTGGAGTGCTGATCTCTGTTATCGGCTACATAGTAGTACCATGCAAGAGGACTGGAGATACGAAAGTGAGAAATACTGCTAGATTAGTACTCATCCACCAGAACAAGAGATTTATCCTTAGTTGTATCGTTCTGTTAGTGTT
>14ba8168-c68e-49a4-bc0b-7f1dade0be7d_Basecall_2D_000_2d Marta_PC_default_sample_id_1257_1_ch352_file75_strand_twodirections FAST5/downloads/pass/Marta_PC_default_sample_id_1257_1_ch352_file75_strand.fast5
GGATATTGCTCGCCCTGTTTAACAACCTTCCCCTTATATTGACGCCACCCGGTGCGCTCATTACGCGTTGACTACACGTCGTAACGGCCGCGGTACCCTAAGACCGTGCGAAGGGCATAATCACTTGTTCTTGAATAGGGACTTAGTATCAATGGAACAGAAGATATAATTTTAGCCGTAAATCAATGAGAAACTGATCCTCTCGTGAAGAAGAAGCGAGAATAAATATATAGACGGGGAGGACAGACCCATGGGGTGTTGCTAACGAACCTCAATTGCTCCCTCCCCGATCATAAACTGAACACCAATGATGGGTAGTTCTGGCTTCGAATGGGGCAGAATAGGACCCAAACCTCCACAAGCTGAATGTAATAAAGCCTAATAAAGAACCACAATTCTTATAATCAAAATTGACATAGATTGACCCAACACTTGATCAATGAACCAAGTTGGGGTACCCCAAGCACGCAGTGGCTTTAAGAGCCCCCCATCAACACATCGGGCTACGATTCGGCGTTTGTTCAAGATTACTAGGGTTCCTAGTGGTGCAGCGCTACTACGGTTCGTTGTTCAAAACAAGCATTGAAATACGATAGTATTGATATTAAACTTCGGCGGCGTTCTGTTATATGTTG
>704f9eda-ef49-4a67-af5b-a85cec864ae4_Basecall_2D_000_2d Marta_PC_default_sample_id_1257_1_ch399_file241_strand_twodirections FAST5/downloads/pass/Marta_PC_default_sample_id_1257_1_ch399_file241_strand.fast5
GGAACTTTTCTGCTACTTGCCAACACGATACGAATCTTATTCGTTTGGTACGATACTACGCGGTTAGCAAGAGTACTGCTACTTTCTCACACCTTCCAGTTCTTGCAGCTGGTATTACCTATTATTAACAGATCATACGGCATACTATATTTTCGCGCAGGCGGATCTGCGCCATCGGTCCGTTGGTCCCGCCCCGAAACCTTAGGACGCGGGCAGGAAGCACACAGTGGATTCTGTAGGGTCATTCATTTCACTAAAGAGCTCGTTGTAGTAATGATATTTTTATTATTTAGGAGACCACAGTTCAGGTA
>9e257aec-7a94-42c4-9443-5632ee772603_Basecall_2D_000_2d Marta_PC_default_sample_id_1257_1_ch471_file423_strand_twodirections FAST5/downloads/pass/Marta_PC_default_sample_id_1257_1_ch471_file423_strand.fast5
TGGGTATGCTACTAGTTTAACAATGCATGAACAGCGTTGGAGCGTAATTCGAACACAAACGAAGTTGAGCCTCGCGGCCGCCGCACCCACCTGATGCGCCCGCCAACGCGCCTGGTAACGCAGGTTGGCTACCGCTCGAAACTAACTGCCCCTATTAGTTATACTCCCGAGGACTTACTGTTTCAGTGGGACTGTCAAGCCGTGTAATTGCCCTAAATTTGGCATCCACGAGAATGTGATTTCTTTATGCTACTATTTAGGTCGATTGGACATGTGAGAGGGTTTGAGTTTATAACTCCCCGGGCTACGCAACGCAGCCCCAACGTAGTACTACCGGTTAACGGTGGGAGGAGATGCAGTTTTGGCGCCCGGCCTAGGCCGGACTTATTCTCGTTCGTATGACGTTGCCTGCTCCCTAGTTGGGCTTCTTGCTTCAAAGGAGGGATCAGTCAATCGTTCAGGGAAGGGGGTCAACAGTAGTCGGGTTACTGAGTCACCGTACTAAAGTTAGGGGAGTAAGAAAATACTTATCATCATAGTCGCACGGTTAGAGGTACACCCCAGAGGACCGGGCCGATCTGGGTGTAATAGCAGCGCGGCCTATAATAAGTGGGCTCAGGAGGGAGAAATTTTATAAGTGGGAGAGCGTTGT
>2431aa5b-7773-4a4b-bc56-e06a60ac063d_Basecall_2D_000_2d Marta_PC_default_sample_id_1257_1_ch355_file147_strand_twodirections FAST5/downloads/pass/Marta_PC_default_sample_id_1257_1_ch355_file147_strand.fast5
TCTTTCGTGGTCTGAGTATTGCTATATACCAACCTCGAGGTTTCTTCGTTTGAGGATCAGTATAAGCATTCCTGAGAGCAGTACACTTCTAGCTTCTGGACAGCTTCCAGTTCTTGCAGCTGGTATTAAGGTATATTATTAACACAGAAGGCTCGAATGCTCAATGACCTCATCATAACCTTTTCCCTCCAGGATGGAGGAGGGTTCTTTATCGCCCTACGGCCAACATTTGGTTATTCCTGTGATTCTTGGCCACCATAAGAGAAGAAGTATAATAATTCTTATTCTTCTATCCAAGGATTTGGACTAATTCCGCAATTTACTCAGGTAAAGAACCATTTGGTGAGTTACCATAGGAATAGTCTGAGCGGGTTGTTTTCCTCGTATGATGCTTTGGCGTTTGGGCGCTCAGGCTATATTGCGAGTCCCGCTTACCGTAGATACCTGAAGGTTTTGACATCTGCAACTATAATTATCTCGCTGTTCCTACAGGAGTAAAGGCTTCGAGTTGACTGGAGCCCTACAAAGGGGGGAGGCATATTAAATGATCTCCTGCAATACACTCGTAGAGCATTGAGATTTTATTACTTCGGGCAATTGAAGTAAGAGGCGACGGCCTAGAAGGAATGTACTTCCTAACTCATCACTAGATGAGTTCTACGATACGCCGCTACGTAGTAACCCAGATTCCCCCTAAGGGTGTGTTTGATAGGTATCTAGCGAAGCTGTATTTGCAGCAATTATCGCAGGAGAATTGTTCGTGCTTCCGTAACTCCTAGGATAGAGGCAGGGCTCGCACAGGGCCCACACGAGCTCCCTACCTGAGCTAAATCCACTTGGCAATGCACCTACTTTGTAGGCATAAACAGAGATTCTTTTTCTTCCCTCGACAACATTCCTGCTGTCTCATCAGGAAGTACTATGACCACCAGCGGTTATTTGCGGTTATTGGAGAAGATGTAATGTAGAGCAAAACATAAACATAGGCGAGTTCACTTCTGTGAGTTACTTCGTGCTTCGCACCAACATTTGTAGTAGCTCGGCTAGTTACAAGTTATTATCGTATGACTCACAGAAGGAGGCGTTGGTAGTAGTA
>369d7a38-f85d-4424-adab-bdc5d53e3825_Basecall_2D_000_2d Marta_PC_default_sample_id_1257_1_ch288_file186_strand_twodirections FAST5/downloads/pass/Marta_PC_default_sample_id_1257_1_ch288_file186_strand.fast5
TGCATCACTTGCTCCGGTTTGGAACCGATCGCTGTTCACCAACAGGCGGCCGCGGTTGAACCGGATCACGTGCTCCATTTTCAACTGCTGTTGTCGAACCAACGGAATGAGTTTTAGCTCGCGGCTGCGCAGAGCGGAGACCCCCCTATCGGGCACGGCAGTATGGACGAGATTAGGCCCGGGTGCCTGACGCATGTTCCGCTAGTTATCCCCAGAGGGTAATTGGTTCATTACGGATCAGGTGTTTGGGTCAATTATGTCAAATTTTACTTAAGAATCGTATTGTCTGTTTATGCTATTTTATTACATCTTCATGTGGAGGTTAGTTTTGATCCCCGGTCGGAGGCTCCGCACGCAAAGCCCGCAACTCAATTGGTGGGGGTTTTTACCCTTAAGGGAGGGGAGCAAGCCTATTGAAAATGTTCGTTTAGGGGCTCCGTAGGGTTAGGTTCTCTCATTCCTGACTTGTTGACTTTATCATGCGTTACGCGAGAGATCCTTTTCAATCGTGTTAAATCAGGGAGGCCCCCTGTATTCACTTAAGATATGTTGATCCTTAAGAAAAGTCAATACTAGTCCCACTTTCGGAAGCGAACCTTGTAATCCTACGTCAGAATTGAGATATAAGAACGCTTAAAGTTGGACCTGCTTACTGGGCGATAACAAGCAACATTATACGATGTAAGACAGGAGGCGATGGTTTAAACGCCAAGCAGCCCCCGGTTTTGAACGAGTGAAAAGGAACAGTCGTTAGTAGTCCAGGTGGCTGGGCAAGTACCGTAGGTAAGAGCATTAAGACACACTAGGAGCCTAAAACTTCATACGGCGCAGTGGTCTGAACCATGTGCACCAAAGATGCCGGTAGATGCGCGTCTGACGCGAGGGACATTGGTTCGGGTCATCCACGTAGTTTGAGTCACGTCGTCAAACTTTTGACTTACTAAGAGAATGTATTGGTGTGGTTCTTTGTCATTGTCAGCCTTCTTACAAGTCGGTGTGGAGGTTTAATTTTGACGCCCGGTGTCAGCGAACGAAATCAATACGATCATTATGTAGCCAGTTTATCTAATGAGGGAGGGAGCAATTGCCAGGTTCGTTCAACGCCATGGGTATCTTCTACCCTGTAGGTCACTATTCCGCCAGTCTCCTTCACGCCCAGGATCAGTTTCATGATTTAATGTAAGGGGAGACGGATCTATGTGGTCGTACCTGCGTACTGAGTTCAAGGTTTAAGGAGAAACAAATATTAATGAGCCCTCATGCACGTGCCATCGCATCCCTTTAAGGTTGTAACGGTATAACTGGAGCCAACTACTGACTTATATCTGACGGATCAGGAGGCGATGTTTGGCCATAAACAGGCGCCCGGTCCGGACGCCCAAGCACGTGGGTAGGTTAGGATTCAATCGTTGAAATAAACGGAACCGTGCTGAGGGCTGCGCCACGAACTACAACTTGCGCACTCACTGGGCACTGTATATTAGACGCGAGGTTTGTCAGGCCCGCCGCGTAACCGTAATGCGATTCCATCCCGAGGACTTGGTTCATGATCACGCTATGTGTCAATCGATGTCGTCAAACTTTTGATTATAGGAACTTGTGGTTCTTTTATTAGGACTTTTGTACTTACGCTTCATGCGCGAGATTTAGTTTTGACTCGCAGTCACGCAAATGAGAAAAGGCCCATTGGTCTTGGCTGAGTTTTATATAGGACCTTAGGGGAGGGAGCAATGTGCAGTTAGTTTGCCTATGACCGCACCTGGGGGGTCTCTTCCGTCTTATATTTACTTCCTCGCTTCTTTCACGCGAGAATCGTTGATCAGTTCCCCACAGGCATAGGGACAATCTCTGTGAATTGAGGTCTATGCCGGGCCTGAGTCCCACTTGTTGGGGCAGCCAATACTTATTGGACAATTAAGGCTTTCTGGCTCGCAGGCGTCCGTGTACGTACGGGTGGAGCGGAGTAACGGTATGGTAATGCCAAGAGGCGATGGTTCTTAGCTATGCGCAACGAGACGTTCTGGTTCTGTGTTTCTTACGC
>28233d68-f8d6-4351-9436-3ae47f1d0ff3_Basecall_2D_000_2d Marta_PC_default_sample_id_1257_1_ch31_file474_strand_twodirections FAST5/downloads/pass/Marta_PC_default_sample_id_1257_1_ch31_file474_strand.fast5
ACTTTTTCTTCTCTCTGTGAGTATTAGCCCCCGTTATCAAAACACTCCCTCTTCTGCGCTAGAGAGTGAGGTTGGCGCGTATGACGCCATTTAACATCCGCTAGTAGTGGGATTCAGCGGGACTACCATAATGGTTCTGTAAGGCGCATGGCTACTGGCATGAGCAATACACTATCGTCTCCGGGCCAATCGATGAAGCTCTGTAGCCTTAAGAAGGCGAATATCAACCCTATAGAGAACAGGGCACGTTAAACCGTACCGTTATGACTAACAGCCCACTCCCTCCCACTAATGGTACCAGATTTCGGTTGGCGGGGTAGGCGCACTCGGCATCTTACAGCGGCGGTAACAACTCACAGGCGTAGCCAATTTATTAATCATAAATTTACATAAATTGACCAGACAATCTTAATAACCCAACCGTACATGAGCAAACATAGGGATATTGCAAGTCAGTGGGGGTAATGGATGAGTGTAGATTTAGCGGGTAGCTACATTGTTGAGATGCGCTATGAGCGGTATGCGGGCCCTCGGCTACCGTTCGTTTGTTCAAGGATCCAATATCTAAGCTGTGGTACCGTCAATCCCTCAGGGTCTTACAACATCGCCTCTTGGCTTGAGGTCAGAAGTGCGCCTCTAGTCGAATGACTACATTTAACGCTCGCGCAATGACTCGCCGCTAACCGTGCGAAAGGCTAATCATTGTTTCTTGGCTCAAGCGGACTCCTATGAATACCGAAGATAGGTTTTGGATCCCTGTACAATGAAACTGATCCTCTCGTGCAAGAACGCGGCGAATACGACCATAGCAGAAGGTGAAGTACTCGGTTGCTACGAACCTCAATGCTCTCCCTCCCCTGCTACATGGTATAAGCACCAAGCTCCTGTTTTCCCTTCGGCTAACCGGGGCTACAAGTAAGCCCAATTGAATCTATATAAATACCTAATAAAGATACACAGATTCGTACAGTAAGGACTTTGACTAGGTTATGAAACACTTATTGAATAAGTGAAGTTACCCTGGGGATACACCCGCAGTCCATGTCCCAGCCCCGGGCACTAATCGATTGAGAGCCTACCTGGATGTTGGCTGTGTAGCCGCGACATCATCTGGTCCGAATAAAGGTAAATTTCGTTTGTTCGTCAGCCCGATCAGATACAGCTAGTCTTAA
>9916788c-ce2f-444c-8797-1dffcab46f40_Basecall_2D_000_2d Marta_PC_default_sample_id_1257_1_ch471_file200_strand_twodirections FAST5/downloads/pass/Marta_PC_default_sample_id_1257_1_ch471_file200_strand.fast5
GTTTCTTTTCTCTGCTGATATTGCTCGCCCCCGTTGACAAAAACATCGCCTCTTGATTACCAGCAGTGATAGCTGGTGCCCAGTGTAACCAAATTAACGCCGCGGTACCGCTGAATTTCGAAGGTGAGCATAATCACTTGTTTCTTACGGGCGCATTAGGTATCAATGGCATCACGAAGACCTACACTGTCTCCCCTTAAATCGAATGAAACTGATCCTCTCGTGAAGAAGCGGAGAATATAATAACGACACAGAAGCCGGAGTAGCAGGTGTTAAATGAACCTCAATTATCCCTCCCCTTACGCCCAACTGAGCAGCATCCATGGGTTTCTGGCTGTGCTAACTCCCCAAACATCAAACCTCCACAATGAATGTAATAAATACCTAATAAAGAACCACAATTCTTAAATCAAAATTTGACATAAATTACGAACATTGGATCAATCAACGATTACCCTCCAAAGCGCCGCAATCTAGTTACGATAGCCCCTGAGCTAAGTGGGTTTACGACCTCTCGATGTGTCCGTGACAGGGTTCTAGTGGTGCAAAGCTACAGTCGACGGTTCGTTTGTTCAACGATTAAAACCTCGGACCTAATGCTCAAAGGCTTCAGTGAAGCCGTTACATGGCAGTATAGCAGTCGTTGATAAAACAGGCGACCCGGTCCGACTCGATCACGTATGTTTTGATAAACAGGCGATGTTTGATAAACAGGCGGAGACTGCGTCCCCAACTGAGATCAATCTTATGTTTGATAAACATGCGGCCCGGTTTTGAACTCGATCACGTATATGTTTGACTAAATAGGCACGTTTGGTGTTTGGTTC
>ff75d4c6-3455-47ee-bcc2-71ae67bbaaf0_Basecall_2D_000_2d Marta_PC_default_sample_id_0912_1_ch336_file9_strand_twodirections FAST5/downloads/pass/Marta_PC_default_sample_id_0912_1_ch336_file9_strand.fast5
GAATGGTGCTATTGCTGCTTCTCAAATAATAAATATTATTACCACAACAGCTGTCCGCTGTGGCGAACCGGAATGACCCTACAGAATAGACGGGTAGTTCATGTTGTGTGTAAGCATCATAACTCGAATGACGGCTTCGAGGTATTCCTGATAAACCCAAGGAAATGTTGAGGGAAGAAAAATTATGTTTATGCCTACAAATAATTGCCACACAAATCGATTTTGCTCAGGTAGCCGGTGGGTCGCCTGTGAGTAGTGGGAATCAACGAACAAATCCTGCGATAATTGCAAATCCACAGCTCCTATAGAGTAAATAGTAGAAGTGGGTTACTACGTAGTAGGTGTCCTGCCATGGAGCCCTGGTAATGAGGTTGGAGGCAAATACAATTCCTGTTGAGCCTCTTACTGTAAAATTGGAAATAAATCTAATGCTCATAGTATTGCAGGGAAGCCTGTCGATGCCTCCGTGTGCTAGCCAGTCAACTGAATACTTTTACTCCTCGTAGGAACCTATAGAGATATAATTAGTTGCAGATGTAAACTGCTCAGGTATCCTACATCAAGCCAACTGCAAATATGGTGAGCCGGACGAGATAAAAGCAGGAAAACACAATAGCTCAGACTATTCCTATAACCAAATGGTTCTTTACCTGAGTGACAATGTGTGAAATTGCGTCCAAATCCTGGAAGAATAAGAATATATTCTGGGCCAAAGAATCAGAATAGATGTTGATAAAGAATAGGCTCCTCCACTCCCGGGAGGGAAAAGAGGTAGGTGATTGAGATTACGATCTGTTAAGTAATATAGTAATACCAGCTGCAGAACGGGAAGTGGAGGAAGTAGAAAATTACTGCTGGGGGAATTAGTAATCGGATAAGAAACTAGGGAGGATTTGGGTTAACGTTCGGTTTAGTATTTTATTGGGTTAT
>f91c5824-3564-4f22-8df5-26eb606c1980_Basecall_2D_000_2d Marta_PC_default_sample_id_1257_1_ch458_file619_strand_twodirections FAST5/downloads/pass/Marta_PC_default_sample_id_1257_1_ch458_file619_strand.fast5
TGTCTTCTTATTATTAAAATTTCTGCCTGAGTATAATGCTGCTCGCCTGACGTACGTGACTGATTTCTACTCAATCTCTGGCCTGTCGGACTCACTCATCCTTTTGTAACTCGACTCTATCTACTGGCCGGACCAAATACGATTGGATTCTATGTACGGTACGGAATGATTCTCCGTAAAGAACTAACAGTAGACAGTAGCCACGCACGACCTCTATCGCTCTGAATTAACCGCCAATCTCTCCTTCATCCAGAGAAGGCACCACGCAGGGGAGGCTCCCCATGGGCATCCCAGGAGAAGAAGCACGCAGGAGGGGCACGCAGAAGAAGGCAGGCCCCAAAGAAGGCAGATCCTCACGGAAGAAGGGGCACGAAGCGCAGGAAAAGAAGGCGAAGCAGAAGCACCGAGGGGCAGGAATCGACACTGCAGGGATCGCGGAAGGGACAAGGAGGAGAAGGATTTTGCGTTTGTTCATCACCTTATATCTCCTCTGTCTTGTATGCTTCTATGATGACGGTTTCATTGGCTGGACGATTGACATTCTAATGTCACTGCCGTTCAACGGCCGGCTTCAATCTACATCAGGCTCATAGCAATGGGTCGACAAACGAAAGGTCTATGTTGGTAAGGTTCGGCTGTCGTACTAACTGCTTGCCGCACTACATGTCTACCGTATGGTGTAAATTTAATACTCGTTAGTCGGTCGTTAATTTTATTACCAGTTACGGTCTGTCAGTCAATTATTAAATTAGATTAAGAAGTCGGTACGCCGTGTACCTAAGGACTCAGGGGGTGACTAGGTCGATCCTGAGTTTGCAATTGGAAGTCATAAGGTGAGTCAGTCGTCGGATGTAGGTATAAGTAGGTTGGTTTACGTCTTGGTTGTGATGTCTCGGTTAGTTTACCCCCCGCGCATTATAAGTCAGTTCGGCCGATTTAAGGGGAGACAGTGGTCTTCGTAGGTCGGTTCATAATGTCGCGGCTTACGTGGACAATGATTTAGCGTCGGATCCAGGCGGTTCGGTGTAGTCATAACTGGGCTACGCCAATAGTATTAATGGGGTCCCCAATAAGCTGTTGTAAACTAGCATTTGGTTTAGTGTTA
>8fbfd7b8-c3cf-4338-a3db-db3b1883f8a0_Basecall_2D_000_2d Marta_PC_default_sample_id_1257_1_ch87_file100_strand_twodirections FAST5/downloads/pass/Marta_PC_default_sample_id_1257_1_ch87_file100_strand.fast5
TCTTCTGTTCTGTGCTGATATTGCTGCTTCTCAGATAATAAATATTATTACTACAACAGCTAGCGTTAGTGAAATGCAATGACGGGACAGAATAGACGGGAATCCTCATGTTGTGTAAGCATCTGGATAACCGGAATAACGTCGAGGTATTCCTATGATAAACCAAGGAAAATGTGTTGAGGGAAGAAAATTATGTTTATTCTACAAATATAATGCCAAATCGATTTTAGCCAATAGAGCTGCTTATAGGTTGCTCTACGTGGGAATCAACGAACAAATCATGCGATAATTGCAAATAGCAAAGCTCCTATAATAATAAAACATAGTAGAAGTGGGGTCACTACGTAGTAGGGCGTAGATGTAGCGACTCATCTAATGGTGCTGTAAGGCGGACCACAATTCCTGTCCCTCCACCTTACTGTAAATTGGAAACATAAATCTAATGCTCATAGTATTGCAGGAGATCATTTACGTATTGCCTCCGTGTAGGGTAGCCAGTCAAACTGAATACTTTTACTCCTGTAGGGATAGAGATACGTGTAGTGCAGATGTAAAATATGCTCATATCTACATCAAGCCAACTGCTCGGCAAATATGGGCCGAGCTCAAACGAGCACGGCAGGAAAACAATAGCTCTCAGACTATATTCCTATAATAACGCAAATGGTTCTTTTACCTGAGTGACAATGTTGAAATCGTGTCCAATCCTGGAAGAATAAGAATATATACTTCTGGGTGGCCAAAGAACCCGAATAGCGTTGATAAAGAATAAAGGCTCTCACCTCGAGGCGGACAGAGTGATTACTAGAGAAGGTAATGCGGATTATGATCTGTTAAGATAATATAGTAATACCGACGTGCAGAAATGGAAGTGAGAAAGTACGATACTGCTGGGAATGTGTAGATGATAGATCAAACACAATTAGCTCAGGGGGATTTGAATATTATCGGTTCTGTTATGTTT
>eb0f3e64-2088-4a1e-aef8-05c62db68fa8_Basecall_2D_000_2d Marta_PC_default_sample_id_1257_1_ch135_file463_strand_twodirections FAST5/downloads/pass/Marta_PC_default_sample_id_1257_1_ch135_file463_strand.fast5
GTCCTTCTGTTGCCTGGGTCATACTTAATAAATAGAACCCCGGTGTTCGTTTGATCAGTACGATTACAGAGCAGTACTTCTATTCTCTCACTTCCAGTTCTGCATAGGTGAGTCCACCTATATTATTAAACAGATTGTAATCACAATACATTCTTTGGCCCCTTACGCGCATGGAGGGATAGCGCTTCTTTATCAACATCATTCTGATTCTTGGCCACCCAGAACTATATATTCTTATTCTTAGTACAGGCTTTGACGATTCCACATTGTCACTGGTCCAAAAAGCACGGATTTGGTCCAGGAATAGTCGCTAGTATAATATCCATTGGTTCCTCTGGGTTTTGTCGTTTGTACCATCACATATTTACAGTTGGCCTTATCGACTGTAAGTACGCAGCAGGTTTGTGCACTGTGAAGGCCGCGCTGCTCCCTAATTTAGAGAGGCCAAAGCTTTCAGTTAACCCTATAGAGCACGAGGGACAGATATTGCAAATGATCTCCTTGCAACCAGTCACTATGGGCATTAGAGTGTCGGTTTCCATTTACAGTAGGGAGGCAAAATAGGGAATTAGGGTTACCTAACTCATACTAGAGTGGCGGTCCCCAAGTAGACATAGGGCTACTACGCCCCATTCCCGCTGTTTTATATCTATAGGCGAGCTGTATTTGCAATTATGCAGGATTTGTTGGCTTTGCTTCCACTACCACAGGCTAGCCACTAAGCTCTACCTGAGCTAAAGAACCCCACTTCACAATTACCTATTTGTGGCAATAAAATAAGACTTTCTTCCCTCAGCATTTCCTTGGTTTATCAGGAAGCCGCCTCGAGATGCTTCTCCGATTATCCAGATGCTTAAATAAGGCGAACACAGTCACCTCTGTAGGGTCATTCATTTCACTAACAGCTGTTTAGTAATACATATTTATTATCTGTAACAAGGAGGTTCGTTGTGAT
>aee9be49-750c-45d2-a336-e11dc289646f_Basecall_2D_000_2d Marta_PC_default_sample_id_1257_1_ch245_file313_strand_twodirections FAST5/downloads/pass/Marta_PC_default_sample_id_1257_1_ch245_file313_strand.fast5
CAAATGTTATGCTTACTGACTTGCTCACCGCTGGTTTGATACCAAACGACCGCCTGCCTTACCAATAGAAGATCAACATGCCCGCAATCTCACCAAAGAAAATTAACGGCCGCCCGACGTATAAGGTAGGACGATTTGGAACCAGAACGACGACAGTATCGGACGTTATCTAACGCCATACGTAAAATGACGAAACGGAATAACGACGATCCCCTTAGAACGGCAATGAAATGGACTTCTACCCTGCGGAAGACGCGAATATAAATGACAGACGAGAGAAAACTCGCCGCGACTCCCGGAATGGTCCGACTGCCAACGCCTTCCTCTCCCTCTAATTCAAAGACGCCTGATAACGACGCTCTTAGTAGTTTTCGGTCGGGGACTGGGGGGCCCAACAACGCAATACTCCCCACAATGGATCGCTCACGACAGGCTCACATCAAAGAACCCACAATTATAATCGCTGGTCTCCTTGTGACTCAGTAAACCTTAACATCAACCGTACGGTAACACGATAAGGCCCGCAGTACGGATTACAGGCCGCTCCTCACTAAATCTCAATTCATGGCACTACCCCCTTGTTGAATCCGCCGACTGACTGCCTAAATGGTGCATACCAAGCCCGCTACCCTCCTTTTCGTTCTTTCAATGCTGCGGAGTGCACGCCTCGCTTGGTCTGACGATTAAATCCCTAAGCGCCACTGTGTTTACACTCAACGCCTCTCTTATGCTTGAGGCAAACCGCCTCCTGCCGATGACTACCCCGCTTCTCCCACTAAGTACCCACGATACGGAACTTCACTGCGAGCCCCAATCGTAATGTTTGGGCATACCTAAGCCCCTGACTCCTGGCAGCCCGGAGGGACTCTACGCCCGATTAATGATAAGTCCCTCCGTAAACGCATCTGACGTGCCTCCTCCTGCGGGCACGACGGAGAATGACAGGCTCACAGACGGAAAACACGACTCGATGCGCTGAGGCACAAATGTAACACTCGGACTTCGCCTCCTCCTAATTGAGCACTGGGTTCACTAATGGCCTGGGTAGCTTCCGTTCGAGGTGACCGCGCAGAAACACACTCTACAACTCTACACAATGGAATCTTGTACGGCCAAATACCTAAGCACGCAAATACGATTCTTAGCCGATCAGCACGTCTTAGCACGTTGTAACGCAGCCAAACCTTAAGCACTGAACAGGTTTACCCTGCGATAACTCACTCCGCAATCCCACTTTAGCGCACCACTCCTCGCTACTGACCACGTGCCGACTAGAACTGTGCATTCGACTTTAGAGCTTCCCGCTGACTGCTCGAGGCTACTAACGGTTCGTTTGTTTCAACATCCAAAACTCCGACAGTGGGCTGGTCGAATCGGCCTCCTCGTTTTTGGCCTAACATCGCCTCCTTGTACCGTATATCACACACTATAGCCGCAGTGCCTACCTAAATCACGAATGTATCTCTACTCCCAAATGCTCTAGCGAACCCTATGGCGTGCAGCGACGCCGCTCCTGACAACTTGTTGTAAATGGCCTATCCACGCACTCGTAATGAAGATGACCGAAGACCGCTGTCTCCCCTGTAAATCGGTACGGAAACTGATCCTCTCGTGTGCACGCACGCGAGAATATAAAAACTACCTACGAACGCACTGGAGAGCCTTGTTCTAAACGACTGCAATGGGGGTCCTCCTCCTAACTCATCAAAAGCCCACTAACTACGGCTTAGTAGTTTTTCGGTTGGGGTGACCGCGGAACACTCGACTGCTCCCACAATGAATGGCCGACCACTCACGACAGAACCCAATTTCCTCACCTGACTAAATTTGGACAGGACTTGGCATGACAATGTGAGTGCATGACGATACAAGTTACCTATCGCGATAAGCAATCGCACTGCCCGGCAGCCGCCTGGCCCGCACACTGTAGTGCCGGACGATCTTCTACGCTTACAGGGTATCCCTAGTGGGTCGCAAGCCCGCTACTAACGGTTTCGTTTGTTTCAACGAGATCCAAACTCGACAGTGTGATCTGGGTTCACAAAACTTACGTGTTGAACCCGGTACAGATTTGGAGTTCATTGGCATTCGAACACAACGAAACCGTTAGAGGCTCGCACCACAGGCAGCGGATAGGGAGACGAACATTGAGGCTGAGGCAAAGTCATTGTCAGGCGGTCGTGCAGTAAAGGGATTGCGGTAGGAGTTGCGCGTTAGTCGCAAGAGCCTTATTTCGATCCGATCAAGTGGTTTTAGTCAGTCAATGTCTACAAAGTTTTACAGGATTAATAGGGGCATGCTTATCGTCACTTTTGGGTCCAGATACTGGTTTGTGATCCAGTGCCGTGGTGTGGAGTTCATTTGTCGACCGAAACCGTCAGCTACGAGGCGAGGCCCAGTAGCGATCGTGAGTAGAAGTTTGAGTGTCAGGGGAGGAAGCAAGTCCGAATGTGCTTCAGTCGCGGCGTCCGTTAGTCATATCGTGGCTTCTCGCGTCGTGCACAGGAGGGATGCGTTCGATCCAGGTTTGAAGGGGAGATAACAGTCGTAGGTCTTGCGTGAGTCTGGAGCCAGGGCTATTTGGCGGTTGTCTAAGAACAAGTACTATGAGTCGTGCACGCTATAGAGGTTCGAGGGCTTCAGAACAGGGGTCATTCGGTGTACGTTAGGTACTGGCGAGGGCTACGGACATATGTCAGTAGGAGAGGGAGAAAATTTAGGCTCTCAGGCAGAATTTCCTGAGATCACAGGGCGTTAGGTCCATTTAGGATCCATGAAACAGAATAAAAGAGTAGAGGCTCTGCAGCAGCGAGGGATAGCGCTTAAAAGCGGCGGTAGTCCTGAAAGTTAAGGCGAGGATAGGGCCGCTAAAGTGGATTTGCGGGGTGTCATCCGCAGAGTAAACTTAATTCAGTGCGATCAAGTGTTTTGAGTCACCGTCTATATGTCAAAGTTTATGATCAGCTAAGAAATCTGTGGGTTCTTTGGGTCCGTAGTTTGTCGTCACAGTGCGATCTTTAGGATGTCCAGTCTACTGGCGCGAGTCAGGCGGCAAATGGAACAGGTTACGGGCATTTTATGAGTTAGGAGGAAGGCGAGAGGTTGAGAAGTTCGTTACACTCATAGCAAACACCCGAGTCGTGCGTTCTGTGAGCTGTCGTCACCCGTTAGTTCCCCGCGCAGGAGTCACAAGTTCATGCAGTTAAGAGGGAGCGGTAAATCGTCGTTATGCGTGCGATGGAGTCCATACGCGGTCTAGAGTTCAGGAACAAGTTGATCATAGCGTTGGCGGGCAACGCAGTGAGATTCGGTGCTTTAATAGATAGAAGGCTACAGGGGTAATAATTAACCTGTGTTAGCGGTAAGGAGAGGCAGTTTTATAGTTAGATAAACACAGCCGTTGGATAGAACCGAGATCACGGTAGGGATGCTTAAATTTTGAAACAAACGAAACCGTTTGAGGGCTTAAGTCAGGAGGCCAGCATATACCCAAGTAGTCAACAGCGTACGCAGAAGTCGTCGATGAGGGTCTTTAAAGTAGGGGATAATTGTGGGCTATGAGTTGGAGCCCAACTTCGTATCACCAGGATAAGATCCGTCATTATGAGTCACAGGTCTTCAATTACCATGTTACAGACGTGCGGTTTGCTTGGAGTCTTAGCGTCAGTGTTGATCCATACTTTTTAGAGTCACTAGGTTGATGTAGGAGATATTAGACACGTTGAAACAGAGATTGTACACCCGAGTGGAGATAGGTAGAGATTAGAGTTAGATCACCGGCGGTCACTTACGCAGGAGGCAAGTCCCATGCGGTCCGCTACCCAGGCGTCACTCCGTTGGTGCACTGTCAGTTGACAGTCATGGTTTAAGAGGCAGGCGGTGAGACACGTCCGTGAGTTTGCGGAGGATATCGAGATCATTAGTTGTGAGTCGATACAAAACACCGTCCCATGTCGAGGAGCATCGAATCCATAGGTTCGAGGGCTTCAGAGACCGCGCGAGTCATTCGGTGTAAGGTTCTACATGGAGGCTCTATGCATCAAGTCGAGGGAGGGTCTTTTAATAAAATAGCATGCAGGGGTTTTGAACGCATAATCTACGGGCTTATTTTGTAATCGTTACGTAAACGAATGACCGTGCTGGCGCTCGTGGCCTCCGCCACGTACCCTGATCCCTCCATCGCACTGTATGTGACTGGCCACTTGTCAGCCCGCCTCCTGTGAATTGGACGTTCTCCTGTTGTATCGCCGAGGACCCTTACTTTTCACTTGGATCTCATGTTTGGGTCAATTTGCTTGTCAAAATTTTGATTAGCAGAATTGTGGTTCTTTTACTTTAGTATTTTACCATTCGCTTGTGGGCATATTTAGTTTGAGGATGCCTCGCGAGCCGCGACCGACGCCATCATTGGTGCCTCAGTTTATGGTGCCGAGGGGGAGCCTAATTGAGTTCAGTTCGCTCAAAATTGCCTGGGGTCTTCTCGTCTTATATTTATTTCTCGCTTCTTCCACGCTAGAGTGCCGTTACTCACTTGATTTTAAGGGGGAGCGCTGTAGTCTTCGTGATGCCATTGGTACTACGTCTCTATTTAAGGGACCGCCAAGTAGCATGCTTGCTTACCCTTCGCACGGTTCCGCTATCGCGGCCCGTTAATTGTAGTCTAACCCGGGGTGGCTGATGCTGACCTCCGTAGGGGTACGCAATGTTGGCTACTAGCTCCGGCCGACAGTTTTAGTGCCCGGGATGGACGCCCACTGATAATTTCCCTGTACCTTCGTAATGGGGAAGAATGTCAACGCCGGCTTGCCTCGCATAAGGGGGATACCCTGATCCTAACATCGCCGGATCGTAATGGCGGATTGCGCTCGCCTGGTAAAATTAGACTGCCTGTTATCCCCCACCCTAACTTGGTTCATTACTGTACGTGTTCATAACCTGTCTATGTCAAATTTTTAGACTTACCGCAAAATTGTGGTTCTTTTTATTAGTATTTTTATTACATTCGTTGACCCGTGCTGTTTATACCCCCGCCTGTTACGCTGACCGAAAACTAAGCCGGTTGGTGCCTGAGTTTATGATTGGAGGGGAGCGGGTTTGCGCACCGTGTTCGTTTTAAACCTCGATACTCGTATGTCTCTTTGCTGTAGATTTTAGGTACTTCTCTCGCTTCGCCCGCAGGGGCTACCTTACGGAGTTCCACTTGATTTTTAAGGGGAGACGATTGTAGTCTTCGACTGCCATTTGATACCATTGCTCGCGGATGTCTAAGAAACAAGTGACTTATTGCCTACCTTTCGCCGACGCTTTAGCACTCGCGGCCGTTAGTCCTTGTAACTGAGAGCCGATAACTCTTAACCTATCCACGTGCCCCGATATGTTGTACGGCAAGGCAGCTTTCTGTTTATTTTTGATAAATTGTGACGTATGATGTTGTA
>5caafe8a-90d8-4f59-ab1d-c2ea94fcb91f_Basecall_2D_000_2d Marta_PC_default_sample_id_1257_1_ch203_file342_strand_twodirections FAST5/downloads/pass/Marta_PC_default_sample_id_1257_1_ch203_file342_strand.fast5
CTAATTTCTTACTCTCTTGGCCCACTGTTGGTACAAAACATCGCCTCTGCTGTACCCACCCGAGTTAAGGACCATTGAATGACGCCAGTCTCTGGCCCGCGGGCCACTGAATTTCCGAGCATAATCACTTGTTTCTTGTAAATAGGGACCCTATCAATGCATCACGAAGACTACACTGTCTCGCGGATTAGATCATGAAACTGATCCTCTCGTGAAGAAGCGGCGAATAAATATAAGACGAGAAGACGCCGCGAGCATTTGTAAACGAACCTCGATTAACCCTCTCCTAATCACCTATAAAACTGCACCACCAATGATGGGTAGTTTCGGTTGCCGTAACCCGAGAATAAAAGTGGAACCTCCACAGATGAATGTAATAAATACGATAAAGAACCACAATTCTTAATTGAATATTTGACATAAATTGACTCAACACTTGATCGACTGAACCAAGTTACCCTGGGGATAACAAGCGCAATCCACTTTTAAGAGCCCCTATCGACAAGTGCTTTACGACCTCGATGTTGCTCATCCACTAGGTACCCTTATGCCCGGGGCTAACGGTTCGTTTGTTCGCATTCAAAACCCTACGTGATCTGGGTTCAACGCGCCTCGGTTTATGATACAAAACATCGCCTCTTGGATCAGATAAGAGTCGGCTTAGCAGTACCTTACAATTATAACGCCCGGTATCTACGAGCGTGCCGAGCCGGATCATATGTTCTCTTAAATGGCACTGAGTGTAATGGCATCACGAAGACTACACGTGCCCCTGCGTAAGGCAACTGACTACGGATCCTCTCGTGAAGAAGGCGAAACTAAATATAAGACGGAAGAGACTGAGTGCAACTTTAAACGAAACCCCTAATTGCTCCCCTCCTAATCGCTAAATCTGAGCACCAATGGTACTCTGTTTCGGTCGGACCGCGGAGTAGATACGATAACCTCCACAAATGAATGATATAAATACCTAATAAAGAACCACAATTCTTATAATGCAAAGTTTTGACATAAGTGTGACCCAAAACAGCTATACCGGATTAATGGATAGAGTCCGCTCGATAAAGCGCAATCATTTAAGAGCGCTGCTAAATCACTTTGGAGCGTCCATCCAAGTCCGGCCAGTATTGCAGAGTAGAGCCCTCCGTCGTTTGGTTTCCGGGTATAAAGGAGATCCATGACCGACAATTATTGGCTATTGTCAGTCGTATCAGTAAATCACTGTGTTCT
>edf8273b-075c-4239-93e0-cca715d631a6_Basecall_2D_000_2d Marta_PC_default_sample_id_1257_1_ch410_file216_strand_twodirections FAST5/downloads/pass/Marta_PC_default_sample_id_1257_1_ch410_file216_strand.fast5
TGAAACATGCTCAGCCCAGAACACCCCCTACTTGTTGATTTACTGCCCGACCTCCATGCGCGGCAGTATGCCTTCTCATTGCGGTTAGTGTGGAGCTGGTATTACGACAATCTTACGGCAGTACATCATCTCGGCCTCCTTTCAGCGCGAGAGGTAGGGAGCGTGTTCTTTAACTGGCTCGGCATTCGTCTGATTTACCTAAAGAGTAGCTTCTTACTTCTTTCGAAGTCGACGCGTTCCGCGATCCACGCAACTAGGATCGGTCTCTGTGACAAGGAACCATTGTATATGAATGTTTGCTACTGCTTTCTCCTCGTCCCGCTTCAGCCCATATTTGCAGTTGCTTGATGGATAGGCGCATTTGCACTCTTAAGCAGCCACTATCCTCCTTCCAAGGGGAGGAAGCACTTCAGTTGTAACGCACCCCACGGAGGAATCCTCAAGGATGATGAACTACGGCCTTGCCAACATAGGATCAATTTATGTTGAGTCGAATAGAAGGCCCGGGAATTATGTTGCACTCATCGCCAGGCTTCACAGAGCCCGGATGACTATAGCAGGATCGCCTATATTTATACCTACTAGGAGGTGTATGTCGCGAGTGCCAACTATCGCAGGATTGTGTTCGTCATTCCCCACTACCGCACCCAGAGCAAGGCACCCCTCACCCTCCACCGCACTGCCAATGTAACAGTCGACTTTGTAGGCATAAGATGTCTTCCCCGCACGTTCATTAATTCTGGAAATAGGCCACCTTCTGTTGAATTGAGATGCTTACACAACAGGACCGAAAGCAAGTCTACTGGTTGGTGGATATTCGGTCTCAAGCACGCTGTTGTAGTAAGTACATTATACTTAATGACCATGGTAGAGTT
>539760f3-ec36-4223-bbc7-874537df9c7a_Basecall_2D_000_2d Marta_PC_default_sample_id_1257_1_ch416_file546_strand_twodirections FAST5/downloads/pass/Marta_PC_default_sample_id_1257_1_ch416_file546_strand.fast5
CATTCTTCTGTTGACTGTGACGCGTCTGAGTGTACGCATCAATAGGGTTTAATCGTTAAACAACGGAACGATTTGGCTCGAGCACCACTAGGGGATATCTACATCAAAAGCTACGGCAAATGATAGATCCGGGCTACCCTAGGACCTCTGTACGCGGGCTGCTAGATCTTATCGCCCGAATCAGGTGCTTGGTCAATTTGATGTGACACGTATTCGTAATTGACAATCCGCTGGTTTGCTTACTAGGAGTGTATGTCATTTATTACAATTCACCTGTATCAGCGGTAGTCGGCGGATGCGTCTGAGAGTCACCCCAAAACCGAAAACACGAGGATCATTGCTGGTATCCAGTTTGTAGGCCTGTAGGAGGAGCAATTGAGGAGGTTATTAGTTTGCAAAGCAGGCCATCTGGTCGCCCCTTATACCTTGTCACTCTCTTCGCTTCTTCGACGAGAGGACCGTTCCATTGTAAGCTTTAAGGGGGGAAGAGTGTAGTCAGCCTAACATGCCATTGATACTAGCGTACACGTGGAAGAACAAGAGTAATAGCCTGCTTGCACGTACTAGGGTATTCGACCGCGACAGTGCGTGACTCAATCGGGTAGGAGCAAGCTACGTAATAGATGAGAGGGAGAATGTCTCAAAACCAACGAGGCGGTT
>c6867543-3fe6-46a1-a436-8972637db16d_Basecall_2D_000_2d Marta_PC_default_sample_id_1257_1_ch470_file61_strand_twodirections FAST5/downloads/pass/Marta_PC_default_sample_id_1257_1_ch470_file61_strand.fast5
CCTTGCGTCTGGTGCTCCTGGTCATGCTTCTCAATTTAAGACATATTATTCATAAAGATACATGTCCGGATGAAATGAATGACCCTACAGAAATAGACTGTTTCAGCTTCTTGTAAGCATCTGATAAATCAAGCAAACGTCGAGGTATTCCTGATAAATTGAAAGGAAATGGTCTGTTAGGAAGAAAATTATGTTTATGCCTACAAATAATTCGCGGTACGATTTAGCTCAGGTAGAGCTGCGTATAGCCTGTGAGTAGTGGGAATCAACGAACAAATCCTGCGATAGATTGCAAATACAGCTCCCTATAGATAAAACATAGTAGAAGTGGACTTACTACGTAGTAGGTGTCGTACGAGCCATCTAGTGATGAGTTAGGCAAACCCAATTCCTGTTGTAGGCCTCTTACTGTAATTGGAAATAAATCTAATTAGCCACCTGATTGCAGGGATCATTTAGCATTGCCTCCGTGTAGGGTAGCCAGTCAACTGAATACTTTGACCCTGTAGGAACAGAGATAATTACCTAGTTGCAGATGTAAAATATGCGCTATCTACATCACAGCCAACTGCAAATATGATGAGCTCAACGATAAAGCAGAGGAACAATAGCTCAGACTATTCCTATATAAGGTGAAATCGGTTCTTTTACCTGAGTGACAATGTGAATCTAGTCCAAATCCTGGAAAGCAGAAGGCGTTACTCTGGGCCAAAGAATCAGAATAGATGTTGGACGGAATTAGGCTCTCCACTCTCGGCAGGGTCAAAGAAATAGTGCCGATCTATGATCTGTTAATAATATAGTATAATACCATGCAGAAAACTGGAAGTGAGAAAAAGTAGAATGATCATAATTAGATCAGAAACGTAAGGCAAATAAGGGGAGTCGTATTTGATCGTCGTTCTGTTTGAC
>c57c0a94-4291-4b2e-94ce-513e5b802eac_Basecall_2D_000_2d Marta_PC_default_sample_id_1257_1_ch40_file202_strand_twodirections FAST5/downloads/pass/Marta_PC_default_sample_id_1257_1_ch40_file202_strand.fast5
GGGATATCTTTCTGTAATGATTGCTCGCCTGTTTATCTACAAAACAGGCCTCTTACGTTATACCAAGGATGTGCACGGCCTTCAGTGTAACCACAGTCTAGCCGCGTAGCGGCAACCGTGCGATCCGGCCTAACCAATCACTTGTTTCTTAAATCAATAGAGCCAATCGGCCGGAATCAAGAAACCACTGTCTCCCCTTAAATCAATGAAACTGATCCTCTCGTGAAGAAGGGGAATATAAATAAGACGCGAGAAGACCCCATGGATGTTGACAACGAACCTCATTAACTCCCTCCTAATCATAGATAAACTGGGACACCAATGATACTTAGTTTTCTGGCTTTGGGCTGACCGCGGAGTAAAACTCAACCCCTAATGAATCTGATAAATACCTAATAAAGAACCACAATTCTTAACTTAAAATTTGTACCTCAATCTCCAGGCATGACTTCGATGAACCCTGTGTACCTAATACCCCAGAGGCAGAGGAGGTGTCACCCGGTCCAAAGCCATGGTTAAGACGAACCTGTCCAAACCGTCAAGTAGATGCGCTTGAAAATCGTGGAACATAGGGCTGTCCGTTTGTTCA
>f392b0fd-8cfa-4e0d-8f4d-b91b19629776_Basecall_2D_000_2d Marta_PC_default_sample_id_1257_1_ch416_file308_strand_twodirections FAST5/downloads/pass/Marta_PC_default_sample_id_1257_1_ch416_file308_strand.fast5
AGACTGGTGGCTTCTCTGTAAGGGCCAATACCACGCGGGGCATCCTATTAATTTGCTCCATCACACATTAGGATATGGCAGGTTGCCCTTACTTTGGCCTCACTTCCAGTCGCGTGCAAGCTCTGAGTCCATCTCTGAGCTAAAGAGATGGCTACAATACCCCAAATACTACCTTCTTGACCCTGCCGCAGGCAGCTCATTGATGCCCTATCAACAGCCCTTACTCTGTACTCTTGTACCGGAGAGCTGATAAACCGACAGGCAGGCGATCACTTCTGGCGGGTCATGCCATTGCCGACAGGGTTGTATAGGCCTGGATTGATATATAGGTATGAGGAACCACAGTTATATTATGGTGGTCCA
>731f2827-247b-4eb7-8eb2-f11263027778_Basecall_2D_000_2d Marta_PC_default_sample_id_1257_1_ch479_file399_strand_twodirections FAST5/downloads/pass/Marta_PC_default_sample_id_1257_1_ch479_file399_strand.fast5
TGAGTTTGGTGCTCTATTGGCTTTCTCCGCTATGACATTCTCCGATGGTCTAAGGGGTTGCGCCTGCCCAGTACCTACGATTACGGCCGCGTACCCTAACCGTGCCGAAAGCTAGCATAATCGATGTTTTCCTAACCCCAACTTAGTAACCTGCATACGAAGACTACACTGTCTCCCCCTTAAAATCAATGAAACTGATCCTCTCGTGAAGAGACGCGAATATAAATATAAGCGAGAAACCGCATCGCGGTTTAGGCTGAGTCCTTAACGAACCTACGCTCTCCCTAACCATGACGAGTAACATTTCGGTTTGTGGGGTACCCCAGAACGGAGTAAATAGGGACCCTCCACAATGAATCGGATAAAATACCTAATAAAGAATAAGATTCTTATAATCTAAATTGACATAAATTAACCAAAACACTTGATCAAGTACGATCAGTACCCTGGGATAACACCGCAAATCCATTTAAGAGCCCCTATCACACAAGTGGGTTTACGACCTCGATGTTGAGTCGCCACATATCAGCCATCTGTGGCGACCTAGACCGTCCGTTGTCACGATAGGGGTCCAAAATACATAGATCGTATTATCGCCGAATTGAACAAGATGTCGTTGTTATGTTTTGATA
>c1c849e3-abec-4007-8a1a-1c196effd470_Basecall_2D_000_2d Marta_PC_default_sample_id_1257_1_ch338_file302_strand_twodirections FAST5/downloads/pass/Marta_PC_default_sample_id_1257_1_ch338_file302_strand.fast5
TGTTTATCCCTCCTGGTGCTCTACTAGTGTTCCGTGCTCCGTAGCCCATGGTTCGAGGCGATGGGTTCGACGTCACGGACTTCCAGAGTTCTACTGCGGCCACTCCTTACTCATTATGGAGCAGAGTCGACATAACTCAATGTGCATCAGGCTCTTTTCCCTCCCGAGAGGTGGAGGCTTCTTTATCGCTAACATGATTCTATTCTTTGGCCACCCGAGAAGTATACTTCTACTGCGTCTACAGCGCAGGATTCACACATTTGGGATGTCACCCAAACGAAAACAGATTTGGTTATATAGGAAGCTTGAGTAGATGTTTTCCTGCTTTATCGTTCGGCTGGATTGAGTTACTCACTTATTACCGTAGATAGCGATTTATCATATGCACTCACGGGTCGGCGTTGCTACAGGAGTAAAAGTATTCAGTTGACTGGAGGCCACACGAGGCAGACTATTGAACGATCCTGCAGATAGGCCGTACGATTTATTCGGGATTACAGATAAGGGACAGGAATTGTACTTGCCACACTCATCAGGATGAGTTCTACGAACACCTCATAGGTGAGCTGGCAGCTTCCTAATTGTTATCTGAGCGGAGGGTCTGATGCAATTATCGAAGGATTTGTTCGTTATTCCCACTACTACAGTAGCGGATAGAGCGCACTACCCCGACTACGCCAATCATCCCCGCTATAAATTCATCGCATTATATTGTGGCAGAACATAATTTTCTTCCCCGCCAACAGTTTCCTTGGGTTCATCAGGAAGCCCTAAATTTATTGCACGTTTCCAGAGATGCCTGAAGACATGAACAATGTACGGTTGGTGAGTCATTCATTCCGCCTAACAGGTATGTTGTAGTAATCAATATTATTATTTGGGAAGCACGTTCATGTCGTCA
>a2f274c4-2a93-489c-b145-cad74c1a2951_Basecall_2D_000_2d Marta_PC_default_sample_id_1257_1_ch77_file194_strand_twodirections FAST5/downloads/pass/Marta_PC_default_sample_id_1257_1_ch77_file194_strand.fast5
TCTGGGTTCTGCTGATGCTAGATGGATACACGATGATTAGTACTCTCGGATTCATCCTAATTTCGACGAGTATGGCTTAACATACCGGTTCGATTCGGGCATACGCTGATCTCTCTTATGCTATGCGATGGGCGGTAGCAAACAGCTTTAGGCGAGAAAACCAGACATTTGATTATCATAAATAGATGCTGGTCGTGTAGGGGCGAGGAACAACTTTGTCATTTGTATATTTAAGGCGGTTATAATAATATTTACAGAGTCAGCGAGCCAAGAATGCATGTTGACGTACTATAAAGGAATCGGTGCTAACGGTGTTTTGACATACGTGAATTTATATCGTTGGGCTAACAGGCCTGTTGTGGAGGCTTCCTCAAACCGTACATACCACAAACACCAAAATGTTAAGGACATGGGCGGGGCTGCTGATATGTCGGGAGACCCACTGGATTACTCGGCTTCTACTCAGCCCCCACGGAGGAGGAGGCTTGACCATCGTAGATGCAGATAGGCTTGGGGTTCTTTTTTCCCTCCGGAGTGTCCAGGCGCGCTCCAGGAGACACTTGATTCGCTCGCGGCCACCATGAATGTTACGCGGGCCCGCCTCATTAACCTGGCACTTCACATGTTATCTATAGAGAAAGAATGTACTTATTTTTGGATTAGTGCCCCGAGGATTGTTTTCCTGCTTCAGCGACTAGCCGAGCCCATAGCGCAGCTCGCCTATGGGCCTAGATCAGCTTGGCATTAACTTTGTAGGCAGCTCGCTTCTTTACACCATAACATGTTCAGTTGACTGGTCTCGGAAATGCTAAAGTTGGTCACGGTACTCCTGCAGACGGGCTTACGAGCGGCGGAGTGCCAATATTGCAAGTTATGAACCGTCACGGGTTCCGCACGCCACCTGTTGCTCTACATGACTGGCCGATTATGTACCGTACTCCCCGAGGCGGTCGTTCTGTCGATGTAGCCAGCAATA
>9a23f8c5-9721-4538-a8e9-da6f92570869_Basecall_2D_000_2d Marta_PC_default_sample_id_1257_1_ch355_file171_strand_twodirections FAST5/downloads/pass/Marta_PC_default_sample_id_1257_1_ch355_file171_strand.fast5
CAACTCTGGTCTCCTCGCTCGTTATCGCCTACCTACGTGCCTGCCTGAGTGGTCGATACAAACCCATGGTTTGTATGGACAATCCACCTCCCCTGTTTATCAAAACCACCTTACGGTATCCAAATGCCCGCCTCCCCGGGTCGAACTTGTCTACACTCCTCCCACTATTATCCACACCCGGGCTCCCTTCGGAGTGACTACAGTCTGAACGCCCGGTATCTCCGCACTGGATTCAGGCGCAGCATGGAGCGTCTCCTCCACGACCTCGTAACTGGATGGGCATGGCAGCAGGACGCAGGTTGCTCCTCGTGAACTCACGCTGAAGCTCTGATCCTCCTCCTCTTAAAGGGACTCGAGAATATAAAGCCTACGACGGAAGATAACTCCGACCTCTATGACTTTAAACGAACTCGCCAATCCTCCTCAAGATCGACAAAGCCGCCGCCCGCACTGATGGGTAGTTTCGCTTTCTAAACTCGAGAGGAACTCAACTGCATCGCTACGGATGAATGTAATAAATAAAGCATACCGCGTCTTACACTGAAGATTTGTAACGACGGATCTGAAGACCGGTACTTAATACGGAACTAAATCTACCCTCCGCGGATGACGCTGCACGCAGTGGGGTTGCCCCCCACTCTAATCACGCGCACTGACCTGCTTCCACTCATGTTCAATGGGGGTATCGCCTGCTGCACCTCGGGTGATGACGGCTTCGTTTTGTTCTAACGATGATTGAATTCTAACGTACTGGGGTTCAAACCGGCCGGTTGAACCCAGAGTCAAGAACCCGTCACCCTTAATCGTTGCAACAAAAACCAACGAGTAGCGGTCGGATCAGCATCAGTGGAAGCACAGGGTAGCGCATCACCGTATGCACCTAGGCGAGTCGTGGGCAAGCGGATTGCGGAGGTCGGAGTAGTGCGGAACACTTATTCGCGTGAACCACATGTCTAGAGTCGAGTCACTGTCCAATTGATTGAGGATAAATCTTAGATGCTTTATTTAGTGAGATCGTTCGTAGCGGTCCAGTCTTGGCGTTCGTTTAGGCGGTCGTAGACACGAAACCGTGACCCATTGAGGGAGTTTTTGATGTCAGGGGGAGGAGGAAGCAGTCCCAGTTTGCGGTCCGACAAGGCTGGTACTCGGAGTGCTCGTGCGGCTAGTTAGTTGCGCATTCCGTGAAGAGGAGGAATCCAGTTCAGTGCGATTTAAGGGGGAACCCGCGTAGTCGTGTAGATGCGTACAGTGTACCATCGGGCGCGTTGTGAGGAGAACAACCAAGAGTCATCCGGCGTCTCGAATTTAGAATAGCGGAGGATTAGGTTAGTTGAACGAGGGCTACATCGTGATAGTCTACAGCTTGACTACATAGGAGAGGGAGTTTTAGATAACAGGCTGGAAGCTTTCGATTTATGTTTT
>e3d4c29e-d631-49c9-a083-3ed1da155caa_Basecall_2D_000_2d Marta_PC_default_sample_id_1257_1_ch282_file177_strand_twodirections FAST5/downloads/pass/Marta_PC_default_sample_id_1257_1_ch282_file177_strand.fast5
AATGGTCATGCGTTGCTCAGTGAACTGCCACGATTTAGGTTAATTCAGCCAACGAACGGTCTAACGCACTACCGGGCCTCGCCACGCAGGCCTCTGTGAGACAAGCGTATCTGAACTCAGTTGGACGGCCGCTAGATTGGCCTTAGCATTGAACTTGTCTGGTCGGAGAGCTAACTTGGTTCAGCTTGGGCAAGTGTTTGTACACGTAGTCGTCAAATTTTTAATGTGACAGAAATTGGTTCGTCTTACGTACTTTTATGCCCATTCATGTGAGTATTAGTTTACTCCGCGAGTCACCGAACGAGAAAGGTAAGGATGGATGTAGGGCTTCATATACCCTTACTTAGGGAGGCGAGCAATGAGATTCGTTTAAGGCCTCCGGGCGTATTCGCCGTCTGCTCTTTATATGTTAGCTAGATTGCTTCCAAGCGAGAATGAGTTCGGTACATTTAAGGGGAGACAGTATCGTCGGTACTGCACGTAGTACCTAGTCGCTATCTTTACGAGATAGGCTCCTACTTATGCACGACAATTACAGCTAGTTGCCATCTCGCAACGCGTTGCGTGTATTAACTGGTAGGAGCCGTAACGGTATAATGCTTACACGAGCGGAATTTGGGTAGCCTATAAGGCAGTTCCAGTTCGTTGGTACAGACATATGC
>f2171c06-1555-4f65-aa4c-851ed135a70a_Basecall_2D_000_2d Marta_PC_default_sample_id_1257_1_ch4_file74_strand_twodirections FAST5/downloads/pass/Marta_PC_default_sample_id_1257_1_ch4_file74_strand.fast5
ATGTCGTGTCTGTAATATGCTCGGTTGGAACTCCCAATGACCGGGCTTGTGTTCAATCGTCAGCCAACGAAACGTTGACAGCCAGGCCGGGCGCCCGCCACGAAGCACTCACTGTGCACGCTATGAATGTAAGGTGAGGACCTGCCTCCACAAAACTTAAACCATGCTGTTCTGACCCCCAGGGTTAACTTGTGTTCATTACGGTACAGGTCTTCCATATCAATTGCTGTCAAACTTTATGCAGAGAAGAAATATTGTATTGTGTTATTTATGTAAGTGGTTCACTGCCATTAGTGGGAGGAGTTAGTTTGTACCGCCGCGAGTCACGAGAACAGCAAAAGCATACTCATTGGTGGCCTCATGTCTTACGTAGGGAGGCAAGGGGTTGAGATTGCTTTTGAACATAGCTCCCATCTCGCAGTCCTCGTCTGCTTACTTTGACCTCCCGCTTCTTCACGAGAGGATCAGTCACTTCATGTCATTTTTAAGGGGAGACAAGTGAGTCTTCGTAATGCCATTACTATACTAGTCTCTAGTATTCAGGAACAACAGTAGACTTATCCACCTTCGCACGTGTTCTGACCGCCCCCAACGCGCGTCACGGTTACTCAATTGCCGTAGGACTGGACCCAGGCTACTTATACCCTGAGAAAGAAACTTTGAGCTCAGGCAAAGTTCTCTGTTATGTTTGA
>21bd9ec9-ec44-408f-8441-cc4782328336_Basecall_2D_000_2d Marta_PC_default_sample_id_1257_1_ch490_file344_strand_twodirections FAST5/downloads/pass/Marta_PC_default_sample_id_1257_1_ch490_file344_strand.fast5
CGGGTTTCTGTGCCCCTGACTCTGCCCCTGTTATGACAACATCGCCTCTTATTGGCTACCCGGTAGAGCCTGCCCATTACCGTCAAGCTACGGGGTGCTCAATCGTGCGAAATAGCATAGATGTGAGTTTTTTGCTAACCCCAACCTGGTACATGGAGAGCCCAGCATCAATGTTGGCCCCCCTTCAATCAATGGCAATGATCCTCTCGGGCAAGAAGCGATATAAATAATAGAGAAAATACAGCATGGGGTTGGGTGGCAAATAATTATGAGCCAATTGCGCCCCTCCCACCCCAATGATACCCGTTGCTTTGTTTTTCGCCTGATCCGGAGTAAACTCGATACAGGCGCGGAGTGGATCTAGATAAATACCTAACACAGCAAGCCAATATTCGTGAGTCAGGACTTTGGCATAGATTGACCCGTCAACACTTGATACGACCTAAACAGATTGGCCCTGCGGCCCACCAAATTGGCCGCTTTAGAGCCCGCGGGCCCCTTAATGCGACTACCATGTTCTCGCTTACGGATATCCCATGGTGCGGCCTAGCTAACGGTTCGTTTGTCCGAATTAAGTAATAGGGCTTATTGGGCTGTTCAAACCTCGGCGCTGTTTAGACATCGCCTTAGTGCCCCTACGAGGTCCATAGTGCCCCGGTAGCGCGGTTAGTAACAGCATCTCACGCTCCGTGCGGCGACCGGCACCTTACCATTGTTTCTTCGACCCGGGATGGCTGACTGGATAGAAGATAGACGTGCCCTTAAAGTGATGGCAACCTTGACTCTCGCTGAGGATACGGAATATACGACCGGCAGAAAACGCGGGGTTGGGTGCGTAAATAAGGTGTCATCCCTCCCTGCGCCGGCTAACTGGTCATAGACTCGGCTCCTCTGTTTCGGTCGGATCTCGCAATATCAACCGATACTGCGCCAATGATGGGATAACCGCTACCAACAAGAACAGATTCTTAGATCAAATTTGGCATAGATTGACCCATATGACATTGGTCATCAACCAAGTTATGAGCCCCAAGCCGGAGATCTCATGCACCTAGGTGCACACCTGCTACTATTCAGCTCACCCGTGTTTTCTCGGCGCCGGGCGGCCAATGGTGCGGCTAGCCGACCGTTTGTTCAACGATGCGCTGGCTAGGGTCTTAAATTCATCTTCCGGCGCTTTTAAAAACATATCGCCTCTCCTGCTTACCACCAGTGAGCTTCAGTACTACAAGCTTAACCTAGCGGTATAGCGGATCCGTGCAGGTAAGTACTGTTCTGGCTCCAATAGGCGTAATGGCGAGCATCGGAGATAATAAATTTACATAGATCTCGTGTACGATGAAATTATTCGCTCGTGCAAGGCATAGGGGGGTGGGGTACAGCAAGAGATATACAGGCATTTAGGACCCGGGCCGTCTGGCTAACGCAATGAGCACTCTCCCACCACCAAAATCTGATACTCGTGTTTCGGTTGGGATCTCCCGCGGAATCAACTCGATGGACCTCGAGATGAATGTTAATAAATACGATAAAGATCGCGCTTCTTACGTACAGCAATTGACACACTTGAGTGAAGCTTGATCAATGAACAGGTTGTCCCTGGGGATAACATGGCAATCGCTTTATCAGGCCTGGCTACATTGGGTTTGCACCTCGATGTGCATCCGCTGGTGAGTGGTGCACCCCTATGACGGCTTTCGTTTGTTCAACGATCCAATACGGGGTCGTAAGCGTCAGTCAATGTTGAATTTCGGGGTTCTGTTA
>04e8e796-164c-4609-af80-8af4790477ad_Basecall_2D_000_2d Marta_PC_default_sample_id_1257_1_ch469_file597_strand_twodirections FAST5/downloads/pass/Marta_PC_default_sample_id_1257_1_ch469_file597_strand.fast5
TGAAGGATCTCCCGGTTACCTCACCCCGGAGTACCCAAATAGCTTCTCCGAATAGATAATAGTGCCTGCGTTTTTGACTATCGACCGAGCGCGGCTATGGGACTAGGCAGAGCATAACGGTTTTATCTCCAATCCTGATTAGAGTGGTTGATAATGTAATTAAGGAACTCGAAGCGACCACGCTCCCTCGAGAAGACTCCCGAATATACGGGAACGATACTGTTGCTGGCAAAAATCTCAATTGCTCCCTCCTAATCGCTAAACTGGACATACGTGATGGGTAGTTTTCGGTTTCGAACGCGGAGAATAGACCCAACCTCCACAAGATGCATGTAAATAAACTAATAAAAAGAACCACATTCTTACTAATCAAAACTTGTCCTACAAATTATGAAAGCATTGATGGATGAACCACAGTATCCTCTAACAGCCAAGCCGTGGGCACGTTGCGGGGCCGTAAAGGGTGCTTGCCACCCATCTTGTCATCCGGCCAAGTATGCGAAGGGGCTTTGCTTCACCCGTAGCGGGTACTAAAGATGACTGAGCCGAAGTCAACCAGACTGTCAGTATTCGTTGAATTGACGGGTTAC
>ddf595c9-2b05-41cd-b132-c8b0ccd6b2d8_Basecall_2D_000_2d Marta_PC_default_sample_id_1257_1_ch26_file49_strand_twodirections FAST5/downloads/pass/Marta_PC_default_sample_id_1257_1_ch26_file49_strand.fast5
TAAATGTTGATCCTGTATTGCCAGGCAACCGCGGTGTTTGGTTGATGGATATCACGATTACAGCAGTATTCTTCTAGCTTCCTCACTTCCCAGTTCTTGCAGGTGGGTCATAGTTGACGTAATACGTAAGCATATATGCGCTCACACCCTTTCACCGGAGGTGGAGAGCTTCGTCTAACAGCGTCATTCTGTATTCTGGCCACGAGAGAACATATATTCTTATTCTTCCAGTGTTTTACTAATTTCACACAAGTCCACTCGAGGTAAAGAACGATTGGTGATAGGAATAGTCTGAGGACCCGGTGGTTTCCTCTGCTTTTGTCGTTTGGATAGCCAACACGATTGGAGTTACCCTTATTAGATACCGAGCCATTAGCATCTGCACTCTAATTATGCTGTTCCACGAAGGAGTAATTCAGTGACTGGCTACCCTAAAGGGGGAGCAGTACATAATGCTGCAGACTATGGGCATTAGGTTTGGTTTTTTCCATTTACAGTAGGAGGCCTAACAGGAATTATATTAGGACTCATCAGGGTAAGAGTTCTACAGTACGATAGATAAGGTGCTACTCGTCACTAGCTGTGTTTATCTAGGGGGTGTATTTGCAATGTAACCTGCAGGATTTGTTTGTCGATTTCCACTACGCCGATAGATAAGAGCCTACTAGCCATGACTGGGTTCACAATTATATTTGTGGCATAACCGACTTTTCTTCCCAGCATCTTCCTTGGTTCATCAGGAATTAGAATCTCGTACCGGGTTATCGCAAGGTCGTAGATGAGGTAGAATAAGGAATGACATGTAGAGTATCGGTTCGGTTCAGGACAAGGTCGTTGCGATACAGAGAGGCCAACTTGGCAA
>1b975bc8-048b-404e-adeb-e02ba3c9ea93_Basecall_2D_000_2d Marta_PC_default_sample_id_1257_1_ch303_file510_strand_twodirections FAST5/downloads/pass/Marta_PC_default_sample_id_1257_1_ch303_file510_strand.fast5
GTTGCTATTGCTCGCCTGTTATCGATAAACTACATTCTTCCCTACGAGGTCCAATAGTGCCTGCCCAGTGACTAGATTAACGCCCGCGTGGAGCTGGATTTTCGAAGCGGACTAAATGGTTTGTTCTTAAATAGGGACGGCTGGCCGGGCATCACGAAGACTACACTGTCTCCCCCTTAAATCAATGAAACTGATCCTCTATTAAGAAGCGAGACCAACTATAAGACGAAGACCCCGGCAACGTTAATGAGATACATGCTCCTCCCCACATCCAAAACTGGACACCAATGATGGGGTTTCGCTTCAGGTGAAAGCCCCAAACTAACAGTGCCCACAATGAATGTGTAATAAAAGTACCTAATAAAGAACTACAATTCTTATAGATCAAATATTTTACGTCAATTGACCCAACATTGATCAATGAACCTAAGTTACCCTGGGGTAAATAGGGCAATCCACTTTTAAGAGCCTCGGGCTCACAAATGATTGTCCCACTACGATCGTTGAGGGTAATATCATGGTGCGGCTAGATAGCTAACGGTTTCGTTTGTTCGGCGATTAAATACGACAACTTATTAAGCAGTCGACAACCCGACAGTTCTTTGGTGTTTGTCTT
>a2787888-d8c9-41e6-b181-87a3895f9f1a_Basecall_2D_000_2d Marta_PC_default_sample_id_1257_1_ch113_file336_strand_twodirections FAST5/downloads/pass/Marta_PC_default_sample_id_1257_1_ch113_file336_strand.fast5
ACTTCTTGATATTGCTCGCCTGGTTTATCAAAACATCGCCTCTTACTTGAGAGCAGGTCTAGCCTGCCCAGTAACCCGCTTTAACGGCCACAGTACCCCCGCTAACCGCTTCGAAGGTAGCATAATGATTGTTTCTTAATAGGGACTAGTATCAATGCAGTATACGAAAGGCCACTGTCTCCCCTTACGCCAATCGATGAAACTGATCCTCTCGTGAGGAATAAGCGAGAAATAAATACTACAACGAAGGACCTCGAACGCTTTAAATGAACCGGATTAACCCTCCCCCTATCCACCTAACTGAGCACCAATGTATCGTAGGTTTCGGTTGAGGTACGCGGGAGTAAACAGCAATCACTCCACAATGAATGTAATAAATACCTAATAAACAGAACTAAGATTCTTACGTAAAATTCGACGATTGACCCAAACATTGATCTCACTGAATAGAAGTTACCCTGGGGATAACAGGGGCAATCCATTTGAAGACATCCTCGCTGACCTGGTCCCAATACGATGTTGCAGCTTGGCTACCCTGTGCCGTAGTGCAACAGCTCGTCGTTTGTTCGGCTTGCAAACCATCAATTATGTCACCATTTAGATGGATGTTAAATTTGACATGTGTTTTTG
>1f25dca6-410e-401b-981a-e6e185455ba9_Basecall_2D_000_2d Marta_PC_default_sample_id_1257_1_ch33_file224_strand_twodirections FAST5/downloads/pass/Marta_PC_default_sample_id_1257_1_ch33_file224_strand.fast5
CGGATTTTCTTACTCTGGTTAACGCGATTTCGATGAGAAATCCTAATCACGACGTGCTGAGTTCCGACTGGCCTAAACAACGAATGAGCGTCCTACTCGCACCATGGCGCACCCCTAGGAGGACTCTAAAAGATCGAGCGCGAACGTAGACGTAGCATGTGTCGCGCTAACAGCAATGCCGCTCCATTCTCAGTGTTAATCTACCGCAAGTGGTTCAATCGTAGAGCTGGTTTGGATACCTATTCGTCAGAACTTTGATTAGCAGAAATTGGTTCGTCGTATGCTACTTTATATCCACATGCAGTGTGGCGAGTATTTAGGTTTATAACTCCCCGAGTTACGGGAACGAAAGGTGAATCATGCTCTTATCCATTTGCTCATTAGGGAGGGGTTGGCGCAATTTTGAGTTCCAACAGGCTCCCGTACTGTGGTCGCCTTTATATTTGTGACTTCCGCGTTTCTTCAAAGGCCCAGGATCAGTTTCATTACTTTTGACAGGGGGAACAATGTATAGCTGCGTCATCCATTACCATCGCCGTACAGGACTTTGAGAAAGCACATGGCATTATGCTACTTCGCAAAATTCACTAGGTAGAAGCGTCTAAGTTGAACTTACTACTGGAGGCCCGAGCCCGCTCTATGGTACGGCACCAGAGGCGATGTTTGTATAAAACAGGCGCCCTAGTTTAAACTCAGTAGATACGGATTGTTTAGTTCACGGGACATACAAACGAGACCGTTAGGCCGCGGCTGCACTAAGGGGCGAGTACCATCTGCACTCTAAACTCCAGGTCTTAAACCGCCAAGTGTGCACCCCCTATGCGCAAAACCTTAGACGCGCTAGTTATCCCCAGAGGGTAATTGGTTTCAGTGATCACAAATGTCAGCTATCGGTCAATGTTGAACTTTTACGTAACGCATTGTGCTTCTTTTACTTAGTATTTGATGACCTCCAATTTGGCTTGAGTTTATCAATTTGCCCGCGAGTTACGCCCAAATGGAACACCCATCATGTACTGTGGCGTCTCTGGGTCCCGAAGGCGCGAGTTGAGCAATGCTTCAGCGCACGCTCCCATTGCGTATTCCGGTGGTATTTATATTCTCCCGCGTCTGTGCCCGGAGGATCAGTTTCATCACCTGCATTGTTGTTAACAGGGGGAGGGCTGCGTGATGCTCCATTACCATGAGTTGGCGCTGTCAGGAACAGAACTACTTATGCTAGTCGCAGCGTCTCCGGACGCATTGAGTTCCCTTGTATAGTCAATGGGCAGGGCCGGGACCTGCTTATATCTATAAGGACATCCAGGAGGAGCGATTTTGATAAACATAGACGCAGTGCTGATATCT
>aedfa554-7312-492f-a032-3d03bb41369b_Basecall_2D_000_2d Marta_PC_default_sample_id_0912_1_ch318_file20_strand_twodirections FAST5/downloads/pass/Marta_PC_default_sample_id_0912_1_ch318_file20_strand.fast5
AATGTTCTGTTGGTGCCTGATATTGCTGCTTCTCAGACCAATAAATATTAGAGCTTACTACAAACAGCTGTTAGTGAAATGAATGACCCCACTGCACGGTAACTGTTTTTCAGGGTCGTGCGGCAGCATCTGGATAATCGGAATAACGTGAGGCGGTCCATTCCTGATAAACCAAGGAACATTAGTAAAGAAAAGCAGGTTGCTGTTTATGCCTACAAAATATAATGCATGAATTTTAGCGGCCGACGGTAGTGAGTAGTGATAGATAGTCTGAGTAGTGGCTAGCCTGTGAGTAGTGGGAATCAACGAACAAATCCTGCGATAATTGCAAATACAGCTCCTATAATAAAACATAGACAGTGGGAGATGGGCTACTCATAGTAGGTGTCATGTAGAGACTTCGCCCGTGAGTGGTGAGTTGTCCAAATACAATCCTCACTGTTAGGCCTCCCGCTGTAAATTGGAAAATAAATCTAATGCTCATAGTATTGCAGGAGATCATTTAATATTGCCTCCGTGTGCTAGCCAGTCAACTGAATACTTTTACTCTCCTGTAGGGGAACAGAGATAATTATAGTTGCAGATGTAAAATATGCTCAGGTATCTACATCAAGGCCAACTGCAAAATATGATGAGCTCAACGCGGCCAAAGCAGAGGAAAACGACCAACTACTTCCCTATATAACCAAATGGTTCTTTTACCTGAGTGACAATGTGTGAAATTAGTCCAAATCCTGGAAGAAATAAGAATATATACTTCTGGGTGGCCAAAGAATCAGAATAGATGTTGATAAAGAATAGGCTCTCCACCTCCGGGAGGGGAAAGAGGTAATGTTGAGATTACGATCTGTTAATAATATAGGCTGAACACCAGAGCTGCAAGAACTCTGGAAAGTGAGAGAAGTAGAAGTACTGCTGGAATTAGTGGGTTAAGTAAGAGATAAAGGATTTGGTATTCGTTCTGTTTAAATCTGTTCTTGGGTTAGTGC
>f525f3b9-e397-45ad-b678-37dc012ba472_Basecall_2D_000_2d Marta_PC_default_sample_id_1257_1_ch127_file348_strand_twodirections FAST5/downloads/pass/Marta_PC_default_sample_id_1257_1_ch127_file348_strand.fast5
GGACTGTCTTCTGATTGCTCGCTGTTGCCTCGCTAAGTAAACAGCCTTCCTTATTACCATAAGAGGTCCAGCCTGCCAGGTCTTATACGCAATTTAACGCCGCGTTTGAGCACGGCTTTGTGAAGGTGGAGCAAATGATTGTTCTGGCAACATGAGCCGGCTCACAATGGCATCTACGAAAATAACTACATCGTCTCCCTTAAAGAATCAATGAAACTGATCTCGTGAAGAAGCGCGAATAAATATAGAGACGAGAAGACATCGCCATGGAGGAGCTTTAAACGAACCTCAATTGCTCCCGCCTGGGGCAGCGTAAACTGGAGCACCAATGATGGGCTCGGCCTCGTAGAATCTTTTCCAAAGGGACATTCTCCACACAATGACCGACCACAGCATAAATCGAATAAGACTCTTATAATCAAAATGACACTCTAAATCCGATCAACAGCTGATCACATCGAACCACAAGTTATCCTGTGGGATAATTCTGACCCACTTATCGCTCTGTGGTCGATGGAAACAAGTTACCTGAGACCTACGCAGCAGGGAGGATAAGGCGTTCTTATGTGGGCGCAGGGTTTAGGGAAGGAGACCTCGGCTATCGCTAAATTAAACGATTGAAAAGCGGATGTTACCGTAGATGAACGTGAAGCCAGCCCTTTCGTCCGTTTGTGTTTCGGC
>75552a2d-0562-49fe-8e33-7f9695b8e756_Basecall_2D_000_2d Marta_PC_default_sample_id_1257_1_ch287_file188_strand_twodirections FAST5/downloads/pass/Marta_PC_default_sample_id_1257_1_ch287_file188_strand.fast5
CTCTCTCCAGCTCCCTCGAACTTGGCCTTTACGAGCCCCATCGCCTCCAGTAGCATTACATACATGTTGACGGATCGCCCAGCTGGGCACATCCTGTGAAGGCCTCTAACGCGGTTCGTTCCTTTCAACGATTAGTAAAGGTCTTAGCAATTCAATGATACACTAACCGTTGACAGACCGATACGCTATGCCTTGTAACACGGGGATCTTAAATGCTTCTTGCCCCCTGTAACAGGATTTATAACAGTGACAGAGGGACGTATAACGACTCGATGCGGTCCCCGAAACCTCGCATGCTCCTTTTCTTAAGACTCCAGAACTCGATATCAATGGCATCGCGAGGTATAGCCTGGGTGTTAACCGCCTTAGGTTAGACTGAAACTCTCCGTAACATTAGGGATCGAGAGTAAATAACAGCGAAGACCGAAATAAGACGTCTCCTAGTACGCAAACCGGACGTTGGACTCGACAGTGGACAGCCTGGGCCTAGCGGATCTGACGTAGCATGTCAGTTGCCGCTCTCTACAAGGGACCGGGGTGACGCCCGGGTGCAATTGTATAGCTCGCTCTCGCTCAGGGACCACAATTTGTGATCAATCGCCTGTTATCTAAATTGACCCCATACACTTAGTGGGCTCCGGTGCTGGCCTCCCAATAGCCTCGCCCGAAGTGCCGCCTTTACGGCTCGCAACACCTAAGTGGTGTCCCAACGCCTTGTTGGCCTTACATATCCTGATGCGCGGGACGCCCTCCTTTCGTTTTGTTCAACGATCGCTCCCTCCTGTGATCAGTATAAGTGTTACCTATCCGGCTATTTCGTTATCTAACATCACTAACTTGAAGTGCCCGCGCCGCGGAATCATCGGTGCCCAAATGGCGGATTTACTACGCCGGGCTCCCCACAAACTCGTGCGCGACTACAAATCCTTGTTTTCTTAAGACTCCATACGTAATTGACGAATTACGCAAGCCTCTGTCTCCCCCTTAGAATCGGTACGGGAATGGTGATCCTCCTTCTAACGACGCGAGAAAACGACAGGCCTACAGAAGGTATACGACCGCGAGATGCCGGCTTTAAACGGAACTCGCCAAATGCTCCTCCTCCCCTGAGCACTGAGCAAACGGTAGATACTTTCCTATTTGGGGTGACCGCCGGGGGGCTCAAACTCGGAACCTCCTAAATCGAACTGTGGACCAAAATAGGACCAAAAGAACCCACAGATTCAGTGAAACTTGAAAGGACTTTGACACCCTAAATTGACTCCAGCCTTGATCGACTGAACTAAGTTACCCCTCCTATACCGACACTCGCAATCCCACTTTGAACACCTACCTACGGTAATTGCCGACTAAATGTTTCTACGCTTAACCCTATATCCGCTTATGCAGCCTCTAACGGTTCGTTTTGTTTCAACGATTGAGTAAGACGCCCGTGATCTGGAGTTGTCGTAACGGCCGGTTGAACTCACAGATTATAGCGTCAGGGATTCTTACGAACCGTGCAAACAAACGCAACCGTTAGTAGCGAGGCTGCACCATAGGGAACACCCTTAGTAATGAAACATTCGGTTAGTCCCAAAAGTACTTGTCCATGGCGATGTGTAAAGTGGCATTTGCGGAGTGTGCCTGTAGAGAGCAGGTGCTTCAGCGTCAGGTTTAAGGGCTTCCGGTTACGACCTGTCCAAATTTAGATCAGCTAAGAATCTGTGAGTTCTTTTGTCTTAGTATTTATTACGATTCAGTTCTTAGGAGGTTTAGTTTATCGGCGCAGTTCAGGCGTACAAAGAAAAACACCCAATCAGTTGCTGCTGGAGTTTGTCGTAGGATTAGGGAGGAGGCAGTTGCAGCGGTTCCGTTGAACAAGCATGAGTTCTGTCATCGTTCTTGGGTAGTTAGTTTTGCTTTCTGTTCCGCAATAGGAGGATCAGTTTCGATCCGATTTACAGGGGAGGCCAAATTGTAGGTCTTCGTGAGTTGCCAGTGTCAGCGTCCCAGGGCGTCAACAAGGAGCCGATGAGGTCTTCTGCACGGAGTCGGAGAATTTAGGAGTAGAAGCGGGCGTTCGATCTTGGATTTAGGTAGGCGGCATCACGGGGTAGTCGGCTAAATTAAGAAGGGAGGTTTTAGATAAACAGGCGGAGTTTGGATGGGCAAGAACAGGCCCAAGGATTCGTCTAGTTTGCATGGAACAACGAACCGTCGGGCTGGCGTTCGCAGAGCCATAGGCATCGCCTTAAAAGCGGTCGGAGATGCACGTCAGGCGCTGTTGGCTCCGGAACAGTGGATCTGGGCGGTCCCGGAGTGGTCACTGTACCGAGCATGATCCTTCGTGAGTCGGGGTCAATTTTGTAGGACCGTCGTCCATTTGCAGTCATAGGAATTGTGGTTCTTTGATGTGAGTATGTTACATTGGAGTCGGCGTGTGAGCGGTTCAGCCTGAGGCGTGCCCCAGGCGACCGAAAATCAGGTCTACTTACATCTAGGATTTTATGAGTCTAGGAGGAGGCGATGCGAGTTCGTTTACAAGCCCGGGCATTAATGTCGGCCTTTCTGTATCTCCTCTGTCGTTAGGGTTTTCTTCCCCCCGCAGGGATCAGAATTCAGATGCGTTTACAGGCAGGGGTGTAAAGTCGTTATTGCGTGAATGCCATCTAGCAGTTCAGTTTCAGGCAGAACGATGACCCGTAGTAGTCTTCGACGGTTTACCAGCGTGGAGTAGCGGAATGGAGATCGTTCACATTATCGTCAATGCGGGAGCGTAATTAACAACCCGTGAGGAGGAGGTCTTCCCGGCTAACCGGGAAGGCGTGCAACTGCAGATCACCACGTAGGCGTTACGTGCGTTGCGGACGAACGAACCGGTCCGACCGCACCAGGCGTGGCAGCGGGAGATACCCCAACATCGTAGTCTTAGAACGCAGGCGTCATGAGGTCTTCGAGGAACATCCGGGCGATGCGGAGTGTCGTATCCCCAGGGTCACGTCCGTACTCAGGTTACATTATTTTCAAGTCCCGGTCGTCACAAAGTTCCGTCAGCTAAGAAGCGTCTTGGTTCTTTGGGTCCGTATGTTGATGCCAGTTCAGTGCGAGTCATTCGGTCGCTCTCAGGATCAGGCGGACCGAAAAACTATAAGAGATACCGTGGGTCCCAGGCGGTTTGGGCGTTAGGAGAGAAGCAAGTCCGGTTTGCCGTGCACAACCTGAGGACTTACTTCCGTTGGTCTATGTCAGTTCCGCGTTCGTGCACTAGAGAGAAGAATCAGTTCCGTACCAGTTCAGGCGCATGTGCGTCAAATGTCAGTGCGTGAGAGTCCCCATCACCATGTCCCGCCGTCAGGAACAAACCGATTAGTGCGAGCCCTTCGGAACTTCAGAATAGCGAGGATGGCGTTCAGGTTAATTCGACTGGCAGCATGGACTCGGCCGGTAATATCATTATAAGGAGGAGAAATTTTAGGCCTGGATGAAGAATTCGACCCATGCGCGGTCGAGTTTTGGATCGTTGCAACAAACGAAACCGTCAGCGGCGTATGCAGCAGCGGGAACCCGTAATCCAACATAGCGTCCGCAAAGTCGTCATGAGGTTGAGTGGCGGCAAATGCCTTAGGATTGCAGGCGTTACTGCCCGAAGAGTAAGACTGTGGGTTCATGTGATCAAGTGTCCGGTTACATTTGGTCGTCCAAAGTTTTGTGAGTTGTCAAGAAAGTTCTTATTCTGTCGGTGCGTAGTTAGTATAGAATTCATATGTGGGCAGTTTCGGTTGAGCGCGGTCACCCCAATAACGGAAAACTACCCATGCCCGTGTCTATGCCAGGCGTTTTTGATCCGTAGGAGGAGAGCATTGGCATTCGTTTAAAGCCTAGGCTCGCGAGCTCCCCGTAGCCGGTCTGGTGCCTCTGTCGGTACGCGTCGTTAGAAGGAGAATGCGTCAGATCCATTTTTCGCAGGGGAAATAGGGGTGCCTTTATCATTTAAGTTGAGTGCGGAGTCTTAAGAAACACCGATGGCGCCTTTGGGAGCCAACTGCAGTCGTAGTCACCGTGCAGCAATTCGGAGGTCACAGGGGACCGACCTAAGTCGCTTTAGACTAAGCGGGAGGCCGATAAAACATGTAAATATCGTAGTCGAGGG
>93c0062b-e481-4350-b5ab-a66e5528877c_Basecall_2D_000_2d Marta_PC_default_sample_id_1257_1_ch6_file229_strand_twodirections FAST5/downloads/pass/Marta_PC_default_sample_id_1257_1_ch6_file229_strand.fast5
ATTTCTTCTGTGCTCTGGTCTCGCCTGTTATCAAAACATCGCCTCCTTACTTGAGGGGGATTAATAGTCGAATCTCATTTAGCCTCGGAGTTGACGATGACCGATTCGAAAATAATGGATTGTTTCTTAAAATAGAGGACTAGTATCAATGCATACGAAGACTACACTGTCTCCCCCTTAAAATCAATATGAACTGATCCTCTCGTGAAGAAGCGAATATAACGGGACATACGGGAGACCCCATGGGATTAAACGATCTCAATGCTCCCTCCCTAATCATAAAACTCGGCCACCAATGATCGGTCTTCGGTGTTATGCGGGTACCGAGTAAACCTAAACCTCCACAATGAATGTAATAGTAAAATACTAATAAAAGAATAGAATTATAATCGAAGATTTGGCAAATTGGCGGACACTTGATCAATGAACCAATAGTTACCCTGGCGATAAAGCCGCAATCCACTTGCCCGACCTAACCTCGGTACATGTCCCGGACGATGTCTCGTAGGGTGGCCAATTATGCGGCTACGACCGTTCGTTTGTTCAACGATGCCGACCCCACCTATTGGGTCTAAATTCACGTATAGGGCC
>0443b23e-496b-4926-a00a-3db81efcd648_Basecall_2D_000_2d Marta_PC_default_sample_id_1257_1_ch256_file107_strand_twodirections FAST5/downloads/pass/Marta_PC_default_sample_id_1257_1_ch256_file107_strand.fast5
CGAACATGTGCTCTGGTTACTGCTTCCGGGATAATAAATATTATTACTACAAAACAGCTGTGTTAAATGAAAAACCCAATGGGCCCTACAGAATAGAAACTGTGTTTCATGTTGTGGCTCGCAACTCTGGGTAATCGGAATAACGTTGAGGCATTCCAATAAATGCCAAGAGGGAAATGTTGCGGAAGAAAGTTGACCTTCATGCCTACCCAAATACCGCGTGAAGTGGATTTTAGCTCAGATAGAATCAATCTATAGGGTCTTCCGGACATGGGAATCAATATGAACAAATCATGTGGTCATAATTGCGCAAATACCATATCCTATAATAAAACATAGTGGAAGTGGGCTACCTACATGAGCTGGTCGGGCGAGCGACCCTTAATGGTGTAGATGAGTTAGACGATACAATTCCTGTAGGGCTCCTACTGTATCACTGGAAAATATAAAACCTAATGCGCACCTGATTGCGCAGGAGATCATTTGTAGGGTAGCCCAGTGAACTGATACTTTTACTCCCTCGTACGAAAACAGCGGTAATTATAGTTGCAGATGGCAAATTTGCTTCGGGTCTAACATCAGCCGAAACTTAAATATGGTGTAACCCTGCAAACGATAAAAGCGAGGGAAACCAATGGATTGTATTGTATTAGCTGAGAAAGCTGTTCCTATATAACCAAATAGTTCTTTTTACTTCATGACAATGTGTGAATGCCTTAAAGCCTGGGAGAATAAGAATATGTACTTCTCTGACACGAATCAGAATAGATGTGTTGATAAAGAATAGGCTATTCACCTCCATAGCAGAGTCAAAGAAGTAATATTGAGATTACAATCTGTGGTCCTAACCACTCTAGTAATACCAGTCGGTCCCAAGAACTGGAAGTGTAGAAGATGAAGAATCATTAATCTCCGGTAATGGACCTTAATAAGAGAACACAAAGGGGTTTGGTACTTGCAATACCAAACCGTGGTTCTGTTCGGCAGTCCAGAGTCATAAGGGCAGTCGACATAATCGATTTCGACATTCGCGTTTTCGTGTAAGGAGGCCTGATACCTATAGGTTAGTATTAACAGATCATAAGACCTCAATACATAGTTCTGTCATCCTGGATCCCGGAGGTAGGAGCTACGTTATATTCTGAGGCTCCGTTAAACATGTTTGGTTCTCCCAGGAGGATGGATCCCGCTACATACCGAAACACAGTCTACTTCTGTAGATCGTCTCATTCGGTACTAAGCTCAATTTGTAGTAATGATTATTATGTTGAGGCACAAAGACCGTTTCTGTTCTCGTTGC
>09001c2f-39fe-45e9-9119-21e91e274166_Basecall_2D_000_2d Marta_PC_default_sample_id_1257_1_ch496_file406_strand_twodirections FAST5/downloads/pass/Marta_PC_default_sample_id_1257_1_ch496_file406_strand.fast5
TCTGTCTTCTTCTGTGGGTTGCTCGCCGTTAACAACATCGCCTCTTGATTACCAGCAGTAGGTGCCTCGAGGTCTACGCCAAGTCAGGATCGCCGCGCTCGACTTCCGAGGACTAGCATAATGATGTGTTTCCACATGTGTAAACTAGAGCTCAATGATGGCATGAAGACTACTACAATTGTCTCCCCTTAAATCAATGAAACTGATCCTCTCGTGAAGAAGCGAGAATAACATTATAAGACGAGAAGATAACCCATGCGATGCTTAACTGAAATGGATTGCTCCCTCCCATCCACCAAAACTGAGCACAATGATGGGTAGTTTTTCGGTTGGGGCGACTCGAGGAATAGACATCGCGTCACACAATGAATGTAATAAAATACCAATAAAGAACCACAATCTTCTTACCGCTTACAAATTTGACATAAATTGACCCAAACACTTGATCAATGAACACGTTACCGTTGGGGGACCAGCGGAATCATTTACAGCCCCTATCGACAAGTGGGTTTACGACCTCGATGTTTTAAGGATCGGGTAGATCCTAGTGGTGCAGCGCTCGCTACTAATGTTCGTTTGTTCAACGATTAAAACCCTACGTGATCTCGATCCTGACGCGCCACCTGTTTATCAAACATCGCCTCTTACTTACATAAGAGGTCCAGCCTGCCCAGTGACTACACATTAACGGCCACAATCTCACCCCTAACCGTGCGAAGGGTGCATAACCCGGATTTGTTTCTTAAATAGCAACGGGTATCAATGGCATCACGAAGTCACGGTTGGCCCCCCTTAAATCAATGAATCGATCCTCTCGTGGAAGAAGCGCGAATACGGCTACGAGAAAATAGCGAACGCTTTAAACGAACTCAATTGCTCCCTCCCTAATCCACCAAACTGAGCACCAATGATCTATAGTTTTCGGTTGCGGACTCGCGGAGTAAACCCAAACCTCCACAATGAATGTAATAAAATACCCAATAAAGAACCACCACAAGTTCTTATATAATCAAAACAAGTCTGACATAAATTGTGACCCAAACCGGTGAGATCAGGCATTAAGGTTACCG
>f43b26d4-d81d-4257-b126-c1e3bb60a16c_Basecall_2D_000_2d Marta_PC_default_sample_id_1257_1_ch457_file357_strand_twodirections FAST5/downloads/pass/Marta_PC_default_sample_id_1257_1_ch457_file357_strand.fast5
ACTTTTCCCTGGTTCTTACTGATAGGTTACCTCTCCCGCCTATTTATAATAAAATACGCCTCCTTGGTCACAGCAGGTCGGATTAGTGTAGCCGCCTTCTACTCACGACTTGGAACGCCTCCGTGTTGCCAAAATACCCCTCAAATGGGTGGTTCACGGATGGCTCCTAGACATCTGCACGCCGGTACGGATAGCCCGAAGATAAAGGATTTACATGCTGCGCTGACAGCATGGAATCCTCCTGTGCACGACGCGAGAAAGCAACTAACTCGACGGAGGACGCATGGAGCTTTAAACGAACTCGGATCCTCCTCCTAATCATAAAAACTTCAAGCTACTAAATCGTAGCTTCGGTTGCTGAACTCGCCAGGGAACAAAACGCATCTCCTAAGAACCGGATCTATAACATGACTACGATAAAAGAACCAAGATCTTCTTAGTCGACAGCAAATGTTGACGACAAATTGTACCGCAAACTATGTGATCAATGGAACTAAGTTACCCCTCCCATACCGCAATCGCACGGTTGGCACTCATCGCCTGACGCACGTGCCGGACTAATGTATTGTTGGATAATGGGGTATATCCCCTTATGCCCAGCCTAACGGGGCTTCCGTTGTTTCAAAGATTGAACTCCACTGGGTCCTCGTCAAACCGGCCGGTTGATCCAGATCATGTCCCAGGCATTCGTTAAAACAAACGAAGCGTTGGCTATGGCCGCATACGGGCATAGCGGGGAATACTAGAACATTAGAGCACGCAAGTCGTCAGGTGAGGTCGTGCGGCACAGTAGGTTACATGCGTTTTCAGGTGTCATCACACAATGATGCCCGTCAGATCAGTGAAGTTTTGTAGAGTCATTTGTGACTATGTCCATTGTTACAGAATTGCTACTAGGAGTCTTGATGTCGTTAGTAGATCGGTTGGCGTGCGTGGGAGGTTGCCGGTTGCATACCCGTTAGCCGAACACGAACACCCAGGTTCGTGAGTCCAGGCTTTGGATGTGAGGAGGAAGAGGGTATTGCAGTTTTTCAACATAGCGATGCGGTGAGCTCGGTCTTGAGTTAGTTGGCTTCGTGCTCACGAGAGGATTCAGTTCGTTTGACAGGGAGACTAGCGGTATCGTCTTTAGTCGGGCCAGTGCATACATTTAAGTTCAGGGGAGCCAAGAACAAGTAGTCATAGGGTGTTCGAAGGGTTGGAGTAAGGGGGCGTTTGAGGACTTGTAGATCGGGCAGGAGGCACCTCCGTAATATCAATAGTCGAGGGAGAGGGAGTTTTGTAAATACAGGCGAAATTCTGTTGATGGTTGTCTTC
>23bed717-8ea9-404d-8151-91cfb4455a03_Basecall_2D_000_2d Marta_PC_default_sample_id_1257_1_ch394_file330_strand_twodirections FAST5/downloads/pass/Marta_PC_default_sample_id_1257_1_ch394_file330_strand.fast5
ACTGTTTCCAGTGAGTAAATTCCTCCCCTGTCATCAGCTAACTCATATGTGCTTACCGACGCATGTGGGCTCGTAGCAGATCTACAGGGTTCTACACGTAACTAGAGCTCAATTCAGGTAGCATGACGTTGTCTGTACGACTAGGCTGGTAAAATGGCAACCGCAAAGCCCGCTGTCTCCGTAAGTGAATGAAACGTACTACGTGAAGAATAGAAACACCACTCACCCTGAGGGGAGAAGGCATGGATTGCCTCTCCCCAAGCGTTAATCGGCCGGGCTATCGACCTCGGTATGGCTTCGTTTTTCGTGAACTCCGGAGTAATAGCATCTCTACAAGCATGTAATAAAATATAAGACGTAATAAAATCACACAATCTCTTTTGATCACGTAAGACTTTGACACGGTGACCCAAACACTTAGATCACATGAACCAAGTTAGCCCCCATACCGCATCAGTACATTTAAGAGCCCCCCGCTGACACTACTAGGTTAGTTAAGAGCGCGTTGTTGGATCAGGGTATCCCCTTATGCCGCGAGCACGCCTCGCCCTCGGTTCGTTTGTTCAGAATGTCACAATATAAAATCTAATTAATGGATGCTTCAACCGAGGTGCTAATTAGATACTGTTGATAGTGGTAAACAGGCGGTTAGTTGCTAACCGGTAAGTAATTTTGTATGAGACCGGAAGGGATGTTCTTTATA
>3a42c49f-74e6-485e-8e6e-d83581742aac_Basecall_2D_000_2d Marta_PC_default_sample_id_1257_1_ch220_file122_strand_twodirections FAST5/downloads/pass/Marta_PC_default_sample_id_1257_1_ch220_file122_strand.fast5
TTCTTTTCTTACTCGATATTGCTCGCCTGTTTATCAAAATAGCCCACTCTCTTACTTACCATAAGAGGTCCAGCCTGCCCAGTGTACGCGGATTTAACGCACCCCAGTACCGTACGTGCGAGACTAGGGTAGGTTCACTTGTGTTTCTTAATAGGGACTAGTATCGACAATGCATCTACGAAAGACTACACTGTCTCCCCCTTAAATCAATGAAACTGATCCTGGGTGCGAAAAGCGAGAATATAAATATAAGACGAACACCAACGAGCGTCGACATGGAACTCAATTGCTCCTCCCCGATCCACCAAAACGGGACGATTATCGTAGTTCCGGTTGGGGTGACCCTAGAACTAACTCCGATACAACACCGACCGGGCGTAATAAAATACCTAATAAAGAACCACAGATTCTTATAATGCAAAAATTTGACATACGTGACTGACATCGCTTGATCAATGAACCAAGTTACCCTGGGGATAACAGCGGCAATCGATCATGGGGGCTTCGACACCGTAGATAAGTGGGTTGAGGTAAGGTAGTTTCGGTGAGGTATCAGTAGGGTCACGATCCAGAGGTAAATAAGAAACTACTACATTTCGTTTGTCATGACGGATTGCT
>8bbd0cec-37e6-48dc-8356-4f83c446e040_Basecall_2D_000_2d Marta_PC_default_sample_id_1257_1_ch97_file127_strand_twodirections FAST5/downloads/pass/Marta_PC_default_sample_id_1257_1_ch97_file127_strand.fast5
GGTCTTCGGCCTCTCCATGCTCGCCGTGTTTATCAAAAACATCGCCTCTTGATTACCATAAGAGGTCCAGCCTGCCCAGTGACTACAATTAACGCACCGCGGTACCCTAACCGTGCGCGAAGGTAGCATAATCACTTGTTCTTAAATAGGGACTAGGTATCAATGGCATCACGAAGACTACACTGTCTCCCCCTTAAATCAATGAAACTGATCCTCTCGTGAAGGACGCGAGAATATAAATATAAGACCCGGAAGACCCCGGGCTACGTGCAAACGAACCTCAATTGCTCCCTCCTAATGCTAAAACTGAGCACCAATGATGGGTGTTTTCGGTTGCGGACCGCGGGGGCCCAAAACCCAACCTCCCACAATGAATGTAATAAATACTAATAAAAGAACCACAATTCTTATAATCAAAAATTGACATAATTGACCCAAACATTGATCAATGAACCAATGTTACCCTGGGATAACAGCGCAATCCATTTGTAAGAGCCCCTATCAAGACAATGGGTTTACGACTACGATGTTCGTAGCATATCCATTATGCGGCGGAGCTAAACGTTCGTTTGTTCGAATGCCATGGGCCATAATTATTAAACTCGATGTCAAATGGAACGTCACTGTTTAACGAATATCTGTTTCTTG
>e2297687-b0a7-4f94-af62-011782039e49_Basecall_2D_000_2d Marta_PC_default_sample_id_1257_1_ch223_file187_strand_twodirections FAST5/downloads/pass/Marta_PC_default_sample_id_1257_1_ch223_file187_strand.fast5
GATCTGTTTCTGTGCTCATATTGCTCGCCTGTTTATCAAAACATCGCCTCGTACTTACCAGGGCGATCATAGCCTGCCGATCGATGCACGCTTCCTCGGTACCCTAACCCTGTTGAAGCTAGCATAATCACTTGTCCGCTCCACGATAACTAGTATCAATGGCATCACGAAGACTACACACTTCCCTTAGAACCGTAAGTGGAACTGATCCTCTCGTGAAGAAGCGAGAGACAGGTGAATAAGACGAGAAGACCCCATGGGATTTAAACGAACCTCCAATTAGCTCCCTCCCTAATCATAAAAACTGGAGCGCACCAATGATGGTAGTTTTCGGTTGGGGTGACCGCGGAGTAAACTAAACCGCCAATGAATGTAATAAAAATACCTAATAAAGAAACAATTCTGTATAATCAAAAAATTTGACTACGTGACCCAAAACATGATCGACAATCAACCAAGTTACCCTGGGGATAACAGCGCAATCCATTTGGAGCCCCTCCATGGACAAGTGGGTTTACGACCTCGATGTTCATTAGATATCCTAAGTGGTGCAGCCGGAGCAAAGCGCTTCGTTCGGAGCCAAACCGACCCTCGTGATCGGTTCAAACCGGGCGCCTGTTTGACGGACATCGCCCTCTTGATTACCATAAGAGGTCTAGAGCCTGCCCAGTGACTACAATTCTCTAAGCGGGTCTCGACCCTGGGCCGTCCGAGACTAAGTACGGTTTGTTCCAACTAGGGAGACCCTAGTATCAAACGCATCACGAAGACTACACCTCTGTCTCCCCTTAAATCAATGAAACTGATCCTCTCGTGACCAAGAAGCGAGAATAACATACAGACGAGAAGACCCGGGCGGTTTCATCGAACTCAATGCCACTCACTCTCCTAATCATAAAAACTGAGCACCAATGATGGGTAGTTTCGGTTGGGGTGACCGCCCCAGAGTAAACTAAACCTCCACAAGAGTGAATGGTACATAACATACCCAACGGAACCACAAACTTCTTATAATCGAAAATTTGAAGTAAATTGGCATGACATTGATCATACAGCGAACCAAGTTACCCCTGGGATAACAGGGGCAATCCACTTTACATACCCCCTATCGACAATGGGTTTACGACCTCCATGTCCGGTACAAGGTATGGGGTGGTAGTAGGATAGCTACGACTACGGTTCGTTCAGACAGCGATCCAAACTAGGACCTAGTGATCTGAGTTCTGAAACAATGACGGGTTATAGCT
>57e40e11-37c7-482d-8eee-a0ffb6be7284_Basecall_2D_000_2d Marta_PC_default_sample_id_1257_1_ch195_file408_strand_twodirections FAST5/downloads/pass/Marta_PC_default_sample_id_1257_1_ch195_file408_strand.fast5
AAGTCCTTTCGTAGGGCTACTGCGCCAAGGCGAGTACACGCGTGGATGCTGACTCTGAGTACCTAATCCCGCAGTATTCTACTTCTGGATGCCGATTCTGCAGCTGGGTCGGGACGTAGCTTAACAGAGATCTAATCTAATACTACCTTCTTCCTCCGTAGCGGAGGTGGGGAGCCTCATGCTTTATCAAATACGCTGCATTCTTGGCCACCCAGAATATATATTCTGTTTCTTCCATCAGTTACACGTCCCACGAAATTCACACTAGATGAGTAAAAAGAATATAATTGCTTATATAGGAATAGTCCATAGATACAGGCTGCATTGGTTTCCTGCTTTATCGCTGTCCCTACATATCAGAGGCCTATTTGTAGAGTTAGCTGACAGGTCGTCATCGCAGCGAGATCCATCTGGCATAGCTGCCCGTTAACTTGAGAGAAGGCTATCAGTTGATCCAGGTACAGCCAGCATACCTAAATCTCCTGCAGCCATAGCGCACTTAGGTTTATTTTCCTAGATTACAATAGAAGGACAGAGGAATTGACGTTAGGGCACCTCAGAGTCGAGCGATTCTACAGCAGCCTACCACTAGCTCTACTCCAATTTGTGGCGCGTGTTGGTAGGCGAGCTTATTGCAATTATTGCAGGATTGTTGTGATTTCCACTACTCAAGGCTATACCGCCCGGCTCTACCTGAGCTAGAACCATTCACAATTATTGTGTCCAGAAAACATGACTTCTTCCTGCCAGCATTTCCTGTGGTTGCTCAGGAATCCCTCAATTACTTCCAATTATCCAGATGCTTAAACCAATGAAACACAGTCTAACCTGTAGGGTCACTCACTGCACTTTTAAAGGGTAGGTTTTAGTAATAGATTTGACGTATGACAACGCAAGTTTGATTATGG
>575a3730-c5d2-4280-8ab8-b11c0591447a_Basecall_2D_000_2d Marta_PC_default_sample_id_1257_1_ch40_file610_strand_twodirections FAST5/downloads/pass/Marta_PC_default_sample_id_1257_1_ch40_file610_strand.fast5
TAAATGTTTCGTGCTGATATTGCTCGCCTGTTTATCAAAACATCGCCTCCTTGACGTGACCATAAGAGGTCTCCGGTAGAATGGCGAGGATTTAGCCGCGGTACCCTAACAATTCTGCGAAGGGTAGCATAATGATGTTTCTGCTTAAATAGGGACTAATATCAATGGCATCACGCAGACTACATGTCTCTCGCGGTAAATCATGAAACTGATCCTCTCGTCGAAGACGGAATAAATATAAGACGAGAAGACCCCGGGTAGCGGTTAAAGAACCTCAATTGCTCCCTCCCCATCCACTAAAACTCCGGGATCATCTCTAGTTCGGTTTCGGGGTGACCGCGGAGTAAACTAATACGCCTAAGATGAATGATAACATACTAATAAAGAACCACAATCTTCTTACCGTAAAATTGACGACACGTGACCCAAACACTTGATCAACCGAAGCACTTATCCCTCCGATAAATCTCGCAATCCATTTAAGAGCCCCTATGGCTAATTTGATTACATACCGGAGTGTTGGATATTATATAGCGGGTGGCGTAACCCGGGCTACACGGGGTTTCGTTTTGTCGGACACCATTAAAACCATCAATGATCTCAGTTAAAGTGAATACCTGTCGTCATGTCTTA
>e956c809-03a4-4203-8f39-4e3c88135870_Basecall_2D_000_2d Marta_PC_default_sample_id_1257_1_ch429_file420_strand_twodirections FAST5/downloads/pass/Marta_PC_default_sample_id_1257_1_ch429_file420_strand.fast5
GTTTTCTTTGCCTATCCTCTTAGTGTGGCCCGCGTCTTCTCCGGGGCTCAAAACTTCTTCCCCTACCGCCCAGATTAGAGCTGAGCTGCCCATGACTAGGATTTAACGGCCGCGATCCGACCGTGCGGCGACTAGCAGTACGCCATGGTTCTTAAAGCAGCGATATTAATGGCATCACGAAGACTACACTGTCTCCCGGGCCAAAACCGTAAGAGTAACTTAACGCTACTGGCGGAAGACGAGAATATAAATAAGACGAGAAGGTACCGATAGCGAGCGTCAACGAACCTCAATTGCTCCTCCCTAATGAGGACACGGGTAATCATAACCCCACCGTAGTACCTTCGGTTGGCTAACTCCGCGGAGTAAACGCAACCTCCACAAGTGGAATGTAATAAAACTAATAAAGAACCACAATTATCCTGTACCAAATTGACGCATTGACCCAAACACCTTGATCAATCACGACCCGGTACTAACCATTAGGATCCATTTAAGAGCGCCGTAACACGTAATTTGCGATAGCGGTTTCCCTTACGCCGCATATTAGAGTTCGTGGAGCCCGCCTACAACGGTTCGTTTGTTTAACGATTAAAACCCTCCTGACTTAGCATTCGGCTAACGGTTCATAGGTGACCGAGATTGAGTGGTTTTAGATAAACAGGCGATTGGCGGTCTGAACTCAGATCACGTAATGTTTTGATAAAACAGGCGATCCGGTCTGAACTCAGATCAGGTTTGTCCGCGGTTTGAACTCAGATCACGTGTATGTTTTGATAACAGGCGTATATGTGTGTTTGATAAGACGAGGGGGGTCTAGTTTCAATCCAGATCAATAGTTGGTTTTTGAGTATCAAACAGGCGGCCCGTTATGGAATCCAGATCACGTAATGTTGTGATAAACAGGCGACGTTCGCTTGTCTT
>3f116493-23f2-4b8b-aad6-06403b6e1f36_Basecall_2D_000_2d Marta_PC_default_sample_id_1257_1_ch370_file313_strand_twodirections FAST5/downloads/pass/Marta_PC_default_sample_id_1257_1_ch370_file313_strand.fast5
ACTGTTGGTGCTATTGCTCAAGATAGAACCCCTGCTTCGTGCATGCCGGCCACATATCATTGCAGTTGGCTTAGGTACCTGAGCAGACATTTACATGGGCACTGACAATTATCTCTGTTCCTACAGGAGTAAAATATGCCAGTTGACTGGCTACCTTACGGAGGCAGGCCGAATAATTCCTGCAGATAGGGCTTGAGCATTTTTACTTATTTTCCAATTTACAGTAGGAGGTCTAACACAGGAAATCTGTGTACCACTAGCTACATCACTAGAGATACATGAGTTTCGAACACCCTCACCTATCGTAGCTCCATTCGAGAGCTGTTTTATCTAGATGAGATATATTTGCAATTATCGCAGGATTTGCTCGTTGGTTTCCACTACTTACTACTAAGCTCTATACCTAAGGCCAAATCAAGTCCCGAAGTATGTTATTAGGCAGCAAACAGCACTTCTTCCTCAAAAGGATTTCCTTGTGGTTTACCAGGAAATACCTAAAATTCAGTTTCGAAGTTGAGATGCGGCGTACACAAACAAGTGAAACACCAGCGAGGGGTTGGTATTTGCAATGACATAACACTTATGGTCAAGTCAAGGCCTGTTGTAACATCAAAGTTAGTGGTTGGAGGCAGTGTTTACCC
>62d018dd-364f-4cf4-9990-2ecdc2067792_Basecall_2D_000_2d Marta_PC_default_sample_id_1257_1_ch488_file414_strand_twodirections FAST5/downloads/pass/Marta_PC_default_sample_id_1257_1_ch488_file414_strand.fast5
CTTTTCTTCTGCTGCTCTGGTTCTCCTCCAATTTGGTAAAAGACACTCCCTCCTTGATGCGCCCAGTTAATAGATGGCTGCCCTCCAGACTTAACCAATCCTGAAGCCTCGCGGTACCTCTAGACTCGTGCGAGACGCCGAAGTAATGATGTGTTCCTGAACTTAGTAGGGACTGAGTGATGGCAACTCTACGCGACTAACATACGATTGTGCTCCCCCTTAAAATCGGACCCAACGGATCTCCTCCTGCGGACGACGAGAATATAAATAGAAGACGAGAAAATACGCGGCCGCCGGTCTCACAACGAACTCGGATCTCGCCTCCTCCCTAAGCCACCTATGACCGCCCGACCATCTACTGTTGCTTCTTGTTGGGTGACGCCGGAATAATATGAACTGCAACTAGCACTGAATGACATCAGGACTGGACAATAAAACCACATTCTTAGTACAAGTTGACAATTGACCGACCGACTTAAAAGATCTCACTTACGAAATTACAGTCGCCTCCGCGATAAGACGGAATCTGGATTCGATAGCACTATCGCGGATGTAATTGCCCGCTACTAATTGGTTCATTGGCCATCCCTAATCTGGCACCCCGCTACTAACGCCATTCGGTTTTGTTCCAACGATTAAAACTCGGGACTTAGATCTCGGTTGTCAACGTACGGTTCAACGAGTCACCGGGCATTTTACTTAATTCAGCGAACAACGAGAAACCGTTAGGCCGAGCGTATGGCAGCGGATAGGCATCAGAACATGAGGCTCCGAAGGTCATTAGTAGAGATTAGTAGGGAGGGCAACGTAGGGATTGCGTGAGAGTTCGTATGAAGAGACTTAGTTCAGTGCGATCACATGTTCGGTACCGGTTGTAGTTTAAAGTTTTACGTACACCAAAGGATTGTATCGTCGTCAGTCGAGTATGTCGTTACAGATTCAATTGGAGGAAGTTTGAGTTTACTGGCGCAGTCACCTCACGAACGGAAAATATAAGAGATTAGTCGAGGCGGTTAGTAGGATGGGGGAGGAGGCAATGCAGTTTCGGAGCACAACCCGTGGTTCCGTATCCTGTTGTACCGTACCCCCTTCTGTCAAGGAGGAACCATGTCCATGCATTACGAAGGGGAGCAGTAGTCTTCGTGAATCGAGTCCATCAGTCGAGGTCCCAGGAACGAAACCAATCACTATATGCTGGCGTGCACGCGGTCAGAGGCGATCCGGGCATTAAAGTCAGGCGGGAGGCTACATCGGATCAATAGTCACAGGGGAGGGAGAATTTTTAATAGGCGGGAGGAGTTTTGAGTGAGGGTCAAAATCCTTTCAGCCTGACGGTTCAACTCAACGGCGGGTCGGCACTCGTAGCACGACAAAAGGAACGGCCGATTGCGGCTCGCATAATCTGATACCGGGTTTCGACGCCTATGGTGACATGGATTAGGCCATGTTGCGAATCTTGACCGCGGCCTGTATGTTCGGTGATGTAGGACTTGTTGACCTGATTTACTGTGCACTATTTGGGTCACCGCAATCTTTAAACTTTTATTAGACCGTTAACTGCCATTCGTGTGCATGGTTGCTGTCAACGCCCGAGTATGGTCGCACTGGCCCCATACTCGAGAATGGACGTGATGATGAGTTTCTGGGTGCCGGAGAGAGGGAGCATTGAGTGCTGTTTACAACCTGAGGTCGCAGCAATTCCGTTCTTTCTCCTCCTTTGGTCTCTCTAGGTTGCTTCTTCGCAAGGGGCTTACGGCTTCATTATGTTCAGGGGAATCCTATAAACTTAGTCTTCGGTGTATGCCTTGGTACTACGTGGCCTCGGTTGGCCGAAAGACCAGGCTGATCTGCCTCGCTTGTCTCGCACGGTTATCAGCGACCGCTCGTGCGCATTGTAGTCGACTGGCAAGCCTGACTCTCTGTATGGGCTCAATCGGAGGCGATGTGTTTTGATAGGCTACACAAAAACACCTTTGGCCTAGGCTTACCAAAAGTCCCACTGCGGTACTAAATTCTCAGCCTCTGCCTGAGTATTAAACAAGATTTACATGGCCGACGGATCGCCGTGTTTATCAAAACATACGTGATCGATTACGACTGGCACTCGTCTGTTATCAAAAACTAGGTCACTAGTGATCTGAATTACAAACCGGATCTCCCTGTTTTACCAAAACATCTACGTGATCTGAGTTCAGACGCATCCCCTGTTTATCTAAAACACTCACTTATTATCACTCAACGTCAACCAGCTTTCG
>60fe39a0-45c8-48bf-a552-6d144b65dddf_Basecall_2D_000_2d Marta_PC_default_sample_id_1257_1_ch470_file118_strand_twodirections FAST5/downloads/pass/Marta_PC_default_sample_id_1257_1_ch470_file118_strand.fast5
AATTTCTTGCTGCTACTCTGATCTATACCGCGTCGAGCCCGAAACTAATACGATTGTCTCATCTAATTCAGGACATCAACGGAAGGCCGTGCCTCGCATCATACATAGCACCCTAGAAATACCGGACATCTTGGCGCCTATCCGCGGTAACCGAAGGGTGTACCGCTACCCCTAACGTAGGACTCGTTGAGGCTGGTTGATGAGAGGACTTACGTTCATTACTGCAGTGTTGGCCTATCAATTGATGTCAACACTTTAGCATTATAAGAATGTGGTTCTTTATGCTACTTTATATCAGTCGATCGCAGGCGTGATTAGTTAGCCTCCCGGTACTAGCAACGAAAATAGCAGGCACTTACTGGTGGTACTCAGTCACCTTAGGAGGCAGGGGGTCTAGTCCAATTTTGGCCTGGGATAGCAAACCTTCATGGCTCGCGTCTTATATTGATTTCTCTCCCCGCGTACACGAGAGGATCAGTCAGTTCATTGATTTTAAGGGGAGACCTAGAGTGTAGTCTTCGTAGTCTCCATTTGATGATAGCCGTGTCACTAAGTTAGAAAGCAGGTGCCTATGCGACGGGCCACCTAGTCACGGATCCCAACACGGCGTCGAGTTAATCGTAGCAGGCTACCTCTGACTCTGCGGAGGCGAGGTGTTGTACTTACTATAGATAAAAGAGGCAAGTTCACCCG
>89050549-c88a-4513-9463-70db6a3726b2_Basecall_2D_000_2d Marta_PC_default_sample_id_1257_1_ch416_file472_strand_twodirections FAST5/downloads/pass/Marta_PC_default_sample_id_1257_1_ch416_file472_strand.fast5
CGACTTCTCTTAGCTCTCAAGATATATGCTCGCCTGGTTTACCAACATTCCGCCTTATTGGTACCATAAGAGGGTCGCCTCGTAGAGAGTGACCCAATTAACGCCCGCGTGGGCTGGGACATCTTCGAAGGGTAGCATAATACACTTGTATTTCTGACCTTAATAGGGTAGTATCAATGGGCATGAAGCAGACTACGTCTCCCCCTGCTAAATCATGCATGACTGCTCTCTCGTGAAGAAGCGAGAATATAAATATAAGACACGGAAAGGCAAGCGGTTCGGCCCCGTAACGACGCCAATGCTCCCCCCTCCCACATCCAACACCACTGAGCATAGAATGATGGGTAGTTTTCGGTTGGGGTAATCCCCGGAGTAAACTAAATCGCGTACAGCAGCTTAACATACCTAATAAAGAATAAAGATTCTTATAATCAAATTTGACATAAATTGACCCAAACACTTGATCAATGAACCATGTAGCTCCGATAACAGCGCAATCACTACGGTCCCCCACCTGACAATGGGTTGTGCAGATACCTCGATGTCCGGGCCAAGGGTATGCGCGGCTGATGCGGCGGGGTCAAAGCGGTTTCTGGTTTTGTTTAGTAAAAAGAGTTACATGACAGGGTCATTATACATGGTTATAAACCCGACGTTTTGTGGTTCC
>b0c3739a-2fac-470c-9f0a-d7ab99db3927_Basecall_2D_000_2d Marta_PC_default_sample_id_1257_1_ch450_file666_strand_twodirections FAST5/downloads/pass/Marta_PC_default_sample_id_1257_1_ch450_file666_strand.fast5
GTTCCTTCAGAAAATGTACACATCAGCGTCTTAGGTACGAACCTATCATGAAACCAGAAAAGCCGGTCTCCGGTACAAAGTAAGGCAATATTATAGGTTAACAGGAGGGCGAAACCGAATATAATAGCGGATAGCGCGACGACCCGGCTTCAGGCGTGGATCCTGGATAACACCGGAATAAAGGTAGCCACCATTCGTAGATAAATTTTCACGTTAAAAGGTACCCGGAATAAAACTCAGTGCCTACACAAACCATCGGCTAACTCGCCAAGCGCAACCTAGATTTATTATAGAGTAGATTTGGCCCCTTATACCCGGCCTGTAGTGGGCAAATAAATCTAACGATAGAAATGCCTGCCAGCACTCGCAAAGTACATTTCGTAGAGCACAGTGTTGAACCCTATCAGTATGCAGCCATAGACCGTCGTTTGTTCAGGCGTACGGAGTGGGGTATTATTAAGATTCCTATCCGGCGCCTGTGTTGAACCTCGACAAATAAATTGGGTCACGCCACCCAGTGCCGACCTTGAGGGTCTACAGTCCTAAGTAGATGAGTTCCCCGGGGCGCTGACGTTTTTGGCCAACTAGCAATAGCGCTCGGGCGGTAGCACGAGATAAATTATCTAAGATGTAAAATCATTAGAGTATTAACTATCCAAGGCGAGACGCGAATAATAGCACCCAGAGAAAAACAGCAACAAGTTAAGCAAACAATTAACCTACTCTAGAGTCAATAAAGCCTACGGCGGGTAGTGGGTTTCACGTCGGCGTAACAGGGAGTTAATAAATACCCCTCACGAATAAAAGAGTTCTGGTAGGTCACAAAGTCAAGGACTTGACTGAGATAGGTCGGCTCATGAGTTATAAAGCAGGCGATCTCGGTTTTAGAGCCAAACATAGTATAATGTCAGTCACAGGGTGTTACATTCATATCTAATGATATTGCAAGAACTAGAATAGATAATAGACCGGTTCGTTTGTTAGCATTAGTAGATCTGTGACCAATGTCAAACAAGGGTGTTTCTGTTATGTTTTAAGTTAAGAACTAAACTGCACTTTTCGAAACTACCCTCCCCTCCGATGGTTCCGTTTGCCTGAGTAGCAAACACGCGTTACGCCTGAATTCGTAAGGCGGCGTCTGACGCACACTGCCGCCGAGGCAACGACTGATTGCCTCAACGCAGTGAACAAGTTTGAGGCGCAAACTGCCGGTGGAATCTTCCCCGCGTTGAACCATCCGATTCGTCAGTCTCTGAAAGTTCCGTGGAAGTTATGCTTCGTTGAGTCTAATTCGATCGCATTCCGTCTTGGAAGTTCACGTCTAGGATTTCACCCGAAAGGCATCTACCCGAACGGTACGTAAGGCGCGTTTTGGACTCCAGTTAAAGAAGGGAAACCGTCCCATTCAGTTCCAGCCAGGCGGTTTGGTTCCACGCGTTCTGTAGACTTCGTTTAGGCGTTCGTGCCCAGGATCGATTTCCGTGCGTTGAGGGGATCGCGATGCCGGTCATGGTTCGTCTGAGATCCGGTGCCAACACCGTGGGATTTATAAGGAACTCGGCTCCGTAGTCCGGGCAGGGTTCCTAGGGGTCTCGCGGGCTGTTCGAGTGCTTCCCGGCCTACGAAGGCACGGACGATCATGGCTGCGGAGGAGGTCGTGCGGTTCTTCTGTGATCGTACGCTGTTCCACTCGGCGTAAACCCTTCCGTCTTTGGCTACATCGCCTGTGCCCTATAGATAATCTTATCTCCGATTCCTGCAAGCCTATAATGTTCCCTACGCGCGGTTTGGACCCCTACCGGCTGTTATCGCCTCCTGATCTGAGTCTTCGATGCGTATTTAATTAAAAGACCCACCGCTGGTTTATCGCACGAGCGCGTAGATCTGCGTGCTTCCGTCCCAAACTCGCGAGTAAGTCGCGCATGTTGGGTTCTCCGTGCTTAAGCATCCGGTTTAGCCCATAGTGAAGAGCGGAAGGTAGGGTTACATCAGA
>840b978d-fbdb-4462-9419-b6c3e12f2ad1_Basecall_2D_000_2d Marta_PC_default_sample_id_1257_1_ch460_file96_strand_twodirections FAST5/downloads/pass/Marta_PC_default_sample_id_1257_1_ch460_file96_strand.fast5
ATGTTCTGTTGGTATCATACTATTGCTACGAGCAGACCTCGAAGTTAGGTGCTCCACTCCGCGCATTGGCAGTACGTTTGATGACATGCTACATTCAAGGATTTGGGCGCGCCTCTCCTGCCCCTATAGTCTTACTCGATCTCGTAACATCCTTTATTTACTCTTAAGGCGATAGAGACGGTATTCTGAGCTCCACCTTTATTCTTTGTGCACGAATCACACATGTTACTTTGGTTGAAACACGTCAGTTGAGAGGTCGACCAATAGAAAGCCTGTTGATCGGAAGCGTCTCCTCGAGGCTCGTGGCTTATGTTTGATGCTTTACATGTTCACTGAGGCGGTTGAGTATGCTAATATCTTACATGTGCTCGACGGGAGCAGAGTTACAGTGAAGCTGCGGTTCCAAGGGACCATATATCAGTTTACGGTCTAAAGGGCCCAATATCGACTGCCGCTTCCTGCAAGACCTATGCGCAATTAGGCTTTACTTCCCATTGAATGGGAGGCTAGAGGGAATGACTGAGCGACGCCATACTAGATGAGTTCTACATAACATGATGACTACGTAGCGCGATATTCAGCACGTTGCTTTATAGGAGCTGTATTTGCAATTATCGCAGGATATTGTTGTTGATTTCCCACTCCCAGCAGCCCATACTACTCTCGCTAAACAAATCATTCACAAGATCTATTTGGTGGCGAAAAGGACTAACCTTTCCCGCAGCATTCTCCTTGGTATTTGATATAGGGAAGTCTCGAGGGACAGTATTCAAGAGGAGATGCGATGAATAAACAGGCGACGGAAATTGACTATCTAGTGATTGAATTTACACCACACTATTTGGGTGATACAAGCTTTATGTATATGAGAAGGATTGGTTATGA
>db020880-c470-42a2-9515-1adbc5c4589a_Basecall_2D_000_2d Marta_PC_default_sample_id_1257_1_ch490_file140_strand_twodirections FAST5/downloads/pass/Marta_PC_default_sample_id_1257_1_ch490_file140_strand.fast5
GAGATATATTGCCTCCCGGTTTGAAGACTCCCGCTCCTCGACTTACTTACCACCCAAATTAGTCCGCCTCCTGCTAGAGTGACTACAGTCCTGAAGCGCCTGCCTGTAACGCCCCTAAACTAGTTGCCAGGACTACCGGCTCCTGTAATTGTTGTAGACCGCGAGCCCAACTCTAATGGCAACACGAAGACCGACTGTCTCCCCTTAAAATTAATGAAACTGATCCCTCCTCCTGTGCACGAAGCGGAATATGACAGTAGCACAGAAAGGGACATACGAGCGGGGTTCCGCTCCGACCGGATCGCCTCCTCCCTAATGCACTAAAACTCGCCGCACCAATTCACTGAGTTTTTCGGTTGGGGTAACTCTCGAGGACCGACTGACGCTCCCTAATACCAACTTAACGCTAACGGGGCACCAAACTAATTCTTATAATCAAAGATTTGACGATAAGACTCTTAGTACGCAAACAATGGACATCAACCGGATCATTGACAGGCCCGCAGCTCGACGATCCACTGTTGCCATACGACATCGGCAAGCCCGCATCCTGTGCCTGGAAGACTGTGTTGAATAATTTGCCTCAATGCTCCTTGAGGCCTCCATTTCTAACGTTGTTTCGGAGTGCATCGCACGTGAATCTCGTAATGGCACTCCGTTGAACTTGAGTCTACATTGAATTCAAGATCCGTCTTAGATAGGGACCCCCGAACAAACGTCAAACGTTAGAGGCCTGCACCAGCGGAAGCCATACGTGAGGCTACGAAAGTGATTAGTAGCAATGATCTGTCCATTTAGAGGGGTGAATCCGTGGATTGCGTCGTTATGGAGGGGGTAACCTGTACGGTTTGAGATCAGTACAGTGTTTGGCGTCACATTTATGTCACAAATGTTACCGTCAGCGGAAGTCGTGCCTGTTAGTCTTAGATGTTAGCGCATTCAGTCGTGGGAAGGTTTGAGTTTAATGCGCGGTCACCCCAAACCGAAACACAGTAGAGTCCATTGGAGTTTATGAGTTAGGAAGAGGCGGTCCGAGTCAATAGCGTTTTCATAGGACTGAGGCTCGAGTTATTCCTCCCTTTATTATATTATTCTGTCGCCCGTTAATTAGAGAGAAGGAGGAGTCGCGGTTTGAATTTTCAGGGGAGACAGCGTAGTCCTTCGTGAGAGATGCCATACCTACCATTACGGTCTAGGAGAGCCAGAACCATTACGTAGGGTCGGGGAAATTAGAGTGCTACGGGCGTTCAGGACTTGTAGTCCACTGGGCAGGGCTGGGACCTCTTATGGTAAGTAAGGAGGGAGGTCTGTTTTTGTAATAAACAGGCGCAATTCTGTTTATGGC
>35e39954-0f4d-4a9d-8f67-6639e762cad2_Basecall_2D_000_2d Marta_PC_default_sample_id_1257_1_ch263_file224_strand_twodirections FAST5/downloads/pass/Marta_PC_default_sample_id_1257_1_ch263_file224_strand.fast5
GTACTTTCTGTACTGGCCATATTGCTCGCCTGTTTATCAAAACACTCCCTCTTGATTACCATAAGAGGGTCGCCTGCCCAGTGACTACAATTAGCTAACGGCCCGTACCGATCTATTCCGACCTACATAATGTATCGTTGCGTAAATAGGACTAGTATCAATGGCATCACGCAAGACTACTGTCTCCCCTTAAATCAATGAAACTGCTCTTGGGCCTCTAGTGAAGAATAGAATATAAATATAAGACGAGAAGACCCCATGGAGCTCGTCTAACGAACTCAAGTGCTGCTAGCCCTACCGTTTGGTTTGGTTC
>9b89a554-e053-43e2-acb7-0e8f4e57d8d0_Basecall_2D_000_2d Marta_PC_default_sample_id_1257_1_ch33_file321_strand_twodirections FAST5/downloads/pass/Marta_PC_default_sample_id_1257_1_ch33_file321_strand.fast5
GTGCCTGGTCATACCTCGCCTGTCTAGACTCAACATCGCCTCTTATTGAGAGGCCGAGTCTAGCCTGCCCAGTGTATAACCAATTTAACGCGCGGGCTCTAAACTCGTGCGAAGGGCATAATCACTTGTTTCTTAAATTAGGGACTAGTATCAATACCGCATCACGAAGACGGATCTCCTGTCCAAATCAATGGAACTGATCCTCGTGAAGAAGCGAAATAGATAGGACGAGAAGACCCCCATGGAGCTTGCAACGAATGGGATCTGCTCCTCCTCATCTATAAACTGAGCACCAATGGGCCGTGTTGCTCTCGTGTGAACTCGGAGTAAACTAATCTACAATGAATGACTACAAATACCTAACGAACTACCACAATCTTCTTACGGCCAAATTACTAAATTGACCCAAATAATGATCAATATCGACTCAGTGCGGGGCAAGCGCCGCAGTACATTCGAGGCCTGACAAGTGGGTTTACGACGCCGTTAGTCGACGTGAGTGGTGCGAAGCTAGTATAGACCGGTTCGTTTGTTAGTAGAATATTAAAACAAGCTTATTGATATCATTCAAAACCGGATTTAGTTTATGGC
>a3fc59a0-5c72-420f-8a12-75f0863b3400_Basecall_2D_000_2d Marta_PC_default_sample_id_1257_1_ch458_file618_strand_twodirections FAST5/downloads/pass/Marta_PC_default_sample_id_1257_1_ch458_file618_strand.fast5
ATCTGTACTGACGTATGCTCGTTGGGCCTGACGCCAATGTACACGTAGGGTTTTAATGCTTTGAATAAAACGAAGGCGTTAGCTGCTGCAGCACCCTTACACCCTCGCCGCAAACTCGGAGTGCAACTGATGGCGGATCTGCTCGTAACAGCACGCCGCTGGTTGCCCTACGCTAAGACTGTACCTTCATGGATTGTAATTATCTTACCCAGAGCACGACTTATGTCAAACCTTACTGTACGACCGTGCTTATCCTTTATGTTGAGCTTTGTATGTACGATCTTCTTCTTAGTATTTTGTATATCCATGCCCTGTGGAGGTTTGCTTTAAAACACGTGAGGGACGGCCCGAGCCATACCCCTGAGTCTATCCCTTGTTGACCTTAGGGGAGGGGGTGCAGATTGCCAGTCGGTCGGACTATGCCTGGGGTCTTCTCCTCCTATTGTATGGTATTATTCTCGCCTTCTTCGCAAGAGTGTTAGTTCATTATGTTCCCACCGCAGCCTAATCGTGGTTGAACATATCCCGCTCCTTATGGCCTCATGGTCTACGCCCTCTTGTTGCGCAGAAATAAGAGCATCTGCTTGTCCCTCTTCACGCCTCGTCAACGCCTCCGTTTGACTCGCTTGACTCTTGGACTGCAGGCCTCCTGACGGTAATGACCCGTAAGGGGTATGTTGTGACAACCCGCTAGCGGTTTTATCAGGGCCAAACACTGGTGCCGTACCCATAAGAGTCCGGCTGCGGAGATGTAGACTACAATTAACGGCCGCGAGTTAGCGGACCCGTGAAAGGTAGCATAAGTAATTATTTAAATAGGAGACTAATATACGGGCAGTACATAAGAAGACTAAGATGTCCCGCGTGAAATCAATGAAAACGGTACATCGGCGTGCAAGAAGAGGCGGAAGTAAATATAAGACACGAGAAGCAGCCAGGCATGTTTAAACGAATCCAAGTCGCTCCTCCGGCGCAGTCCATAAAAACTGAGGCACCAAGAATCGGCCGGCTAGTTTTTCATGCTATACGGGGGAAACCTACAAATAGCAATAGGCGGGCAAACCCCACTGGACACTAAGAATAAAAGAAGCCGCGGTTGATCAAAATCAAGTTCGACACCAATTGGATAGACATTTACCAAGTGCAACCACAGTTACCTCGGGGATAACGCACTAGGAGCATTTAGTTTGCAAGAGGCCGAACCACCGCGTAGCGTCGAGCATCTGTCCCAGGCTGATGGGGCGTAGTCTACCGAGCGAGCACGCTACTTCGTTAGTTCAACGAATCGAACCCCACTAATTGAGTCTAAAAGAATTCGGAACCAGCCGTCGTGTTTATGTCA
>48d241d8-70f5-4018-ad05-888990496f72_Basecall_2D_000_2d Marta_PC_default_sample_id_1257_1_ch457_file579_strand_twodirections FAST5/downloads/pass/Marta_PC_default_sample_id_1257_1_ch457_file579_strand.fast5
CTTTCTTGGTCGGCCAATTTGCCGCCTGGCTAACGACGGTGGTACGCGTCATGGAACTGGGGCCTGGTTTGAGCTAAAACAGTACACTGACCTTATTCAAACGCTGGCGAAGATTAAGGGTCGTACTAGTATTCAGAACGCCATCGCCTGTTTATCAAAACTTCAGCCCCTGTTACTAAAACATAACACGTATGACCCTTCAGCAAACGCTCACACGCATGGCTCTTAGTCCAGAAACTCAAATCGCCTATTTATCAACAGCACGTACGTGGTGGGGTTCATCACAACGCCGTTCCAGATAGAAGCAGTAATGAGTATTTGCATCGTTGTGAACAGAATAGGAACCCTGTTGCTACCGGGCCGCCACAAGGATGGATTCAGACACTCGGAGGGGACGTAAGGTGGTACCGCTTGTGTGCTGACAGCATCGGGTGCTGCCGGTTAATGGAGGGACTTACGTGCATTGGGCATGTGCTGAACTTTAATTCGTCGTCAAGAATGTACTTTATTCTTAGTATTTTACTTACCGCCCGGTCGATGTGTATGAATGTCTGCCGTGTTAACCCCGAATCTGAAAGGCAAGCCCGCAGCCTGCTCAGTTAGCGATTTAGCCTTGATGAAGGGAGCCGCGCAGTTTCAGGGGTCTTCGTTGCTAGCCAGTAGAATTCTCGTTCAATCATTATTTGACCACGTTCTTTACGCCCGGAATCGTCATGCATTTAGGGAGGCCCTCGTGACTCATGTATTCGTACTATTAGGGTCTAAGAACAATCAATCCGGTCCCCCGAGCGCGAACGTAGTGAGTCGAGGGTTTACATACCCGCGAGGCCGTTAAATTGGGTCGACCGCAGGCTCACTGCTTATGGTACGGCGCGAAGAGATGTCAGCCAACAGGCGCCGTGCAGGCTGACAAACCGGTTAACCTATCGTCAGGCGATTCGCCGTAAACAGAAACGACGAGAGGCCTATTGCATCAGGTGGATATGGCTCCCAAGTTGAACGCCCTAGGACTGATGTCCATGGCGCCTTGGAATTAATTGCCGAGGACTTGGTTGGGTTATGCAGGTTTGGGTCAATTTATCGTCAAATTTGATTACAAGAATGTGGTCTTCATGTAATGTCTTACCATTACATTGCCAGTGGAGTCCCATGTTGCCCGCGAGTCACTCGAAGGTGAGAAAGCCGCACTGATGCTGGCACCTTTAGACCTTAGGGAGGGGAGCATCCCGGTCGAGTTTAAAGACCGCCCGGGAACTTCTCGTCTTATACTTTATATTTCCCTGCTTCCACGGAGAGGAATAGTTCATACTGCATTTGCCCGGAGACAGTAGTCTTCTGTGATGCCAGATGATACCGCGTATCGCGGTTAAGAAAAGCATGGTGCTTATCTTCGACGATCCACGCCTTTACGAGCCGACGAGGCCGTCCAATGTAATCACTGGACTCGCGTAGAGCCTATGATAACTAATAGAGGCGTTGTGATATAAACAGAGGCAGGGGATTGGAGGTAACGAGAATCACGTAGGAGTCCAAGATCGTGCTTAAACGAATGACCGGTCGAGCCGAAGATGGCGCCACGCGCAGCCCTAACATGCACCTCGAAGCCCGGTGGTAACCCGCTTCGACAGGCCCGGGTGCTGAGGTTGAGGACTGTGTTCATTAACGCAGGTATCTCACGTGCTTAAATGATACGTTAATCAACGTCGTGTTCGCTATTTGACGTATAGGAGTGTGGTTATTTATTAGATTTATGCCGGTTACGTGGACGAAAACTTGCTGTTCAGGCGTACGCGGGGAGCCCAGCTTGATTGGCGTGTCGGCTTAAGAAGAGGGAGAGGGTCTCCAGAGTTAGTTTAAAATCCCCTAACCCCATCTTCTCGTCTTATTTATAATGCCCCTTATTCCCGCAGGGATCAGTTGAACTTAAGCTTCATGAGAAGCGCGTAATCTGTCAACGTTAGTAGAGGTGCCTGGGTCCCTACTTTAGGGAGATAGCATGGTGATATGTAAACAATTACAGCCGTGTAGAGCCTCGGCAGCGTGAGTGGTACGGTGGACTATGGAGGCCACATCGCTAACTATCTCTGACCCTGCGGAGGCATGTTGGTAGGACCCAAGGCGATTTATTTACAGACAGTGTTGATCACCTGGA
>0f920ef1-7222-42c1-9655-4e9423273861_Basecall_2D_000_2d Marta_PC_default_sample_id_1257_1_ch468_file267_strand_twodirections FAST5/downloads/pass/Marta_PC_default_sample_id_1257_1_ch468_file267_strand.fast5
TCTTTTCTGTTGCTTGATGATATTGCTCGCCTGTTTATCAACATCGCCTCTTACTTACCATAAGAGGTCGAGCCTGCCCAGTGGACGCAATTAACGCCGCGGGCTCGAGACTCGTGCGAAGGTAGCACTGATCATGTTTTCGAATTAGATACACGGGCTCAATGCAACTACGAAGACCACGTGTGCTTAAATCAATGAAACTGATCCTCTCGTGAAGAAGCGATATAAATATAAGACGATAACAGAAGGCGCTGGAGCTTAACAGAATCAATTGCTCCCTCCTAATCATAAAACTGAGCACCAGATGATGGGCTTTTCGGTTGGGGACTGCGCCAGTAAAGGCATCGACTACACAATGAATGTAATAAATATACTAATAAAGAGAACCCAATTCTTATAATCGACAATTTGGCATAAATTGACCCAACATTATGAATGATCAGTGATTACCCTGGGAGCTCGACAAGGCGGGCCATTACACATACCCCCCATGACAGGTCATGCGGCGTATTGATGGCTAGGTACCAAATGATGCGAGAGGCCAGGACCACTAACATTTTTACGTTTGTTTCAACACGAATATTAATGGGCCATAGTGGTA
>d129986f-2bcb-4c67-b1e3-465a5c197151_Basecall_2D_000_2d Marta_PC_default_sample_id_1257_1_ch373_file174_strand_twodirections FAST5/downloads/pass/Marta_PC_default_sample_id_1257_1_ch373_file174_strand.fast5
CGACGCTCCTTTTTTGTATCAGCTCATCGCTCTGCCGATCACAAAGATCGCGCAATCGATAGGTTAAGGGGTCTAGCCTCAGTTAACCACACAGTGTACGCTCGCTCGAACCTAGTGCGAAAGCGCACCACTGATATGTTTCTCCTTAGACCGCGCAGCCCTATCATAATGGAGGCAGACTAGACAGATTCTTACCCTTAAATCGATCCAAAGCAACCTTGTCTCTCGTCAAAAGGGTGAATATAATATAGCACCAGAAGGTACAGAAACTCGACTGTGAGCTTAACGAAATCGCCAATGCTATCCCTCCTAATCATAAAAACAGCACCACGATCGTAGATTTTCATTGTGTAGAACTCTCGGAGTAAACGCAAATGGGCCAAGATGGGATCCTCGTAATAAAACGACATAAGAGAATAAAAAAGATTCGTGATACGTGAATAAATTTGAAGGACTTGCTCAAGCGAAAACTCATTAGCTCTCATCAGCAGTTCGGATCGCAAGCGCAATTACCCTTTGGAGCCGTAAGATCGTGAGCGCCTACCGATGTCTCATGCTTACATCAATATCGTTGCGCGGCCGGAGCTCTAGTTTCCGTTTGTTCAACACGCGGCTTGGTGTAAATACCAACATTATTACATGGGGTTTAAAATGACCAAGCTTTCTTTGTCAC
>9025a932-242d-46c1-96ae-05ccb81dbc63_Basecall_2D_000_2d Marta_PC_default_sample_id_0912_1_ch346_file40_strand_twodirections FAST5/downloads/pass/Marta_PC_default_sample_id_0912_1_ch346_file40_strand.fast5
GGTCCTGATGCTGCTTCTCAGATAATAAATATTATTACTACAACAGCTGTTAGTGGCAAATGAATGACCCCTCAGAATAGACTGGGTTTCATGTTGTGGCATCTGGATAACCGGAATAACGTCCAGCTTCCCTGATAAACCAAGGAAATGTTGAGGGAAGAAAATTATGTTTATGCCTACAAATAATTGCCATCCACATTTTAGCTCAGGTAGGGTGCTGGTAGCCTGTGAGTAGTGGGAGATTCAACGAACAAATCCTGCGATAATTGCGCATACAGCTCCTATAGATAAACATACCTAGAAATGGGTTATAAGTACTTAGGTGTCATGTAGAACTCATCTAGTACTGAGTTGGCAAAATACAATTCCTGTTATAGGCCTCTTAATCAAATTGCGGAAAATAAATCTAATGCTCATAGTATTGCCGGGAGATCATTTAATATTGCCTCCGTGTGCTAGCCAGTCAACTGAATACTTTTGCTCCTGTAGGAACAGAGATAATTATAGTTGCAGATGTAAATATGCTCAGGTATCTACATCTAAGGCCAACTGCAAATATGATGAGCTCAAACCAGACCCATCCTAGCAGGAAAGCCAACTCCATCTATTTGCTATGACCAAATGGTTCTTTTACCTGAGTGAACTGCGATTAGTCCAAATCCGGAAGAATAAGAATATACTTCTCGGCCAAAGAATCAGAATAGATGTTGATAAAAGAATAGGCTCTCCACCTCCGGGGAGGGAAAAGAGGTAGTATTGAGATTAACCGATCTGTTAATAATATAGTAAGATACCATCCAAGAACTGGAAGGTGTGGAGAAGTAGAAATACTTAGGTGGGGATTTAGTACTTACATACATAAATAGGGGCGGTTTGTTATATTAACGTTCTGTTTATAT
>951d6318-f7ef-4409-a0bb-2d707c585818_Basecall_2D_000_2d Marta_PC_default_sample_id_1257_1_ch475_file47_strand_twodirections FAST5/downloads/pass/Marta_PC_default_sample_id_1257_1_ch475_file47_strand.fast5
CTGGTTATGGCCTGTTTGCTCGCCCGCTAACATCGCCTCGTGATTAGATAAGAGGTCCGGGTGCCTGCCCAGTGACCCCAATTAACGGCCGCGGTATCTACGCTAACCGTGCAAAGCAGAGCGTAATGTTCTTAAATAGGGACTAGTATCAATGGCGATGCACGAAATACACTGTCCTCCCCTAGTAAATCATCCCTGATCCTCTTAAGAAGCGAATATAAAACGGCTACGAGAAGACCCCAGCGAAACGCTTGCAACGAACTGGATGCTCCCTCCCCCCGTACAGCCAAAACTGATAAGCATGGGTAGTTTTCGGTTGTCAGGTGGAGAAACAAACGCACTCCTCCCACAATGAATGATAAAGTACTAATAAAGAAACACCAAGTTTATCCTAATCAAATTTGACATAAAATTATGCGTCGACGTAACAGCTTAATGAATATAAGTTATACCCTGGGGAGGATAACAGCGCAATCCACTTTGCTAATATCCCCATGACACCTGATAATATTCAGGCTTTTAATATTTACATAGGTGGCCATGTCGTCCGAGTCGACACTCATTTCGTTTTTGTTCAACGATTAAACCCACTATACATCGGTATTATAAATTCAACCAGGGCCGTCTG
>9221fa8a-bac3-4eeb-b92a-52f2945573e4_Basecall_2D_000_2d Marta_PC_default_sample_id_1257_1_ch314_file149_strand_twodirections FAST5/downloads/pass/Marta_PC_default_sample_id_1257_1_ch314_file149_strand.fast5
AGCGTTTGTTTCCCGTCTTACTTATTGAGCTCATCAGAGTCGCACTTGGTTTGATGGTACTTGACGCTGACCACCTATTCTAAGGCAATTATTTCTCGCTTCCTAGATGTTGGTCCAAAGTATCTGGTTAGACTGGTTATTGGTACACGGGTTAATATTAAATATGATTTCGTCTCCCAAGAGGAGCATTAGTAATTACTTCCTATGCTCGGCCCCTCTCATCGCGCATCCCTTCCCGCTTCCGCCTCGGGGGCGCCTCCCAGCAGCCTCGGCCTCCGCTCTTCCTCGTAGCCTGTGATGATGGAGTCTTAATTATTGCATCGAACCTGATGAGTCACTTCCGGGAAGCAAGAGGCAGGATGAAGGCTCCATCTGCTCATAGTTAAACATGGGATCGCGTAAGTAGAGTGCGATAGTAATAAAACAGATTTACTCCCTCAGCATACTCTCCTTACCATGAAGCAACAGCCTCGGGACAAGGCTCCAATAGCAGCCGCAAAACCACATGAAACACAGAGGCGGAGGCGCGGGAGGCTGAGACGGGCAATAAAGGGTAGAGGCTACACAGACCAGGCTAGACCCATAACAGACATAGGGTTATGC
>4947b3d1-cd3e-4659-8036-1767109b3465_Basecall_2D_000_2d Marta_PC_default_sample_id_1257_1_ch130_file391_strand_twodirections FAST5/downloads/pass/Marta_PC_default_sample_id_1257_1_ch130_file391_strand.fast5
AACTTTTCTCTTGTACTTATTGCTCGCCTGTTAAGCCTAACACCCTTCCACTTACCATAAGAGCTTAGCTGCATATTAACGATTAACGGCGCATGGGGTGAGATTCGAAAGGGTAATCATTGTTTCTTAAACAGCAGCTATCAATGGCATCACGAAGACTATACTGTCTCCCCTTACGTAATGAAAATGATCCTCTCGTGAAGAAGCGAGAATAAATAAGAACGCGAAGCGGGCGCCGTGCTATGACGAACCTCAATGCTCCCTCCCTAATCAACTGAGTAACCCACCATCCTTAGCTTTTCGGTCGGGGTGACCGGAGTAAACCCAACCTCCACAATGAATGTGATAAATACCACTAAAAGAATACAAGATTTCTTATAATGCTTCAAAACTTGATACAAATAAATCGATCAAACATCACCCAATTACCGCAGTAGCGGGGATAACAGCGCAGTTACATTCACCCGAGCCCCCCTATCGACAAGTGGGTTTACGACCTCGATGTTGTACATTAATGACCCCTGTGCAGCGGAGCTAACGGTTCGTCATACCCATTAATGGCTAATCTTGACCGTGGCTGAGATTTGGTTTAACGAAGTGTTTCGTATAGCTCTGC
>ae62e19e-c82a-4211-90d7-124110457020_Basecall_2D_000_2d Marta_PC_default_sample_id_0912_1_ch59_file18_strand_twodirections FAST5/downloads/pass/Marta_PC_default_sample_id_0912_1_ch59_file18_strand.fast5
GTTTTCTTCTGCTGACGATATTGCTGCTTCCAAATAATAAATATCATTACCACAACAGGTTCCTAGTGAAATGAATGACCCTACAGAATAGACTGCGTGTTTCATCTTTGTAAGCATCTGGATAACCGGAATAACGGTCGAGGTATTCCTGATAAACCAAGGAAATGTTGAGGGAAGAAAATTATGTTTATGCCTACAAATAGCTAATTGCCAAGTGGATTTTAGCTCAGGTAGAGCTCGGGCCGTAGCGCCTGTGATATTGGGAATCAACGAACAAATCCTGCGATGATTGCAAATACAGCTCCTATAGATAAAACATAGTAGAAAGTGGGTTACTACGTAGTAGGTGTCATGTAGAACTCATCTAGTGATGAGTTGGAGCAAATACAATTCCTGTTAAGGCCTCTTACTGTAAAATTGGAAAATAAATCTAATGCTCATTATTGCAGGAGATCATTCTAATATTGCCTCCGTGTAGGGTAGCCAGTCAACTGAATACATTTTACTCCTCGTAGGAACAGAGATAATAATTATAGTTGCAGATGTAAATATGCTCATGGGGTATCTACCGTAAGGCCAATGCTCGGCAAAATATGATGAGCTCAAACGATAAAGCAGGAAAACCAATAGCTCAGAGATCACTTCCTATATAACCAAATCATGTTCTTTTACCTGAGTGACAATGTGTGAAATGCTAGTCCAAATCCTGGAAGAATAAGAAATATACTTCTGGGTGGCCAAAGAATCAGAATAGATGTTGATAAAGAATAGGCTCTCCACCTCCGGGAGGGAAAGAGGTAGTATTGAGATTACGATCTGTTAATAATATAGTATGTAATATCTCCCAGCGCTGCAAGAACTGGAAAGTGAGAAGTAAAGGGATGGGTCGGCATTAGTGATCAAACCAAACAAGGGGTTTGGGTTACCGTTTGGGTTTTATGTTTCTG
>5e112bcd-9a02-4a36-8934-63ede87dade4_Basecall_2D_000_2d Marta_PC_default_sample_id_1257_1_ch294_file507_strand_twodirections FAST5/downloads/pass/Marta_PC_default_sample_id_1257_1_ch294_file507_strand.fast5
GGAACGACTTGCTCATAAGGTTTTCTCCCTCATCGACTTATTACAAACATCGCAGATCTTCCGGCCGTAGAGATCGTAGCCGATTCCGCCAGTATCTACGATAATTCGATAGCACGCCATGGGTGTTCGATCTTAGGGCTAACGCGTATGATAACCCATCGCGACGCCCTAAATGTCCTACACGGTATCAATCAATGACAAGGATAACTCCTCCTTAACTGGGTTACGGAAGCGACCCCTCCCTCGAGAAGCGGAACCGGATAACATTTTTAATGAGACGTATACGGATCTTTATCTATGGGCTGTAGTGGACAACGACATGGTGACTCTCCCTCCTCACACTCTAGAACTGAAGTAGTTTTCGGTTGTGCCCAAAGCGGAGTAAACTAAACCTCCACATGAATGTAATAAATACCTAATAAAGAAACCACAAATATTCTTATAATCAAAAGTCGACATAAATTGGTATAACCAAACATTGGTAATGGATGCACGTGACCACACTCCGAGATAAAGGCGGATCCACTTTAAGAGCCCCTATCAACAGCGTAGTGCCGACGATTCCCATCCGCCCCAATGAGCTCCCTTAGCAGCCGCTACTAACGGTTCGTTTGTTCAACGATTAAACCCTCGTACCGATGCTGGCCAACGGGACTTCTCCCGCTAGTAAACACTCTTCCCTATTACCATAAGAGGTCGAGCCTTACGATGACTACAAATTAACGGCCATCTTATGGGGTACCGTGCGAAGGGTAGCATAATCGATATGTTTCTTATTAAATAGGACTAGTATCAATGGCATCACGAGACGACTACTGTTCTCCCCCTTAAATCAATGAAACTGATCCTCTCGTACCCGCAGCGAGAATATAAATATAGACGAGAAATACAAATGGATTGCTATGAGACCTCAATGCTCCCTCCCTAATCGGGTAAAACTCGAGCACCAATGATGGGTAGTTTCGGTTAGGTTTCTAGGTACGCGGAGCAAACTAAACCTCCACAATGAGTCTGAACCACACCAAATACTAATAAAAGAACCACATTCTTATAATCAAATTGACATAAATTGTATACGAACACTTGATCGATATCGAACCAAGTCGCTCTGGGATAACAGCGCAATCCACTTTAAGCCCCTATCGACAATGGGTTTACGACCTCGATGTTGGATCGACGATATTTCGGTGGTGCAGCCCGCTACTAACGGTTCGTTTGTTCCAACGATGTCCAAACCCTACGTGATCTGGGACTTCAAACCCATCGGAGTTTTAACGAGATCAAGTCGGAGTTCAAGGGTGCGTTGAAACAACGAAACCGTCATATGGCGGGCAGCGGGGATACAGGCTTGGTGCACCTAGGCGATGCTTCAACAATTGTCCATCGAAGAATATTACATGCGTGAGAGTGTCGTAGGCGGAACTATTGATTCGGTGCGGGCCTCGTTAGGTCACATGTTGATGTCCCACTTTAGAGTCATAACTAGGAGTCAAGTGCCGTCAAAAACTTCTGCTGACTGTCGTTAGAGTGGTTAGAGATCTTTACTTGGGAGAGTTCGAGTTCTAGCTCGGGAGTTGGGGCAGGCAAAACTACCATCCGTGGGTGCGGCGGTCGGCGTCAGAGGGAGGAGGCGTTGCAGTCGTTTCGACCAACCCGGCGTCCGGTGTTCGTGAGCTATGTCGTTATACCCCTTCGTTGAAGAGGAGATCAGTTCCATGCATGTCACTAGGAGACACAGTCTTAGGGCTTCGGGCTGCGAGTCCAGAGTCCATCGGTCTGACAAGGACATGTCAGGGAGCCTCGAAACATGCTTGAGGCCGCGTTAGAATTTGAGGATAGAATCGGTAGTCAAACGAGGCACCTCGGCGGGTAGATTACACTCCGTAGGTCGAGGAAGGAGTTCAAAGCGGGCGAAGGAGGCCCGGTTTGTCGTGC
>d759d454-ce7d-4e3b-afe0-892bb5afcd01_Basecall_2D_000_2d Marta_PC_default_sample_id_1257_1_ch354_file46_strand_twodirections FAST5/downloads/pass/Marta_PC_default_sample_id_1257_1_ch354_file46_strand.fast5
GAAATGTCGCGCTTGCTATCTAGTTTCAGCCAGGCCGAACGGTTTAAGCATGGCGCCACCGCATGGGGTATTGGACGAACGAAAATGTTAGGCTGTGCCGCTCGCATAACCTAGGATACTAGCATGCACGTGCTCGAAAGGTATTATGTCATCCTGGCGTTGGGTGTAGGACTTGCTGATGCCGGTTTATGGAATGGTTCTTCACTTAAGGCATTTGCGTATCGTTAAGTCGAATTGTGAACTTTTACGCGTCACGAGAAAGCGGAAGCCCCATACGGTTATGGATTTGACTCTGCCAAGGGGAGGAGAGGGAGGATCCCGCGAGATTGAAGTTTCCAACGATCATGGCAGTGCGTCTGCTCAGTTAATGGTCTACCGTGGAGGGGATCGAGTTCCGTTGACCGCCCGGGGAGCGCCCCCTGGTCATGTGATCCTGATCGCGTTCTAACGTATGACTACCAGTATCCCACGTTAGAGAAGCCATGGCGGTAACGGGCTAGGTTTGCCCCACGCTGCCAGCCAGGCTTAGGTTAGTCAATAACGAAGCCGCTACCTGACGGTTAGTAGACATCCCAGGAGGGAACCTGTTAATGGGACATGGAAGACTTTCTTGTTGTAATCCACGTTACTATTACACAAAACATTAC
>1efc81d2-c03f-4bd1-8319-5bb134ebfb23_Basecall_2D_000_2d Marta_PC_default_sample_id_1257_1_ch496_file67_strand_twodirections FAST5/downloads/pass/Marta_PC_default_sample_id_1257_1_ch496_file67_strand.fast5
AATACCCATTATTACTACAACAGCTGTCATAGTAGTGAAATGAATGACCCTACAGAAGTAATTGTTTCATGTTGTGTAAGCATCTGGATAACGTAGAACGACGTCGAGGCGTTCCTGATAAACCAAGGAAATGTTGAGGGAAGAAAATCGTCCAGTGCCTACAAATATAATGCGGGCATTTTAGCAAGCCGGTAATGAGTAGTACTCGAGCTGTGAGTATCTAGCCATACGTGAGTAGTGGGAATAAACGAACAAATCTGCGATAATTGGGCACTGGCAGCTCCTATAGATAAAACATAGTGGAAGATGTATCAGTAATAGCCATAGTAGGTGTCATCCCGAACTCATCTAGTATCGGTCTACAACATACAATCTCCTGTTAGGCCTCTTAGCTGTAAAATTGGAAGAGCCAAAATCCTAATGCTCAGGTATTGCAGGGCAGATAGATTTAATGTTTGCTCGCGTGTAGGGTAGCCAGGTCAACTAGAACAAAGTTTATGGCTGTAGAGAAACTAGAGATAAGTGCTATAGTCCCAAGATGTAAAATATTATGAGCCATATTACTACATCACAGGCCAACTGCAAATAGTATGGCTCAAACAAGGATAAAAGCAGAGGAAAACAATAGCTCAGACTATTCCTATATAACCAAATGGGTTCTTTGGCTGAGTGACAATGTGTGAACTGCGAGTCTACAAAATCCTGGAAGAATAAGAATATATACTTCTGGTGGCCAAAGAAGTAGAATAATGTGGTTGTGATAAAGAGAATAGGCGCTCTCCACTCGGCAGGGTTAGGAAAGGTAGTGATATTGAGATTGATACCGGTGGTTAATAATATAGTGATACCAGGTCTCGCAAGAACTGAGAAGTGAGAGAATAGAAGTACCTCGGGCCTGGTGTAAATTAGAGTACTGACAGTACACGAACGCCGCGATTTGGGTGGTAGTTCAGAATCTTCTCTGTTTCTTACCTGGATTGGATTTTTCCAGAAGCCACTGAAGATGCTGAAGTGGATTGTTTCGTAATCGGGCTCCTTCGAAGAACCTTCGCCTATTCCTCCTGACTTCGAGTTCATTGAAGAGCCTGAATTAGATAATCGATTCTGGACCATTAGAGTCAGTCGCGTAACCCTCATTTCGCCGCTCGCGGAGCTTCCGAGAGACATTCTTTATCGGACATCCGATTTTCCGGTTTCCTTCTCAGGAGGAATACGTGCGTTCTGACTTCCGAGGAATTTTCGAAGGATTTAGGAGTCCCTCCAGAACAAGAAGCAGTTTGATGTAGGGGAATCAAGGTCTGGAGCTAATTCACCTGTTCCCTGCGTGCTCCGTTGGAGCCCGACCCAGCGTGCAGGAGTTTGGAGTGCAATCTAGGAGCCGGGAGCGAAGGTTCCGATTTCATGCAGGCACTAATCTGGGTTTCCCACGAGTTGCAAATCGGGCATTCTCATGAATCGCGGAGGAGGAAGTGCGGACTCGGGCTGCATCAGCACGGGATTGCCCCGCATGTTATGATTTTCGGCATTTGGAGGGGTCTCCCAGCAGGCACCAGTTATCTGTCTTCAGCGACTAAACGAGAGAAACCGTCACGCGGCGCGCGGCTGAACGCTTCCACTGTTTGACTGGGGAAATTAGTTGCATTGAGCAGGAAGTTGATTTTGTTCCGTGCGTTCCCAGCCTAGGCGGGAGGGGCCGCGCGAGCTAGGCGCGAGATGGCCGCTTAGGAAGTGCCAATTTACGGGGCCTCCAAGGATTCGGAGGCGTCCGACTTCCTCGTTACTGAATATAGATACAGCATGCTTCTACCGGGTTAGTGAAGATGCATGCAGCAAGGCACCCGGGCGCAGTCAAAATTCGCAATGGTTCCCGTGCCCGGCTCCCCGGGGGTGTTCAGATGAATTCCTGACATGGAAACGTGCGTTTCTTCTTGGACTTGCTCGATACCGCAAACCACATTATTTGAACTTACAGTACCTAATTCCGGGCTTATATTCACTTCTCACTTCACCGTCTTGCAACAGCTTATTACTATTATTAACTAGGTTAATCTCATCTACCCTTCAACGCCTGATGGAGTGAGC
>b2646023-4874-4388-8df4-07d2d7b8aced_Basecall_2D_000_2d Marta_PC_default_sample_id_1257_1_ch240_file283_strand_twodirections FAST5/downloads/pass/Marta_PC_default_sample_id_1257_1_ch240_file283_strand.fast5
GTTTCTTCTGTAGCTCCGCTATTGCTCGCCTGTTTAAAAACATCGCCTCTTGATTACCATACCCAGTCCAGCCTGCCCAGTACGCCATTGACGCTCGGTACCCTAACCGTGCGAAGGGCATAATCATTGTTCTTAAATAGAAACTATCAATGGCATCACGAAGACCACTGTCTCCCCCTTAATTCAATGAAACTGATCCTCTCGTGAAGAATGAGAATATAAATATAAGACGAGAAGACCCCAGCTGGAGCTTTAAACGAACCTCAATTGCTCCTCCCTAATCATAAAAACTGAGCACCAATGGCTTTTCGGTCGCGTACCCCACGCGGCTAACGAAACCTCCACAATGAATGTAATAAACCGACTAAAGAACCACAATTCTTATAAATCTAAAAATTTGACATAAATTGACCCAAACATTGATCAATGAACTAAGTTACCCTGGGGATAACAGCGCAATCCACTTTACTCGAGGCCAATACTAGGTCTACTTTACATCGGGATGTTTGGCTGCAGGGTTGCGGGCTTATGTACGAGGCGCTACGGCCATTCCGTTTTTGTTTAACGATGCCGACCCACCTTACGTGACATTTAAATCAAATACCTTCGTTATGTTC
>64cf2f5e-97ae-4186-876a-5de1ece7fd6a_Basecall_2D_000_2d Marta_PC_default_sample_id_1257_1_ch49_file276_strand_twodirections FAST5/downloads/pass/Marta_PC_default_sample_id_1257_1_ch49_file276_strand.fast5
GGAAAACTTATCCCTGAGATGTCTTCTTCCGATGGGGTTCAAGCTAAGGCAGGCGCGTACAGTCATGCTTTGTAGCCCGCTTCGAATCCTGTATGTACCCAGCCATGACATAAGGAGCAATCGCCCGGAGCGCCTTGACTGCTTATAGGGTCCCAGGGATGGGAGGCCTAAATTGGTCTCGACTCCTACCATTGTACTTCTGGTCTACAGCACGAAAGAACCAACCGACGCCGGGAGAGTCTCTAGTCATCTCCGGACTCGTTGTAGCATTGCACATAATGTACCAGCAGCATGTAATACTTGGCAGTCTATATTTATATTTGGCCC
>686e8df2-25d8-4f97-b5d6-1d93dfe00abc_Basecall_2D_000_2d Marta_PC_default_sample_id_1257_1_ch135_file593_strand_twodirections FAST5/downloads/pass/Marta_PC_default_sample_id_1257_1_ch135_file593_strand.fast5
ATGTTTCTGTTGGTGGGTTATTGCTCGCCTGGTTTATCTAAATGCCTCCTATTACTTACCATAAGAGGTTGCCTCTCGGGTCGCCCAGTGACTACAATTAACGGCCCGCGGGATGGCCAACCGTGCGAAGATAGCATAATCACTTAGTTCTAAATAGGGACGCTAGTATCAATGGCAACACCGAAGGTAAGGCCCTGTCTCCCCCTTAAAATCAATGAAATTGGATGCGTAAAGAAGCGAATATAAAATATAAGACGAAGAGACCCCATGGGATGGTTAAACGAGTACGCAATTGCTCCCCTCCCAATCATAAACTGGAGCACTAAATGATGGGTAGTTCTTCGTGACAGCGGCCCAGAATAGACCATCCTACAGATCGAAATCATATACATGACACCTAATAAAAGAACCACAATTCTTAGATCAAAATTTGACACCACGTGACCCCAAACACCGTACTTAATGAACCGTAAGTTGACCCTGGCGATAACAGCGCAATGCCATTTAAGAGCACTATCGACAAGTGGGTTTACGACCTCGATGTGTCATGCTAAGGCTTAGGGTCGATTAACCCAGATAAAGCCGGGGTTTCGTTGTTCATGAATTACTCAAACCCACCTAATGGTACCGTAAAAACCGACGTTTAGGTTTTGTCT
>278807de-12cc-4535-b73b-573fc79a2e77_Basecall_2D_000_2d Marta_PC_default_sample_id_1257_1_ch450_file605_strand_twodirections FAST5/downloads/pass/Marta_PC_default_sample_id_1257_1_ch450_file605_strand.fast5
GGAAATTGGTGCCTGTAGAATGCTGCTTCCAAAGAGAAACCATAAAGAGCTGATTTCAAAGTTGTAGAGCGAAATACGGTACTGGAGGTAATACGTTACGGGGTTCAGCTGGGGTGAAAGCAGGGAGCGAACCGTGAAGGAACGAGGATCCTGATGTTTAATTGCCGGAACGGGGTCCAAAGAAATTGAATGTTCTACAACGATTCAAGTGGAGGCCCTACGGCTTAATGGTGTATAGCCTGTGAGTAGTGGGAATCAACGAACAAATCCTGCGATAATTGCAAATACAGCTCTCCTATAGATAAACACCTGAAGTGGGTTACGTAGTAGGTGTCATGTGAACTCATCTAGTATGAGTTAAGGATACAATTCCTGTTAGGCCTCTTACTGTAAATTGGAAAATAAATCTAATGCTCAGGTATGCAGGAGATCATTTAATTGCGCCTCCGTGTAGGGTAGCCAGTCAACTGAATACTTTTATACCGCGTAGGAACAGAGATAATTAGTTGCAGATGTAAATATGCTCAGGTATCTACATCGACCGACTGCAAATATGATGGCCTCAAACGATAAAGCAGAGGAGAACAATAGCTCAGACTATTCCTATAACCAAATGGTTCTTTTACCTGAGTGACAATGTGAAATTAGTCTAAATCCTGGAAGAATAAGAATATACTTCTCTCGGCCAAATCGAATACGATGTTGATAAAGAATAGGCTCACCTCCGCCACTCCGGCGAAGAAAGAGGTAGTATTGAGATTACGATCTGTTAATAATATAGTAATACCCGCTGCAAGAACTGGAAGTGAGAAGTAGAAGTACTGCTGGAATTAGAACTCTGACATACAAACAAGGGGTTGGGGGTATTGACAGTTCTGTTGGC
>0596e73c-d78f-40e1-9250-c1ad6eb8a9d9_Basecall_2D_000_2d Marta_PC_default_sample_id_1257_1_ch404_file149_strand_twodirections FAST5/downloads/pass/Marta_PC_default_sample_id_1257_1_ch404_file149_strand.fast5
GAAACGCGTTCTTTCTCTCTTCGGGTCCTCGATTACACGGAACTATCCTGTACGCTGCGTTTTTGATATTAATAGGTTCTATCAAGTGATCCCCGATAATCTATACACAGGCGCCATAGTTCCCGCGCGTCGATGTTATGAACAGGATCGTGACCCACAACCAAGCTTGGATCTGGTGTGTGCTAACACCCCGAATACCTATGCTCTTGTACAGTGCAGGATGTCTCTAGTCCCCGTTTGACGAATCAAAAGAGGCGTTGATTCCATAGAAGGAAGTCCTATGAGACATGTCGGTAGTCCGTTGGGCGCCGCTGTGAATTTGTGTACCTATCATAGTCTTAATAGCCGGCTAGTATCCAAATTTACAGGCACGGCTGAGCCCCTGTTCCCAAACCGTAGTCGAATTTTATCTGATTACCCCACCGGGAAACCGCTGAGATACTAAATGGATCCGTATTCAATAGAGCGTCATGTTTAGTGCGATTTGGATCAGGCGGCAGTAAAGTACTGGTCTCCACGAAGAGCGTCAACCCACAGGACAATAAGATGGGTCGACACAATTGCCGCGCGTGCTCGCCTAGGGTGTGATCATGGCCCGGATTGTGTTTGTTATGTGCCGACAACTAAAGAGGGGGTCGGCACCCGACTAACCGCTAAACACCGTGGTAATGCAAGTAGTTGCTTGGCCATAGAAAGGTTACTTCCCAGCAACCGTGCTGTATGTTTACAAATAAGTGAAGAAGGGTCTTTCTACGCTTATACCCCAAAAATGAAACATAGCGAGCGGGGCGTCTACTTGAGGCGATTAAACCGTGCGCGCAGATTTAGTAGCGGTACATCGTAAACAGGCGGGGGT
>319c53bf-e43c-4523-be2a-23d6c60f6a77_Basecall_2D_000_2d Marta_PC_default_sample_id_1257_1_ch118_file58_strand_twodirections FAST5/downloads/pass/Marta_PC_default_sample_id_1257_1_ch118_file58_strand.fast5
GGTCGGGTCGCTCGGGGTTTATACCCAAAACATCGCCCATCCTTACGAGAGCTAAGAGAGTATGCCTGCGTATGAATACCACACCCATGCCGGGGGCGAGTACCCTAAACGCCGGAAGCCGTGCGAGGCAGGACATCATGGTTCTAAAAATAGGGGACCCATCAAAGCAGCCGGAAAGACTAATGTCTCCGCGGGCTAAATCAATGGGAAACTGACCCTTCTCTCTTTAAAGAAGCGATATAAAATAACGACGAAGACCCGGCCAGCGTTGCTTAAAATGAACCTCGCCAATTGCTCCCCTCCCTAATGCTATAAAAGCCGCGCGCCGGTAATGATTTTCGTGTTACGCTGGCCCCACGCATCGGGCCCAAACCTAACTCCACATGAATGTGGCATCAAATATCTAATAAAGAACCACAAGTTCTTATAATCGACAATTGACATAAATTGATCGAAACACTTATTGATCATGACACGTAAGTTACCCTGGCGATAACATAGCGCAAATGCCACTTTAAGAGCCCCTATCGACAAGTGGGTTTGCCGACCCGCGCCGTGCTTACGACGTATCGGGGGCGGTGATCCGGGTATAGAACACGCTATTTCGTTGTTCGGCCCATTGCCAAACCTACGACTTATTATATTGGAGTTCAAACCCAAAACCTGTTCTTTTATGTTC
>57479835-8d0b-4bef-aba4-5825616a3d3e_Basecall_2D_000_2d Marta_PC_default_sample_id_1257_1_ch4_file146_strand_twodirections FAST5/downloads/pass/Marta_PC_default_sample_id_1257_1_ch4_file146_strand.fast5
GCTTCTGCTCTGATGCTCAACCAATAACCGCGGTGTATTCGATTATACTTCAGTATAGAGTGCAGGATACTATTCTACTTCTCTCACTTTCCAGTTCTTGCATCTGGTATAGAGCTATATTATTAACCCGATCGTAATCTCAATACCACTACTTTTTCTTCCCACCCGAGTGGGAGACTATTTATCAAAAGCCGGCCTTGATTCTTTGGCCACCCAGAAGTACCTCTTTGATTCTTCCAGGATGTCGCTACGATTTCAAGGATGTCACTCAGTAAAAGAAGCAGGAGTTATGTTATAGGAATAGTCGCTATAATGGCTTGGTTTCCTCTGCTTTGTTCGTTTGAACTCAAGTCAGAGTTTTGCAGTTGGCGTCGATGTAGATACACACCCGAACAGACGTGCCCATCTGCAACTATAATTATCGCTTTCCCTACAGGAGTAAAGGTATTCAGTTGACTGGCTATAGGGGCACGCAATATTAAATGATCTCTGCATGATAGTGTATGCATTCGATTTTATTTCCAATTGCAGGCAGGGTAGCCGAGGAATTACTAACTTAGAGCGCTAACTCATCACTAGATGAGTTCGAACCACACCTACTACTAGTAGCATACTCGCCCCTTTTACACTAGCTTTTATCTATAGGAGCTGTATATTTGCAATTATCGCCGAGTTGTTCGTTATTCCCACTACCGCAGGCTATACACTAAGCTCTATACTAGCTAAATCCATCCACGTATATTTGTAGGCGACATAACATAATTTTCTTCCCTGCACCCTTCCTTGGTTATCAGGAATACCTCGGAATTTATTCACTCTGCTGAGATGCTTGGCAGCATGAAACACCAGTTTATTCTGTGGCGCCATTCATTCACTAACAGCTGTTGTGTTTAATAATGATGTTGATCGTAACCAAGAGGCCGTGGTTT
>7d535382-ca1a-4556-9c56-a6da4d3487f4_Basecall_2D_000_2d Marta_PC_default_sample_id_1257_1_ch355_file141_strand_twodirections FAST5/downloads/pass/Marta_PC_default_sample_id_1257_1_ch355_file141_strand.fast5
ACTGTTGAACTTACTCTGGTCACCTCCCCTGTTTATCTAAAACATTACTGTGATCTGAGTTCAAACCGGGCCGCCTTGTTTATCAAAACATCGCCTCTTAAGGTTACAGGGCAAGTGCGCCCTGCCCAGTGACTACAATTAACGGCCACATGCGGTATCTCTGAGACCGTGCGAAGCGCTAATAATCATTGTTTTTCTTAAATATAGGGACCTAGTATCAATGGCATCACGAAAGACTACTGTCTCCCCCTTAAATCAATGAAACTGATCCTCTGCGGAGACCACGAATATAAATAAGACGAAGACCCCATGAGGCTTTAAAACGATCCAATTGCTCCCTCCCTAATCACCAAATAGCCGGATAATGATGGGGTTTCGGTTGGGGAAGCCTCGAGTAAAACAAACGACCGCCTAATACGCGTAATAAATACTAATAAAGAACCACACATTTCTTATAATCAATTGACATAATTGACCCAAACATTGGATCATGAATAAGTTAGCGGCCCCAATCGGAATCCACTTTAAGAGCCCCTATCGACAAGTGGGTTTACGACGGGGTTTGGATCAGGGTTGCCGTTGTGCAGCCGCTACCACGGCTTTTCCGTTGTTCAACGAGTCTAAATACCCTACGTGATCTCATTCAAACCCTTCGCTGGTCCAACATCGCCCTCTTGATTACCATAAGAGGGTGCTATCCAGTGACTACAAGCTTTAACGGACCCTAGATCTCGATACGTGCGAGACTACATAATCACTTGTTTGCTCCCACGGGACCTATCAATGGCACTAACCCGACTACATGTCTCCCTGCTAAATCAATGAACTGATCCTCTCTAATGAAGGGGAATAAAATATAAGCGAAGATAGCAACCATTAGGCTGAGCGATTAGTAAACGCTTAGATAAAAACTGAGCACCAATGATGGTAGTTTTCGGTTGGGGACTCGAGAATAAACTAAACCTCCACACAGTAGAAGTCCACAACAAATACTAATAAAGAACCACAATTCTTATAATTAAAAATTTGAATAAATTGACCCAAACCACTTGATCATCAGGCGCGTACCTCGACTGGGATAACATAGGCATATCCACGTCGAGAGCCCTATTAGCAAGTCGGGTTTACGACCTCATAGTTAAGATGTCAGATGGCTAGTGATCCCGGAGGACCGTCCGTTGTTCAGAATTACGAACCACATAGTATTGTATACATTTGAATCAAAGTTTATGC
>e7d14ceb-3d1b-40ce-942b-ae9bbee5c54a_Basecall_2D_000_2d Marta_PC_default_sample_id_1257_1_ch219_file410_strand_twodirections FAST5/downloads/pass/Marta_PC_default_sample_id_1257_1_ch219_file410_strand.fast5
ACGGACGCATGACGCGCTGGCTCGATGTTGCGCTCTGCCGTCGGCTACGCCAGATCCGTCCAGGCATGTGAACAACGACGAGGGAGGCTCTCAAGAGACCTTACTTGGAGCGACATCGAGGTCGTAAACCCACTTGTCAGGCGCGAGGACTCTTAAATGGATTGCACATGTTATCCGAGAGGACTTGGTTCATTGATCAAGTGTTTGGGTCAACTTCTGTCAAATTTTGATTATAAGAATTGTGGTTCCGTCATTAGTATTTTATCGATGCCATTGTGGAGGTTTAGATTTTTAACCCCGGTATAAGGGGATGAGAAAACTACCCATCATTGTGGTGCTCAGCATTTTAACGCTTAGGGAGGGAGCAATTGGAGGTTCGTTCCGACAACTCCAGGGCGGGGTCTTCTCGTCTTATATTTAGTATTCTCGCTTCTTCACGAGAGGATCAGATTCATTGATCGTTGTAAGGGGAGACAGTGTAGTCTGCCGTGATCGCGTACATCTACCTAAGTTACCCTAATTTAAGAAGCAAGTAATTATGCTACCTTCGCACGGTTATCGAGGACGCGGCCGTTACACGTATGCTTACTGGTACGAGCATCGCGCTCTGCTGGACAATGGAGGAGGGAAAGTTTTGATCAACAACCGGAGGCGAGCTTTC
>0aa4461f-71f8-4a67-9f41-4d268c0ef955_Basecall_2D_000_2d Marta_PC_default_sample_id_1257_1_ch356_file32_strand_twodirections FAST5/downloads/pass/Marta_PC_default_sample_id_1257_1_ch356_file32_strand.fast5
ACGATTTCTGTGCTGACGTGTCCTCTTCTCGACCACTCATAACATATTATTACTACAACAGCTGTTAGTGAAATGAATAACCCCGACACAGAATAGACTGTGTTTCATGTTGTGTAAGCATCTGGGTAGATCGAGAATAACGTTGAGGGCATTCCTGATAAACCAAGGAATGTTGGTGAGGAAGAAAGTCTCTTTCATGCCTACATGACACTAATCTGAAGTGAGATTTTAGCTCAGATAGAACTTAGTGTAGCCTGTGAATAGTGGGAATCAATGAACAAATCCCTGTAATAATTGCAATACAGCTCCTATAAATAAAACATAGTGGGATGGGCTACTACATAGTAGGTGTCATCGAACTGATCTAGTGATGAGTTAGGGACCCAATTCCTGTAGGGCTCCTACTGTAAATAGGAAGAAATAAAACCTAATGCTCATAGTATTGCAGGAGATCATTTGTAGGGTAGCCAGTAGTAACGATATTTTACTCCTGTACGAACAGCGGTAATTATAGTTGCAGATCTAAAGTATGCTCGGGTGACCCTATATCAATGAGACTGTAATTGCTTATGAGCTCAACGACAACCCACGAGGAATCACCCAATGGATATTAGCTCTCAGACTATTCCTATAACCAAATCGTTCTTTTTTACCTGAGTGACAAGATCTTGAAATGCCTTGTCGAAAGCCTGGGGAAGAAGGCTACTCTTCTCTGGCCAAAGAATCAGAATACGTTGTCATACACGAATAGGCTCTCCACCTCCGCGTCAGGGTCAAAGAAGGTAGTATTGAGATTACGATCTGTTAAACGTATAACCTGATTATACCAGCCTGCAGAAATCTGGGAAGAAGTGGCGAGAGAAGGTATGAAGTACATGCTGTAATTAGATCAACGTGAAACAAGGAACAAGGATTGTGTACCTGGTATTAACACGTTTTCTGTTGTT
>24e3e47c-e287-4884-91e1-97401e2d4536_Basecall_2D_000_2d Marta_PC_default_sample_id_1257_1_ch46_file384_strand_twodirections FAST5/downloads/pass/Marta_PC_default_sample_id_1257_1_ch46_file384_strand.fast5
GGAATCTCCTCGCTATCCTCGCCTTAGCCGACACCCGTAGATGGGTGGATCGAGCGAACCCGTGTCTCTCCGGGCCCAACAATGACTGGCTTCAGCCAATGGATTTGGGCGCGTAAAACATGATAGCCGATCCAAGTCCGAGAGGTAAGATCGGCGGTCTGCTTAGATAACATGAAGGGTAGTTGTCTGAAGCAGGTATGGCCTTGAAT
>8cf07daf-afad-4f92-a1ca-9983c74fde4a_Basecall_2D_000_2d Marta_PC_default_sample_id_1257_1_ch318_file265_strand_twodirections FAST5/downloads/pass/Marta_PC_default_sample_id_1257_1_ch318_file265_strand.fast5
GAAATATGTGCTCATCAAGAGGACCCCCCTTGTTTTTGTATTGATCAGTAGTATATTACCAGCATACTTCTACTTCTCACTTCCAGTTTTCTTGCAGCTGGTACCTATTAGATTATTAAGAGATCGTAATCTACAATACTACCTTCTTTCCCTCCCAGAGGTGGAGAGCCTATTATTTATCAACATCTATTCTGATTCTTGGCCACCCGAGAAGAGTATATATTCTTATTCTTCCATTTACGACTAACTTCACACATTGTCATGAGGTAAAGAACCATTTGAGTTATAGGAATAGTCTGAGCTATATTGGTTTCCTGCTTTATGGGTTTGAGCTCATCACATATTTGCAGTTGGCCTTACTTACATACATGAACATATTTAAGTGCAACTATAATTATCTCTGTTCCTACAGGAGTAAATATTCAGAGTTGACTGGCTACCCTACACGGAGGCATATTAAATGATCTCCTGCAATACTATGAGCATTCGATTTTATTTCACCAATTTACAGTAGGAGGCCTAAAACAGCAATTGTATTAGCGCACTCCATCACTAGATGAGTTCTAGCATGACACCTACTACGTAGTAGCCCATTCGCCTATGTTTTATCTATAGGAGCTGTGAATATGCTCGCGAGGATTGTCGTTGATTCCCACTACTCACAGCTATACACTAGGCCGAGCTCTACCTGAGGCGCAAATCGTACCGAATTACTTTGTAGGCATAACAATTTTCTTCCCTCGCACATTTCGGTGGTTTATCAGGAATCACCTCGACGTTATTCTGATTATCCAGATGCTTACACAACATGAAACACAGTTTATTCTGTAGGGCCATTCACATTCACTCAAACAGCTGTTTAGTAAGCATATTTATTATCTGGGAGACCACAGTTATGTTTACGTTG
>fa738f46-1fc8-4b7e-8b85-49aa09b1406e_Basecall_2D_000_2d Marta_PC_default_sample_id_1257_1_ch106_file32_strand_twodirections FAST5/downloads/pass/Marta_PC_default_sample_id_1257_1_ch106_file32_strand.fast5
GGACTTTGGTCTGATATTGCTCAATACCAAACCGCATTATTCGTATGATCAGTACGATTCCAGCAGTGATTCCACTTCTCACTTCTCCCCATTCTTGCAGCTGGTATTCATAGATTATTAACAGCGTAATCTCACAATACTACTATTTTCCCTCCCCGGAGGTGGAGAGCCTATTCTTTATATCAACATCACTTCTGATTCTTTGGCCACCCAGAAGTATATATTCTTATTCTTCCAGGATTTGGACTAATTTCACACATTGTCTACTCAGGTAAAAGAACCATTTGGTTATAGGAAATAGTCTGGACTATTGTTTCCTCTTCTTTTATCGTTTGAGCTCATCATATATTTGCAGTTGGCCTTGATGTAGATACCTGAGCATATTTTACATCTGCAACTATAATTATCTCTGTTCTACAGGGAGTAAAGTATTCAGTTGACTGGGGCTACCCTACACGGAGGCAATATTAAATGATCTCCTGCAATACACCTCTGAGCATTAGATTTTATTTTCACGATTTAAGGCTGAGGCCTAACAGGAATTGTATTTGCTAACTCATCACAGTGCCACGATGTTACACATGACATAGGACTACGTAGGACCCCACTTCTACTATGTTTTATCTATAGGAGCTGTATTTGCAATTATCGCAGGATTTGTTCGTTGATTCCCACTACTCACAGGCTATACACTAAGCTCTACCTGAGCTAAAATTGTACCGTGGCAGTGCTTTGTAGGCATAAACATAATTTTCTTCCGCGCCAACATTTCCTTGGTTTATCAGGAATACCTCGACGTTATTCCGTGTTATCCAGATGCTTACACAACATGAAACAGTCTATTCTGTAGGGTCATTCATTTCACTAACAGCTGTTGTAGTAATAAGTCTATTATCGCCAACCGAGACAGTTCGTTAATGTTTCCG
>ef177318-4178-46d7-90e4-966993d0d48c_Basecall_2D_000_2d Marta_PC_default_sample_id_1257_1_ch283_file77_strand_twodirections FAST5/downloads/pass/Marta_PC_default_sample_id_1257_1_ch283_file77_strand.fast5
GCATGTTTCGTAGTATATTGCTCGCCCTGTTATCAAAAACATCGCCTTCTTACCACTATAAGAGGTCAGCCTGCGTTAACCACATTTAACGGCCGCGGTATCTACCGGGCCGTGCGAAAGCATGTAGATGTTTCTTAGTAACAGGCCGGGTATCAATGGCATCACGAAGACTACACTGTCTCCCACGCATTAACAGTAGATGCATCCTCGTGAAGAAGCGAGAATATAAATATAAGCGAGAAAGACCTCCCCATGGGATTGTTCAAACGAATGGATGCTCCCTCCCTAATCACTAAAACTGAGCACTACGGGCTTACCCTGTTTTCGGTCGGGGTACGCCGCGGAGCCGACTACGATAATCACTCCACAATGATCGTAATAAATACTAATAAAAGAACCACAATTCTTATAATCACGGATTTGACATACGTACTGAAAACATTGATCAATGAATAAGTTACCCTGGGGATAAAGGCGTAGCACTGATTTACCATCCATGACATCATAATACTTAGTATTCAGGCTACAGGCGTTGGGGTGCGTAGTGGACGATGGGTCTGCAGCCGCCAGCTAACACGGTTCGTTGTTCAACAGGCGTGAGTATACATAGTGGTACCGTGTAAAACCGGGCAGCTTGTA
>9f770168-224b-416f-8d73-7bad64e852a3_Basecall_2D_000_2d Marta_PC_default_sample_id_1257_1_ch496_file112_strand_twodirections FAST5/downloads/pass/Marta_PC_default_sample_id_1257_1_ch496_file112_strand.fast5
TCTGTTGGTGGACTGCTCGCCTGTTTTGGCTAACAGACTCCCCTCTTACTTACGCCACCATGCCGCTGCCGCGTTAGAACGATTGGACGGCCGCGTACGCCTGACGCGTGCCGCGGATAGCATCGGATGTGTTTCTGTAAAAGCCGACCGGGTATCAATGACGCATGACAGAAGACTACACTTTAGCCCTTGCCCTAAATCTTAATGAAATGGACTCCTTCTTAACGAACTGTGAGGGACAGAATATAGGTAAGACGGAGGACATAACCCCGGCTCGGATGTTGGAACGAACTCAATTGCTCCCTCCTCAATTCAGGACACCGCCTGGACAGCACGCCAATGGTAGTTTCGGTCGGGGCCCGCGCGGCTGACGCACACGCTCCCACGGCAACTTAACGCCTAATGACACTACTAATATCAAAGAACCACGCTTCTTGGCTAATCTAAATTTGACGACAAATTGTAACTGAATATACACTTAGATCACTGAACTCAATGTCGCTGCGATAGAAGATCCGCAGCATTTAGAACTACGTGCCACCTAAATCACGTGCCAGGACTACAAGTGTTGCGGATGGCCGCACATCGATTAGAGCCGCCCGCTCCTAACATTTCGTTGTTCAACGGATGCCTATCGCTGAATCTTGACTAAATTCCGACGAGCCTGTGCTACTAAACCGCCCTGTTTGTATGTAAAGACCGCCTCCTCTTGATCCATAAGGATTAATATCGGTGCCTCGTATTGACTAGATTGAACGCCCGAGGTCTCTCACGGGGCATCGTGCAGAGCCCGGTAATGTTTTCTTAAATAGGGACGCTACTAACTTAATGGCATGGACAGAAGGACCGCTCCTCTGTCTGACGGATTAAACCGGGCAACTCCTTCGTGAACATGCACGGGCGAGCAGAATAGCTATACGACGCCAGAAAATACGAGATCGCTCGTCTGAACGAACTCACCTGCTCCCTCCTAATGAGCAAAACTGGACAGCCGCGTAGTACCTTCGGTTGGGGTACGCGGAGTAAAACTCAAACCTCCCACAATGAATCGTAATAAATACCCCACCAAACGACGAATACACAATTTCTTATGACGAACTTAAATTTGACACACCTTGGGCACTAAAACACTTACTTAATGAACAGGTTGGCCTCCGGGTAAGAATCGGATTGCCCGGCACTATCCTCTAATGACACTGTTTAAGCCCGCGGTGTTTGCATATCCACATATCCCTAGTGGTGCATACGCCCGCTACTAACGGTTCGTTTTGTTCAACGATTAAACCGCCTCACTGGTATTAGACGATTTCAATAAACCCACGTTGAGATGAATCGGTGTTAAAAGAATTTGAACCGTCCAGGTATGGATCGAAGCCAGTCGGTAATAGCAAGGCGTTGAATAGAGGACGAGGAGATAGAGGGTGCGGCGTAGAAAGTCGGATCCTGAGGGTCGTGCGATGGAGTAACTTAGATGTATCAAGAATGTTCCCATACAGGTGTCAACCTAGGATAGATAATTGCGGTCATTGTGAGTCTAGATGTCCAGGCTTTACAATTCGGTTTTCAGTCAGCGCGGAGTTATTATTTTCTTTGTAGTCAGTATATGTCGTACACGAAATTTACCGATCTTAGGAGTTCGGTCTAGGATTACCGGGGGAGAGCCCAGTACGAGTTCATTAAGCGGTTGGGCGTTTGCGGGGAGGGAGGCGATGCAGTGCGTTGCCCCCTGAATAGAGGTTGGTTCATCATTTGATTAGATAACATGTCGGCTGTCGCGTGATTCAGGAGGAGATAGGGAGTGCGTTTACAGAACTTAACCCGTCGAGGAGCTCGAATCATTTGGTCAGTGCGTGCGATCCGGCGTTAAGCGGTGTTACAGGGAGCGTGATCAGTGCAATGCGAGGCGGTACCGTTACATTATAGTCGATGAGGCGGCCCAACACTTACGTGAGGAAGGAGATTGTCTGAGTAGCGGGGAGGA
>1d0f3eab-874f-447f-895e-0c6c7e23da59_Basecall_2D_000_2d Marta_PC_default_sample_id_1257_1_ch297_file154_strand_twodirections FAST5/downloads/pass/Marta_PC_default_sample_id_1257_1_ch297_file154_strand.fast5
GATCTTCGTGGATATATTGCTCGCCTGTTATCACAAAGCTCCTCGCCTTGATTACCATAAGAGGTCCAGCCTGCCCAGTGACTAAGATTTAACGGCCGCGGTAACGCCCTAACCGTGCGAAAGTAGCATAATCACTTGTTTTCTTAAATAGGGACTAGTATCAATGGCATCACGAAGACTACACTGTCTCCCCTTAAATCGGATGAAACTGATCCTCGTGAAGAAGCGAATATAAATAAGACGAGAAGACCCCATGGGGTTGCGGGAACGAACCTCAATTGCTCCCTCCCACATCATAAAACTGAGCACCAATGATGGGTAGTTTTCGGTTGGGCTAACTAGGGGTCAAACTAAATTCTACAATGAATGTAATAAAATACTAATAAAAGAACCACAATTCTTATAATCTAAAATTTGACATAAATTGACCCAAACATTGATCAATGAATAAGTTACCCTGGAGGACCAAGCGCAATCCACTTTACAATAGCCCCTATCGACAAGGGTCTACGATTGGAGCTCACAAGGCGTCCATCCTAGGTGCCGCTGGTATTAAGACGGCTTCGTTTTCGTTCAACGATTGCAAACCCTACGTGATCTGAGTTCAAACCGGCGCCTGTTTATCAAAACATCGCCTCTTGATTACCATAGAAATTAGATAGTCGCCCAGTGTAAACCAATTTAACGGCCGCGGTACCCTAACCGTGCGAAGGTGAGCATAATCACTTGTTTCTTAAATAGGGACTAGTATCAATGGCATCAAGCCACGACGTGCTCCCCTTAAAATCAATGAAACTGATCCTCTCGTACAGAAGGGGGTGACAGAATATAAGACGCGAAGACCCCATCCGGTTCAAACGAACTCAATTGGGCTCCCTCCTAATCTCATAAAAGCTCTCTAGCACCAATGATGGGTAGTTTCGGTTCAGGGGTACGCGAGAACAAAATTAACATCTCTACAAGGGAACCCGTAATAAATACTAATAAAGAACCACAATTCTTATAATGAAAATTTGACATAAATTACCAAAACACTTGATCAATGAATAAGTTACCCTGGGGACCACCCGACTTACTCAAGTTTAGCGGGGCCCATGACAAGTGGGTTGATCAGATCGATGTTGGATCAGGTTGCGGGTGTAGGATGGTGCGACCTACGCCACTGAGTTTCGTTTGTTCAACGATTAATAGAAACCGTCAGTGATCTGGAGTTCAAAGTGAAAGCTTTCTGTTTATGTTTCTC
>89cfcc93-3d7c-4296-a70b-019e73b53e92_Basecall_2D_000_2d Marta_PC_default_sample_id_1257_1_ch91_file252_strand_twodirections FAST5/downloads/pass/Marta_PC_default_sample_id_1257_1_ch91_file252_strand.fast5
GATCTTTCGTTATATTGCTCGCCTGTTTATCAAAAACATTCTTCCCTATTATTACCATAGGATTATCCGCCTGCCCAGTGGCCATTAACGTCACACGCCGGGCCTCTCGACTTCGAGATAGCATAATACTTGTTCTCTTAAAACCTAACGTAGGTATCAATGGCATGCAAGCAGACTACACTGTCTCCCCTTAAAATCTCAATGAAACTGATCCTCTCTCGTGAAGGACGCCGAATATAAATATGACGCTACGCGAGAGACCCCGGGAGCTTTAAACGAACTCAATGCTCCCTCCTAATCACTATAAACTGAGCACCAATGGTGCTCGTAGTTTTCGGTTGGGGTGACCGCGGAGTAAAACTCGAATATCCTCCACATGCAATGTAATAAAATACTAATAAAAGAACCACAAGACTTCTGTATAATCAAAATTGACTATAAATTGACCCCTGAAGTCTGATCAATGAACTAAGTTACCCTGGGGATAAGAATCTAATTCAGGCAGCCCCTATCGGGATCGTGGTTACGACCTCGATGTTGTAAGATCATTAGATAATCCTTAGCAGCCGCTACTAACGGTTCGTTTGTTCAACGATTAAAGACTCGACGGGATCTGCGTTGAACCGGCGCCCGCTGTTTATCACAACATCGCCTCTTACGTACGACTAGTCCGAGCCTGCCCATGACTACAATTAACGCCGCGTACCCTAACCGTGCGAAGGTGAGCATAATCACTTGTTTCTTAAATAGGGACTGGGTATCAATGGCATCACGCAGACTACTGTCCCCTCCTTAAATCAATGAAACTGATCCTCTCGTACGACGCCGAGAATAAATATAAGACGAGAAGACCCCATGGGGTTCTAACGAACCGCGTAACATCTGCGCTCCTCCCTAATGCTATAAAACCCCGCACTAATGGCATCTGGGTTTTGCTTCCTAACCCCGCGATAAACTAAACCTCCACAATGAATGTAATAAATACCTAATAAAAGAACTACACAATTCTTATATAATCTCAAATTTGACATAAATTAACTCAGGTAAACACTTGATCAATGAACCAAGTTACCCTGGGGTAACAGCGCAATCCACTTTAGGCCGACCCCTATCGACAAGTGGGTTTACGACCTCGATGTTGGATCGCTACTCCTATGTGGTGCAGCCGCTACTAACGGTTCGTTGTTCAAAGCGAATCCCGGATGGGTTGACGTGGCTTCGTAGATATAAATTCCCGGCGAGATCCCCTTTAGAAGTTCAACTGCGTTGAACCGGCAACCGTTCAAACCGTAGGAGCGAGGCATCACAGGCTTGGCGCGGGCAGTCGTCATGGCAAAGTCTGTCTGAATAAGAGGAGTGTAGTGCACGTGGCAGTGCGGGCTAGTTCTGTACGAGGATAATTAGTTGCGTCAGGTTTTTAGTCAGATTTGTCATGTCCAGACAAGTTTTAGTATTACACGGAAGGTCTTGATTCAACCGGTCATTAGTGGTTCGTGAGAGTTTAGAGTTTAAGGAAGTCCATTTCCCGGTTACCGTGTTAGCGGGAGATGACACGAACAGTAGTGAAGTTCGTAGTAGAGTCGGGAGGAGCGGCGAGGTTGGTAAGGCGTCATTTCCGCCGACCGAGTCCCAGTCGTTCTGCTAGTTAGTTCGTGCCCGTCTTCAAGAGGAGGATCAGTTCGAGCCGTGGATTTGAGGAGGAAAGCGTCTGTAGTCCTTCAAGTCAGTCATAGCGGAGTCGAACAGTCAAAAGTTTACAGGAGCGGCGTCCAGCGGGCACGTCAGGGTCGAGGATGGCGGCGTTCAGATTGTAGTCAAGCAACTAATAGATGACTCTGGCGGGCAAGCAGTTGTGTTTGCTAGCTACCAGAAAGGCGAAAGTTCGTTGCGTGTTTCT
>7cefbe6b-15cb-45bd-a162-663403b8fa7d_Basecall_2D_000_2d Marta_PC_default_sample_id_1257_1_ch470_file301_strand_twodirections FAST5/downloads/pass/Marta_PC_default_sample_id_1257_1_ch470_file301_strand.fast5
TCAGTGATGCTCGCCGTTTATTAAAACATCGCCTCTCCTTACTTGAGGCGGTTAATAGTCTCGCGCGAGTGTAACGATTAACGGCCGCGTATCCCTATTAATTCCGAAATAGCAGCATCATTGTTTCTTAAATAGGGACTAGTATCCACTGGCAACCTACGAAGACTACACTGTCTCCCCCTTGAACCGCAGGCGGGACTGATCCTCTCGTGGAAGCGAATATAAAGTATAAGACGAGAATAACGCAAGCGGTCCTATGCAAACCGAAATTGTAATCGCCTCTCCTAATGCTATAAAACTGAGCACCAATGATGGGTGTTTCTGGCTTCGGACTCGGAGTAAAGCAACCTCCAATACCGAATGTAATAAAGGTACCTAATAAAGAACCACAATTCTTACGTAAAATTTGACATAAATTGGCATTAAAGTGATGTAATGAATAAGGTTACCCTGGAGATAAATGCAATCCATTGGCTACATAGCGCCGGAAGTGGGTTCAGGCCGGGTCGTCGGATCATATCAGCGTGGTGGAGCTAGATAAAGCTTTCGTTGTTCGGAATCAGAACCACCTATTATTGGCGTTGTAAAACCCAAAAAGCGTTCTGTTTATGTCTC
>c0bdfae0-7fe9-447a-b631-58f9b963cd1a_Basecall_2D_000_2d Marta_PC_default_sample_id_1257_1_ch360_file231_strand_twodirections FAST5/downloads/pass/Marta_PC_default_sample_id_1257_1_ch360_file231_strand.fast5
ATGTTGGTTGCCGTATCACCTCCGGGTCCTGAATTCCATACCGTAAAGCGGTATTTAATTGTGAGCGGACAACGAAGCGTTAGGCCGCGCTGCACCACTAGGAGCGCATTGGGCACGCCCTGGACGAGATTATGGACTCGAGGTCCCCTCCAAACCCTAACTCGCTTAGTTATCGGAGAGGGTAATGGTATTCAGTAATGACTCAATCAGTCGCTGACAACTTGACGTGAACTTTGATTATAAGAGAATGTATCGTGGTTGCGTATAGGTATTTATGAGTCCACTGCATGTGCTATTTGTATGACTACGGGTGCCCATACGCAAAGCACGAGCACCTACGTATCTGGCGCCTCAGTTAGCTTAAGGGGAGGGAGGGGATGCGCAAGTCGGTCCAGCCAGTGGGAATCTTCTACGGGTCTCCTCGTCGTCTAGAGTCGTTACGCCCCCGCTCCCGAAACCGTTACGTAAGTTGCCACGAGACTAAACCCTGTATTGATCTGAACCAGAGTGAGTAGAGTGCCTAGTTGCAAGAAGCATACTTATGCTAGGTTAGGACAATTACGACCTCGAAGCGATTTTAGATCTCGGGCCTATAACGCATGGGACCTACTCTAACCTTCTACCTGTCACGAGAAGCAGCATGTCTTACACCAACAGGCAAGTTTTGTGGTTGTAGTGT
>8cc93467-e093-4b2d-82d0-b5ec74783987_Basecall_2D_000_2d Marta_PC_default_sample_id_1257_1_ch90_file467_strand_twodirections FAST5/downloads/pass/Marta_PC_default_sample_id_1257_1_ch90_file467_strand.fast5
GCCTTCTGTGCTACTGGTCGCGTCATACGAACCGCCAATGTACGGTTGGATCGTTGGACGGACGAGGCGAACCCTGCATACCGAGGGCAGAGCCCGGAACAATGAGGCTCGAAAACGTAAGTTGAGGCCCGGGTGCGTGAAATTAATTCTTACCCCCAGCCTAACTGTAGTTGCATGACTGCACAGTGTTGGGTCAACTTTAGTTGTAAAACACTTTACTTAAGAATTGTGGTTCTTTGCTTAGATTTTTATATTACATGCTTGAGGTTTATTTGATCCCCGAGTCAGCGAGAAGGCAACGATAGTTTAACCTGCTCGAGAGTTCATACCTTAAGGGGGAGGGGAGAGCAACTTACCCATGCATTTAAAGCCCGGGCATCTTCTACCCTTATTATTCCTTTGGGGCTTCTTTCACGAGAGGATCAGTTTTCATGATTTAGGGGATCGATGGTTAATCTACCTGCGGTGTACGGGTACTACGATGCGGTTAAGAAGACAGGACCTTATCACCTGCACGGTCCGCTAAGCCCCAGCACGTGCGATCTCCAATCTATGGGCACCCCTCTACCTTAACTAACCCGAGCGATATTTGGATAAACAGGCGAGACGTTTTTAGTTTATGAC
>b16c6b5e-d414-47fd-88df-c1cf7dcd8118_Basecall_2D_000_2d Marta_PC_default_sample_id_0912_1_ch376_file35_strand_twodirections FAST5/downloads/pass/Marta_PC_default_sample_id_0912_1_ch376_file35_strand.fast5
ACATCGTCTGCTGATATTGCTGCTTCCAACGACCAATATGGCTCTTACTACAACAGCGGGTTTAGTGAAATGAATGACCCTACAGAAGTAGACTGTTTTCATGTTGTGTAAGCATCTGGATAACCCCGGAATAACGGTTGAGGTATCTTCCTGATAAACCAAGGAAATGTTGAGGGAAGAAAATTATGTTATGTGCCTACAAACTATAATTGCCAAATGATTTTGGCGCTCAGGCTAGCTGCGTAGCTAGCCTGTGGCTGGTAGTGGGAATCAACGAACAAATCCTGCGATAATTGCAAATACAGCTCCTATAGATAAAACACTGGGGCGAAATGGGTTACTACGTAGTAGGTGTCGACTGTAGAACTCATGGTGATGGAGTTGGAGGACTCCAATTCCTGTTAGGCCTCTTGATCAAAATTGGAAAATAAATCTAATGCTCATAGTATTGCAGGAGATCATTTAATATTATTGCCTCCGTGTGGCATAGCCAGTCAACTGAATACTTTTACTCCTAGTGGGAACAGAGATAATTATAGTTGCAGATGTAAATATGCTCATGAGTCTACATCAGCCAACTCAACTTAGTATGTAGTAAACAGCCAAAAAGCAGGAAACCAATGAGGTGCTCAGACTATTCCTATATGGCACCAAATCGTTCTTTTACCTGAGTGACAATGTGTGAAATGCTTAGATAAACTCTCGGAAGAATAAGAAATATACTTCTCTGGCCAACGAATCGAATAGATGTTGATAAAGGGATAGGCTCTCCACCTCCGGGGAGGGAAGGATAGTATTGAGATTACGATCTGTTACATAATATAGTAAGCCCAAGCTGCTGCCCAAGAACTGGGGAAGATGAGAGAAGTAGAAGTGATGCCCTGGAATTAATGGGTGATGTAGGACCAGAAACAAGGCGGTCATCTGCGTTTACGTTCTGCTCTATTGGCGTATATC
>e83373f3-fd0f-427e-ab6a-6d48d4ace2d2_Basecall_2D_000_2d Marta_PC_default_sample_id_1257_1_ch287_file169_strand_twodirections FAST5/downloads/pass/Marta_PC_default_sample_id_1257_1_ch287_file169_strand.fast5
ATGTTATTAACTCTTGCTGCGGTTGAACTCAGAACCTAAACCCCGTTTGACGCCGTGAACAGAACAGGAACCGTTAGGATGCGCCCCCTAAGAGATAGGGTGTACGCATCGAAATCTGAGCCTGAGACGTGTCAGCCTAAGGGTATCCCTGAACCATTAAATTGCTGAGTGATGGAGAGGGTAACTTGATGCTTAATCCACATGTTTAGTACAAGTCGTGTTAGAATTTAACGTACAGAAACTTGGTTTCTTTACTTATACTTTATCAAATTCATTGTGGAGGGTTGAGTTTATACCGCCGAGTTACGCAACGGAAAGCCCGAGCGGTACTTGCTCCAGTTGCTTAAGGGAGGGAGGAGTGCACAGTGCCGTTGCACTAACGAGCCCGGTATTCCTCGTCTATAGTTAGTTACCGCCTCATTCTTCGCAGGAGTATCAGGTTTTCATGTAGACTTTGCAAGGGGAGATAACGGTAGTCTTCGGTGATCGCGTCACCGTGAGATGTTCAGGCAGAACACAGCATCGTCTCTGCTACCTTTCGGAACCGGCAGGCCACGTCGCGTATAGGTCGACCGGGAGGGTAATGTGGACTATCGATCTGCCGGAGGAATTTGAACAGGCAGTTCGTCATGTTAGTATTAACAGTGTACC
>1c463258-a6f7-4559-8007-3097e7b697ea_Basecall_2D_000_2d Marta_PC_default_sample_id_1257_1_ch417_file265_strand_twodirections FAST5/downloads/pass/Marta_PC_default_sample_id_1257_1_ch417_file265_strand.fast5
GAACCATCTTCCGGTGGCATCTGCGATTCCAGCCTAAGGGCAAGAAACTCCTTCGTGGTTTCATAAGATGTTGATGCTGCAGAGTGGACCATACAAGGAACCCGGAAATGGATCTTTGCGGCCGCTAGGAATCGAGCTGCACTAGCGGGCAGTCACGGGAGCGGCTCCTGTGTGCACGTGGGTAACCGGCTGTAATTCAACTCACGATAATCGCTCCCCCTTGGAAGAAGCCGCATGGAAAGATGGGAACATCCCTGCGCCGTGAACTAAACGGGCTAACAGAGAATAGCAGGAAGCAGAACCTGATGCGGAGGCGCGGAAAGGGTGGTTCCACGCGTTGTTTTCTTCTTACGTATAAATTGCAGCATTTGGGGCTCGGGTACCCCCTCTTATTACAACTCGAGTCGACCGTAACGCCAATCTGGATCGTAAAGCCATGACCAAATAACGTTACAGAACTCCCCACTGACACTTGTCTTACGACATCTCACGATAAATTCATGGCATCGCGAAGACTATAATTCTCACTAAATCGACGTATCATCCGCCCGAAGTGGGTATTGACTAACCTGCCGCAGCATCTCATACTCCTAGCCCCCCGCAGGCACTCCCGGTGTTTAAACTCATGGAGTGCTTAAAAGCCCGTAAAAGCCCTAACTCCGCCAATGGTAATTTCGGTTGTAAAACCCCCGCATGGCTCAGTAACAAAGATCGATCTCCTCCTAACCTAATAGAGTAAGATTTATCCTATCCCGCCGGTTATAACACTTGACCCGGACGGTGATCGGGCTCGGTGACGCTGGCGGACGCTAGGATTAATGCCTCGCTCCCTCACGGTACGTGTTCAGCACTGTCACGGTACGGACAATCAATCTTTCCGACCACGGACAACGGTTTCCTTGTTCTTTCTGAATGCACGGAGTAGACATAATCTGACCAACGGTCAAACCCTCATCGTCTGGCTAACGGACGGCATGCTTCTTCCACACCATGCTACCGACTGCCGATCAACCCGCTTTCTACCTCCGCCGGTGACATCCCGTTAGAGACTGACTCCCATCGACGATCAACAGTTTCTTAAATACATGAATATCAAATGCATACACGCGGCGACTAAAATTTGAATCAATCGGGCATGGTCAACATGCGCAGCGAAGAACTACCCTGGGCTACAGAAGATGACTCCCATGCACCATTCTCACTCCGAATAATTGGCTGACTAACTCGCGTAGATGTAGCCACACCATATCTATACCTCCTGTTTGCTTCAACCCCGGGTAGAGCGGAACGGCCCGCCGTTGAAAGTTAGACCGACCGCCTCCTAAGCCAGTCTTGAACTAAGGGTTTGACAGCCAATTGATAGCATCGGTATTAAACAAAACAGAAATTGTATAGGTAGGGGTAGCGCCACAGTCACCTTTACAGGCTGACTAAAGTACGTGCTACCTAGTGTTGAACCCACTTAGTAGAGTGGTGGAGCGGACAAGGCATTTTCTTTTGTTCGGAGTCCAACCCGCACGTATTATAAGATTCTATCAGCTTCGGCGAGTCACAGGTGAGAATTCGTCGTCGACCCACTGAAACAGTTCGGGGGGATGCGGAGGGCGATAGCCATATGATGCACGGGCAGTCTAGTAGAGGGTCCTTTAGAGTAGGAGTGGATGGAGTTCAACCGAAAAGAGGTAGATGTAAGTCGTGGATGTTGGCTTACCAGGGAGAGTTAATTTTATATTCATTAATAGCCTTCTGTACCCGCGTGCGTAGGAGCGTTAGTTTGCTGGCGTGCCCGCAACCCAGCTAGAGAACCCAGTACTTCGAAGTTTGATAGGGATTAGGAGGAAGCAGTGCGAGTTTGCGGGCGATGCGTCGTCAGTCTTAGATGTCGTCTCGTCATGTCGAAGAAAGAAACCGTCAGTGCGTTGGGGCAAAGATGTTAGTTCATTAGTCCAGTCAATCGGCGTTACATTCAAGGGAAGCATGCGCTAAGTCAAGATCAGGGCGTCCGAGGGTTCAGAAACCGAGAACCATTTCAGTGTGAG
>990fb658-c2ac-4420-ade4-7968b142cd37_Basecall_2D_000_2d Marta_PC_default_sample_id_1257_1_ch33_file402_strand_twodirections FAST5/downloads/pass/Marta_PC_default_sample_id_1257_1_ch33_file402_strand.fast5
GTCTTTTCTGTGGGTTATCGCCTGTTTGAGGGCTCAACATCGCCTCTGCTTACCACCCGGTGCCTTGCCCATCAGTGACTACAGAAAATTTAACGCTTACCCTATGCTGGATTCGAAGGTAGCATAATCATTGGTTTCTTAAAGCGGCACCGCAGGCCCTATCAATGGCATCACCGAAGATAGCGCACCATGTGTCTCCCCTCTTAATCAATGAAACATGATCCTCTCGTGAAGAAGCGGAATATAATATACGACGAGAAGACCCCATGAGGGGTTTAGGAAACGAACCTCAATTGCTCCCCTCCTAATCGGGGCCGCAAAACTCGCCGCACCAATGATGGTAGTCGGCGTTGGGATTCATGGTAGAGGGATCGGGCACATCCACAGGCAGCGGGCGGTAATAAAGAGCATTAGCAAAACGAACCGCAGATTTCTTCTTATAGATCAAAATTTGTGGCATAAATTGACCCAAAACATCTGATCATACATGAACCGAAGTTACCCTGGAGCAAAGCCTCGCAACCGTGCCACCCAAGGTTTGCCGCGGAGCATGGCCGTAATACATCTTTGAGGCCGACCAGCGTTGCGTGGGGGCCGCGGGTGCGTAAAGGGGCGTATTATCCAGCGAGTAAAAGCATCACTATAAAACAATTTCCATCGTTTTGTTAACGATGGAATCCAGATACATAAATTATCTCTGCGGTCTCG
>94d64a5e-1d23-41d2-88fe-f6e1c466457b_Basecall_2D_000_2d Marta_PC_default_sample_id_1257_1_ch486_file338_strand_twodirections FAST5/downloads/pass/Marta_PC_default_sample_id_1257_1_ch486_file338_strand.fast5
ATTTCTTCTGTGATGATATTGCTCGCCTGTTATGAGCAAACTCCCTTCCTTAGATTACCACCCCGTTAAGGCCTGCCGCGGAGTGTAACTAGCAAGTCTGAACAGCCTGCTATGGGACATTCATGCACGCTGATCAACTTGTTTATTCTTGACATGGCGCACCTGGTACGGACCCAATAAAGAAGCTCACTGTCTTCCCCCAAACCTCACGCACGCATCCCCCTCTGAAGTAACGTGTAACATGAACCCAGCAGAAAACTAACACTCGATATCGCCGAGAGGCCGAAGGACTGCATGCTTCCTCCTCACTGAGCAACGCCGGATTAACGGACCTCGCAGTATAGACTCGCCACCTGCTGACATTCTTTGGTCAGGTAACGCACATCTCCTAATAAACCCCCACTGAATGTAACATAACTCACATCAAAGAAGGCCCAAGACTTCCTGGTGACTGGACAACCTAAAGTTGACACGTGACTAAAATACGTGATTAACGTACAGTTACCCCTCTCCATACCGAACCACTTGTGCGGACGCCACTTACTACGCCTGACGATTGGCTCGACTAAGCGTGCTTACGGGTGCGCCATGATCCCAGGCTCCTCGTCCTTTCATTGTTCATCGAATTAATCCCTACTATGCACGATCTCAAACTTCATGTAGACTCGTTGCTGAAGGGTCGAGCATTGAGAAACCACGTCGAGCTCAGGGCATCGATTCATGACAGAAACAAAACCAGCAAAGGGAGCTAGAGTGTGCCGCACCATGAAGATGCATTAAAACCCGAGTGCAATCATCACCGAGGAGTGCTATGGCAGTGCAGAGTTCGTGGGCGGCTATATGCTTCGTGGGCTATCAATTTCATTAGCAGTCGTCCCACATACGTTGCGGTTACAGGGAGACTTGATCTAATAAAGTTCTATTCGGGCGTAGTTCTGTGAGTTCGATTACACTGCCCGTGTGTTGAGTTCCGAGTTTACTCCGCCGGCAAACCGAACACCCAGTAAGTCATCCGGCGTTAGTAGGATTAGGAGGAGCATGCAATTAGTTTGCCGCAAGCGATCTCCGGTCTGCTCGTCTTAGAGTCGTACCCCCTTCTGTCCTAAGAAGAGGGAACCCGGTCGATGCGGTTCAGGGGGGAGACGGTGGACATGCTTAGTGTGAGAGTCTCCAGCCTCATTACGAGTTTGGAGAGCGTAAGAACTTACGTAGGGTTCGGCACGAGTTTGGAGCCCCGTCCAATTCCGGTACATTGGGACTACCTTACTGGGCTGTACAAGAAGGAGGTTTTGGCTGATATAAAAGAAGGCACGTTCTGTTTATGTTTTAT
>8e7fad02-c455-490c-9f40-14a9933242ce_Basecall_2D_000_2d Marta_PC_default_sample_id_1257_1_ch319_file82_strand_twodirections FAST5/downloads/pass/Marta_PC_default_sample_id_1257_1_ch319_file82_strand.fast5
TAAATGCTCCTCTTAGACTGCCGATCCCGCCTCCTAATAAATATTATTATAGAGACTCGACATGTTAGTGAAATGAATCACTAGCACCAACTGTTGTCATGTTGTGTAAGCATCTGGATAATGCGGACGACGTCGAGGGTTCCTAGTATAATGAGAAATCGTTGGCCTAGGAAGAAAATTAGCGTCCTTAGGCTCCCTTGTCAAATCAGGATTTCCAACTACCGCCGCTAGCTTAATCTATAGATATCCCGGCTGGTGGGAATGGACGAACAAATCCCTGCGAGAGTAATGCATGACACGACTCCCTCATGGAGTAAAAATATGGCATGTATAGAGCCCGCGTAGGTGTTCGTAGGATCGCCTGGTATGAGTTAGAAAACCAAGATTCCCTGTTAGGCCTCTTACTGAATTGGAAAGAACTCCGGATCGCCGGGTCTTGTATGCAGGTTGATGTATTCTTCCTTGTGCTCATAATTAATCAGGTGCTTCCTCTCTGCTAACGATTACATAGCCAGTCGCATACTTTATGACATGCGGCCGCAGCTATTCGATCCAGATCTAGACTGCACATCTACATGAGCCATCCAGAACAACCTATCAGCACGCGGCCGGGGAAAACAGACTAGCCAGACTATTCCTATAGTAAGTACGGTTTCTTTGAGCCCTGACAATGTGTGAGAAATGCCGTACCAAAGATCCTGGAAGAATAAGAATATATTCTCTCTGACAGGAGTCAGAACTAGTTGTTGGACCGCAACATCGATGCCACTCTCCGGAGGGAAGAGGTAGGTATGCGAGATCATAAGATTATGTTAATAATAGCTCAACCAGCTGCAGAATATGGAAGTGAGAATAGAGAAGTACTGCTGGAATGCATATGATCAAACAAGAAGGGGGATGTCTTATGATGTACGTTCGTTTATGTCC
>0c3fb1d7-004a-45fe-85af-308701afbbe6_Basecall_2D_000_2d Marta_PC_default_sample_id_1257_1_ch457_file327_strand_twodirections FAST5/downloads/pass/Marta_PC_default_sample_id_1257_1_ch457_file327_strand.fast5
TTCGTACTTCTTGATAGTGTGACACAGAACCCGCGGTTTGTAACTACAGGTGAGTCGATAAACACGTAGTCAGAGTGGTTACATGCAAGACAATTCCACGCTTTATCCGCGGACTCTAGCTGATCAGTAGATGCCGCAGCAGCTGCTCTCGATACTCCATCGCCCTTCACTGTTGAGCGCTAGCAGAGATGGGAGCTCAATATTATTCTCTTCCCCTCCATTAGTCTTTGTAGCGCGAGGATGACAGCTGCTTCTGATGTTACGGTCGTCCCATGCCCGTTGGGTACGATTGCCACAATGTCACTCAGGACGAAACCATTTGGTTATAGGAGACATTACCTATAATACCCTCTGCTTTTCCTGCTTTTATGGCTGTTTTCATACATATTTGCAGTTTGGCCTTATCCGCTATACATGAAGCTATTTAGCATGGGCAGCTAATCTACTGGTTCCCGCAGGATAAAGGCTTCGCTGACCCGCTAAGGGGAAGGGGCATATCAGACCATCTCCTGCAAGATGCTCACGTCTCGATTTATTTGCAATTACAGTAGGAGGGACGAAGCATTGTATCACCACTCATCACTAGAGCTCCACACAGTCGAAGGCCACTACGTAGTAGCCCATTCGGAGCTGTTGATGAGGCGAGTGCTTTTGCACTATTAGCAGGATTGTTCGTTATTCCCACCTACAAGCAGCTAGAGATAAGCTCACCGGGCTTAACGGATGAATGTTGTGGGGCGGCATAACAGATTTCTTCCCTCAACATTCCTTGGTTTATCAGGAAGCCCTCGACGTTATTCTGATCTGAGATGCTGCACAAGGCAAACGCATTCTTCTGCGCCATTCATTCACTAAAGCTGTTTAGGCATATAAGTTTTATCTGCGACCACGTCAGTTCTGCTAA
>1f9fa62a-2696-4c08-8373-517e5504861a_Basecall_2D_000_2d Marta_PC_default_sample_id_1257_1_ch418_file120_strand_twodirections FAST5/downloads/pass/Marta_PC_default_sample_id_1257_1_ch418_file120_strand.fast5
CTGTTTCTGTTTCTTATGATATTGCTCGCCTGGTTTATCAAAACCTCCCGCTCTCCCCATTGATCACCCACAGCCGCGAGTTGCCTCGTTAGGAAATGTAGCCAATTTAACGGCGCCCGGGCCGCCTGACGCTTCGAAAGCATGATCGTTTATGGCTCCCAACACCGCTGACCGCCGGATCGCAACTCACGAAGACCGACCTGTCTCCCCCTTAAAATTAATCGGAATGACTCCTGCTCGTGAGACGAATCGAGAATGACATACTCAAGACCGGAAGACCCCGGGCCGGATGTTGTAAACGAATCTCAATGCTCCCTCCTAAGATCGACAAAATGCCCGACGCCACTATCGGGCTTTTCGGTCGGGGTGACCGCGGGAGCCAAACTCAAACCTCCTAAGAACCTGGACGGTGACGACCATACTAATAAAGAACCACAATTTCTTATAGATCGCACATTTGACGAACTTAAGCGGGTGACATTACTTAATGAACTAAGTTACTCCGGGTAAGGAATCGCACATTGCATGGCACTACGCCTGGCTGGGACAATCTATTGTCCCACGACCTCGGATGTTGGATCAGCGTATCCCTATCTGTACGCGAGCCCTACTGACGCTTTCGTTGTTCACCGATGCAAAACCGACAATCCTTAACTGGATTCGGGTCCAACGGTTGGATGACGAGATCACGGTCGAGTTCATGCGTCCGACGAAGGCAAACAAACGAAAAAGCGTTTTCAGGCTGCATAAGGGCGTAATATAGGGTGGATTACAACATCGAGAGTCGTAAACCCAATGTCTAACCTAGAGGCGTAAATCATTAGAAGTTGCGTTAGTCGGAGGAGTAAACTTGATTTCAGTGCAGTCACATGTTCGGTTACAAGTCTATGTTAAAGTTTTGCGTCAGCTAAGAAAGTCTTAGTTCGTGTTTGGGTCCGTAGTTTTGATCCGATTCAGCGTTAGGAGATGCGGTCTTTAGGTTCCGCGAGTTCACACGAGGTGAGAAAAGCCCAGTATCAGTCGGTGGAGTTTTTTACTGGCGTTAGGAGGAAGCAAGTCCCATGCTTCAGGCATCGAGTTCGGCCAGTCTTCGGCCTGTCATGTCTACCGCGTTCGTGCCACAGGAGGGATCGAGATTCCGATAGGTTTACCGTGTCAACATAGGGAGGCGCGGTATCATGTCGGGTTCATTGAGTGCGAGTTGTAAGAAAACACCGGTCCCGCCGTTTGGGAACGATGAGTCTTGAGATACCGTGGAGGGTTTAAAGCGGCTACAGCGTAATAGGCTTGTACGTTCGTAGGGTAGACTAAGTCGGGCTCAGGCGGCAGACAGCGGCTTTCGGCCTGAGTCGAGGAAGGAAATTTTGCCCTCCTGAAGGAGGAGCAGGTTCCCACTCGCCTCCCATGACTTGGTCACAAGGCGGTAGAACGATCCCAGTACCCCTAATTGCTGAATAGGGTGCATACCCACGGTCCGTTATCCCCCAAAGCGGTGAATGTGTTTTATCGACTCGCACTGATAAATGGACAATGGCATGACGAAGACCGTGCTCCCCCTTAAAATCGATGAAACTGACGTGACTCCCTCCGCGTGAGACGCAACGCGAGAATATAGAAGTAAGACGGAAAATACGCAATGCCGCGAGCTTTGTAAACGAACCTCGGATTTGCTCCTCCTAATCGACAAAAACTCTACTCACCAATGGTACTCGTGTTTCGGTTGGTAGGACTCTCGCGGAGTAAAACTAGTAAACCTCCACAATGAGAACTGTAATAAAAACTACTAATAAAAGAACCACAATTCTTATAATCAAAAATAGGGAATATAAATTGACCCATAAAACAAACTTACATAATGACAGTAAGTTACCCCTGGGAGGATAACAACAACAGCGCAATCCACTTTAAGAGCCCCCTATCGACAAAGTACGTTGGGCACTACCGACCTCGATGTTGGATCAAGGGTATCCCCTTATTAGTAGGCGCAGCCGGCCTAACGGTTCGTTGTTCAACGATTAAAAATGGCCACGTAATGGCACCGTGAAACTAAAACGTCTGTTATGTTTGCTCTTGGCCAG
>dcc3335b-47fa-4061-ae5d-9445cdf24a22_Basecall_2D_000_2d Marta_PC_default_sample_id_1257_1_ch195_file397_strand_twodirections FAST5/downloads/pass/Marta_PC_default_sample_id_1257_1_ch195_file397_strand.fast5
TGATTTGTTGATTGACGTTAACTTAACCCTTCTTAACGCATGCAACGATCCCTGCTGGGAACGAGACAGAAGGAGACGAGAAGATCTACGGGAGGCCGAAAGGCAATCTGCACGCCTTCTTCCGAAGCACGGAGAGGAGAAGGGGAAGCAGCAGGGGAGAGATGCCGCGGACGGGGAGCACGAAGGGGAAAGGAACGCATGGAAGAAGAAGGCAGGAAGAAGAAAGCACAATGCGGCGAATGAAGAAGGCAGGAAAGGGGAGAAGGAACACGCAGGGAACGGAAGGGAGAAGGATCGTAGTCTCTATACAGAACTCGTAACTTCACTGACACCTCTTACGTAACTGTTGACGACTGGGTATTGTTTAATGTACCCTGTCGGATTAATCTATGACTGGTTCGTTCTGTTCATAAAATTACTGACTGTAATTAACTGCTACGTAACGTGTTCATATGACGAGATCCACGTCTATTGATTCATGAACAAACGACGGTCCATCTACCGGCACCACTCAGGATATAGGTGCAGCACCGTAGCATTACGTAGGTTAGTAGCGCCGTAAAGTGGATTGCTAGTATTTATCCAGGACTCTGATTATTTAAGATAGTTTGGTCAAGTTCGTTAAATTTATTTAAGAAATTAGGTTCTTTGGTCGTAGTTAGTTAAGATGCCCGTGCTTTATACCGGTCTACCCTTATAGGACTAAATCATAATTTATGCTATTTATATGATCTAGAGGAGCCATTACAGTCGTCAGCCTTTAACGTTAGCCTGGGTTGGGTGCGTCTAGAGCGATGCGTGCGGCTGCGCAGTATAAGTCACTTCATTACGTAGATTTAGTATAAAGTCGCTAGTTTGGGGTAGATGGATGTCGTGATAATGCGGTCTAATTACAGAAAGATCAAGTCGTACCTGAAGAGTGGTATACTTAGGCAGTTGTAAAGCCAACTCAAGGCACCGCTTTTATCAACTGTAAGGTCTACTTTGGTATGTCATAAACATGTCGCCGATGAAATTTCATACGACGCTCCACCTGACGGGTCTAACGAAACGAAAGTGGCTCCGCATTGTCATCTAATCGTAAATGCTTTGGTGACGCGGATGATGCTTCGTAACGTACGGGTGTGTTATATCTGGTTGTGACTTCGATGGTTAGATCACTAGAGTCTGTGTCAATGTTGGTGTAACTTTAAGCATAAATTCGTACCCTATTTATTTAGCCGTACTGCCAGGCCTCATGGTCTTACTCCTGTCTGGTATCCGCACGGACACGTAGGTTCATCGCTCTCCGTCTGGTCTTATTTACTGTCTAGTTGGCCTAATGATGTTGGGTCGACTTTGCCCGCAGCTCCTGGTGGGTATTATTCCTGGTTCCTGCATGGTCTACGTACTATTGCCCGGCCCGCTGATCGTAAGACATTAGTTACCTCCCATCGTTCATTGGTGGGTCTATGACCAACGTACTTATCGCTACCTCGCACACGGGTTTGGGCACTGCGTGTATGTTAACTGCG
>3b52f217-b34b-4a51-a6e0-c41d45749a07_Basecall_2D_000_2d Marta_PC_default_sample_id_1257_1_ch46_file276_strand_twodirections FAST5/downloads/pass/Marta_PC_default_sample_id_1257_1_ch46_file276_strand.fast5
ACTTTCTTATGACGAGTGCTCGCCCTGTTTATCTAAAACATCGCCTATTCTTGAGGCATGCGGCCGGGCTTACAAGTTTAACGGCCGCGGTACCCTAACCGTGCACGAGCATAATCATTGTTCTCTGTAGAACTAGGTAAACTTATCAAACGAGCACGAAGACTACACTGTCTCGGTAAATCGTACGAACTGATCCTCTCGTGAAGAAGCGAGAATATAAATATAAGACGAGAAATACAGAAGATCCGAGCGTCCGGCAAAAATGGCCAATTGCTCCTCCCTAACAATCCACCAACGGGGGCCGACCTAGATGGTGGGTAGTTTTCGGTTGGGGTGACCCCAGAATAAAGCTCCTCATCTACACAATGAATGTAATAAATACCTAAGATAAAGAACCACAATTCTTATAGTAAGGACTTTGACATAATTGACCCAAACATTGATCAATGAATAAGTTACCCTGCGAACACGCAATCCACTAAGGTTCTCCGGACAAGATGGCACTCAATCTATTTGCCACAGCGATGTTTTCTAGATGCGCGCTATTAAATGGTATCCAGGATAAACTACTAAAACTGGACCGTCGTTTGTTCAACAATCCAAAACCACCTTATTATA
>e8590bfc-b03e-4f84-83cb-6b7806dc6dfb_Basecall_2D_000_2d Marta_PC_default_sample_id_1257_1_ch90_file32_strand_twodirections FAST5/downloads/pass/Marta_PC_default_sample_id_1257_1_ch90_file32_strand.fast5
GTTCATATTGCTCAAATACAGGACCCCCTAGGTGCTTTGGTACTATCCGGGCCGATTCCAGCAGTACTTTCTACTTCTCATTCGAATTCTTGCAGCGCTCTGGGTCCATAGCTTATTAACAGATCGTAATCTCAATACGGCTTCCGCCTCCCCGGAAGGCGAGAGCCTATTCTTTGACCAAGTATCGTGATTCTTTGGCCACGAGAAGATAGCTTCATTTATTCTCCAGGATTCGGCACTGATTCACAAGTGTCGGGGCTACGGAATTGACCGGTTATATAGGAATAGTCTGAGCTATTGTTGTTCACGTGCTTTTATCGTTCGACGCCAGGGTTTGCAGTTGGCCTTATCGTAGATACCCTCCATATTTTACATCTGCATATTATAATTATCCTGTTCTCCACAGGAGTAAAGTAGTATTCAGTTGATGGCTACCCTACGGAGGCATATGCAAAATGATCTCCGTGCATCATACTAGCGGTAAGATTTATTGTTTCGTTGACAGGTCGAGGCACACTAAAGGGATTATGTTGTGCACTCATCACAGTCGGAGTTTGTTTCTACCGAACACCTACTACGTAATATAACCATTTCTACGTTGGGTCGAAGTGGTTGGCGATGCTCATCGCAGGATTTGTTCGTCGATTCCCACGACTACAGCGAGCCACAGCTACCGATGAGCAATCGGATTGGCATTATATTTGTGGCATAAACATAATTTTCTTCCCTCACAACATTTTCCCGTGGTTTATCAGGAAGCTAGCCAACGTTATTTGCGGTTATCCAGAGCTGCCTTACACAACAATGAAACATATTATTCTGTAGGGTCATTCCATTCCACTAACAGTTTGTAATAGGTAGACGTCAGTGAGGTTGGAGACCACGTTCTGGTTTATGTTTTAA
>95b3501c-040d-45c5-a783-461fd3ec28a9_Basecall_2D_000_2d Marta_PC_default_sample_id_1257_1_ch114_file94_strand_twodirections FAST5/downloads/pass/Marta_PC_default_sample_id_1257_1_ch114_file94_strand.fast5
ACATGTTTGGTGCTGATGCTCGCTTGTTTATCAAAACATCGCCTTCCATTACCATAAGAGGTCCCGCCTTGCCCAGGTCGACCACAATTACGCACCCTAGTACCCTAACCGTGCGAAAGGGCCACATAATCGACTTGTTTCTGCCTTAGGGACTAGTATCAATGGCATCACGAAGACTACACTGTCTCCCCCTCTTAAATCAAGTGCAACGATCCTCTCTCGTGAAGAAGCGAGAATATAAATATAAGACGAGAAGACCCATGCAGCTTGGTCCAACGGAACTCAATGCTCCCTCCTAATCAGCAAAACTGAGCACCAATGATGGGTAGTTTTTTCGGTTGGGGTACGCCGAGAGAATAAAAACCCAAACCCTCCACAATGAATGTGTAATAAAACACCACTAATAAAGAATACAATTCTTATAATGTAAAATTTGACATAAATTGACCCAACACTTGATTTCAATGAACCAAGTTACCCTGGGGATAAAACATCTAGGATCCACTTTAAGAGCCGGCCGACAAGTGGGTTTACGACCTCGGTATTGTTGGATCTCCACGGATGAGTCAGGCTCCTAGTGGGTGTCGCAGCCGCTACTAACGGTTCGTTTTGTTCAAAGCATCCGACTCGGAATTGATCTGGAGTTCTAACCGACTTGGTTCC
>45adec15-ea3d-40e9-a619-ce6a1a5c4e91_Basecall_2D_000_2d Marta_PC_default_sample_id_0912_1_ch53_file17_strand_twodirections FAST5/downloads/pass/Marta_PC_default_sample_id_0912_1_ch53_file17_strand.fast5
GGTTCTTCTTAACTGATGCTCTTCTCAGATAAGTAAAATATGGCTATTACCACAACAGCTGGTCGGGCAAACAGCGAATGACCCTACAGAAGTAGACTGTTTTCATGTTATGTAAGCATCTGGGCCAAAGAATCAGAATGGCTCATGTTGATAAAGAATAGGCTCTCCACCTCCGGCAGGGGTCAAATACGAAAGTAGCTCTTGAGATCCGATCTGTTAATAATATAGTAATACCATAAGGTGCACAGAACTGGAAGTGAGAGAAATAGAAGTACTGCTAGTAATGCTGACATCGTAGATGGAAGCAGGAACACGTTTGGGTTTGACTGTTTGTACTATGATT
>a6171bd2-47ab-491c-b1df-f96fe9e49beb_Basecall_2D_000_2d Marta_PC_default_sample_id_1257_1_ch224_file225_strand_twodirections FAST5/downloads/pass/Marta_PC_default_sample_id_1257_1_ch224_file225_strand.fast5
TTCTTCTTGTTATCCTGAGTCATACATGTTCGAGCCCATGAGAACCGCCCACATTAATTTAGATGACGCGTTATAGACCGCCAACGAACCGTAGAGCCGGCTGCACCACTAAGGGAGCCGGGTGCCCGGGAACCCCAGGCTCTGGACTGACTAGTGTTAAGCCCCCTATGAACTAAATATGCCGTTTCGTATCGCGAAGATGATTCATGCTTAAGTGTTGGGTCAAGATTGGGTCCAAATTGTCATTACAGAAATGTGGTTCTTTGTATTAGTATTTTGATGAGTTACGCCTTAGAGTATTGGTCTAACTTCTACGAGTCATGCGGACGAAAAAGCATGGATGATATGCTCAGTGCTCTACTGTAGGGGAGGCACGCAATTGAGTTGCGTTTTTGAAGCTCCATGGCCCTGTCGCCGTGTAGCTTGCTTCACGTGGTCAGAAGAGAGATTCGTTTACGTGGATTAGGGGAGGACAGTGGTAGTGCTGGCCTGCACAGGGTCATACCTAGTTAGGGTTTAAGAAAGCAATAGCTTATGGCTACCTGCACCGAGTTAGGGGCTACACGCGGCGTGAGTTATCTATCGGCAAGCGGCTCACTGACTATCACGCCGCATAAGAGGTGTTATCGGAGGGAAATCGTCGTCAACTTGTCGTATAGGCC
>73537276-eb5d-4b80-a21e-0767a125f1c8_Basecall_2D_000_2d Marta_PC_default_sample_id_1257_1_ch352_file116_strand_twodirections FAST5/downloads/pass/Marta_PC_default_sample_id_1257_1_ch352_file116_strand.fast5
AATGTTTCTTTATGCCTGATGTACCAAACCCCCGACTCCCCGCGGATTATTTGATAGTGCGGGCCGATGTAGAGGCAAGTACTTTCTAACTTCTCATTTCCAGTTATGCAGCTGGTATTAAGGCTATGCGGAAATACGGTGAACCTCAAGCCTATTCTTTTCGCCTCCCCGGAGGTGGGGATATCTTTATTCTATCAACATCACTTCTGATTCTTGCCACCCAGAAGTAGTTATATTCTTATTCTCCAGGATTTGGACTAATTTGCCACATTGTCAGCAGGTAAAAGAAGGATTTGGTTATATAGGGAATAGTCGCTTATGTTTACTTCCTTTGCTTTTATCAGCGAGCTCATGGTCGCAGTCTCGCTTACTTAGATACCTGAGCGCATATTTGCGCACTTCGCAACTATAATTATCTCTGTTCTACAGGAGTAAAAGATTCAGTTGACCGGCTACCCACACGGAGGCAATATTAAATGATGGCCTGCAATAGCTAGCCGCATTAGATTTGGTTTTCGATTTACAGTAAGAGGCCTAAAGCGAATTGTATTTGGGACGCCATCAGGGACCGATTCGCGCATGACATCAGCACTAGTAACCAATTTCTACTTATGTTTTATCACTAGGAGCTGTATTTGGCATGCTCGCAGGCAATTGTTTTCGTTGATTTCCCACTACTCACAGAGGTAGCACTACGCACCTTACCTGAGCCGAACCCTGATTAGGCAATTATATTTGTAGGGACAATAATTTTCTTCCCTCAACATTTCCTTGGTTTATCAGGAATACCTCGCACGGTCTATTCGATGCTCGATGCTTACACAACATGAAATGCTATTCTGTAGGGTCATTCATTTCAATTTGAACAAGGCTGTTATGGGCATACAGTTCATTTATGTTATGTACACGACACCACCTGAGTCTTT
>8d148f35-111e-4444-aa68-511cb3de822e_Basecall_2D_000_2d Marta_PC_default_sample_id_1257_1_ch150_file252_strand_twodirections FAST5/downloads/pass/Marta_PC_default_sample_id_1257_1_ch150_file252_strand.fast5
CATGTGGTTCTTATTCGCCCTGGTTTTACAACTAACAATTAATCTGACCGATTTGAACGCGGATCGCCTGTTGATGAGAAAGACGCCTCCCTACTAAAGACTGTTACCCCGCCTCAAAGCCCCTGACTCCCGGCTGGTTAAAACCATCCCACGTGTTTATTAAAAAATAGACCTAGTTCTTTAGCACCGCTATTAAAACTCTTGATGTATAGCAAAAGATTGCCCTAATGGAGCAGAGGCCGCCCTGGTTTATCACGACTATGACGCCCGCTTATTACCCCTAACGGTGGGGCAGCTTGAATGACACTACACGGTTTGTACCTCCTCAAAGCGCAATGGCCGCACCGCACTCAATTCGAAGACGAGGACCCTCTTGTTTTTGACAGCCCGGACGGATCCCTCTCCGAAGCACGCAGAGACATAAATTATCAAGACGAGTCACGGATCGATGGCATGGACATTGATAAATGCCAAGAGAAGCTCCCTCCCCTACGCAGAAGATGCAAGCATTTGACATGAACCTCGCCAGAGTGCGCTACTCGGAACCCCCTAATAACGCTAAGACGCTCCTGACAATTTCACGTCGCAGAACTAAGAATAAAAGGTACACGGGTAGTAACAGCAAACCGTAACGACCGGACTAAACTTACTCACGGAACCCAATATTCTTATAATCAATTGTAGGACTTGACCCGTAACGGTGATACACTCCGACCCAATCTGAGCCCGGACCCGCAGGTGCCACGTGCCGAGCACTCCTAGTGGGTTGCATATCGAGCGTCCGGCACGGATTCGGAGTGGGTCTGAAGCCCGACAACGCCTCACGTCGTTGTTCAACGAGCCCAAACTCATAAGATAGGTCGTACCCAGTCTAATACCGGCTTCGAACAAACGAAAGCCGTCAGAGTTGCCGTGCAACCATACGGAAGCAGTCGGCGTGCAGCAAAAGAGGCCTGAACCCAAGCTAGAGTAAGGCGAGGTCGTCAACCGCGATCGTGAGGCCGAGGAGTGCGGGCAACTGCGATTGTCATCAAGAGAAGCTAGTTTTAAGTCAAGTCGTCTACAAATTTGCGGTGAAGGAGAATGTATTATTATCGTCCATATGTCAGTCACGCTATTTATCCGATTAGATGATGTGTGCGTTACAGTCAGGCGTTAGAAAGGCAAAAACTACCCATCAAGATCCAGGTGGAGGTTCTATGAATTAGAGCAGATGCAGTCACCCATTTCGGAGCGAAGCAAAGTCTGTCCGGTCGGTATTCTGTCCCCGTCATGGTCACCCCCGGGCAAGGAGAGTCAGAAGTTCGGGCATTCACAGGAGACCCCGTAAATTTGCGTGAGTGCGAGTTGCGACCCGTACCATTCAGGAGTAAGAAACCCGGTAATGAGCGTCGGCGGAATTCAGAGTAGGCAGGCGTGAGTTACGTCAGACGGGAGGCACCGTAACATAGTCGGACCTGGGCCGTAATAAGGAGGGAGTTTTATCTAATAAAAGCGAGGCAGTTCGCAACGAGATCACGCTGGAGGCATTTAGTAGTTCAATAAACGAACGGTCAAACCGAGGTGCCGCCACGATCTAGATCTTGGAGCCGGGAACCTCTCGAGGTCGTAAAACCCACACTTGTTCGGGCTCTGTAAAATCGACTTGCGCTAGTTATGCGCAAATGTGGTTCATTGTAATCATGTGCTCGTAATTTAGCTGTTCAAATTTGGACCTTATAAGAATTGGTTCTTTTTCTATTAGTATTTATTACGCCACCTGCGCATATTTGCTTTTACCGCGTCACCCCAACCGAAATGATAGCCCATGCTGCTCCATGTGATTTGTGCTTAAGAAGGGGAGCGAGTTGCGTTCTTCAACAAGTCTCCGTTCTGGTCTCCCTGTATTTATATTCTCGGTCTTCCCCGCACGATGATCAGTTTGCCATTCGTCTCCACGAGACAGATCTATGTTTCTGTGATGCCATTGATACTAGTTAGCGGTTAGTAAGAAGCAACCTTATACTGTAGGCCGCTTTCGCACGCCTAATTCGCCTAACCCAACGCGTTAAGTTATCGTGTAGTAATCTGAAGCGCTCCTCTTATGGTAATCACGAGGCGATGTTTATGGGTGATAAACAGGCGCGTTGGTCAGATAGAATGTGATAATCAAGCTTTTCGGTAGTTTAAACTCGCCCTAACGAACCGTTAAATGAGCCGGGGCTGCACGACGAGATCCCCTGATGCGCACGCCGGCTGGCGTAACTGATGTAGCCAAGTTGCCTCCGGAACTAATCGCTTAGTGTTATCTCCCCAGGGTTAGACTGTTGCTTACTGTAAGTGTTTAGTCAATTACTGTCAAATTTTACTTGACTAAGAAATTGTGGTTCTTTATCTTAGGTTTATCCATTGATTCATCGAGTTTAGTTTTGATCCCGAGTGTTACGCATGAGAAAACTACGGAGCCACTTGGTTAGGCCCGTGTTGATGACTTAGGGAGGAGCGATTGAAGGTTCGTCCAACATCTCTAGTATCTTCTCGTCTTATATTTATTCTCGCTGCTTCCGCACGGAATCGTTTGCCACTTACTGTTGCCACGGGGAAGCCCGTAGTCTTCGGTACTGCCAGTCAGGCCATGCCTCGTCAGCGCAAGAAACCAATACTTATGCTACCTTCGCACGGTCTCTAGAGACCCCTAGAATAGTTTAAATTGTAGTCGACCCGCGCAGAGCCGGGACCTCTTATGGTACGGATCGGAGGCGATGTTTTACTAACAGGCGCCCGTTTGCAGCCCAGATCACGGGCGTGTTGGATCGTTGAACAACAGAAAGTTTTGGACGAGGGCTGCCGCCCCATCACCAGGTATTGCACTGAACGCGGTATGGCGGCAAATTACGGCCCGGGTATCCTAAGTGGATTGCGCTGTTATCCCCCAGGCCATAACTTGGTTCATTGATTCATAGTTTGGGTCACGTCGGTCGTAAATTTTGACTTACAAGAATTGTGTGTTTCTTTTGATTAGTATCTTTATTACTACACCATTCATGTGGAGGTTTGTAGTTTTGACTCCCGCGTTACCCATGGAAGTAGCGCAACGTTGATCGATTTGCTCTCAGGTTAGGGAGGAGCAATGCGGCTGTCGTTTAAGCCTCATGAAGATGCCTGCTTCTCGTCTTATTTAGTTACGCCGCCTTCTTCAAAGGAGAGGATCAGTTTCATGCGGTCTGACGGGGAGACAGTGTAGTTAGGTTGGTTCCATTGATACCGCCGTACATGCCCGAAATAAGTACTTATCTATGATGTCTCAAAGCGGTCGCTAATTTGCCCCTCCGAGCGTTGACCGTGGTAATCTCTAACCAGGCTGACTCTTAGCTGCTCTGACCACTTACAGGAGGGGGTGTTTGTCTATAAGAACAGGCAAGTTTGGTTTTAC
>f3ff2bd1-35ca-41fb-878e-36b58aa61494_Basecall_2D_000_2d Marta_PC_default_sample_id_1257_1_ch461_file188_strand_twodirections FAST5/downloads/pass/Marta_PC_default_sample_id_1257_1_ch461_file188_strand.fast5
TGAAGGGGGAAGCCTCCACCTTACGTATAAGCAGGTCCAGCCTGCCCAGTGGTAGCGGATTTAACCGCCCCCATCCCTACGCTGACCGTGCCGAGGGCATCATATGTGTTCTTAATAACTAGGTAGTATCAATGGCATCACGAAGACTACACTGTTCTCCCCTTAAAATCAATGAAACTGATCCCTCTCGTGAAGAAGCGAATATAAATAATACGAGAAGACCCCATGGATGTGCTAACCGTATACGCCAATTGCTCCTCCACATCCACCACACGGCCTCATCGATACGCTGGGGGTAGTTTCGGTTGCGGGTGACGCGCAGGCTAACCTAGTAACCGCCCACAAGCATGTAATAACATACCTAATAAAAGAACCACAATTCTCTTATAGTACCCAAATTGTGACATAATGACCCAAACAGCTTGATCAATGCGTGACCTCGCTGGATAAAGCAATCCACGTGCACGACCTAGATGGCAAGTGTATCAGATGCTGAGGCCACATGTTAGATGCAGGGTGTCATCAGTGGTGCCCAACATCATGCTTCGTTTTGTTTAACCGCATTAAACCACCTATTATATTGTATAGATTGAATGGATTTCTGTTGCGTGA
>a9e9eee8-d8ce-4351-ad30-2c8734034293_Basecall_2D_000_2d Marta_PC_default_sample_id_1257_1_ch416_file51_strand_twodirections FAST5/downloads/pass/Marta_PC_default_sample_id_1257_1_ch416_file51_strand.fast5
CTTTCTGCTGGTCACCTGCTTCTCAAATAATAAAACTCGCTTACCAACAGCTTTGGCTGTGTGAAATCAAATCGCACCCCTTAAATCTTGTTTCATGTGGTTTAGTAAGCATCTGGATAAATTGGAATAATGTCGAGGCATTCCTTAATATACACGATGAGGAAATGCTAGGGAATAACCGTGACTGTTTATGCCTACAATGACAATTGAATCATTTTAGCCGGCTCTAGGGTGCTGAGCGTGAGTAGTGGAAGGACCAAATCCCTGCGATAATGCAAATACAGCTCCCTATAGATAAAACATAGTGGAAGTGGGCGGCTTAACCTATGGCCGTGCCTTACTTAGGACCTCAACTAGTATGAGTTAGCATACCATTCCTGTTAGGCCTCCACTGTAATAGGAAGGCAAACTCGATCCCATGTTGCACGATGATTAATTAAGCCGTGCCCCTCCAGTCAACCCGTAATTTCCCTGTGAATGCCCGGCTGTAAAAGTTGCTGCTATCCTATATCTATATCACAGCCAAACTGTAAATATGTAACCCTCACTCAAAACGACAAAGCAGGAAACCAATCCATATTAGCTCAGACTATTCCTATATAACCAAATCGTTCTTTCCTGAGGTGACAAGTTGAATCCCTTGCAAAGCCTGGAAGAATAAGAATATTCTCTGGCGCCAAAGAATCAGAATAGATGTTAGGATAAAGAAGGGCTCTCCACCTCCGTCAGGGTCAAGAAAATAGGTTGAGGGTTGAGATCTTTAATAATATAGTAATATAGGCCACAGACGTAACAGGCGGTAGAAGTAGAGCAACCATCCGTGATTAGATGATCAATACCCAGACCAGGGGGGTTTGACTTATTGGCT
>21a8b057-717f-471f-89a4-3453e247ba69_Basecall_2D_000_2d Marta_PC_default_sample_id_1257_1_ch111_file97_strand_twodirections FAST5/downloads/pass/Marta_PC_default_sample_id_1257_1_ch111_file97_strand.fast5
GAAATCCGGCTCTTGCTCATACTAGCAGATACCAAATGCTGTCATTCGTTTGATCAGTACAGGCATTCTATAGCAGTACTTCCACTACTTTTCTCACATACTTCCAGTTCTTGCAGCTGGGCTCCACTATTATTAAACCCAGATCATAATCGCCAATACTCACCTTCTTTATACCGTGCCCGGAGGTGGAGACGCGTATTCTTATCAACATCACTCGTGATTCTTTGTACCACCCAGATGCTTACACATAACATGAAACACAGTCGATTCTGTAGGGGTCATTCATTTCACTAAAGCTGTGTTGTAGTAATAAACTATTTATTATATTTGGAGACCACAGATATTGTCATGTTCTT
>06907a20-42b8-4c7f-8916-a0d3e77588ab_Basecall_2D_000_2d Marta_PC_default_sample_id_1257_1_ch132_file171_strand_twodirections FAST5/downloads/pass/Marta_PC_default_sample_id_1257_1_ch132_file171_strand.fast5
ACTTTTCTGTTAGTATTAGCCAACCAACCCCTCCGTTCGTAGGAGTCACTACCGTCCAAGCAGTACTTCTATTCTCTCACACTTCCAGTTCTTGCAGCTCTGTAAGGTATTATATCAGCAGAGATCGTAATCTCAAGGTACCTCGTTGCGCCCGGAGGTGGAGAGCGTGTCTCTATCAACATCTATTCGGATCTTTGGCCACCAGAAGTATATGGTTATCTTTATTCTCAGGCTTTGGACTAATTTCACACATTGTCACTCAGGGCTGACAAAAGAACGATTTGTGAGTATAGGAACCTGCTCAGGTAATATCCATTGGTTTCCTCTGCTTTTGTGCTGTTGAGGCTCACATATTTACAGTTGAGGTTAGTACATGGAGCATATTTGATACATCTGTACACAGGTAATTATCGCTGTTCCCCGATATAGGAGCAAATATTCACTTCGACTGGCTACGGCACGGAGGCAATATTAAACACGTACGCGGGCAATGACATCGCTCAGCGCTTTCCGTTAGTCAGTGGGAGGCCTAACAGGAATTGTATTATCTAACTCATCGCGATGAGTTCACCCGTAACGAGCTAGCTGCTCGCCCATTCGTACATAGCTGTTTATATGAGGAGCTGTATTTGCATCTCCCACAGGGGTTCACTTGTCTGGTCCCACTACTCACAGCCCCCTACTACTAAGCCGACGGCCCCTACCTGAGCTACAAAATTGGATTTCGCATTATGTCCCAGCCTATTTTAGGCATAAACAGTTAAATCTTCTCTTCTAGGATCCACACTGTTCCCGCCGGAAGGATTCCGATTATCTAGGAGGATATCGAGATGCTTACACAACATCGAAACACAGTCTGTTCTGTAGGGTCATTCAGGTTCCTCGTGTAACTAACAGGGAACCCGGGAGCAGCAGTTTATGTTCTTGTGACCAAGCTTGGGTTA
>0dc1d7ee-c384-4ada-8c4b-c0d39078ee25_Basecall_2D_000_2d Marta_PC_default_sample_id_1257_1_ch95_file152_strand_twodirections FAST5/downloads/pass/Marta_PC_default_sample_id_1257_1_ch95_file152_strand.fast5
AGTCTGTTGGTGCTGACTCTGCGGGCACGTCTGAAGCCTCGATGTACTTACACAACATAATCGGTTGCCTGGCGTGCATCCCCGCATCATCTTTCGGGTTTGTAATGGAGTGACAACCGAACGTCGAGGTATTCCTGATAAGGCAGGGAAATGTTGAGGGAAGAAATTAGCTCTGTTATGCCTACAAAATAATGCCGATCGATTTTGCGCTCATAGGGTGCGTAGCCTGTGAGTAATCTGGAATCAACGAACAAATCCTGCGATAGCATTGCAAATACAGCTCCTATAATAAAACAACCGGAATGGGTTACGTAGTAGGTGCCTGTAGAACTCATCTAGTATGAGGTCCGAACCAATTCCTGTTAAGGGCCTCTTACTGTAAAAATTGGAAAATAAATGGATCGCCATAGTATTGCAGGGATCATTTAATATTGCCTCCGTGTGGCGCAGTCGACTGAATACTTTTACTCCTGTGTCGAACAGAGATAATTATAGTTGCAGATGTAAACTGCTCAGGGCTCTACATCAAGGCCAACTGCAAATATGATGAGCTCAAACGATAAAGCAGGAAAACAATAGCTCAGACTATTCCTCGCTACTGAAGTGCTTCTTTTACCTTAGCGTAAAGATCGCGAATTGCGTGAATCTAACGCAACAGAATATATTCTCGGGCCAAAGGAATGGAACGATGTTGATAAAGAAGGCTCTCCACCTCCAGGCCCAGGGTCAACAGGGGAGGTAATTGAGATTACGATCTGTTAATAATATAGGTAAGTAAGCTGCAGAAATGGAAATGAGAGTACGAAATAATCTGTAAATGCTGATCAATGAAACAAAGCATTTGGTCACTTCTGTTTAATGTTGGTCAAATAG
>cb107f22-adcb-466f-a41b-e0dfe9ee5eec_Basecall_2D_000_2d Marta_PC_default_sample_id_1257_1_ch466_file78_strand_twodirections FAST5/downloads/pass/Marta_PC_default_sample_id_1257_1_ch466_file78_strand.fast5
CTGTTTATGTTTCAATGTAGTAACTGTTCAAGGTTCCTTCCGGCGCTTACTTACACGGACACCTAGGGTTCCTGGCGTGAATGTAACGGGGATCGCTATTTTCATGTTACCCTACAAAATATCGCTCTCAGAATAACATGCACTTTAACATCGTAACCAGAGGGGAGATGTTGAGGGAGAAATGACGTTAGTCAAAAGATATATAAAGATTGGCTGCCTGCTTTTAGCTCAGAACGCCGCGGTAGACAGAATTACTGGGGCCTTAATAGTGGAATCCGACCGGAGTAAATCGCTGCAGACTGCAGACGAGCTCCACTCGCTAACAACATAAACAGAAGCTTACCTAAGAATAGTAGGTATTGGGTCTAAGCCAACCAATGGAACCCGAGATAGCAATTTTGTGTTACGACGTGCCTACATTACTATGTAAGTTGGAAACTCTAAAGGTGACGATAATAGATGGTCTCAGGGGAGCGTAAGTCCAGACTGGTCCGGGGGTTGACGACGAGTCGTATATTGAAATAGTTTGGGCCGGGCATACACATACAAGCCTGATGCCTCGTGGAGGCTTAGTATGATGTATACATATGATATAAGCTGAGGGGTATCCATATGAGTAGATAACAGGTACCGCAGGCCAAGGCCCGGAGGGGAATAGAGTAACTACGCCTACGGCCCTGTCAAGGGTAGCAAGTGGACGATTTCTTTGGGTAATACTATTGTGTGGATCCGAGTCCGAGGTCTCCTGGAGAGTAGAATATGGTCTATGACAGGAACCCCATGGCCACGTGTTGATAGGGAGTAGGGCTATCTACATAATAGGGAGCAGGGAGGCGCGAGGCCATCTTGTGACGCGATGCCGGTCTTAGGTTTGACTCCTCGCCGCTCCTGGGTGGATGCACACGGAACGAACCGAACTCCCAGTAGGTTCCTGAAGGGATTAATGATAATCAGGCTCCTCCCGCCCCCGTTGCCTGACTTAACGTTTTGGTTCCTGTAACATGTGTTTGATCTATGGCCTGCCTA
>e6eb0d83-b391-4c96-83a2-c46503670a0c_Basecall_2D_000_2d Marta_PC_default_sample_id_1257_1_ch360_file265_strand_twodirections FAST5/downloads/pass/Marta_PC_default_sample_id_1257_1_ch360_file265_strand.fast5
AGAAAGGCCTCCCCCGAGTATCGCTCCGCAGATAACACCATGTTTAAGTACAACAGTAGAACTTAACGACCTACAGAATATAAACTGTTCATGCCTGTTGTGGCAGCATCTGGATAATTCGAATAACGTCGAGGTATTCCTGATAAACCAAGGAACTGTTGAGGGAGAAAATTATGTTTGTATGCCTAATAAAGTAGTAATTGTGCCCAAGTGAGTTTTGACTAGCCAGGGCCTTAGTGTAGCCTGTCGCTTAGTGGGAATCAACGCCGCAAACAAAAATGCTGCGGGTAATTGCAAATACAGCTCCCTATAGATAAAACAGGTAGGGATGGGTTATAGGTCTATGGCCCTATCTTCGACTGTAGAACCTCATCTAATGATGAGTTGGGGCAAATACAATTCCTGTTAGGCCTCTTCTGTAATAATTGGAAAATAAATCGATGCTCATAGTATTGCAGGGAAATCATTTAATATTGCCCTCCGTGTGGGTAGGGTAGCCAGTCAACTGAATATCGGTTTCCCTGTGGGAACAGGATAATTATAGTTGCAGATGTAAAATATGGGCCGACTATCTACATCAGCCAACTGCAAAGCTGATGGCCTAGCGAACACGATAAAGCAGGAAAACAATAGGGCTCAAGCTTCCTATATAACCAAATGGTTCTTTTGTACCTGAGTGACAATGTGAAATTAGTCCAAAATCCTGGAAGAATAAGAATATACTTCTGGGCCAAAGAATCAGAAGTAGATCCGATAAGAATAGGCTCTCCACCTCCGGCGGGGTTAGGAATAGCTAGTATTGAGATTACGATCTGTTAATAATATAGTAATACCACCTTGCGCAAGGAACTGGGAAACGAGAGAATAGAGAAATATCTCTGCTGTGGATTGCGTAGATGATCAACGGAACCACGAAGTTGGTTGACCGTTTCTGGTATTTATGTTCTT
>cf2050a4-01eb-44b0-a63f-87a3d2e51b6b_Basecall_2D_000_2d Marta_PC_default_sample_id_1257_1_ch3_file215_strand_twodirections FAST5/downloads/pass/Marta_PC_default_sample_id_1257_1_ch3_file215_strand.fast5
GTTCCTTTTCTTGATTATTGTACCGAAGTCGCTATCGCCTACCTCTTATTGGACTACACACTCGAACGGATATGCCCATCTCTTAACGCCTTTAACGGCGGCTTACGACTCGTGCCATAGCCTCGACATCCTTTTCTGTAAAGCCAGCCACATCGTGAAACTACCGCAACGACTACTGTCTCCCCCTTAAACCTGGTACGGAACGATCCTCTCACTGCGCTAGAAAGCCAGAATAGACAGGTAGCACCCATAACGCAACCCCTACTGGTTTGACTGAATCTCAACTTGCTGCTCTCCTCCTAATCGCCGACCGCCCACACCAATGGTCTCGGGTAGTTTTCGTTGCCCTAACTCCGAGGAGTAAAACTCAAACCTCCTAAAGTCTGAATGTAGACTAAATACCACTCACACAGAATAAAAGAGATTCTTATAATCGCCTATTTGACATAAAAGTGCAAAGGTGACAATGTGACTTAAACATGAGTTGTACGACGGACCCGCGATAACGACGCATGTATCCGACAGTTAGAGCCGCCTGGCCGGACATAAATCTCATTTACACGACCTCGGTTGGATCGATTACTAGTATGCCTCGCCCTCTAACGGTTCGTTGTTCGACCGATGCCCTGGTCTCAAATGTGACATTCGACCGGCCCGCTTTGAACGAGTCGGCCCGAATTCGGTACGGTCCGAGGCCTGAAGCGGTCATACGAACAAACCAAAGGGAGGGTAGCGGGCTGCAGATAGCGCACCCGGTAAGTCGGACCCGGTGGTCGGAACCCAAGGGTGTCAGCGGTGGCAATGCGCATCTTCGTGAGAGGGGTCTATAATCTGTTCATGCATACGATGTCCGGTTACAAGTCTATGTCCGTCAAAGTCCTACTAAGAAATTGTGGCTTCTGTCGTGTAGATGTTGGTACACCCGGTACCGTGGCGAGTTTGAGTTCTACTCCGGAGTTTCGGCAACGAACTACCCAATCAGTCGGTGAGTGAAGTTTGAGCCGTGAGGAGGAAGCGAGATGCAGTTTGAATTCAAGGCCTCCAGTCGCGGTCTTCTGCTTTCTTACTATGTCATTCTAGTTCGTCGCAGGAGAGGATCACCATTCCATTAGGATTTGCGGAGAAGCGGTACAAATTCAGTCGTCTGCGGTTGCGACCCACTAGTTGGGCTAATGTCAAGGAACAAGTGATTATGGGCTGGTCTCGAAGGGTTTAGGGTACGCGCAGTATAAAGCGGTGTTCAGATCGGTAATGGAGGCAGCGTAGGCGTCAACCTGCAGGAAGGAGGTTTTATGATAAAACCGAGGCACGTTCCGTTTATGTTTCTTA
>9279829c-4283-42fd-8995-adaaf62889f9_Basecall_2D_000_2d Marta_PC_default_sample_id_1257_1_ch495_file77_strand_twodirections FAST5/downloads/pass/Marta_PC_default_sample_id_1257_1_ch495_file77_strand.fast5
CGAATATTTCTGTGCTCTATTGCTGCTTCTCAAGATACGACCATATGCGCTTACTAAAACAGCACTGTCTAGTGAAATGACCGATCTACATAGAATAGACTGGTGTTCATTTGTTGTGGCATAACCTTCGGTACGGGGAGACTAACGTTGAGGCATTCCATACGGGGCAGGAAATGTTAGCCAGGGAAGAAGTTATTTTCATGCCTAAATAGATTCTGAAGTAGATTTCGTAGCTCAGATAGAACTGCTCTTACCTCGTGAACAGTGGGAATCAATGAACAAAATCCCTGTATTATAATTGCAAAACCAGCTCCCTATAAATAAACATAGTGGAAGTGGGCTACGACAGTAGGTATCGTGTCATGAGAACTGGATCTAGTGATGATTATAGCTAATACAATTCCTGCGGGGGCTCCACTGAATAGGAAAATAAAAACCTAATGCTCATAGTAGATATTGCAGGAGAGATCATGTTGTAGAGCCAGTACGCTGATATTTCCTGGGCCGTAGAGTAAACCGGTACCCTTATAGTTGCAGTGTGAATTGCTCGGAGCTGACATTAGTAAGGCCAACTGTAAAGCTCTGTACTATGATAAAACGATAAAAAGGCAGAGGAAACCAATGCATTGGCCTGTATTAGCTCGACTGTTTCCTATATATAACCAAATACTAGTTCTTTCACTTGAGTATGACACTTGTGAAATGTTAGGTCAAAAAGCCTGGAAGAATAAGAATATGTACTTCTTTAACACAGGAATCAGAATAGATGTTGGGTACAAAGAATAGGGCTCTTCGACCTCCAGCAAGGTTAAAGGAATAAGGGCTATTGTGAGATTCAATCTGTGTTAAGATAAATATAGTAATACCAGAGCTTTAAGAACTGGAAGTGAGAGACGAAGATGACTCTGGACGGTAATTAATGATAAACCGTAGGAGATCAGAGAAATTTGATATGTAGCCCGTTCGTTTGGTGTTCG
>6868af14-452e-43c8-926e-44db4d7812f0_Basecall_2D_000_2d Marta_PC_default_sample_id_1257_1_ch35_file104_strand_twodirections FAST5/downloads/pass/Marta_PC_default_sample_id_1257_1_ch35_file104_strand.fast5
TATCTCTGGTTGATGCTTCCGGGAATAAATATTATTACTACAAACAGCTGTTAGTGAAATGAAATGTAAGCCCCTACAAGAAATAGACTGTGTTCAGGTTGGTTTAAGCATCTGGGACTACGTCGGAATATAACGTGAGGGCATTCCTGGAGTAAACCAGGAAATGGTCGGCTGGGGAAGAAAATTAGGCGTTAGCTGCCTACAAATATAATGCGATCGATTTAGCTCAGGTAGAGCTTAGTGTATAGCCTGTGAGTAGTGGAAATCAACGAAACAAAGTTCCCTGCGAGCAATAATGCAAATGAGAGCATCCTATAGATAAAACATAGTGGAAGTGGGCTACTACGTAGTAGGTTCATGTAGAACTCATCCCTGATGAGTCCTAATAGCATTCCTGTTAAGACTTCCTACTGGCTCGCAGGAAAATAAAACCTCGATCCCCCATAGTATTGCAGGAGATCATTTAATATTGCCTCCCCTATTGTGGGGTAGCCAGTCAACTGAACCCGTAATTCTCCTCGCTGTAGGATGACGAGATAATTATAGTTGCAGATGCAAAATATGTTAGCTTATCCACATGGGACCAACTGCAAATACTTATGGATGTAGCCAAACGATAAAAGCAGAGGAAACCAATCTCCGATTGTATTGTATGCTCAGAACTGTTTCCTATAACCAACCATTCTTTTATTGAGTGACACCTGTGTGAATTGTAGTCCAAAAGCCTGGAAGAATAATGAATATGTACTTCTCTATGATAACACAAGAATCGAATAAAGGAGTGTGTTGATAAAGAAGAGGCTCTGTCACCTGGAGCAAGGTCAAAAGAAGTCAACTTGAGATTACAATCTTTAGGCTCTAGTAAGATACGCAGGTTTGAGAGTGGAAGAACCCAAAGGAGAAGCAGAGAAGGATACTTGGGGTCGGATTAATGGGTAGATCTAATGAAACAAGAGGGGTTTGTGGGTATTGACACGTTTGCTTTTG
>dede146e-1371-4df8-a76b-4f6d5ce242db_Basecall_2D_000_2d Marta_PC_default_sample_id_1257_1_ch461_file656_strand_twodirections FAST5/downloads/pass/Marta_PC_default_sample_id_1257_1_ch461_file656_strand.fast5
AGTCAGCCTCTCCGCTATGTCAAATTCTCTTACCCACCAGTGCAGCTAGTGCCAGTGACCAAGATTTGGACGCTCCGCTATCTCACGTGCGAAAGTAGCATAATCAGCTTTCATGAAGAGCCCTATCAATGGCATGACGAAGACTACACTGTCTCCTCCTAGGTTAAATCAATAGAAACATGGTATCCTCTCGTGACAAGAAGCGAAGAACACTATACGACGCGAGAAGACCGAGTTCGAGCTTTAAATCGCAGATCGCCACTGCTCCCTCCCCCAACTGCCTACCAACTGAGCGACGAATGATGAGCGTTTTCGTTGGGGTAACCCGGAGACCAACCGTACACTCAAGGGACCCGTTAATAAATACCTAATAAAAGAACCACATTCTTAGCATCAAATTTGTAACATAATTGACCCGGGTGACATTGATCAATGAACCAAGGTCCCTGGGATAAACATACGCCGCGTACTAAGCTTCGAGGCACAAGTATAGGGTCATTTGCACCTGAGTTGTCAGATAGTTGGGGCCGCTCCGGTATTGAAGGCTACCTCGTCGTTGTTCAACGAGTGCGTAACATAGCGTACGTGAGTGGTTGAAATCAACCAGATGTTCTGTTTTTT
>2e2b558e-11eb-4edd-90bf-19270b95ecc1_Basecall_2D_000_2d Marta_PC_default_sample_id_1257_1_ch122_file59_strand_twodirections FAST5/downloads/pass/Marta_PC_default_sample_id_1257_1_ch122_file59_strand.fast5
ATGAGCTTACTAAAAACCCGCTGTCGAGAAATGAATGTAACGAGCAGAAATAGACTGTTTCATGTATGTCCTACCCGCATCTGGATAATTGGAATAATGTCGAGGCATTCCTGATAAACCAAGGAAATGCTGAGGGAATAAAGTTATGTTTATGCCTACAAATAATTGTGAAGTGGATTTTAGCTCAGGTAGAGGACTTAGTGTATAGGTCTAGTAGGTCGGGAACCGTAAACAAACAAATCCCTTGGGTAATTGCAAATACAGCTCCTATAAATAAAACATAGGTTGAGAAGTGGGCTACCACTAGTAGGTGTCATCGAGGACTCATGTGAGTGATGAGTCGATACCAATTCCTGTTAGGCCTCCTACTGTAAATAGGAAAATAACAGTACTGAGAGTCACTCACTATACGTCCAGGCAATCATTTGCTGCCCCTCCGGGCTGAGTACTGACATTTACCTTCTGTGGGAAGCCGCGATAATTATAGTTGCAGATGTAAATATGCTCGGGTATCCAAGCCAAGGCCCAAACTGTAAATATGTGATGAGCTCTTCAAAACCAACACAAAGCAGAGGAAGTGATGGGATGAGGTTAGCTCAGACTACTTCCCGGCTATAACCAAATGGTTCTTTTACCTGGGAGTGACATCGTGTGAAATGCTTATAAAGCCTGGGGAAGAATAGAATATATTTTCTGGGGTGGCCAAAGAATCAGAATAGATGTGTTGATAAAAGAATAGGCTCTCCAGCTCGGCAGGGTCAAGGAAGTAGTATTGAGATTACGATCTGTTAATAATATAGTAATACCAGCTGCAAGAACTGGAAGTGAGAAGGTAGAATGACTGCTGGAATTAGTAATGGACTTGAACAAGACTCGAGGGATTTGGTATTGACAGTTCTGTTTGGCTTTCT
>3e46a7d5-8413-4456-8141-eacf98764e13_Basecall_2D_000_2d Marta_PC_default_sample_id_1257_1_ch122_file307_strand_twodirections FAST5/downloads/pass/Marta_PC_default_sample_id_1257_1_ch122_file307_strand.fast5
TTCTTCCTTCTTACCTGATAGTCTCCTTCGCCTGTTTGTCTACACAAACACTTCCCTCCTTACCGTTACCACACCCAGTTCGGCTCTGCCCAGTAGCGGATTAACGGACGGATACGACTCGTTGCGCACGCGACGCTTACGACGGGTATCGTTCCTAACTCCGACCTCATCTTAATGGCATGACAGAAGCTACCGCTCCTTTGACGGATGATGGAAACTGGATCCTCGCTCTTAGAAGAAACTCGAGAAACTCGACCATAGCAGAAAACGCGAACTACAATGGTTGCCGCTCGAACGGATCTGGGACTTCTCTCCTCCCAATCGGCTAAAACTGGGGCGTACGTACGATTTCTCTATAGTCGCCTGGGTGGACGCGGAGTTAAACTCAAACCTCCACGGGCGTGACTGGACATAAATACTAGCACCAACAGTCTGACAGTACATTTGACTCCTTGACGCCAAACCTTAACATGCAAACATGTGACGACATACCGAGTACTGGACCACCGAACTTAAGTTTACGCTCGTATCGACATATCTCACGTGCACCCCACGTGCTTAACAGCGGGTCCACGTAACTGCCAGCCGCACTACCCTACTCCTCGTCGTTTTTCAAGTTCAGCCCGAATGCCGCACGATACGACATCCTTGACGATTGCCATCCAACGAGTTCCATAGGTACGGAGATCCGTAGGAGTTCTAATCGTCCGAACAAAGAAAGCGTTTGCTACTAGAATGCACCAGCCAGGGGATGAGAACTATGGCGCGTAGGGATTTAACGTCAGGCGAGGGTCTTTAGTAGAGGTGTGAACCATTTAAGCGTCGATGGGAGAGTGTCAACCTAGTTCATTAAGATCACCGTTTTCGGTCACAAGTTCGTCCAAATTTTAAGTTAGTACACGGAGTTGCTGTGGTTCGTTGTCGTAGATGTCGTACCCACAGTATTCCATTGTAGGAGGTTTGAGTTCATACCCGGGCCGGGGGACCCCACACGAACCCGTATCATGCTTAGAAGTTTGGGCGTCAGGGGAGGAGGCAGAGTGCGAGTCCGTGCCAGTAATGAATCGGTCTTCCGTCTATATAGTTTCTATGTCTCGCGCAGTTCGTTACGAAGAGGAGTCGCGGTTTGATTGAGATCCGTTAGGAGACCATTGTAGTCTCCGTCATCCATGTCAGAGTTAGTCCTACCATTTACATTGGAAAACACCGTACTTGAGGGTCGTGCGAAGGCGTTAGGGGTCACTAGGAGGAGGCCAATGTGTAGTCAGATACATCGGCGGCACCTATTGATAAGCCTTAAGGAAGGAGGCGTTGTTAGGCTACAACCAGGCGCCGGTTGAATACTCAGATCACACGTAGAGATTTAGATCGTTTTTAACCTGGACAACGAACCGTCAGCCCTAGCTGCACCACGCCAGAATCCTCATCCCAACACTCCCATGGTAAACCCACACTTGTCGGACCGCCGGGTCAAAGTGGATGCGCGTCTTATTATCCCGAGCCAGGGGAATCTCGTTCATTGGATCAAGTGTTTGATGATTCTTGCTTTTATTAACAGCGCAGATTGTACATAACGGTTCTTTACTTAGTATTTTATTACAGTGCCTTGTGTGGGCTGTTATCGGTTGACTCCCGGTGTTACTAGAACGGAAGCATGATTACTGTACTTCAGTTTATGGCATGCCCCTAGGAGGGAGCAATTGAGAGTTTCGTTGAAACTTTGCCATGGGTCTTCTCTCGTCTTATTTATATTCTCGCGTCTTCCGCAGCGAGGATCAGTTTCACTTGTACTTTTACACTAGAGGAGACAGTGTAGTCTTCGGTAGATGCCATTACCATTAAGTGCCAGGAACAAGTACTATTATGCTATAGTCTCGCACGTGCCATACCGCGGCCGTTAATTGTAGGTCATCGCAGGGTGGACCTCTTATGGTAGATCAAGAGGGCGATGTGTTTTGATAAACACAGGCGACGTTCTGACG
>7ef19e50-0e60-4b84-85c6-18552f736bef_Basecall_2D_000_2d Marta_PC_default_sample_id_1257_1_ch440_file76_strand_twodirections FAST5/downloads/pass/Marta_PC_default_sample_id_1257_1_ch440_file76_strand.fast5
TGAGTGTTGGTGCTGATATTGCTGCTTCCAGATAATAAATATCATTACCCAACAGCTGTCAATGGAAATGAATGACCGCACCATGACAGAAGCCTGTTTCATGTTGTGCTACGCATCTGGATAATCAGAACAAGTTGGGTGGAATTCCTGATAAACCAAGGGAAATGTTGAGGGGGAAGAAAGTTATGTTTATGCCTAAAATAGCTATAATTGCAAGTGAATTTTAGCTTAGCCGAGCCCCCTTACCTGGCGTATCCTCGGCTTGAGTAGTGGGGCTAGCCTGTGAGTAGTGGGGAATATCAACGAAACAAATCCTGCGCAGATAATTGCAAATACAGCTCCTATAGATAAAAACATGAAGTGGGCTACCATAGTAAATGTTCATCCCATCATCTGAGTTAGATAGATACAATTCCTGTTGCCTCCCAACTCAAAATGTAGGTGAGGAAAATAAAATCTAGAGTGCTCATAGTATGTCATGCCGGGAAGATCATTTACATATTGCCTCCGTGTAGGGGTAGCCAGTGCGAACCCAATCGACTCTTTTTACTCCTGTGGGAACAGCGATAATTATAGTTGCAGATCTAACGTGATCCCTATCTACCGGCCGGCCAACTGTGAACCTGATGTAGTGCCAACGTACAGGCTCGCAGGAGGAAACCAATGGATATTAGCCAGACTATTCCCATAACCAAATGTTCTTTTACCTGTAGAGTGACAATGTGTGAATCGTCCAAAGCCTGGAAGAGACCAAGAGAATATACTTCTGGATGGCCAAGGAATCAGAAGTAGATGTTGATATAAAGAATAGGCTCTCCACCTTCCGCAATAGCAGGGTCAAAGAAGGTAGTGCGCGATTACCGATCTGTTAATAATAATGATACACCTTGAGAAAGGCGAACTGGGAGGTCAAGAACCGCAAGTATGCTGTAATTAGTGATGTGATCATACAAACACAGGGGATGTTATTACCGTTCTGGTTCT
>f4799bb2-0d52-41cd-8699-760ac96f3e73_Basecall_2D_000_2d Marta_PC_default_sample_id_1257_1_ch353_file286_strand_twodirections FAST5/downloads/pass/Marta_PC_default_sample_id_1257_1_ch353_file286_strand.fast5
GAATATCTTCTCTGCTCTCTGGTTAAGTCGCTTCCAGATAATAATATTATTACTACAACGACATTTGACTTAGCGAATGAATGACCCTAAGAGACTAGACTGTTTCATGTTGTGTAAGCATCTGGATAACCCGGAGACCTAACGCTAGATTCCTGATAACCAAGGAAATGTTGGTGAGGCAAAGAAATTATGTGTTATGCCTACAAATATAAGTGCCAAGTGAAATTTTTAGCTCAGGTAGGCCTTAGTGTATAGCCTGTGAGATAGTGGGATCAACGAACAAATCCTGTGAGATAATGCGTAAAGAGCTCCTATAATAAACATAGTAGAAGTGGGTCTATACGTAGTAGGTTCGGTGAACTCATCTAGTGATGAGTTAGGCAAAACCCAATTCCTGTTAGGCCTCTTACTGTAAATTGGAAAATAAAATCCCTAATGCTCATAGGTTGCAGGAGATCGACCATTGCCTTGCGCGTGTAGGGTAGCCCGTCAACTGAATACTTTTACTCCTATCTGTAGGAACAGAGATAATTACGTGTATGCCCGTAAAATATATGCTTACCCCACAATGGATAGAGCCAACGTGCAATATGATGAGCTCAAACCAACGCGCACCGAGAGGAAAACAATAGCTCAGAGCTTCCTATATAACCAGCAAATGGTTCTTTTACCTGAGTACGACATCTTGAATTAGTCCAAATCCTGGAAGAATGAATATACTTCTCGGGTGGCCAAAGAATCAGAATAGATGTGTCTCGAGAATAGACCATCTCCCGCCACCTCCGGGGAGGGAAGAGGTAGCTATGGTCAGCAATTGAATCTGTTAGATAAGGTATAATATCAGCCACAGACAAATCGGAACGGAAGTAGAGAAGTGACCAGCGAACCTTAGATGAGTTAATGGTATGCAACAACCCCAGGCCATAGAAGTTGGTATTATAGTTCTTG
>ce30adb1-b667-4a17-aa69-77f389df8081_Basecall_2D_000_2d Marta_PC_default_sample_id_1257_1_ch91_file201_strand_twodirections FAST5/downloads/pass/Marta_PC_default_sample_id_1257_1_ch91_file201_strand.fast5
GTTTTTCTCTGTTATCTGCTCCTCTTGATGGCCGTCTGCTCTCATTAATCGCACCACGTAGGGTTTGGATCCTGTTGAAACAAACGAACCGTTAGTAGCGGCTGCACCACCTAGGAGCCCCTGATCCAACATCGTAGCATTAAACCTGAGATATTGCTAGCCGCGCGCTGACTTAGACCCTGCGCTGTTATCTCTCAGGGGGACATCTTGTACCTTAGATGATCAAGTGTTTGGGTCAATTTATGTCGACTTGATTTTGGTCAGAATTGTGGTTCCTTTTATTAGTATTTATTACATTCGTACTCGAGAGGTTCTGAGTTTACTCCGCGAGTTAGCATAACGCAACGGTCATCAGTCTGTAGCCGTCGGCCTATTCGGGGAGGGAGAGCATTGAGGTTCGTTGACAAGCTCCAGATCGTATTCTCGTCTATTTATATTCTCGGTCTCTTGCACCCAGAGAGCAGAGTATGCGTCATTACTGTTGCACGGGAGACAGTCCTATGCCTTTGATGCCATTAATACTAGTCTGCCTATTTAAGAAACAAGTGATTATGCTACCTTGCACGGTTACGGGCGACCCGGGCTTGACGCTTACACTGGGCAGGCTGGACCTCTTATGGCGGATCAAGAGGCGTTTTTGATAAACGGCGATGTTTGATAACGTAGGCGGTGTTTAACATAGGCGATCCGGTTTGACGCTATCAGATCACGTAATGTTTTTGTGATAAGACAGGCGGCCTGGTCTTAAACTCAGATCACTGTTATGTTTTAAACAGCCCCGCTGGCTGTCCAAAACATCGCCTCGTGGCGTGGCCGAGGAGAGTTAAGAGGAGGCCGATGCCAAGAGTTAGACTACAATCCGGCACGGAGCCCGAGGCACGTGTGCAGGGTAGCATAAGTACTCGTATTTCGTCCTAACAGAGGCCACGGATGACTCGTAATGGCAGGGAAGCACTACACTGTCTCCCCGAATGCAGGTCGAACCGATCCTCCGTAAGACCGTGAGAAGGAAGGAGAAAGCCAGAACTCGCGGGGAGCCTAAACGAACTCGGGAACCCTTCCCTCCTCGAAGTAAGCACGGTGCCACATACAAGCGGGCCGCCTATATATGCGGGAGCCGCGACTCGGGCTGAAGTTTTAAACTTCTACAATAGGCGAGGCATGGATAAAAGAGCCAATAAAAGAACCAGATCAATTGCGGATCACAAAATGAAGGAATAGGATACGTCAACGTACGACTTAAATTACAGCGTCTCTGGGGATAAAGTGGCTTAAGGCATGAGCAGGTCGGCTGACACTGGAGCGGCAGGCACCGGGCGGCCGTTGAAGTAGCGATCTTCTAGGCGGGCGCATCCACTGTATGCACGGCCAGCTTCGTTTAGTTCAACGAATTACAAAATGGCACTAGGATTCATTAAACGTGCACGCCTGGCTTACCAAAAAGAGCGTTTACCCACAAAACACTACGTGATCTGAGTTCAAAAACCGGACGTTCTTTATGTTCTTAGCG
>b98a8801-4a3c-40ca-a4cf-d10ac70dda3f_Basecall_2D_000_2d Marta_PC_default_sample_id_1257_1_ch59_file61_strand_twodirections FAST5/downloads/pass/Marta_PC_default_sample_id_1257_1_ch59_file61_strand.fast5
AGGACGCTAGGTGGATTACAAAGCGCCCCTGTCAAATGGCATGAATGACCGCACCATAGAACTCGCCTCTTGTTCATGTGGTCCAAGCATCTCAATAATTGGGATTAATGTCCGAGGCAGCTTCTAGCCATCACCGCAGGAAATGCTGAGGGGGAAGAAAGTCTATGTTATGCCCTACAAATAGATCTGTGAACCGTTGGATAGGGGTGGATGCTGTAGCTGTGCCTGGCTTAGGAAATCAACAAACAAATCCTGCAATAATGCAAATACAGCTCCCACCTGAGTACATGGAAAACAGACACCTATGGAACAACTAGGTTAAGATTTACCATATCACCCAGTATAATGGTGAAATTGGCCGGAGTAGCGCCGGTCGCTGATTTTACACCACTCCTGTTGGCCTCCTAGGAAAGGTGGAATACGAATTACGCATGCCTGGTTAGGAGTGCCGCTTTAGATCATTAGGACTAAGCCTCTTTGGCCTGAGTTAACTGAATGGGTTTTGACTCCTGTGTACGAAGCGATAATTATAGTTGCGCATATGTGTAAAATATGCTCTGGTGCTCGCTACATCATACATGATCTAAATATGTGATGGCCTCAAACCGACAAAAGCAGAGGAAACCAATGGATATTAGCTCGACTATTCCTATAACCAACCCTTCTCTTTTAACCTGGCTGACAATCTGTGAAATGCTAGTTACGAGGTAATCGAAGAATAAGAATATATTCTCTGGCCAAAGAAGTGAATAGATGTGTTGATAAGAATAGGCCTCCCTCCATGAGCAGGGTCAAAGAAGGTAGGTATTGAGATTACATGATCTGTTCGATAATAGTATACCAGCTGCCAGCAAGAACTGGAAGTGGTACGGAAGTAGAAGTACTGCTGTAATGTCCTATCGTAGTCATCAAAAAGAACACAAGGGAGAGTTACTCGTTTTT
>c40c78f1-c602-4628-bd5e-a9020bb536ed_Basecall_2D_000_2d Marta_PC_default_sample_id_1257_1_ch394_file480_strand_twodirections FAST5/downloads/pass/Marta_PC_default_sample_id_1257_1_ch394_file480_strand.fast5
TCTTCCTTCCAGTTAGTATTGCTGCTTCCACGACCAATAGATGCTTACTAACAGCTGTTAGTGAATCACGCATCTACACCAGAACTAGCGTGTTCGAGTTTAAGCATGGTGATAAGGCCCAACGTCGGGCGCTTCCTGAGTCAACCAAGGAAATGGTTCAGGGAAAGACTTGATGTTTATGCCTAGCAAACTATAATCTTACGGATGGCGCCGTCTAGCGGGGTATCATCCCTGTAATAGTGGGAAACATCGCAACAATCCTGCGAGTATAATTGCAACCCAAGCTCCTATAGATAAAACAGGTAGAATCGGGTTACCACGTAGTAGGTGTTTCGATCGCAGGCTCGTAATCGTGGCATGGGATTCCTGTTAGGGCCATCCTGTAATGCACGGAAAAGTAAATCTAATGCTCATAGTATTGCAGGGAGCTTTAATATGTCTCCTCCGTGCCCTCCAGTCAATGCGACCCGTGCTCTCCTGTGGGAACTACCATACGTGGCTAGTGCCATATGTGTAAAAAATACTTAGCCAGGTGGCCATCTACAGCAACTTGACTCCGCAAGGTATCTATCGCACGGCCCAACAGCAGAGGGAAAACAATAGCGAGACCTTCCTATAACCAATCGTTCTTCCTTACCTGGCTGACACAATGTGGAACCCGTGGCCAAATCCTGGAAGAATAAGAAGTAGGCTTCTCTCTGGCCAAAGGAATCGAATAGATGTTGGCTACGAAAGCTCTCCATCCCTCCGGAAGAAAGAGGTAGGTGGGTCCATTACAGTCTTTACCTATAGATACCAGGATGAGAGTAGGCAGAATCCGGAAGTGAGAAGTACTGCCCGGCGACTTAGTGATGATCAAACAAAGCAGGATTTGGTATTTACGTTCGTTATA
>3da4a875-d9b4-4313-a404-c31cac0861b2_Basecall_2D_000_2d Marta_PC_default_sample_id_1257_1_ch194_file377_strand_twodirections FAST5/downloads/pass/Marta_PC_default_sample_id_1257_1_ch194_file377_strand.fast5
AATGACTTGCTGCTTCCAACAATAGATACAGCTTACACAGCCTGTTGAAAGTACGAATGACCCTACAGAACAGACTGTGTTCATGTTGTAAGCATCTGGATAATCGAAAGCGTGCGGCATTCCTGACTAACCAAGGAAATGTTGCTAGGAAGAAGAGTGCTCGTTATGCCCAAAATAGTTGTGGATCGGACTTTTACATGGCCAGGTGCTGTATAGCCTGCTAGGAATCAACAAACAATCCTGCGATAATGCATCGCTCCTATAGATAAAACATAGTGGAAGTGGCTACCACCTTAGGTTCGAATCAGCGGGCCGGGTCGAGTACATGGATCCCTTCCCTTCCCTGTTCGGGGTAATCGGAAATAAATCGCTTAGCCACCTGGTTGCAGGGATCGTCATATTAAGCCGTGCCCCTAGGGCGCGTTGGAACCGATATTTTACTCCTCGTAGAAAGCGACCTATTATAGTTGCATGTAAATCTGCTCGACTGTAGCAGGCAGGGACTTAAAACTTAAGCTCAACGACACGACGAAAAGGCGAGAGGAATAGTAGCTCAGATCACTTCCCTCCTGTTACCAACCCTCGTTGTTCTGTTGGACTCGTAACATGTGGCACTGCTTGCAGGACATGAAAAGAGGCGATAGCTTCTGACAATACAGGGATCGAGCTCAATGTCAGGCTCACCCCTGGGGTGGGAGGAAAGAAGGTAGTATTGAGATTACGCTGCTCTCTTAATAATAGGTAACCAGAACCCCGCATGAAATGTACGAGATAGAAATACTGCTGTAATCATACCTCACTCATCCAACAAACCGCCCCAACATTTAGTTCGTTAGTAG
>bc6f434b-a54c-44b7-8d2b-fca4b54ce3f6_Basecall_2D_000_2d Marta_PC_default_sample_id_1257_1_ch371_file14_strand_twodirections FAST5/downloads/pass/Marta_PC_default_sample_id_1257_1_ch371_file14_strand.fast5
ACTTTCTTCTGCTGATGCTCAATACCAAACCCCGGTTCCGTTTGATCAGTACTAATTCCCGGCAGTACTTTCTACTTCTCTCACTTCCAGTTCTTGCAGCGGGTCCACTATATTATTAACGATCGTAATCTCAATACTTCTTTTCTCCTTCCGGGTCGGAGAGCCTATTCTTTATCGACTACATCTATTCTGATTCTTTGGCCACCCAGAAGTATATATTCTTATTCTTCCAGGATTTGGACTAATTTCACACAATGTCACTCAGGTAAAGAACCATTTGGTTATAGGAAATAGTCTGAGCTATTGTTTCCTCTGCTTTTATCGTTTGAGCTCATCATATTTCACCAGTTGGCCTGCTTAGATACCTGAGCATATTTTACATCTGCAACTATAATTATCTCTATTTCCTACAGGAGTAAATGATGCCAGTTGACTGCTACCTACACGGGAGGGCAAGCTTAAATGATCTCCTGCAATACTATGAGCAGGTCCAATTTTATTTTCCAATTTACAGTAAGAGGCCTAACAGGAATTGTATTTGCTAACTCATCACTAATGAGTTCTACATGACACCTACTACGTAGGCTACGAGATTCTACTATGTTTTATCTATAGGAGCTGTATTTGCAATCTATCGCGCAGGGATTTGTTCGTTGATTCCCACTACTCACAGGCTATACTAAGCTCTATCAGCTAAATCCAAGCTTGGAGGCAATTATATTTGTAGGCATAAATAATTTTCTTCCCTCAACATTTCCTTGGTTTATCAAGAAGTAGCGACGTTATTCCGAGTTGGGATGCTTACAACAGGTGAGAAGTCTACTTCTGTAGGGTCATTCATTTCACTAACAGCTGTTGTAGTAAGTATGATATTTAGATGGTAAAGAAGCGTTGGGTTTCG
>1c95e749-f1da-4e1c-a217-3fd5a08b7d0a_Basecall_2D_000_2d Marta_PC_default_sample_id_1257_1_ch394_file127_strand_twodirections FAST5/downloads/pass/Marta_PC_default_sample_id_1257_1_ch394_file127_strand.fast5
GGAACTTTCTTACTCTTGGCTCGCTCGTCTCCGCTCTAAACCTTCTCGCGGCAGGGTCCATAGATTAGAGGTGCTCGCGTCAGCACCAAGTAGCGCTCTCGATTTGAGAAGGTAGCATGATGTGTTTGTTCTTAATAGGGACCCTATCATGGCAACCTAAAGAAAACCACTGTCTCCCCCTTAAATCAATCATGACTGATCCTCGTGAAGAAGCAGAATATAAAATAGATAGAAGAAAGGCATACCATCGTTGCTGGAACTCAAGCAATTAGCTCCCTCCCACATCATAAAAACTCGAGCATGATCATCTCACCTTTTCCGTTGCTGGTACCCCAGATAAAACTCAACCACAAGCAATGTAATAAATATACCTAAACAGAATAGAGATTCTTATAAGAACCTAAATGATTTACCAAATTATCGATAATGTACGTCAGTGCGGGTTACTACGGCATCAGGGATATTATGCGCTTTAGAGCACAATATCGGCTAAGTGCCTGGTTAGGCATATAGCGGGGCGCTATGTTAATATGCGAGGTATTAAACATCAGGTTAATGCGAGGATAGGGCCGACGACCGTCGTTGTTC
>7a52d859-fe55-40f7-a323-b1db24b36c1c_Basecall_2D_000_2d Marta_PC_default_sample_id_1257_1_ch283_file84_strand_twodirections FAST5/downloads/pass/Marta_PC_default_sample_id_1257_1_ch283_file84_strand.fast5
GCTTCTGTCTGTACTGATCGCCTGTTTGGCTAACATCGCCTCTCTCTTGTACGTACCATAAGAGGTGCGCTTACGAACCAACAATTTAACGCCGCGGTACCGCACTCGTGCGAAGCGAGCCACATAATACTTGTATTTTCTTAAATAGGGACTAGTATCAATATCGATACGAAAGACTACATCGTCTCCCCTTAAAATCAATGAAACTGGTATCCTCCTGCGCGGAATGAATAGGACTAAATATAAGACGAGAAGAAACTGGCATGGCGGTTCAACGAACCTCAATGCTCCCTCCCTAATCATAAAACTGGACAGGATGGTACGGTGTTTTCGCTTTGGGGTACGCGGAGTAAAAACCAATGGACAAGTAGAATGTAATAAATACCTAATAAAGATCGCAATTCTTACCGTAAAAATTTGACATAAAATTGGACGAACATTGATCAATGAACCAAGTTACCCTGGGATAACAGCGCAATCATTTACTCGCAGCTAAATTAAGATGGATGCGCTATAGCGATGTTGGGGTCTCGCGCGTGCATTATGTGAATAGGTAGTTTCGTTTGTTTCATAGGCGTGAAATACCAAAAATGATTATCGGAGTTTAAACCGACACGTTCGTTGCT
>00532dfc-e592-4ee1-bcad-58890dd855c5_Basecall_2D_000_2d Marta_PC_default_sample_id_1257_1_ch13_file291_strand_twodirections FAST5/downloads/pass/Marta_PC_default_sample_id_1257_1_ch13_file291_strand.fast5
GAAACTGTGTTTTACCTTCGAAGGCGATGCAGTCACGGACCCCAGGGTCAGAACATGTTTTAGACCGGGAGCCGAAGTTTATCCATACGAACCTAGTAGGGTTTTAATCGTTGAGGCCGGGAACCCGTGCTGAAGATGCACGCGCGAGAACGGATCCAGGGCTCCAATCTGCTGAGGTCCAACGGATTAGGTGAATTAATTCCTCTAGAGGGTAATGCTTTTCATTACTGTACACATGTTTCAGTGAACTTTGCATGTCAAGAATTTTGTATCGTAGGCGAATTGTTATTTTATTCTTAATTTCTTACGCTTGTATAGATGCGTCGATTTACTCCGCGAGTCACCCCAACGCAAAGCCCGCAACGCTTGGTATGTAGCGATTTACTCGGGTTAGAAGAAGCGGGTTAGAAATGCGTGCACCTCCATGACGAGTCTTCTCGTCTGTGACTTTATATTCCGCTTCCCGGAATCATGTTCCACTTGATTTGTAAGGGAGACGATGTAGGTCTTTGCTTGATGCCAGCGATCAGCGTCTTATAGATTGCACGAAACACATCACTTATGCTACCTATGCACGTGTACCGCTCGCATCTGGGCCATTAATTGTATGATCAATGGGCATCATCGACCTGCTGGCCTGGCAAGAAGCAAGATGTTTGATAGGGCTCAGAAGAGTTCCGCCCGATGACGCCCACGTAGGATTTTAAATCGTTGAACATAACCGTAACGATGTCGGCGGTGCACAAGGATACCTAGGTAGATCCAAGCCAACCAAAATTGGTGCAACCGACTTGTCCGACCTAGCTCTTGACATGGCACTGCGCCTAGTTATCCATGAGGACTTGTGGTTGCTTACTGACCTAGTTCTGGGTCAATTATGTTGAACTTTTACTTACGAGAATGTGGTTCTGTCGTATAGATTATTTTGACTGCCAAGTCGTGGGCGATTTAGTTGATCCCCGGGCTACGCAACCGAAAGCCGGAGACTCATTGGTGCCCGTTTATGGATCTAGGAGGAGCAATTGAGTTCAGTCGTTTTAAAATACTCATTTGCGGAGTCTTCCTCGTCTCTATTTAACGGGTTCCGCCTTCTTTCACCGCACCCGAATGAGTTCATTGGACCTTTAAGGGGAGGACAGAGTGCTTATTCTAGTCTGCGGAAGATGTAACCTAGTCGCCCCATTAAGAAGCCAATGACCTTACTGCTACTTCGCACGGTTGCTCACATACCAGAAGCGTTAGGACTCGTGGCACTTAACTGGGAGCGGTACACGATAGCTTATACTCAGGCGCAAAAAAGGAGAATATGTTGTACCTAC
>13e4ae2b-0c88-4e3d-9ee2-617657a2220e_Basecall_2D_000_2d Marta_PC_default_sample_id_1257_1_ch174_file280_strand_twodirections FAST5/downloads/pass/Marta_PC_default_sample_id_1257_1_ch174_file280_strand.fast5
GAACTTATGCTCCCTGGTCTCCTTACGTCTCAGATAATAAATATCATTACTAACAGGCCTCGGGGTTTAGTGAATCGCGAATTACTGGACATAGAACGACTGGTTTCATGTTGTGCTAGCATGATCGCATAACCGGACGTCCAAGGAATTTAGGTGACATCAGGAACCCTATCTTTGCTTAGGAGAAAATTCTGTTGCTGCCCTACAAATAGATTGCCACGGATGAGTTCTCATGAGCCGGGTCTGTAGCTCGTATTAGTGCTTGGGAATTCGACTGAAGTAAATTCCTGCATCAATGCATACAGCTCCTATAGATAAAACATGGGAAATGGGTTATAGCTGAACTAGTGCTGTAGGGATGGGCTGACGGGTCTCTGAGGCCGATCTCGAGCGCTGACCACAATTCCCTGTTAGGCCTCTTACTGTGCACGTGGGGAAATAAATCCTAATGCTCATAGTATGCCACTCAGGGGAGATCATTCATTGCCTCCTGTGCTAGCCGAGTCGAAACTGAGTACTTTACTCCCTGTACGAATAGCGCAATAATTATAGCTGCAGATGTGACATACCTGCCGGGTATCTACAACCACGGCCAACTGGCTAACTGATGGGGCTCGGCTGCAAATGATATAAAAGCAGAGGAAAACGACCTGGACCTCATCTCATGGTTGCTTCCTATATAACCAAAATTATGTTCTGTCGGCCTGGCTGGTGACAATGTGTGGTGGAACTTAGTTAAAATCCTGGGAAGAATACGAGTATACTTCTCTCGGGTGGGTAAAAGAGGAATCGAACTACGTGTTGATGACGAAACGGGGGTGGGCCTCCACCTCCGGGAGGGAAAAGAGGTAGGTATTGAGGATTACGATCTGTGCATATAATATAGGTGGATACCAGCTGCAGAACTGGGGAAATTGAGAGAACCTAGAGACATGACACTGCTGGAATTGCTGGTAATGATCAAATACGAACGCCCCATTTATGCAATACCAAACCCCTGTTCTTGGCTTGATCACTAAGTCTACAGTGCACCCATGCGTGCGTGCTTCCGTGCAGAGTTCTTATTCGGCAAACATGGGTCATAGGTTAGTTTATAACAGATCTAATTAATCCCCGCATACCACCCTGTCATCTTCTTTACCGTAGCCCCCGGTAGGAGGAGGCCGTTGCGTTGACAACACATGAGGTTCTAAGTTCTTTATCAGAGAGAAGGAGCTCGTTATTCTTCTGTTTACAGCGGGAACTGTCAAGCGTGCACACGATCCGTCAGCCGAAGACAAGGAGCGGTTGTAGTCTATAGGAAGTTATATCGAGCGAGCGAGTATATCTTCCCATTGTGGTTCTATATATCGTTGTTGGTTTACGTTTTGCATACGCGGTCCCAAGTTGGCTGATCCAGGCGTAACCCAGGCACCTGTCGGAGTATGCAGACAACAATAGTTAACACCAGGTCGTGCCCGGGGTAGAGGGAACCAAGATACGTCAGAAAAGTCGACCCCAGACACCAGCACAAAGGGAGGAGTAGTCACAACCGTAGAGTCAGCGACAACATGATAGAAATTCCACGTTGATTTCGGTCTCACACAGTTAGGAGGCGCACCAGGGATTGAGCTCCTTGGACAGCTATACATCAGCAGAATAGGAGTTCACAAAATCGACACGCCAGCGCGTAATAGCCGTCACCACTATAGATGTGTTCTACATGACACCCAGGAGATAGGTTAAGGTTCGTTTATGAGCGAGGAGTCTTTTATTTGGTTTTGGCAAGGCTCGCATGAAGGGGCTCGCCATAGATCCCTAAGGGTCCACGTTACAGGATGACTTTGTATGGGAGGATAAAACTTCACTGTCGCACCGTAATTAGTCGTAAGGGAATCAGATCCTGCTTCCGGACATCTCCTGCGGATGTCATTGAATAGAGGGGGACGAGCTCGGGAGCGGTTGCCTACACAACATGTAGAAACCCGTTCCGGTTCCACCCCTACCAGCACTGTTGTACCTGAGTATGACTTTATTATTATTGGAGAATGAAGTTTTCGTGTTATGTTTCTTGAGGTGGGTCTC
>e35e3e69-ed35-4d8a-ae82-72a18d160bd6_Basecall_2D_000_2d Marta_PC_default_sample_id_1257_1_ch223_file20_strand_twodirections FAST5/downloads/pass/Marta_PC_default_sample_id_1257_1_ch223_file20_strand.fast5
TATCTTCTGTAGCCGGAGTGCTCAATACCAAACTCGGCGTCGCTCGTTGATCAGTACTACGATCAGGCATCACTGGTCAGTCTCTCACTTCCAGTTCCCTGCAGCTGGTATCACTATATTATTACACGATATTGTAATCTAATACACTATTCTTTGACCCTGCCGGAGGTGGAGAGCCTTCTTTATCAACATGGATGCATTCTTTCAGCACGCGAGAAATATATTCTGCTTCTGCAGGCTTTGGACGATTCACATTGTCACCCATAGACCCACGATTTGGTTATAGGAATAGTCTGGGCCTATAATACGCGTCATGGTTTTCCTCTGCTTTGTCGTTTGAGCTCATCGCCAGATATTGAAGTTTGGGCCTGCTGTAGATACCCAGGGACTTTTACATCTGCAGTAATGCCGCTGTTTCTACACAGGAGTAAAGTATTCAGTTGACTGGCTACCTAAAGGAGGCAATATTAAATGATCTCCTGCAATACTATGGGCATGGCTGTTATTTTCCTATATTTACAGGTGTAAGGAGCGACACAGGAATTATATTAGCTACTCATCCGCCGATGAGTTCCCCACATGACACCTACTACGTAATAGCTCACATTCGCCTATTGTTTTATCTATAGGGAGCTGTATTTGCAATTATCGCAGGGATTTGTTTGTTGATTTCCACTACCCTACAGCTATACACGGACGCCTCACCTAAATCCATTCACAATTATTTGTAAGGCAAACATAACTTTTCTTCCCCTCAGCATTTCCTTGGTTTATCAGGAATGCGCCGACATTACTTCCAAGATTATCCAGATGCTTAAACCCATGAAACACAGGCGTACTCTGTAGATCATTCATTCAGACAAGATTTTGCTGAGCAGGACCAGTCGTATATGGGGAACCACAGTCATTTCACTGTCCTC
>1b59434e-3e60-4086-918a-dc1ebdace175_Basecall_2D_000_2d Marta_PC_default_sample_id_0912_1_ch161_file5_strand_twodirections FAST5/downloads/pass/Marta_PC_default_sample_id_0912_1_ch161_file5_strand.fast5
TGTTTCTTTGGTGCTGATCGCTCAATACAACCCCATGTTTGTATGATCATGTCACCTGGTGTTCTTTCATGCTCCAGGAACTTTAACTCAATCACATTTGCTTGTTCTTTGCAAGTCTCATTGCTAAGAATTGACGAACCAACTTCTATCCTGGGCAATTCACCAATCAACAGTTGCCAAAATATCCCTCTTTTCTCTTCCTTTACACCATACAGCCAGTTTCACGAAATGCATGGTCAAATCCAATCAAACCGAGCTTTGTGCAGTAGTTTTGGCGTATGCGAATGATCACTACTTGGAATTATCAAATGGGTTTTGGATTCTGAGTTTAAAAGCTTACATTAAAGATGTTGTATTATGATGGATCTAAACAAGCATTTCAAAACCATGCCAAGATGTCCCACTTTTCTATTCCCTGTGAGATTAGGAAGCATTGTAGAGAGTAATCTGTCCTTTCATTGGGGCTGTGCTTATTTTCATAAGACCAAACCACCAAAGTTTTTCAAGCATCTGTTAACCTATTCATTTTGTTATGAAGGCTTTAGGGATCGTTAAATTGGGCATAGAAGTTTATGTTATTTGATAGGTTTAACACATACACATGCATGCTTGGAATCAGAAGAGTAATCAGAATATAGGACCGATTTTACCAAATTTCCTAATGGCTCATTAGGGTAATAGCTCTCTTCTGGGGTTATTGAAGTTCTTTTCACTTATCTCCAATTTTTATATTATTACTGATGATGGCATGGGAGATAAGTGGATACAAGAGTTCTCACGATGGTTGCATCATTTTGGGTCGATCCGCACATTTCGCCGGGTGCTGCTTGGCGTACCAGAAATACAGCCTGTAATGGATGTCACCAGGAATCCCGGCAAACAAGGGTGCCACCAGGATCAGACGGAAAACAAGGGGGCTTGGTATTGACAGTTTCTGTCTATTTTATTACA
>62d28548-2b5a-4689-beb9-ed2773b49265_Basecall_2D_000_2d Marta_PC_default_sample_id_1257_1_ch338_file278_strand_twodirections FAST5/downloads/pass/Marta_PC_default_sample_id_1257_1_ch338_file278_strand.fast5
AAACCTCTGTAAGGCCGGATACCAACCGCGGTGTTCGTTCATGAGTTACTAGAGATTCCAGCAGTACTTCTATTCTCTCAATTCCAGGCTTCTTGCAGGGTGGGTCCCATAGATTATTAACAGATCGTAATCTCAACTACTTTTGCTTCTCCTCCCGGAGGTGGCGAGCGCGTCTATCTCTATCAACATCTATTCTGCTTCTTTCTGGCCACCCAGAACTATTCTTATTCTTCAGGCAGTCACGGGATTCGCGCATTGTACACACACTACTCAGGCCTATAAAAACAGGAACCATTTGGTTATGTGGATTGGGTAGGGGCATAGTCTACCTCAGGTTTCCCTCTGGTATTTATCGTTTGAGCTCATAGGAGTTGTTAGCAGTTGGCCTTATTAGATACCTGAGGCATATTTTACACATCGCAACTATAATTATCTCTGTTCCCTACAGGAGTAAAGTATTCATTTGACTGGCTATAGGGGACACGCGGGAGGCAAGCTTACACTGAATCTCCTGCATGATAGCTAGTAGAGCATTAGGCGACTTTATTTCCTCCCAATTACCGGCCGGAGGCCAAAGGGAATTCTTATTGCCAGCAACTCATCGGAGACCCGTCAGGGAGCCCTACCGACCTACTGGCTCAGCCTCGCCGGCTGTTCATCTATAGGGAGCTGTATTTGCAATTATCGCAGAATTTGTTTTATTCTAGTCGCCAAGGGCTCGATACACTAAGCTCTACCTGGGGCTAAATCATCATTACGCAGTAGAGCTTTGTAAGCAAACATACGTGCGTCACTAATGAGTTCCTTGTATGTTATCAGAGATAACGCTAAAGGTTCTGGACGAGGTCCAGATTGGTGAATCACACCACAAACACACAGTAGGCTTAGCTATTTGATATCAATGGTTCATTTCAAAACTAGCGTTGTGGCGTATACCGATAATTATTATTTGTATATGGAGAAGCAAATATTTTACTCTTTGTTCTACCACT
>3f9cb94b-1d80-4143-9814-8c89c8054341_Basecall_2D_000_2d Marta_PC_default_sample_id_1257_1_ch210_file474_strand_twodirections FAST5/downloads/pass/Marta_PC_default_sample_id_1257_1_ch210_file474_strand.fast5
GCCTTTTCTTGTTGGACTGTAACCTTGGACGCCTATTCTCCGCTAGATAGCTCTAAATCTTGCCGGCGCGATCTGAGCCGGTGCCCCCTGACACAACAATTGCTGACGCGCACGTAACTAACGACTCGTGCCCCCGACGCCATGGAATGGTTTCTTGCCTCCCCCAACATCGACGGGCGAGACATCACGAGCTCAAGACGGACGCATGGTTACGCCTGACGACGTGCTGCATCCTTCTCCTGTGACGCTAAATGCGTTTCCGCCGAGCGAAGCTCTACTAACGCGCACTCCCCAAGACCCCGAACTCGAAGACATGTGCACTATCACACGCATCCAAAGTCCTGACCTCACTGAACAGCATAGCTCCTCCCTACAGTAACTGGACGCCTGTTTCCTCGTTGAATCACAACTCTCGCCGAAACGACTCCCTATCGGCCCGGACTGGCGGTATCCTCGCCTCATCGACTGCCCGGGCCGAATTGTACTTGACATCCTAAAGTTGGCCCCACTTGGGCCGAAAACACTTATCCATATGAAAATGAGATTACAGGCTCCACCCGAGTATTAATTCAGGACGAACAAACGAAAGCCTAGGTCGTATTGAGACATACGGATGTTGGGTGCGCACTCTGACAAGATATGTAGCGGAGCACACTACCGGCTGTCGTTTGTTCAAAGAATCCGACCTCCCTACTATCGTAGCGTGTCAACCTGAGTTCCATGGCGATAATGCATGTCGGTCCTCATACAGTTCGGGGATGAGACAAAGGGGATAGGGCATTAAGAACCCTGGGGGGTTGCTTGTGAGCCAGGGTCTTTAGTAAGCCCGCGGAGTATTCAGCGGATGCGGAGTTCAACCGAAGAAACAGCCGATCCTTTAGAGTCATGTCTCGTACATTTGATGTGCGGGTTTTGGTCATAGGCATTACTTCTGTCATGTAATGGTCATCCAGTTCGGCGTCGTGGGAGGATTGAGTTTCTGCTCCGCAATCTTCCCCCGAGTAAGAAGTCAGCTCGATCCATCCGATTTTACACGCGTGAGGAGAAGCGTAGTCTGCGGTCGCCACTCAGCCATCAGGGTGTCCCTTTAATTATGTCCCGTCGTCAGAAGAAACAATTCGTGGAGTTCAGGGGGCCTTAGTCTTCGGTGCTTGAATTAAGCCCGTCTGGCGCGTGTGAGGAGCCATGGAGTCGTAGCAAGCCGTGAAAGATTCGAAGCGGAGACCCGTTAGGATTGCTTTAGGTGGGAGGCAACAATGGATACACGTAGGGGAGGAGGTTTGTCTGATAAAACCAGGCAGAGTTTCTGTTTATGTTTGATA
>4a2ee67e-904e-49b2-bb91-bac86ab82a67_Basecall_2D_000_2d Marta_PC_default_sample_id_1257_1_ch250_file56_strand_twodirections FAST5/downloads/pass/Marta_PC_default_sample_id_1257_1_ch250_file56_strand.fast5
TTTCTGTTGGTGCTCTTGCTGCTTCTCATAATAAATATTATTACTAAACATGTGCTGGTGAAATGAATGACCCTACAGTATAGACTCTATGTTCGTATGTTAAGCATGGGCTCAATGCGAATATGTCGAGGCAATTCCTGGACTGAGGATCGGGGGAACTCATTATTTTATGACAAGCCGAGCCAATGCGAACCATGTCCTGAGAGCCCATAGCTTAGTACCTGTGAGTAGTGGAAATCCACGAAACTAAATCCGGTGAATAATGCAAATACGACTCCCTCGCTCAACGGTGGAAACTGGCTACTACCGTAGTAGTAGGTTCATCCGACTCATCTAGCTATCTGGCGTGGCCGAGTATAATTCCTGTTAGATGCCTCCACTGCTGGGAAAAACTAAAAACCTAATGCTAGTGTTGCAGGAGATCAATATTCTCCTCTGTGCGCCTTACGCGACATATTGGTGGCTCCTGGGCGGACTGTTGATTAGTATGCAGCTGTAACAGGTGCTCGTAGTTGGTATCATGGATCGGATAGCTCTAGCTCAAACGAAACTATACAGGAAATCAGGGCCGGCTAGCGCTCAGGATTATCTCTCCCTACATCAACCCCTATCCCTAGTGGGTTTTGACAATGGTACGGTGTGTAAAGTGCCTGGACATAAGTATCCCTAGACCACGAGAATAACTGGGTCAAAGGGGGCTCCCGGGCGGGGTGGATGAGCAACAACGGCGTTGATCAATGAGGATATAGTGTACAGCTATGTACAAATGGGATTAGTATAAAGCCAAGGGGCGGCAAGAGGCTTGGC
>e248602a-7b52-4f88-bdb8-2c3766c861ea_Basecall_2D_000_2d Marta_PC_default_sample_id_1257_1_ch435_file157_strand_twodirections FAST5/downloads/pass/Marta_PC_default_sample_id_1257_1_ch435_file157_strand.fast5
ATTTTCTGTTGGTTACTCTGCGCTCAATACCAAACCCCCGGCTGGTCGATCAGTACTAATTACAGCAGTACTTCTACTTCTCTCACTTCCAGTTCTTGCAGCTCTATTAGAGCTATATTATTAACACAGATCGGATGCACTACCTTCTTGACCCTGCCGGCGACCCGAGCTATTCTTTATCAACAGTCTATTTCTGATTCTTTGGCCACCCAGAAGTATATTCTTATTCTTCCAGGCTTTGGACTAATTTCACATTGTCACTCATAGAAAGCAGTTGGTTATATAGGAAGGTCTGAGCTATCCATTGGTTTCCTTATTCTGTTTGAGGCCATATTAGCAGTTGGCCTTAAGTGGGAGTTGGAGCAGAGTCGATCGGGCAGGTAAGCTGCTCCTTACAGGAGTAAAGGGGACTCAGTCGAATCGAGGCTGCGGTAATCGGGCTTTAAGAGTGACCGCCCTGGGACGATGAGGCGATCTCGCATTAGGCCGTACTTCCCCACTTATCCGAAAGTCTATTAACCGGGAAATTATATTAGGTTGATTCACCCATTTACATGTTTAATAAACATTTACTTAGGCGCCCACTTCCATTGTCTGTTTAGATT
>0285463f-e3d8-4f3a-a64c-a4b5b6c01470_Basecall_2D_000_2d Marta_PC_default_sample_id_1257_1_ch468_file428_strand_twodirections FAST5/downloads/pass/Marta_PC_default_sample_id_1257_1_ch468_file428_strand.fast5
GTTCACTCGATAGCAACTAGAGTTGCTGTCGTAAGTAAAGTGAGAGATCTCACCTCCGGTTCCATGTCGTGAAGGGTATTATTATATTATTAACAGATCGTAATCTCGCACCACTATTCTTTAACCCTGCCGGAGGCGAGCCTATTCTTATCAACATGACATTCACTGCTTTGGCCATGGAGAACTATATATTCGTTTCTGGTTGAGGCGTCACGCACTTCACACATTGTCACCTCGCCATAGAGAACGAAATATTTGGGTTATATGGGCAGGTCGCTAGTAATATCCATTGGTTTCCTCTATCCTGGTGCTCGTTTGAGCAGCCCGACATTTACTAAGTTGGCCTTACCTTAGATAGCAGCACTTGTTGAATATGCAATAGATGCCCCTGTTCCTACAGGAGTAAAACGTTCATTCGACTGGCCTGGCACACGAGAGTAAGCTAATGATCTCCTGCAGACCACGGCACTAGATTGTCGTCTTCCATAGTTACAGTAGGGGAGCGCTAAATAGGAATGTATGCGCGGCAGCCCGACCACGAGTTCACAGAAGGCCCACCTGTAGGCGCCCATTCCAATAGTGTTTATCTATAGGAGCTTGGTCAGCAATATTATCGCAGAAGTTGTTCGTTGATTCCCACCTCACAGGCTCTACCCACTACTCACAGGCTCACCCCACTACTACGCACCTCTACCTGCGCCGAATTCAATGCAATCTATATTGTGCATATGAAACATAATTTTCTTCCCTCAACATTTCCTTGGTTATATCAGGAAATCGCCTAGGGACATTGTTCGAGATTATCCAGATGCTTACAAACATGAAGCAAGTCTGCTTCGTAGGGTCATTCGGTTGCCGAAGCTCATTTGTAGAGCACTACATATTTATATCATCTGGAGACCACAGTTTTATTTTG
>6a84c55b-6a2f-4f17-a2d0-c3876709f5cd_Basecall_2D_000_2d Marta_PC_default_sample_id_1257_1_ch136_file279_strand_twodirections FAST5/downloads/pass/Marta_PC_default_sample_id_1257_1_ch136_file279_strand.fast5
TGACAGGGTTTCTGCCTCGACTATCGCCCGCGGGTCGGTCCAAAGTCGCCTCGGCCGAGAGTCTAGCCTTCAGTGACCCAATCTTAACGGAATGCGCGGTACCGCAACCGTGCGCACACCCCAGGATGGATTGGTTTCTGTAAATCAAATACCTATCAACCTCTCATCAAGACATCAAGGATCTCTAAAGCGACTACGCTAACTTCTTCTTCTGACCGGAAGTTACAGAACGAGGAAATACGGCTGAGCTTAACGAATTAGGGGATAGGCAGGAGCTTCCCTCCCAATGAAGCATGGGACGAGACCCATGGAGCCTTCGGTTCGGCGAATACCGGTTAACGTAACATCTCCACACCGAATGTAATAAAGGATAAAATAAAAGCCAATGATTCCGATTCAAAACCTGACAGAGGACCAACCGAACCAGGCCAAGCGGAACATGAATGTAATAGAGACCACAGCCAGGCTCGAGTTCGTGATAACATGGCAAGCGATTTACACTACCCTGTATGGAAGCCGGCCTGCGGATCAATGCTCTGAACCGAGGGAGTTACCCCTGGGCATGAGGGAGGTTACGGAGCATTCCCCCTATATAGGCCGCAACCACCAGTGAGCGATTAAAAACAATGTTCTACAGGATGTATCAAAACAATTAGAAAAGAAATATCCTGCGGCCCAGCCTAGGCTTTTCGTT
>d6b607c7-ba47-4502-b57f-8e6cd295a90d_Basecall_2D_000_2d Marta_PC_default_sample_id_1257_1_ch59_file346_strand_twodirections FAST5/downloads/pass/Marta_PC_default_sample_id_1257_1_ch59_file346_strand.fast5
TTCTTCATTAGTAATGTACTACTCATGTCAGACCGCAATCACGGCGGTTGGACTGGCGTTGAACAACGGAAAGCCGTGAGCCGGCTGCACCACTAGGGGAGACCCTAATGGCACGCTACCCGTAACGTGGATGAGGTTAAGCCCCGCGGACATGAGAACCCCTGCCGTGGTACTCTCAGCGAAAATGTAGTTCATTACGGACTACTAGAACTTTACCTTACAACATTAAGGTGTTAAAAGTTTGGCCATCCTAGGAGTGTATGTCTGTTGACTGCACTCTGGTCTACGTATAGCATGCTGTGGAGGATTAGTCAACGGAACTTACGAGCCCGAGCTCGCCCGCATATAGTGGTACCGATGTTGGCCTGCCGGAAGGCACGATGCGAGTCGTGCCTATAGCCAGGCGATTATTCCTCGTGTATCTCCTTGCATTGTCACGATGTTCTTACGAGAGAAACGTCCGTAGTCCCACGGGAGGACAGAGTGGCCTATCTGCTTACTGCCCGTAGATATACGCGTGGCCTAGTATTGTACACGAAAGCAATACGTAATGGCCTCACCTTTCGAAGGGTCGCGGATCGCGGAGCCAGATTCGGTATAATCGTAGCAGGCTCGACCTGTAGGCTCATCAAGAAGGCGATGTTATGTGACACCAACAGAGGCAAGTCTGGTTCTATTTGATACACT
>c3d36a3b-5797-4664-9691-382cbe752321_Basecall_2D_000_2d Marta_PC_default_sample_id_1257_1_ch7_file202_strand_twodirections FAST5/downloads/pass/Marta_PC_default_sample_id_1257_1_ch7_file202_strand.fast5
GGACGCTCTTGCTACGCTGGTTTCTCCGCCTCGCTGACGGACAGATCCTTCTTACCGACAGGAGGTCGCCTGCCTCCAGTGACTACAATTTAACGGCCGCGGGCCGGGAATCGTGCTTACGAGGCACCAGCAGGGTCACTTGTTCTTAAAATGGCCAAATACCCTGGCCGGACTGAATCACGAAGATAAAGGTTCTCCCCCTTGACGCCCACATGAATGGGGACTCTTGTAACGAACCGGAGACAGAAAACTACGACCAGACGAGGAGGACATCACGCATGGAGCTTTAAACGAACCTCAATGCTCCCTCCTAATCGACAAAACTCTCCACCGACTGATGGGTAGTTTCGTTACGCTAACGCGCCGATAAAACCGTAACACAAGCTCCCAATGTGACGGCCTGACAGATGTACGACAGAAATCCACAATTCTTACGTAGGACTGAACTTTGACATAGCACGTCTTAACTCAGAACTAATGGTCAATGGATACCGAAATTGACATACCCCGGGGGCCAGAAATCCGCATTGCCCATAGCACTATCGCCTCATGGACAATCTTTGATGAACCGACCTGGGGCCGGCTTGTTGGATCAGGGTATCCGCTTATGCCGCGAGCCACAAACACCGCTCGGGTTTCGTTTGTTCAAAACTACGAATGCCTGACAGCTGTGATCTCGGGGTCCAAACCGATGGGTTTGACATCGCAGCATAGTCGGTCACCCGTTACGCGTTGCAACAAACGAACCGTCATAGTAGCGAGGCTCCACGCAGCCAGGGGAAGCAACATTAGGGCTATCGGAAGATTAAGTCCCATGCTATATGGCAAAAGAGGGATCTAGTCCCAGTTGCAGAGTTCGTAGAAGCGGCTACTGCATTTACCGTACAATAGTTTTTTGCTAAGTCACAGCGTCGTCAAAGTGGTTCGATCAACAAGGAGTCGTGCTTCGTGAGTGAGTTCAGTAAGCGTTCGAGAGTTAGGGAGCGTTGCGGCGTCACCCGAACGGAAATATAAGCAGCGTCGTGAGGCCAGTTAGGAGGGATTAGGAGTTTAAGGATTGAGTCGCCGGACACCCTGAGAACGCGGTTATTTCGGCCTATTTAGAGTTGCTCTTCGTGCTCACAGTTCGTTAGAAGGAGGAGTCATTCCGATTACCGTGCACGGAGGGAAAGATGGCGGTCCTGCGGTGATGCCATTAGATACCACCCGTTAGCCCCTAGTTCAGGAAAACACATTACAGGTATTTGCTGGCACGAGTTCCGAGTTCGCGTAGCTAAGAGAACCCGGCGTTACAGTGCGGTAATAATGGAGGCATCCTATGTCGCATCAAGTCTAGAGGGAGGAGGGAGAAATTTTATGCCGGCTACAGGCGGAATTCCATACCAAGGGTCACGGTAGGGTATTTTAATCGTTCAACGAAAACGAATCGTGCTTAGCGAGGCTGCCGCCCCCCAACCTGATCATCCTAGGTACGCACTGTATGTAAACCCTACTTGTCGGCCCGCTCCTAACTTAAATGATCCCTGCGTCTGTAGCTCGCCCGAGGTAACTTGGTTCCATTACTGTAAGATGTTTCGGGTCAGTTTAATTTGTCCAAGACGTTTTTTAATTAAGAAATTGTGGTTCTTTTACTTAGTATTTATTTACATTCGCCACTTGTGCGAGTATTTAGTTTTACTCCCGGTCATCGAGACCGAGAAAATCTCCCGGCCATTGTATTGCTCAGTTTTTATGGCCCGCGCTTAGGGAGAGGCAAGCGGTGAGTTCGTTCGACTTCCCATGGGGGTCTTCCTCTGTCTTATATTTATACATTTCCTCGCTCTTCTTCACGAGAGGATCAGTCAGTTTCATTACTGTTGCACTAGGAGACAGTGTAGTGTCTTCGGTGATGCCATTGATAGTACCTAGTCGCGCTATTTAAGAAGCCAATGATTTGGTCTGCTACCTGCACGCTTGTTGGCCCACTGGGGCGGCCGTCCAATAGTTATCAATCTATGACCCGGGGACTATGACCCTCTTATGGTACGTAATAGAGGCGATGTTTTGGACAACCCGGGGACTATTTAGCTTTATATGT
>abbf4094-d379-43f9-909c-6b93a43bbf3b_Basecall_2D_000_2d Marta_PC_default_sample_id_1257_1_ch179_file226_strand_twodirections FAST5/downloads/pass/Marta_PC_default_sample_id_1257_1_ch179_file226_strand.fast5
CGAAATTAGCCCTGTTTCATATCGCTCGCCGGGTCGTACGCCACGCAAGTGCCCTCTTACGAGTACCAAGTCCTGCTCCGCCCAGTGTACGACCTAAAATAACGCCGTGCGAGCCCAGCGTAATGTTTCGTGAACGCGATAATAATGGATGGCATCACGAAGACCCACTGTCGCCCGTAAAAAATCAATGAAACTGATCCTCTCGTGGAAGAAGCGAATATAAATATAAGACGAAGCACGCGAGCCCCGCTTGGAACGTCGAATCGCCAATGCTCCCTCCCTAATCACCAAACTCGCCGCACCAATGATGGGTAGTTTTCGGTTGGGGTGACCCTAGAATAACAACCATCTCACAATGAAGTCGGATAAATACCTAATAAAGAACCACAATGTTCTTATAATGAAAATTTGACATAAATTACGAACAACACTTGATCAATGAAGTAAGTCTCTGGGGATAACAGCGCAATCCACTTTACGAGCCCCTATCGACACGTACTTCGAGCGATGTTGAATTCGAGCTAATATTAGGCTACCCCTAGTGGTGCAGCCGGGAGTAACGGTTCGTTTGTTCATAACGATCCAAACCGTAAGGTAAGTCGTGGGGTTCAAACCCAAAGCTTTCGTTTGTATGTTCT
>14559388-07fb-49ab-9b4d-86a63c459b58_Basecall_2D_000_2d Marta_PC_default_sample_id_1257_1_ch194_file389_strand_twodirections FAST5/downloads/pass/Marta_PC_default_sample_id_1257_1_ch194_file389_strand.fast5
AGAATATTTCTGCTGATGCTCGACTACCAAACCGCGCCTTGTTCGTATGATCAGTACTAGGATTAAGAGCAGTATTCTATGCCTCTCAACTTCCCAGTTCTTGCAAGCTGGTATCAGCTATTAACAGATCGTAATCTCAATACTATTCTTTGACCCTGCCGGAGGTGGAGAGCCTATTCTTTATCAACAAGTCATTCTGATTCTTGGCCACCCAGAAGTATATTCTTATTCTTCCAGGCTTTGTACGCATCTTCCACATTGTCAGCCAGCTAAAAGAAGGCATTGGGTTATAGGAGAATAGCTTGGGCTACTATCCATTGGTTGCTTTGTGGGTTTGGCTCAGCCAAGTCCGCAGTTGGCCTGATGTAGATACCCGAGCATATTTGCCATCTCTGCGCATAGATCATCGCTGTTCCTACAGGAGCAAATATTCGAGTTGACTGGAGCCCACGCGAGCAATATTAAATGATCTCCTGCGACCACTATGGATTAGGTTTTATTTTCCTATTACAGTAGGAAGTCTAACAGGAATTATATGCTAACTCATCAGGGTAACCCATTCGAAGTACACCTACTACTAGTAGGCTCCGATTCGACTGTTGGCTAGGAGCTGTATTGCAATTATCGCAGGATTTGTTTGTTAATTTCCACTACTCACAGGCTATACACTAAGCTCCACCTGAGCTAAATCCATTCACAATGGTCATTTGTAGGCATAACATGACTTTCTTCCGCGCCAGCATTTCCTTGGTTTATCAGGAATGCCTCACCGATAGCCTTTGGATTATCCAGATGCTTAAATCGGCCACATGAAACACGAGTCTACTCTGTAGAGTACTTCATTCACTAACATATGTTTAGTCAATATTTATATTATTGACCCAAAGTTCGTCACCTGTTG
>be923042-bdb5-4381-8983-a8d3b145b5b3_Basecall_2D_000_2d Marta_PC_default_sample_id_1257_1_ch469_file699_strand_twodirections FAST5/downloads/pass/Marta_PC_default_sample_id_1257_1_ch469_file699_strand.fast5
GGTTCTTTCTGCTCTTAACTTGCTCGCCTGTTTATCAAAACATCGCCTCTTGGGTTAGAGCAGTGCTAGCCTGCCCATAGTGACTACAAGTCTCAACGATCCCCCTATACCGTGCCGAGGACGGCTAAGAGCATTGTTCGATCAACCCACTCGTAATGGCGTACGAACAACTACACTGTCTCCCCCCTTAAATCATCGAACTGATCCTCGTGAAGAAGGCGGAGTAATCGCTAACGAGGAGCCCCAGGCCATGCTATGCAAATGGATCCTGGCCACTCGCCATCCACCGGGTGAGCACGGATACATGGGTAGTTTTCGGTTGGGGTACGCCGAGGACCAAGCGCGTAGCACCGGGCTACCGATTAACAATACTAATAAAGAACTGTACACAATTCTTACGAAACATTTTTGACAGGACCTTAACCAAACTAGTCATGGATGAACCAAGTCGCCCTGGCGATAAGCGGGGCAATCCATTGTTAAGAGCCCTGAGCACATGGTGACGATTGAGCGGGTAGCATAGTTCCCTTGGGGTGCCGTAGGTTGCGAGGCAGCGGCTTTCGTTTGTTCAACGATGTCACCCACCTATCGCTAAACTTATCTCAGTTGTGAACCATAAGGCCGTTGATACGGTAATAATCTTAGCGTCAAACAACCACATGTTTGGTACATGAGCTTATTAACCGTCGAAAGTTCTGTTTTGG
>f4da44b8-763c-426e-9353-cea128eb07e9_Basecall_2D_000_2d Marta_PC_default_sample_id_1257_1_ch279_file316_strand_twodirections FAST5/downloads/pass/Marta_PC_default_sample_id_1257_1_ch279_file316_strand.fast5
TGCCTGATATTGCTCACATACCAAACCGCGAGTCGTCGCTGACTCCAGACTAATTACAGTAGCAGGATACTTCTACTTCTCTCATTCCAGTTCTTGCAGCTGGTATTAAGGTATTATTAACAGAGTACTGATCTCAAGTAGGACGTTTTCTAAGCGCCAGGAGGTGGAGAGCCTATTCTTTATCAACATCGGATCTTCTACTTCTTTGGCCGGAGAAGAGTATACTTCTGCTTCTTCCAGAGCTTTTGGACTAATTCACATTGTCACTCATAGAGTAAAGAAATAACGATTGGTTATAGGAATAGTCGCTAGCTAATATCATTACGTTCGAGCTGCTTTTGTCGTTTCGAGCATCACAATATTTACCGTATTTGATAGGTCTGCCAACCGAGCATATTTTAGAAGCAGTAGATTATTATCGCTGTTCCAAGGGAGAATAAAGGTATTCAGTCGACTGAGGCTCGCACACGGAGGCAGACTTAAATGATCTCCTGCAATATGGCTCAGCACTAGATTTATTTTCCACACTTTACAGTAAGGAGGCCTAACAGGAATTGGTTATCGCTAACTCATCACTAAGGTTCGATTTGCACAGGTACTATAAAGTAGCTACGATTCTAAGGTGTTGTTTATGACCTATAGGGAGCTGTATTGCAATTATCGCAGTTGTTGTCAGCTTTCGGGACTCCCGAAGAGCTCGCACAGCTACACTACGCCATGGCTAGCTTTTTAAACCGAGATTGTAATTATTGTAGGGCAGGACATAATTTTCTTCCCTGCATTTCCTTTGGTTATCAGGAATACCTCGACGTGTTACTTCCGTGGTTATGCCATGCTCATCCACAACATGAGGAACAGTCTATCTTCTGTAGGGTCATTCCATTCAGGGACGGCCTAATTTGTAGTAAGGCTATTTATTGGTGAGACACCGTTGGTATTTTTGT
>ace12afd-9caf-4ea2-a8bf-6f1b6e48b051_Basecall_2D_000_2d Marta_PC_default_sample_id_1257_1_ch495_file142_strand_twodirections FAST5/downloads/pass/Marta_PC_default_sample_id_1257_1_ch495_file142_strand.fast5
AGAGTATCTATGCTCGAGTTCGATATTGAAAATGATCACGCATTTAATGATTCGGGACAAAACGAATTTGCTACGCGGGCTGCACCACACGACGCGGAAGCCAAAACATCCAGCACGGGGATGGGCCTGGGGTGTGCTAACGACTGCGCTGAGGTCTCGATGTGATCCGAGACTGTATTTAATCGTACATGTTGGCGTAGATGCAATTTAAAAATTTTGACGGTAAGAATGTGGTTCTTTGCTTAATATTGTTAGATGCCCCTAGTCATGTGGAGTTGATGTCATCCCAGGTTGAAGGCGACTACCGAAGGCTTGACTTACCGTGCTCATTAGGAGGAACCCTAGAGTCCGGTCCGAGCCATACGAAACTCTATTCTATTTATCTCTATAGCTTATATTCCGCGTTCTTCACCGAGAATGAGTTCGCCGTCATTTAGGAAGGGTGCGTATTGAACACTGTAGAGTCTCTACTCGCCGATATTGAGGGTTTAGAAGAACAAGTGATGGCTAGTCGCCGACCGGGTCCAAGCGGCTGTCTAAATTGTATAAGTGGGTAGCAGAGGCACCTCTAGTGGTAACCACTGAGGGATATGTTGTACAAACAAGAGGAAGTTTATGTTTGAC
>2afa65bd-b975-4f99-844f-bcba6f18b951_Basecall_2D_000_2d Marta_PC_default_sample_id_1257_1_ch13_file590_strand_twodirections FAST5/downloads/pass/Marta_PC_default_sample_id_1257_1_ch13_file590_strand.fast5
TTTTCTGTTGGTGAGGAAATCGCTCGCCTGTTGGCTTAACATTCTATCTCCATGTATATAAGGTGGGCTCTTCCCATATGACTACAAATTAACGGTTCTGAGCCATGAATATCATCTCGTACGCGGATAAGGTTTGGCTGCCGTAATGGCAGCTGACTTACATCAATGAAGACCAAGCTCCCTAACAGCAGAAAGGCGAACTCATTCTCGAAGAATGAATAACCGTAGTACAGACGAAGATCGGCTGGAGCCGTAACGTAAATTTTCAATTCGCTCTCCTCCCCACGGAGTAAACGATCTACCCTATTGCGTTTCGGTCGGTAAGGGTAGAACTAAATTCTTACATGATCGATAAAGTTTACTAAAAAGAATTGTAATACCGGGGTGTGATCAACCGGCAGTCAAACCAAACACCGATCACGAACTTAAGTCTTCGATAAATCGATGCCGGACGATCCCATGACACATTTGTTGGATCAGATGAGTTATATGCAGCCAGCCCTACTCGTTCGTTAAAGGTTCAGGGCTTAAATACAGACAGCTTATATTGTATACGAACTTGAACCAGGCTGTTTGTATGTTC
>33df421a-56e0-49f0-8b9a-a2e716201e7a_Basecall_2D_000_2d Marta_PC_default_sample_id_1257_1_ch26_file727_strand_twodirections FAST5/downloads/pass/Marta_PC_default_sample_id_1257_1_ch26_file727_strand.fast5
CGTGTTGCTTCTGATTATAACAAAACTTCTCTTATCACCATAATATAGAGCTGCTTGGCGCCCAGTGTAATAGTCGATTACGCTTCTAGCCTCGGAACCGCGACCGTGGCATAGCATGGCTTGTTTGTATCCCTAAATAGGGGCTACGGGTATCAAACGCATGGACGAAGGGCCACATCGTCTCCTTAGGACCCACTGAAACTATCCTCTCGGCTAAGAAGGGGAGACATATAACTACATACGGAGAAACAGAAGGGCTAGTCCGGCAACCGGGTTGGACCTCCTCCCTAAGCTTACACGCTCACTCACGGATCGTAGGTTCGGTTGCGGGTGACCCCGGAGTAAACCGGACCCTCCACAATGGGCATCCTATACATACAAAGCAATAAAAGAATTATCACATCCCTAGTAATTGTAAAAAATTGACCCAATAATGTACGAATACATTGGCATGTGACCATAGTCCCTAGAGATAAAGGGGTCGCATTGCCGAGGCCGTAAATGTGGCTTCAAAGCCGGTTTAAGATGGGGCCGGGTGCCACAGGGCTCCTTAGGAGCGCGCTCACTAACTCGCTTTCGTTGTTCACGATGTGCAATGGGACGGTATTGCGTGTTCAACCGGCGCCTGTTATCAAAAACATCGCCTCTGCTTACCAGGCGAGTCCGGCTCTTGCCCAGTGACACATTTAACGGCCCGCGTAGCCCTACTCGTTGAAGGTAGCATGATGTTTGCTCCCCCAAATAGGTGACTTATCATAATGGATATCACGAAAGTAACTACTGTCTCCCCTTAAATACATGAACTGATCCTCTCATTAAGAAGGCGACTACAGGCCGACGAGAGAAAGGCGGGGATGCTAGTCGAAGAACCTCAATTGCTCCCTCCTAATGAGTACGCTGCAGGATCATGGGTAATTCGGTTTCGCGGGTACGCCGAGGACCTAACACATCTCACCCCAACCGACTTAATAAACTACGATAAAGAACCAAATCTGTAATCAAAATTGACGACTTGACCCAAACACATTGATACGGGAACCAAGTCGCCCTCGGCGATAAAGGCAATCCACGTCGAGCAGCCCCATGACAATGGTTAGATCACTGAGTGTTAAGATCAGGCCTCGTAGGGTGCAGGCCTACCTAACGGTTTCGTTGTGTTCAACGATCTAAGGCACGATCGTATCTCATTCAAACCCGGTCCCCGTGCTAAAAATAACCCAATCTGAGTTCAAATCCGGCGCCTGTTTATCAAAACAGCCTTCTTACCCACCCGCAGTAGAGCCTTCAGTACGCCAAGTTTTAACGGCCGCGTGGCTAGTAATTCCGAGACTTACATAATCATTGTTTCTTAACTAGGTAATTATCAATATGCATACGCAGACTACATTCCCCTAAATCAATAAAATCGGGCATCCTTCGACTACTGTCAAGAGACCAATAGGATACGGGGCGAGACCCGGGATGTCCGGCAAACGACATCGCCAAGTGCTCCCTCCCTATCCACGACTGAGCATAAGACGATGGGTAGTTTTCGGTTGGGGTGACCGCGGAGTAAACCACAATACTCCACAATCGAATCATCATACCCGACCACCTAATTGACCACGATTCTTAATAAAATTACGCACATACTTGACCCAAACATTGTACTTAATGGAATCAAGTCTCTGCTCGATAACAGCGCAATCCACACCTTTAAGAGCGCGCTGACAAGTAATATTTGGGCTAATACGCTTGTTCATCCCGCTCCCGGCGCTCTGGTGCAGCCGCTATACGGTTCGTTGTCCAGTCTCAAACTCATAATCGTGTGGCCGTTGACATCCGGCGCCTGTTATCAAAAGCTCCCTCTTGATTATATAAGAGGTCCATAGTCGGATCTCCGGTCTATACGATAAGCACGTACCGGTAGCACTTCGACTAGCTACCATAATCACTTGTTCTTAGTAAACAGGGCGGACCCTCAATGGAGCCACGAAGACTACATGGTCTCCCCTTAAAGTAATGAAACTGATCCTCTCGTGAGAAGAAGCGAGAGTACATATAACATAGAGAAGGTGAATAAGCTTGCTATGCAAATACGCCAATTGCTCCCTTCCCACATCCACCTAAAACTAGCACCAATCTATCTATATTTCCCTTCGAGTACCCCGGAGTAATCAACCGCCGATACAAGCGCGACCCGGTGAATACCTAATAAAGAACCACGATTCTTAGGTATCCAATTGTACGGTAACTGACCCAACACTATTAGATCAACCCCAATTGGCCTCCCCATAACAGGCGGATCCATTTACAGCCCCTATGACAAGTGTGGGTTACGGACGATGGTTCTCATCCGGATATTAGTATGCGGGGCCCTCACCTGTTCGTTTGATTCCATCCCGTTATCAAAACCGTACATTAAATCTTAATTAGATGGAGCACACGGTTGGGTCGATAAACTCGCCTCTTGGCTTACATAAGAGTCAGCCTCTGCCCATGACTACAATGTCTAACGGCCGCGTAGCCGGACCTCGTGCAGGGTGGATGATGGTTTAGTATCCCTAAATGGAGCGTATCAATGCATGACAGGCAGACTACTGTCTCCCCCTAATGATCACGGCAATCCTCTGCGCGGAGACCAGGAACTCGACCAAAGGGGCGAGACCCCGAAGATCCGGTCCTTAACTGCATCGCAGTGCTCCTCCCTAATGATAAACTCGACAGTAAGTACTCTAGTTTTCGGTCCTTACCGGAGTAATCAACCTCCTAATAAGCAATGTAATAAATACTAATAAAGAATAAGATTCTTATATAATCAAAAATTTTGACATAAATTGACGAACACTTATCACTGAACTCAGTACCTCGGCGATAAAGGATGGATCATTCAAGAGCCCCCCATCACCGCCGGGCCGACCTTCCAAGCGTTGGGGTGCACCATCGATTCTGGCGGCGCCGGTTCGTTGTGTTCAACGATGCGCTGGTATAACAGAGTGATTAAGGGGTTCATAGACCCAATGTTCTGGTTTATGT
>bf599721-8360-447f-9f00-bbb3d72580ce_Basecall_2D_000_2d Marta_PC_default_sample_id_1257_1_ch493_file156_strand_twodirections FAST5/downloads/pass/Marta_PC_default_sample_id_1257_1_ch493_file156_strand.fast5
TCTTCTGTTGGTGCTGATGCTCGCCTGTTTATCTACAAAACATCGCCTCTCCTGTACTTACCATAAGAGGTCCTAGCCTGCCCCGTTGACTACAATTTAACGCCCGCGGGCTCGACCGCTCTTCGAAGACTAGCATAATCATTGTGTTCTTAAATAGCAGCCCATCAATTCGGAATAACCAGAAGACTACATGTCTCCCCTTAAATCAATGAAACTGCTCCCTTCTCGGAAGCAGAATATAAAATACGACGAGAGGCAGACCCCATATGGAGCTTTAAACGAACCTCATTAACTGCTCCCTCTCCCCGTAAGCTAAAACTGAGCACCAATGATGGGGCTTTCGGTTTCGAGTACCCCGGAGGTACAAACTCGAACCTCTACACATGAATGTAATAAATAAGCTAATATAAAGAACCACAAATTCTTATAATGCAAAATTTGACATAAAATTGGCATGACATGATCAATGGTGAACCAAAGTTACCCTGGGGATAACAGCGCAATCACCCACAGTCCCCGGACAAGGGCTGACACGTAATTTCGAGAGGTAGCATGTTGGGGTTGGCTAGATGCCGTCCGTTGAAAGCCAGCCCTCCAGTCGTTTGTTCAACGATCCAATACGAGCGTATTATCGGCGTCATCTGAATGACGTTCTTGTTTCG
>1715a186-c897-4649-81fe-ca36c0d22ebb_Basecall_2D_000_2d Marta_PC_default_sample_id_1257_1_ch300_file309_strand_twodirections FAST5/downloads/pass/Marta_PC_default_sample_id_1257_1_ch300_file309_strand.fast5
AGTCTTCTCTGCTCTATTGCTGCTTCCCACGATAGATAGTCTTACTAAAGGCGCTGTGAATGAATCATGGCATCGCTAGAACGCCTGTGTTCACCTGTTGTGTAAGCATGAGCTACGGGCAGACATGTCTAGGCGTCATCACTCCAACCAAGGAATGTTGAGGGAAGAAAGTCGTTATGCCTAAAGGTAATGCGAACGATTAGCCGGGGTAGTGAGTGAGTAGTAGCCATAGTTGGGTAGTGTAGGCGCCCTGTGGCTCGGTAGGAATAGAAGCAAACAAATCCTGCGATAGTCAAATGCAAATACACCTCGTAGGTAACAAGGTGGAAGTGGGGTAGAGTGTAGTAGTAGGAGTCGGTGAATCTCATCTAGTGATACTCAGTCGAGTAATAATTCCTGTCGGCCTCCCTACTGTAATAGGAACATAACACGATCCCCAGGGTTGCAGGGGAGCTTTAATATTGCCTCCCGTGTGGCTAGCCAGTCGACTGAAGTACTTTACTCCTGTGGAATGAGATAATTAGTTGCATCAAAATATGCTCAAAACCCTGGCAGCCAAATGCAAAGCTGATGAGGGACCGGAGAACCACCGAGGAAAACAATAGGGCTATACGTTCTAGCTAATACGCTCCGTTGTAGTAGCAAACCACTGTGAATTAGTCCAAATCCTGGAAGAATAAGAATATATTCTCTCTGGCCAAAGAATCGAAGCTGTTGATAAGAAACTCCCTCCGCGCAGGAAAAGAGGTAGGTATTGGATCGATCTGTCGATAGCTGACCATAGTAGCAGCTGCCACAAATGGAAGTGAGAGAACCCGACTCTTAAGGCATTTAAACCTTGATCATAATAAGAACAAGGCGTGATATGTGGGTTTAACTTTTATGTGTTGGTCAGGTAG
>90e34c6f-a13b-45b7-a732-b1f880033732_Basecall_2D_000_2d Marta_PC_default_sample_id_1257_1_ch499_file242_strand_twodirections FAST5/downloads/pass/Marta_PC_default_sample_id_1257_1_ch499_file242_strand.fast5
ACTGTCTTTCTTACTCTGGTCCCTCCCGCTTTTATCGACACTCCTCCCCTTATTACCGGAGGGTCCACTTCATGCCCAGCATTATACAAGTTCTGAACGGCCACAGATCCTCACCCCTAACTCCGAATTCGAGGTAGCACTAATGTATCGGTTTCTTAGAACCCCCTCTCAACTGGTAGGTATGGCAACTCACAGATAGGACTTTAAAGACTACATGCTCCTCTTGGCATCTGACTGCCGCAACGCATTCTCCCAACGGGCACGACACCCAAGAAAGGTGACAGAACTCGGTGTTCATCATCTCGAAGGACTGCAACCTCGCCTCCTCGATCATAATAACGCCCACTAACCCTGGGCTCTCTATTTTCTCGTGTGAACTCCGGAATAGGCAAACTGACTCTCCCACAATGTGAATGTAGATAGAACTCGCACCAAACGCCAATAACTTCTTGTAATCTAAAAATTTGACATATCAAACTTGGCAAAGACCTAATCTTAAAAACCTTAAGTCTACCCTCCGACCGCGCAATGCCACTTTGCACTACCCCCTCTTACGGGACGTAATTGCCGACTACCGCCTGTTGGATCAGGGTATCCCTCCGGCTGATCCAGGCCCTGAGCAACGGTTTCGTTGTTCAACGATTAAAACCCTCTTGATCTGATGTCAAACCGATCCGTTGTGAATAGGGATTATAGCGGTTAGGGATTCGTTGAAACAACGGGAACCGTTAGTAGCGTATGCATAAGGGGAATATAGGGTACGTGAGACACATGGAGGTCGTGAACAATTAAACAGGAGTAGTGCCATGGCGGTGCGAGAACTTTGGGCATGCGAGCGGGTCGTCACGGATCCGGTACCAAGATAGTTTAGGTCAAGTCGTGTACAAATTTGCGTACACTAAGAAGATCTTAGGTTCTTTGAGTTGTCGTAGTTTGGTACAATTCGATTGTGGCGGTTGGAGGCCGGTGTCGGGAGTCACCTAGAAGCCAGAACACCCAGGATCGTAGGTGAGTTTGTCATTGGCGTGAGAGGAGGAGCATTGGCGAGTTCCATTTTGAGGACACATCCATGGGAGTTAGTTCTCGTCTTGAGCTTCTATATATTCCGCGGAGTTCGTGCAGGAGAGAAGCATTCCATGCATGTCAGGAGACTAAGTGCTAGTCAAATTTAGTTGCGTGAGATCCCATACGCGTGCCCAGAGCGTTGTCTAGGAGCCATCACAAAAAACGTCGTACAGCGGGCGCCGATTTCGGAATGCACTAGGAGTTACATTTCCGGTTACGTTACAAAGCGGCGGGAGACTCCGACTACCTTAACTCCGGCTTGGAAGGGAGGTTTGGCATAGCGGGAGAGCGTTCAGTTTTAAACAGTGTTTGTACGCTCTTG
>e45cae8c-563d-4bcc-a526-995e709b4de7_Basecall_2D_000_2d Marta_PC_default_sample_id_1257_1_ch53_file199_strand_twodirections FAST5/downloads/pass/Marta_PC_default_sample_id_1257_1_ch53_file199_strand.fast5
GCTTCCTGTCTGCTCTGTTGCCTGTTGGTACAACATTACGGTAGATCTGAGTTCAAAAACCGGACTCTCGCCGTGATCTGAGTTCAGACGCTTAGCTGTTTATCAAAAGCTCCACCGTTATCAAACATCGCCTCTTACGTCACCATAAGAGGTCCGAGCCTGCCCAGTGACTACAATTGACGCTCAGCGGTACCCTAACCCGTGCGGACGAGGTAGCATAATCAGCTGTTCCTTAAAATATAGGGACCTAGTATCAATGGCATCACGAAGCCCACTGTCTCCTTAAATCAATGAAACTGACGGTGCCTCGTGAAGAAGCAGAATATAAATATAAGACGAGAAGAGACCCCGGGCTAGCTTTAAACGAACGATTTGGACACTCTCCCTCCCTAATGCTATAAAACTGGAGCACCAATGATGGGTAGTTTTCGCTTTGGTAGAACCCCGGAGTAAACTAAACCTCCACAATGGAATGTAATAAATACTAATAAAAGAACCACAAGCGTTGATCAAATCGGCCAAGTCATAAATTGACCCAAACACTTGATCAATGAACGATTACCCTGCGGACCGAAGTGCACTGCCGCAGAGCCCCTATCGACAAGTGCTTTAGAGACTACGATGTTGTTCGCTTAGCTAAGCTGGGCTTATTTCTCTAGCAGCCCCTACCACGGCTTCGTTCGTTCAACGATGCAAAACCCTACGTGATGCTTCATCCGGCGCCTGTTTGTAAAACATCGCCTCTTGATTACCATAAGAGGTCCAGCCTGCCCAGTACTGGGATTAACGCCCGGTACCCCTAACCGTGCGGATGGAGCATAATCATGTTCCCTAACCGCGGGACTTATCAATGGCAGACGAAGACTACACTGTCTCCCGCCCTTACAAATCAATGAAACCGATCCTCTCGTGTGCACGAAGCGGGGAGAATAAAACCGGCAGAACGACGACCCCAGCTGGAGCTTTAAATGAAATCGCAATTGCTCCCTCCCACAGACCCTCGCCAAAGCCGCACCAATATCTAACCTGTCGGTGTTGAGCCAAACTAGGGGTCAAAATGTTAAACCTCCACAATGAGATCGGCCAAAAATACTAGGACCACGAAACCACAATTCTTCGTAAGGACACGGTTGACATAAATTGACCCAAACACTTATTAATGAACCAAGTTACCCTGGAGATAACAGGGCAATCCCATTTAAGAGCGGGTATGAAGACAGGTGTGATAATATTGTGCCGACCTCAAGTTCGGTATAGGGTGCTAAGTATGCTACGACAACACGGTTTCCGTTGTTCGAATAAGAACTTTACATAGTAAGCACCTGTATTGACCGCCATCTTT
>d2c29c1e-deb0-4ec3-ad41-c8bbf6df1997_Basecall_2D_000_2d Marta_PC_default_sample_id_1257_1_ch418_file295_strand_twodirections FAST5/downloads/pass/Marta_PC_default_sample_id_1257_1_ch418_file295_strand.fast5
CCGTCCTTTCTTACTCTGGTTCGCCTGGTTTATCAAATCGCCTCTTGATTACCATAAGAGGTCCAGCCTGCCCATGACCCAAATTAACGGCCGCGGGCCATCAATTTCGAGACTAGCATAGATCATGTTTCTTAATAGGATCATATCAATGGCATCACGCAACAATACTGCCCCCTTAAATCAATGAAACTGATATCCTCTAATCCAAGAAGCGAAATAGACCAGGACGAGAAACCCCGGCGGTCCTATGCAAACCTCGATTAGCCTCGATCATAAACTGAGCACCAATGGGTAGTACCTCGGTTCGGTCGCAGGCCGAGGATAAATAGGACCCTCCCTGGGATCTCCTCCTGGGACCACAAACAGATTCTTATAATGAACTTTGACATAAATTGACCCAAACACTTGATCAATGAACTAAGTTACCTCTGGGGATAACAGCGCAATCCATTTACCGGGGCTCGACAAGTGGGTTACGACTAGATGTTGGATCAGGGTATTCATGGTGCAGCCGGCTAACGGTTCGTTTGTTCAACGATTAAAACCCTCGTGATCTGGGGTTCATATGGCCAACGGTTTGAACGAGTCACCGTTGATAAGTAGTGTTTTGTAACATTAGGCGATGCTTTATGGATTGCCAATCGTATGTTTTGATAAACAGGGATCCGTTGGGACTCAGATCACGTAAGTGTTTTGATAAACAGGCGACCCGGTTTGAACTCAGATCACGTATGTTTGGCACTGCGGCGCAGGCTTTAGACTCAGATCACGTAGTTTTGACTATGAGGCCATACCGCTGTTTATCAAAACAAGCCTAGATAGTCAGTCGCACCCAGTGGATGCCCAGTAACCACATTTAACGGCCGCGGTATCCTAACCGTTGGCAGGGCCACTAATCGATGTTTCTTAATAGGGACTAGTATCACACTGGCATCACGAAGTAAAATTACCGCGGGCACTGATGAAACTGTGATAGCCTGCCGGAAGCGAGAAATATAAATAAGACGAGAAATACGAGATCCATGCTATGAAGAACCTCATTAATCAGCCCTCCTAATCACCTACACTGAGCACCAATGATACCTGTTCGGTTTCGACCCCGCATCGGCCCAAAGTACACTCCACAATGAGACTTAATAAATACTAATAAAGAACTAAGATTCCGTGATCAAAATATTTGGACACCACGTGACCCAACACTTACTTACGTAAGTGAGTCCCTGGGGGACCAGGGCAACTTACATTTACAGAGCCCCTATGCTAAGTGGGGTTGCTACCATGTTTGCTATGATCAGGGTACTGTGGCCAATCGTGCGGCTACTAACGGTTCGTTTGTGTTCAACAGTTAAGTAGACACTTATTAATAGGGTTCAAAACCAAGCGTTTTATTTGAT
>4f14814b-b082-4a70-986b-02bd7e20e4f7_Basecall_2D_000_2d Marta_PC_default_sample_id_1257_1_ch58_file378_strand_twodirections FAST5/downloads/pass/Marta_PC_default_sample_id_1257_1_ch58_file378_strand.fast5
CGAACATGTGCTCTGGTCCGCCTATTTCCGCTAAAACATCGCCTCTTGATTACCATAGAAGGTCCGTTGCTGCCCAGTGACCACATTAACGGCCGCGTAGCGCTAACCGTGCGGTACGGTAGCATAATCACTTGTTTCTTAGGGACTAGGGACTAGTATCAATGGCGAGCAGCAGACGACTGTCTCCCCTTAAAATCACAATGAATGATCCTCTCTCGTGAAGAAATAGAGAATATAAATATAAGACGAAGACCCCATCCATGCTCACGAACCTCAATTGCTCCCTCCCGTAGGACAGGACTGAGCACCATCAATCGGTATAGGTTCGGTCCCTATACGCGGAGTAAACTCAAGAACCTCCACAATGAATGTAATAAAGAGTAGATAAAAGAACCACACAATTCTTATAATCACGGATTTGACACGTGACCCAAACACTTGATCACAATGAACAACCAAGTTATAGCGCGGGGATAAAGCGCAATCCATTTACGAGCCCCTATCACCTAGTATCAGCTGTCACAGATAGCAGTTCTAGTAGGGTGCCAGTGCATTATGCATCAGACGACCGCTTTCCGTTTGTCATGACAGCAGTCTAAAACCCACTAGAGTCGTATCTGAATTAAACGAAACTTCTGTTTATGTCTTAA
>3a587a53-75dc-4490-ac70-f54bffeb6213_Basecall_2D_000_2d Marta_PC_default_sample_id_1257_1_ch493_file485_strand_twodirections FAST5/downloads/pass/Marta_PC_default_sample_id_1257_1_ch493_file485_strand.fast5
GTTCTGTTCTTATGGAGCTATTGCTCGCCTGTTTATCAAAAACATGCCCCTCTTATTGACCATAAGAGGTCCAGCCTGCGTATGACACGTCACTGACAGCCGCGGTATCTAGACCGTGCATAGCATAATCATTGTTTCCAACAGAACGGACCTGGCTGAATGCTCACGAAGACTACACTGTCTCCCCTGCAAATCAATGAAACTGATCCTCCTCTTGAAGAAGGGCAAATAAATAAGACGAGAAGCGAACGCTCGTGCAAACGAACCTCAATTGCTCCCTCGATGAGGTAAAAACGCGCCACCAATGATCGGGCTTTCGCTTCGTCGAACCCCGGAGTAAACCAACCTCCAATGAAGTCCTACCAAAACTACCTAATAAAAGAACCACATTCTTATGATCAAATTGACCACGTGACCCAAACATATGTGATCAATGAACCAAGGTCCTCGCTCAGACGCGATCTCAATGCCGATAGCGGCTAAGTGGCTCTCGTCCGGCACCGTATTCATGCACAGATGGCTGACGTGAAGGCCACCATAGGTTTCGTTTGTTCAGGCGTGTAGTATAGACAATGATCTGGGGGTTCATAAATAAGCAAAACGTTTGGTTCTACCTAGTTCTTGAAACCACC
>241a3c19-b319-4b78-9def-6338905c7427_Basecall_2D_000_2d Marta_PC_default_sample_id_1257_1_ch420_file314_strand_twodirections FAST5/downloads/pass/Marta_PC_default_sample_id_1257_1_ch420_file314_strand.fast5
GGAACTTTCTGTGCTGATGCTCGCCTGTTTATCAAAACATCGCCTTGATTACCATAAGAGGTCCATGCCCAGTGTGACTACAATTTAACGCGCCGCGGTACCCTAACCGTGCGCAGGGCATAATCACTTGTTTCTTAAAACTCAACATCATCGAAACACCCGACTACACTGTCTCCCCCTTAAATCAAGCGAACCTGTTAACTCTCGTGAAGAAGCGAATAAATAGACGAAGACCCCATGGAGCTTTAAAAACCCGAATCTCGGGATTGCTCCCTCCCTAATCATAAAGACTGAGCACCAATGGTAGTTTCTCCGGTTGGGGTAACCCCCAGAATAAACATCTCCCACAATGAATGTAATAAATACTAGACGATAAAGAACCACAATTCTTATAATCAAAATTTGACATAAATTGACCCAAACACTTGATCACTGAACCAAGTTACCCTGGGGATAAAGCAATCCACTTTAAGAGCCCCTATCGACAAGTGGGTTTACGACCTCGATGTTTCAATACGGGTTCCGCCTGTGCAGCCGCTACTAACGGTTCGTTTGTTCAACGATTAAAACCCTAGTGATCTGAGTTCAAACCGACGCCTGTTTGACAACATCGGGTCTCTTACCCACCCGACGTGAGCCTGCCAGTGACTACAATTAACGGCCGCGGTACCCTAACCGTGCGAAGTAGCATAATCACTTGTTTCTTAAAGTGGGACTGGGCTGGCATCACGAAGACTACACTGTCCCCCTTAAAAATCATCGAACTGATCTCGTGAAGAAGCGAGAATATAAATATAAGACGAGAAGACCCCATGGAGCTTTAAACGAACGCCAATTGCTCCCTCCCCTAATCATAAAAACTGAGCACCGGTGATGGGTAGTTTTCGGTTGGGGTACGAGGGGGTCAAAACCTAAACCTCCACAATGAATGTAATAAATAATAAAAAAGAACCAAGATTCTTATAATCAAATTTGACTTAAATTACCCGAAAACACTTGATCAATGAACCAAGTCCGCCCTGGGGATAACAGCGCAGTACCGGGATTTACAGTCCCTATGACACACAGGTCGTGCCGATAGGGTTGCTAGTCAGGGAGGTGCGGTGGGTGTCGAAAGCTGGTAAAATGGGTTTCGGTTCGGGCGTTCAAATTATTGACAATGATGCGTGACCGTCGTATTAAATGACCGTTCTTATTTTATTGGTC
>aab5d297-a568-4ce8-a5db-5b8e454fd1a6_Basecall_2D_000_2d Marta_PC_default_sample_id_1257_1_ch195_file568_strand_twodirections FAST5/downloads/pass/Marta_PC_default_sample_id_1257_1_ch195_file568_strand.fast5
CGAATTACTCCCTGTGCATGCTTCTGAAAATAATAAGATTATTACCAACAGCTGTTACGTGAAATGAATGACCCTACAGAATAGACTGTTTCATGTTGTGTAAGCATGGGATACTGGAATAACGTGTCCATTCCTGAGCAAACCAGGAAATGTTGGGAGAAGAAATTATGTTTATGCCTACAAAATACGGTTGGCACGTAGGATTTTGCTCAGGTAGCTTAGTGGGTATAGCCTGTGAGTAGTGGGAATGAACGAACAAATCCCTCGGGCGATAATTGCAACCGGCACTCCTCAGATAAAAACATAGTAGAATGGGTTATACGTAGTAGTTAGTGGCTGGGACGCCATCTTAGTGAACGCAAATACACAATTCCTGTTAGCTCGCTCTTACTGTAATTGGAATAAATCTACGGGCTCAGGGTTGCAGGGGAGATGCTTTAATATTGCCTCCTAATGCGCTCAGTCAATGAATATTTACTTCCTAGTGGAACAGAGATAATTACCCGTGGCAATGGCCTGGGCCTATACCCCATCCGCTACAAAATGCAGACTGATGGCCTCAAACCAAAAGCAGAGGAAAACAGGCTCAGACTATTCCCTCCTATAACCAAATGGTTCTTTTTGATGGGTGACAATGTGTGAAAATTAGTTACGGTAAATCCTGGAAGAATAAAGAGACTTCTCTATCAAAAGAATGAATTAGATGTTGATAAAGAATAGGGCTCTCCACCTCCGGGAGGGAAAGAGGTAGTATTGAGATTACGATCTGTTAATAATAGTAATAATGAGATGCTTAAGAACTGGGGAAACAGGGATACGAAGTACTCTGAAGTAGAGAATATTAATGATGAAACAATTAGGGCAGCCATAGAACTTTGGTATTGG
>fe7f1cb6-94b0-4a20-b0ac-18d911902474_Basecall_2D_000_2d Marta_PC_default_sample_id_1257_1_ch281_file207_strand_twodirections FAST5/downloads/pass/Marta_PC_default_sample_id_1257_1_ch281_file207_strand.fast5
GTCGTATCACTGATGCTCAGTTGCTGAATGGGACGTTGATGGACTGTTAGAACAGAAACGAATGATGAGCGGTGGCGCCGCAGACCTAGATGATTCTAACGCCGGCGTAGACCGACTGTGCACCCCGCCGACATTAAATGCGTCCGGTCTGCCCGAGGACTTGTATTGCCACTTACGGATACTGTCATGGTAATTTAACTGTCCAAAATTTGATTATAAGAGAAATCTTCTTTATCCTATACTTCAGTACTGCCCGAGGTTTGAGTCTAGAATTGCTTGCTCACTAGAAATCCCCAACGCGCAAGCCCGCAACCTGCTCCGTCATACCCTTAAGGGAGGGGAGGCATTGAAGACTTCGTGCGCTCGGCTGAACTTCATCGTTTCTCCTTCTCTATTTGTACTATACTGCTCCTTCACGCAGAGGCATCAGTTTCATGCTTTGCACCGCGAGAAAGAGTGGTGTCTGCGGTGATGCCATTAGATACCGTGGCCGGTTAGGAGACCAGAACATGAACCTACGTCCCGGTGCCAAAACCGCATCCGTTCCGGAACTTGTAGTCGACTGGGCGAAGGACCTTATCGGGCGAGGCGAAGTTTGTAACACCTATAGAGGCAGTGTCAACAGTGTCGTTAATCACCTGATGT
>f220d14d-497e-4d6e-b137-63e65e3fb48e_Basecall_2D_000_2d Marta_PC_default_sample_id_1257_1_ch427_file13_strand_twodirections FAST5/downloads/pass/Marta_PC_default_sample_id_1257_1_ch427_file13_strand.fast5
AGCTCTTTTCGTACCTGATATTGCTCAATACCAAACCCCCGGCTTTTGTATGATCAGTACGATTTGCAGCAGCAGTACTTCTACTTCTCGACTTCCAGTTCTTGCAGCTGGTATTTAATATTAACAAGTACTGTAATCTCACAATACTACCTTCTTTGACCCTGACGGAGGTGGAGAGCCTATTTCTTTATCAACATCTATTCTGATTCTTTGGCCACCCGAAATATATATTCTTATTCTTCCAGGCTTTGGACTAATTTCACATTGTCACTACTCAGGTAAAAGAAGTAAGGGAGTTTATATTATAGAAACTAGTCTGAGCTATAATATCCCGATTGGTTTCTCTGCTTTTGTCGTTTGAGCTCATCACATATTTACAGTTGGCCTTGATATAGATACCGAGCATATTTTTATCACATCGCAATATAATTGACCCGCTGTTCCTACAGGAGTAAAGTATTCAGTTGACTGGCTACCCTACACGGAGGCAATATTAAATGATCTCCTGCAACACTATGGAAGTCTAGGTTTATTTTCCTATTTACAGTAGGAGGCCTAACAGGAAATTATTGGTCAAACTCATCACTAGATGAGTTCTAGCATGAACACCTACTACTACGTAGTAGCCCATTTCCACTATGTTTCTATCTATAGGGAGCTGTATTTGCAATTATCGCAGGGATTTGTTTGTTGATTTCCACTACTCACAAGGCTATACACTAAGCTCTACCTGAGCTAAATCGATTTCACAATTAACTATATTTGTAGGCATAAACATAACTTTATTCCCTCAGCATTTCCTTGGTTTATCAGGAATGCCTCGAAAGATTATTCCAATTATCCAGATGCTTAAACCACATGAAACACAGTCTGACTACTCTGTAGGGTCATTTCGGTTCCTAACAGCTGTTTAGGTAAGATAATATTTATTATGAGGCGAAACAACACGTTTGAGTAT
>7482509e-c1b2-43b4-9a3e-269b43f1f5d6_Basecall_2D_000_2d Marta_PC_default_sample_id_0912_1_ch414_file22_strand_twodirections FAST5/downloads/pass/Marta_PC_default_sample_id_0912_1_ch414_file22_strand.fast5
GTTTTCTGTTGGTGCTGGTTGCTGCTTCTTAATAATAAAGTAGTTATTATTACTAAAACAGCTGTTAGTGAATGAATGACCCTACAGAGAACTCGGGTTTCATGTTGTAAGCATGGGACCGAATAACCTTCCGACTTCCGGCTGACTAGCAGGAAGAATGCTGTTGTAAAGGAAGGATTATGTTTATGCCTACAAATATAATTGCCAAAGTGAGATTTTAGCTCAGGTAGAGCTTAGTGTAGCCTCGTGAGTAGTGGGAATCAACAAGAACAAATCCGGTGAATAATTGCAAATACAGCTCCTATAGATAAAACATAGTAGAAGTAGGTTATACGTAGTAGGTGTCATGTAGAACTCATCTAGTGAGTCCCAGTAATTCCTGTTGGCTCCGTAACTCTGTAAAATAGGAAAATAAACCTCGATGCCCATAGTACTGCAGGAGATCATTTAATATTGCCTCCGGCGTGCCCAGTCAACTGAATACTTTTACTCCTGTAGGAACAGCGATAATTATAGTTGCCAATGTAAAATATGCTCAGGTATCTACATCGGAACGATAAATCCAATATGGTGGATAGGCGCTCAACGACAAAGCAGGAACCACAGGGTTAGCTCAGACTCTATTCCTATCAACCAAATGGTTCTTTTACCTGAGTGACAATTGTGAATTAAGGTCCAAATCCACTGGAAGAATAGAATATACTTCTGGGTGGCCAAAGAATCGAATAGATGTTGATAAAGAATAGGCTCTCCACCTCCGGACGAAGAAAGAATAGTATTGAGATTACGATCTGTTAATAATATAGTAATACCAGCTGCAGGCAGTACGGAAACCGCAAAGTAACCAAGGATTTAGTAAGCGTATTACATACAAACACACCGCGATTTGTATTTGACCGTTCTTTTATATTA
>599cf86d-828f-4bd7-84d9-68b7ad9a9d58_Basecall_2D_000_2d Marta_PC_default_sample_id_1257_1_ch111_file113_strand_twodirections FAST5/downloads/pass/Marta_PC_default_sample_id_1257_1_ch111_file113_strand.fast5
GAAATGTTCTCCTGCTCGATATTGCTCGCCTGGTTTATCAAAAACAACCTCCCTCCTTGATCTAATAGAGCAATCAGCCGTAGAATCTCCCGCCTTTAAAGGACCTCTACGCCCCCATCCTCCCTAACCGCGTGCACTGTAGCATAATCGATGGTTCCTAAAACTAGGGACGCTGGCTGCAACTCTCACGAAGAAGATAAGGATACGTGCTCCCCCTGCTAAAATCGGATCGGAACTGGATCCTCTCGTGCGGAAGATAACGCGGCGAATATAAAAGTAGCACAAGAACAGCGACCGCGGTCATCGAGGTCTAGTCCTGACGACTGCATGCCTCCCCTCTCCTGAACTCCAATGGTAAAATTTCATTCACGGACCCCCGCGGCTCCCTAAACCTCCGTACGGGGGTTAACACTCAATGACAGGCTCCCAATTCTTACGTAGAAGTTGACATAATTGACCCAACGACCGGTGATCAATACTCCCTAGTCTACGCAAAACCAGGGACCATAGAACTTACGACTTTAAAAGCAGCCCGCACGTCACACCCATCCTTCAGAATACATATCTTTGCATGCCAAGCGCACTGGCCTTCTAGATGGACAATCCGGAGCCGACGACCGTCGTTTGTGTTCACCAATGCCATGGCCATCGTATGCTCTCATTCCATGGGGCCATGACGTGTTTCTCATGCATGCACGGATTCGAATTCGAATGATTTGCACTCAAACGAGCGGTTTGAACCTGAGAGATGCAGAGCAGAGGCCAGGGATCCGATGAACAACGAAAATTAGTTAGGTGGCGATCTCATCAGGCGGAATAATCCGGTGGGCATTAAGAAGAACTATTGCACGTTAAGCGTCCATTGAGGTCTTTTCAAAAGTGCATTTCGTCTAAAGTTTTCGGGAGTCTTAGTCAATTTACTGTCATGTAAGTACTGTTGTCAGTGGGGCACGTTAAGAACTAAGTTAAGGAAATTGTCATTCGTCTAAGGCGAGTCGGGGTCCAGATCACCGAGTCGAGTTGATCCATTTTATCGCTGTGGTCAGGAAGGAAGGAGGTTTACCCCAGTCTAGATTCGAGGGTCTACCAATTAGGGAGAATCTGGTTTAACACGTTCCCATATGGCTTTCTCTGTCTAGAGTTAGTTTCGCTGCGGCAGGAGTTACAGGTTCGATCCGATTTTAAGGGGAGGACAGCGGTAGTCTCTTTAGTCATGCGTGGCCCATTACGAGTTCAGCGGAGGGATCGAAACCAGTCGTCATGAGGTCTCGCGGAATTCAGGCGGCCCGGGCGGTCCAGGACGTGGGGTTCGATAAGGAGGCATGGGGTAGGTGCGCATCAATCCAGGAGGGAGATTTTTCAAACAGCGAGGCCCCGTGTTTGAACTCAGATCACGTAGGGGTTTAGTGGTTTCGGCTGAACAAACGAACCGTTAGTAGCGAGCTGCACCACTAGGATACCCTGATCCAACAACCCCATGTAAACCCACTTGCTGATAGGGGCTCTCTTAAAGTGGATTGCGCTGTTATCTGTACCCCAAGACTGTATTCAGTGTACGTACAAGTGTGTTCTGGGTCACGTGTCGTCAAATTTTGATTATAAGAATTTGTGGTTCTTTTATTAGTATTTTATTACATTCATGTGGAGGTTTAGTTTTACTCCGCGGTTAGCCAACCGAAATACCCATCATTGGTGTATATTTAGTTTGTACTTAGGGAGAGGGAGCAATTGAGGTTCGTTTAACATCGGATGCGAGGTCTTCTCGTGTCTTATATTTATATTCTCGCTGCCCCCACAGGATCAGTTTCATTAATTTTAAGGGCAACTAGTGTAGTCTTCGTGGTCTCTGCCATTGATACTAGTCCCTACTTTAAGAAACAAGTGATTATGTGGCTCGGTCAGCACGTGCCGGCGTATACGCGGCCGTTAAATGTAGTCACTGGGCGGCAATAGCTTAACCTCCGTAGACGACAGAGGCGATGTTTTGAGATAAACAGCCCCAGACGTTCTGTTTGACC
>ecd3e28b-0571-45ef-9f3a-79d18a4c9d35_Basecall_2D_000_2d Marta_PC_default_sample_id_1257_1_ch314_file91_strand_twodirections FAST5/downloads/pass/Marta_PC_default_sample_id_1257_1_ch314_file91_strand.fast5
GTCTTCTTGCTCTTGACGCCCATCCCACAGATGACCGCGCCGCGGTTGGATCTGGTTAGATCTAATTCCAGCAGATCTCCATTCTCCTCTGCACTTCAGTTTCTTGCAGCTGGTATTACTATTATTGACCCAATCTGGTAATTAATCACCTCTTTTCCCTCCCGCAGGTGGGGAGCCCTATTCTATTTAACAAACTCATTCTGATTCTTGGCCCGCAGAAGTATATTCTGTGGTTCTTCCAGCATTTGGACTAATTTCACACATTGTCAGCTCAGTAGACAGAACCCGGTTATTAACGAGTAGTCTACTACTTATTTCCTCTGCTTTGTATCGTTGAGCCTCATGATATTTGCATTATTTGGCTTGATGTAGATACCTGGTAGCATATTTTTACATCTGCATGATCCCTGTTTTCCCTCAAGAGTAAAGGTGACTTCAGTTGTGACTGGCCTCGCGAAGCGCCCGAAGCATATTAAATGATCTCCTTCAATACTATTATGAGGATTGCTAATTTTAGTTTCGTCAATTTACAGTAGGAAGTTACCTGAGGAATGACTGTAAGCCTATGACGCCAGCCCGGATGAGTTTCACGAACTCTACTACGTAGCATCACCACTTCGCCTATGTTTATCTATGGGATAGTCTTTGCGGTATCGCAGGATTTGTTGTCAAGTGGTTTCAGCACTCCTCAGCATCTAAGACCTGATAAGCTGCCCGCTGACAATGTCACCGGATTATATTTGTAGGCGCAGAAGCCAGATCCTTCCCAGGAAATTGCCTCATGGGGAAGCAGGAGCCAGGCAAGTCTAAAGGAGAGCGGCCCAGAGATGAGGAAGGGAACAGAACAGAAGGCTGCGAGAGGGAGGTTGGCACGCAGAAATCAAAGTCGTTGTGAGAGGACCGTCAGTAGTGTTTACGACATGTTTCTGTATAACC
>7d3f2efc-f97f-45b6-954e-c9f2b25076d1_Basecall_2D_000_2d Marta_PC_default_sample_id_1257_1_ch153_file267_strand_twodirections FAST5/downloads/pass/Marta_PC_default_sample_id_1257_1_ch153_file267_strand.fast5
AGAACGTTCTTCTACTGTAGCATGTTTTCGACAGAGGATACGCGGGCCCTGTCTAATGCTTGACAACGAAGGGAGTTCGGGGTGGCGCAGAAAACACCCAATGGAGCAACACCGCGTCTATGAAGACTTATGCCTCGTAGCTCGATTTGAGCTGTAAGGGTAAATTCACCCGAAGTACTATAGGTTCGATATGGCGTTGGTTTAAGTCAATTGCGAGTTGTGGTACCACGAATGTGTTCTTAACCCTGACGTGTATGAGGTCAGAGTGTGCCTGTCGTGGCCCCCTTCCACGAAGCGAAGGCCACGAAAGCAGTGATGCGATTTACTATAGCTGAGGCCTGGAGGTACACGTGCGAGGGCACTGTTATCGTAGCCTGCTGTAGCCGCTGCTGCCGAAGGGTATGATGAGGAGTTAGTGATGTGTAGAGAAGTAGAATTGGTCGTACAGTATGAGTGGGCGGTCCCAGTGGAAAGAATATGACTCCCATCCGGATTTACGGATGTAGAACCGTGCAGTAGTCACACTTACACATGGGTACCCACTGACGTAGGTGGATACATTGTTGGCGTAAGAATGAGACAGTTAGTTTAATTCTGATAGA
>15c358d4-98db-48bc-bc09-07f145d42987_Basecall_2D_000_2d Marta_PC_default_sample_id_1257_1_ch493_file524_strand_twodirections FAST5/downloads/pass/Marta_PC_default_sample_id_1257_1_ch493_file524_strand.fast5
TACTTTTGTATCGACCTGGTCACGTGTTTGGGCTCATCGCTTAGCGGAGGGTCCGGCTTACGCGATGTGAGCCGGTCGGCTCCGGAGTTGACTAAAATACGTTACGAAAAGGCGCGTAGAGTTGTTCATTATTAGAGCCACAGCCCGGGTTTAATGGCATGGGAGCTCTCGCTGTTAGCCGCCGCATTATCAGTACTACTCGATGAAACTTAACCTCGTGAGAAGCGAGCTCCCTATCCATAGGAGTATACCCCGGCGGTTAGATGAGAACAGTCTACGCTGCGCCGATACACCTCAAACGCCCGGGGCTCCTGACGCTTTCACGGTTGATCACACGCTCCCAACCGCAGCTCGACTCATCACAATGAAGATTAACCGCTCTAGACGCATGACGCGATTCTCCTGCGTAACAGCACGTGTTGACATAAATTATCACAGACCGTTAACTGCTGACTGCAGCCAATCCCTTCCTCACGGGAACTCGGAATTACCAATTCGGGGGGCTCTCGGGTCTCGTGCAGCCCCAAATTTAATCTCCAAGACCTGCACGGATATGAATGTACGAATAAAGGACTAACCTTTCGTTGTTCAACATAGCATTACGGAACGCACGGCTTACTGACCAATTTTGCGAGATGAAAGTTCACGCCATTTGGTGTTTCTTCGGCTTG
>1c0937cc-252e-45df-8816-0f694f617fda_Basecall_2D_000_2d Marta_PC_default_sample_id_1257_1_ch417_file385_strand_twodirections FAST5/downloads/pass/Marta_PC_default_sample_id_1257_1_ch417_file385_strand.fast5
AGACTTTCTGCTCTTGTGAGCCCTGTTATCTAGCGTAGCCCGATGAGTTCTCCCTACGCCGAAATTCCCTCCTGCCCGAGTCTACCAAGTCCTGAGCTCATAGTCTCCCGCTCGGTTGAAGCTAACACTGAACGGTTTCTTATTCTAACCCTCGACCGTAGTGGCATCACGCGATAGCCTGTCTCCCCCCTTAAATCGGGCGGGGTGACTGTAGCTCGTGAGGGCACCGCATCTAACTAAAGACGAAGACTCATGCGAAGACGGTTTAGGACCGCATCTCCCCTCTTGGACGACGGGCTAACGACGTAGACAGACGTATAACGCCCTACCGCCGATGAACTGGACTGGGACTTTTCCTTCCTAACTCCAGGGGTAAAACTCGATGACTACGCCTGCTATCCCTGAGCCCCTGACGCGTATAGACGATTCTGCATAATCGACGGTTCTCACGACGTTGACACATGACATTGGACGTAATAATGCGTGACTAACGCGGCACGAACTTAGATTTGAAGACAATGGACGGATCGTGTTAAAATAAGATGTTGGGTGCCACGACACTCTGGCACTGATCCAGATCCCTCCGGTTCGTTGTTCACGATCGCCCGCTTAAGCCCGTGTATTCTCCGCTTCCATCGATGCGGTTGAACTGGCAATCATTCCGAGTTCGTTGCAAACAGGCATGAATTCGAACGGACTCGATGAAACCGGATAGAAGGGAGACCACGGGCTGCCAGGCGGATCGGTTGACAAACGAAAGGGTCCGTCCGGCCCCGGGATCACTAGCTTAAGTTGCAGCAAACTGTTGTCAAATTACGAGTGATGCTTTAGGACGTTAGATTGCGGTTGATTCAGGTACGTTGAGTCGGCCAGGATTGTACGTCCGTCATGGTCAATCTGTCAACCGATTACAAGTCAACGCGTTACGGGCGGTCGCTCAGGAGTCACGCCCGGGGGATAGAGATGGCCAGTGCTGCGGCGGTCAGGCGACGTGAACAGGAGGAAGCATTGGAGCGTCCAGTTTTAGAGCAGGCCGAATAGAATCGTCACCCTTCGGGTTAGACTGTCGGTCTCGCGATGTTCGTGGAGGAGGAGTCCCATTCGCTGCGTGCACAGGAGGACAGTATACTTCGATTGATTAATCTTGAGACATAGGTCTTGCGGGCCCGCGGTCACTAAGTTTAGAGGGGAGCCAAGAAACCAGTGTCAGGTGGCGTTAGCTCGAATTCAGGCGGAGTCATTCGGTGGGTTACCTGGAAAGGCGGGGGTAACATGGGCAGGCTTACCGCGGAGAAGCAGTTAGGTGAGGCCAAACAGCCGAGGGTTTGAACTCAGATCACGTAGGGTTTTAATCGTTGCTCAACGAATCGTTAGTAGCGGCTGCACCACTAGGATAGGCTCTTAAGCAAACGCCTGTAGTTGTAAACCCCACTTGTCGATAGGGGCTCTTAAATGTACATGCGCTAGTTATCCCCAGAGCTACGGGTTGATGACCAAGCGGAGCTGGAGACTTGTCTAAGACAGCGACCCAATAACGTATCCCATGGTGGAGGCGATAGGCTGACTCATGGGCTACGAGGGTCTCCGCCAGGGGAACCGAACAGGAGGTATCAGGGGTGTAGGAGGAGTAGGGGAGAGGGCAGGGAGGAGAGGGACCAGGGAGATATCCAAGAAGGGAGAAGGGGAGTGCGTTTCCGAGGGAGGGAGGGCCGCGTGCCCCCTGCTAGAACCCAGAATCATGGGGGAAGGCATGAGACTAGTGTAGGGAGACACCTGTAGTCTTCGTGGAGCTTCATTGATACGTACCCTATTTACCGAAACACGATACTTGGTGCTACCTTCGACCGCCTGTTACCCACTGGCGGCCGTTCAATCTCTGTACTGGGCTCAATAACTTATCTGGATTGCTAGGGACCAAGAGTGTTGCCAACGTAGGCGACGGTTGAAACTCAGATCACGTAGGGTTTTAATCGTTGAACAAACGAACCGTTAGGCCTTAGAGCCCACAGAATCTCACCCTGATCCAACATCGAGGTCTATGACACCCACTTGTCGATAGGGCTCTTAAAGTGGATTGCGCTGTTATCCCCAGGGTAACTTGGTTCCACTTGATCAAAGTGTTCTGGGTCAATTTAGCGTCAAATTTTGATTATAGAATTGTGGTTCTTTTATTAGTATTTTTAGTCGATGCTCATTGTGAGGATGGTCGTGTTGCTCTCTAGTCACTCAAATGAAAACTATAGCCATCATTGGTGTATAATAGGGCTTTAACTAGTTAGGGAGGAGCAATTAGAGTTCGTTAGACGTCGCCGGGCGTATTTGCTGTCTTATTTATATTTCTCGCTTCTTCCGCAGGCTAAGATCAGTTTCATTGATTTTAAGGGGGAGACACAGTGTAGTTGCTTCGGTACTTAAGTCAGCCCCTTACACTTTAGAAACAAGTGATTATGGTGATTGGGACAGGTTAGGGTCACTAGTAGTCAATGTAGTCACTGGGCAGGCCGGACCTCTTATGGTAATCAAGAGCGAGTTGTTTTACTTAACAGCTATAAGCGCGGTGGTTTATCC
>c93346b6-a4f8-483c-afe7-40a126d83c8c_Basecall_2D_000_2d Marta_PC_default_sample_id_1257_1_ch320_file208_strand_twodirections FAST5/downloads/pass/Marta_PC_default_sample_id_1257_1_ch320_file208_strand.fast5
AAAGATCATTTCGGCGTTGTTCTTCTGTGTATGATATTGCTCTAGCTGTGTTTATCAAAAACATCGCCTCCTTGATTACCATAAGAGGTCCATCGTTGTGCCCAGTGACTAAGATTTAACGGCCGCGTACCCCTAAACTCGGTCGAAGGTAGCATAATGTACCTGTTTCTTAATAGGGACTAGTATCAATGGCGAAGTACACAGAAGACTACACTTGTCTCCCCTTAACATGACCTAACGAATTCTGTGGTAAATTAAGGGCGAGAATATAACAACCATAAGACGAGAAGACCCCATGGGGTTGTCTTAAACGAACCCGCTTAACCTCCTCCTCCTAATCATAAAATTCTGAGCACCAATGATGGGCTCTAGTTTTCGGTTACAACTCGCGGAGTAAACTAAACCTCCCCACGTAATGAGTGTAATAAAGGTACCTTACTAATAAAAGAACCACAATTCTTATAATCACAAAATTGACATAAATTGACCCAAACACTTGATCAATGAACCAAGTTACCCTGGGGATAACACCCGCAATCCACTTTAAGAGCCCCTATCGACAAGTGGGTTTACGACCTCGATGTTAAGTCAGGGTATCGGGGTGGCGCTGTGCAGCCTCGCTACTAACGGTTCTTGTTTGTTCAACGATTAAAACCCTACGTGATCTGAGTTCAACCGGCGCCCTGTTTGGTACAAACATATCGCCTCTTGTAATTGTCACCATAAGAGGTCCAGCCTGCCCATGTGACTACAATTTAACGGCCGCGGTGACCGCTATAACCGTGCGACTTTACTAAGCATCATATGTGTTTCTCTTAAAGTAGGACTATATTATCAATGGGCATAACCTAGAAGACTACTGTCTCCCCCTTAAAAATCAATGAAACTGATCCTCTCGTGAAGAAAGCGAGAATATAAATATAAGACGAGAAGACCCCCATGGGGTTTAAAACGAACCTCAATTGCTCCCTCCCCTAATCATAAAACTCATAAGACCCGTTCGTATAGTTTCTATAGTTTGTAGGACTGGCCGAAGAACTAGCTTAACAAACCTCCACAATGGCTGAATGTACCACTAAAATACTAATAAAAGAACCACAATTCTCTTGGATCAAAATTTGACAGTAAATTGACCCAAACACTTGATCATCGAACCAAGTTACCCTGGGGATAACAGCGCAATCCACCTTTAAGAGCCCCTATCGACAAGGTTAGGTTTACACATAGACCTCATCGTTGGATCAGGTATCCTAGTGGTGCAGCCGCGCTACAACGGTTCGTTTGTTCAACGATTAAAATGTAGCACTATGATTGAGTTTGAAACTCGGCTCCCACTGTTTATCTAAAAACAGACCTCCCTCCTTGTAATTACGACCACGAGTCCGCTCGCTGCCCAGTGACGCCAGATAATTTAACGGCCTCCATCTCTAAACTCTCAATTCGAAGAGCCTCAAATCACGATGTGTTTCCTTAAAGACTCACGCCATACGTAATGGCATCTACGAAGACTACTGTCTCCCCCTTAAAATCGGATGAAACTCGATCCTCTCCTTCCAAGAAGCGAGAATATGACATGACTACAACGGAGAACGCGGGGTACTCGATGCTGAAATCTCAATCCTCCTCCCTCGATCGGCTCAAAACTCCTGGGACGCACTAAAATGGGTCATAGTTTCGTTGTGGGCTATGACCGCGCGCATCAAACCGTAACTCCTACAATGGGAATCGGATCAAACTACTAATAACGACGAACCACGCTTCCTTGTGAGTGCACGTGTGACGCCCTCGAACTGTTGACCGCAGCAAACACTTGGACTTAATCGGACGCAGTGCTCTTCTAGAACTCCGGACTCCACCGCGACGATCCCTTTACGGACAGACCCTCGCCTGACAATTACAACTCGATGTGTTCAATGCTCCACCTGCGTAGGCTTATGCATCGCCTGACGGATAGGTTCGTTTCGTTTTAAACGATTGCACTGGCCCGCTACTGCTCTGCGTCATCCAACGCGCCTGTTTTCATGGCCAACAAATCTCGCCTCTTGATTACCGGGAGCCGTACGAGCCGCTGCCTCCAGAGTGTAACAAGATTTAACCTGAAGGGATCTCTAGTATCGTCCCCGACGCTGGAACCTCTTGTTTTTGATCAACCCCACCTGGCTCCTGACAGCCCCTGACTGGCAGATATCACGAAGACTACATGTGTCTCCCCCTATTAAAATCCAATGAAACTGATTCTCGCTGTCCAAGAAGCGAGAATAAAGTATAAGACGAGAAGATATCCGATGGAGCTTTAACGAACCTCAATTGCTCCCTCCCTAATCAGTATAAAACTGAGCACCAATGGTAGTTTTCGGTTGGGGTGACCGCGGAGTAAACTCAACCTCCACATGCGTACACGCCAATAAAATACTAATAAAAGAACCACAATTCTCTTATAATCACCCAAATTTGTAACATAAATTGACCCAACACTTGATCAATGAACCAAGTTACCCTGGGATAACAGCGCAATCCACTTTAAGAGCCCTATCGACAAGTGGGGTCCACGACCTCAGTCGTTGGATCAGCGGGCTCGTAGGGTGTGGTGCACTCGCTACTAACGGTTCGTTGTTCAACGATTAAACCCTCACGTGATCTGAGTATTCAAACCGGACGTTCTGTTTTT
>662f5571-8856-4d8d-a1c0-3af1f754e787_Basecall_2D_000_2d Marta_PC_default_sample_id_1257_1_ch33_file319_strand_twodirections FAST5/downloads/pass/Marta_PC_default_sample_id_1257_1_ch33_file319_strand.fast5
TGTTTCTTTGCTGTAAGTACTTTCTGCTCGCCTGTTACTAAAACATCGCCTCTTAATTACCATAAGAGGTCCAGCCTGCCCATTGACTACACATTTGCAACGGCATCTCTCTAGATAATTCTTGAAGCGCGACCGTAGCATAATCGTTTTGTATCCCTAACAGGGCCGTAGTATCAATGGCATCACGAAGACTACACTAGTCTCCCCCTTAAATTCAAGCAACTGATCCTCTCGTGAAGAAGCGAGAATAACATATAGACGAGAGAAAATACGAGATGAGTCGTCAACGAACTCAATTGCTCCCTCCCCTAATGTACGGCGCTCTGAGCACCAATGGGTTCGGTTTGCTTCGGGTGACCCCAGAATAGGACAACCGTAGCACAATGAATGTAATAAATACCTAATAAAAGAAACCCAATTCCTTAATCAAAATTACTAAATGACCCAAACACTTACTTGACTACGTAAGTAGCGGTGACCGGCGTGCAAGCCGCAGTTCTCGGGTTGCACAAGCGGGCTACTAAATGATGTTGAGACCAGTGTTGGGTGCGCGGGTTCCGCGTATTATAGAACAAGCCGCTTTTATTTTGTTTCAAATGAAGTGCAAAACCACCTATTATCCGGTTAGGACCCAACACCGTTATGG
>7c628d26-fe1d-4730-907f-f70b7575382b_Basecall_2D_000_2d Marta_PC_default_sample_id_1257_1_ch58_file535_strand_twodirections FAST5/downloads/pass/Marta_PC_default_sample_id_1257_1_ch58_file535_strand.fast5
TCAGGTATGCCTCCCGCGTTTATCAACACCGCCTCCTCATTATTACGACAGGATGAGCCTGCCGAATGACCTAAGAAAGTCTACTACTGCGCGGGCCGGGAACCCTTCGAGCTAGCATAATGGATGTGTTCTTAGACGCGCTGACATGGTACGCATGGGATCTACCGAATAATTATAAGATCCGCCTGACATCCGCAACCTGGAACTGGTTCCTCTCTAGTAGAAGGACGCGAGAATATAAATAGGCCGAAGCGATAACAGAACCCTCAGTTCTCGGCGACTCTAAATTGGACATCGCCCACGCCTTCCCCCCTCCTAGCATGGTAAACTTTCATTCAAGTACGCCGCGTAGCTCGGTCGCGTAGTAAAGATTGCGATGTAATAAAACTCAAACTCCGATACACAATTCTTGAACTCAATTTGACACCTAATTGTAACGACGCATATACACTGCGTAGTGAATAAAATTAACATACGAACCTCACGAACACACTTTAAGCACCGCTGACGGACAATCTGGTCGAGCTCGATGTCGCTTACGACATCCAATCTGCGGCTACGCTCAATTTTCTTCTGTTTAACAATTGGAGCATTAAGTCCCCTACGGTATGATTCATCCATCCCTATTGTTTCAGCCTGGAGCCTGCGTTCGAATTCAGATCTGAACTTCGAAGCGGGCATGCGTTCAACGTAGCAGTGAAGAGATAAGATCTTATCAGCGGGCAAGTCTAGTCAGCCGAACGTCCAAACGAGAAACTGCCATATGCGTGAGGAGTTCGTAAGGCACCATTATTTGATGAGTGGATGACAATTTAGTCAGTCGTCCAAATTTAAGTTAGGGAGTCTTATATTTCGTCGTACAACTTTAACCGGTGAGGTCTTGGGAGTGTGTTACGGTTGTAAGAGCAGTCACACCCATGGAGACTATAGGATACAAAGTCCCGTGCAGAAGCGTATTAGGAGGAGGTTGGAGAGTTCATTCGACCTAGTCACCAGGCGTCAGTCGATCCTGTCATGTCCACACGTCAACTGTCAAGAAAAGAAGGAGTCACCATTCGGTGAGGAGTTTTGAGGGCAGGAGGGGTTAATAGGTTCATTAATTGAGTGCCAGTCTCGTAGTTAGCGGTCAGGGGAGCGATGCCAAGTTAGTCATAAGGTTCGCGACCCCATTTACGGAGAATAGGGCTGGGAGCTTTCGAGTCAGTCAGCCTAGGAGCATTGATAAACAAGTAAGGGAGGGGGGAATTTTTACAGGCGGGAGGGGATCTTTGGCTAACTCAGATCTCACTATCTAATTTTAGTGGTTCAAGGTGAGTAGTTTGAGCCATGACAGGGGTACCTCATACTGCACAACGGCCCAGATCGTAAACCCCTTGTTCAAGCCTAAATGCCGTGGATTGCCATCTTTGGCCCGCACGCCTATGACTTGGTTCTTTATTGGTGCACTGTTGACGTAATTCTGTCGATTTTGGTCTCCCCCGATGTGATTTGTTTATTATTCTTAATGCACTTTGTATGCGGGTTTAATTTTCCCGTCCTCACAAACTAAGCAATAACCGCGGCTCCTGCTGTAGCCGATTCGACCCTTAGAGGAGGGGAGCGGATGCCCAGGTTCGTCCACGGACGAGCCATGGGTGCCTTCGGTCTTATGTTAACTTCTCGCGTCAGCCTAAGGGGTCGCGTTGACTATGCCTGGGTTCTCCTGCGCCCCCAGCGTGGTACTGCGTTCCTGCACCGTATAGTAGCAGGGTCTCCACCTATTTAGAATAGGGGTGAATTAGTCCTGGGGGTTCCAGCGGTTACCGCTCTAGTAGTTTAAAAAGATTGTATCGTGGCTCTCCCAGGCCTCTGACGTATGGTAGATCGCGCAGCGACTGTTTAACATCGCCACAGGCCGGAGACGTTCTTCTTATGTTTCACGGATCTACTAGTATGC
>8f9dfa32-3df0-431c-acb5-98ec9aff502c_Basecall_2D_000_2d Marta_PC_default_sample_id_1257_1_ch224_file333_strand_twodirections FAST5/downloads/pass/Marta_PC_default_sample_id_1257_1_ch224_file333_strand.fast5
TTCTTCCCGGTTGGTGCATCTGGTCCGCCTGGTTCTGGCCTATAACAACAGACTGCCTCTTACCGACGCAGTAGGCTGCCTCCAGAGTGGACTACAATTAGCCTCGCCGCGGTGACCCCTAACGCGTGCCGAACCCTATAGCATAGTACGCCATTGTTCTTGAACTAGGCGACTCTATCTAATGGCAGACGCCCGAAGACTACACTGTCTCCCCCTGCTAAATTAATGAACTGACTTCTCTACTCTTGAGGGACAGCAGCCCCATAACGCACTAAGAAAGCATACGCCCGCGAGCTTTGTAAACGAGAACCTCGGACTTGCTTCCCTCCCTAATCACGCTATAAATGGGTACTCACCACGCCCGGGTGTCATGGGTTTGCTTCTAGGTGACGCAGGACCGACTCTGCATCAACTAAACGCATCCAACATACTAAGCCCAACAGAATGTCGTCACGACTGCGTGTGACGAACTTACCAAACTCACGTGAATCAATCCAACTCATTGGACGCTAAGGCTGCTCGCGCCAGAAGATCCGCACGTGCCCGCACCGCGCCTGACATAAATTACTAACTTGCCCGTAGCATCATGTGTTGCCTTAGACTCCTAATGGTGCGAGGCTCACAACGGTTTCTTCGTTCAACGCATCCAAACTCGCTAATGTGATCTCAGATGTCAACCGAGCCCGTCTTAAATGAGTCAATAGGAGTTCAGTAATTAATGAACAAAGAAACCGTTTTAGAGGCCCCGGCAGATGAAGAGGCCTAAGGAAACACATGATGAGGCTCACACGCAGGTCGTCAGGCGGGCTCGAAACGTACCGGGTAGGTCGGGAGTGAGAACTTCGTAGAGAGCCATCGTCAGATCCATGAGTTTCAATTATAGATTTGACGTGCACCTTCAGTCAAGAAGTCTTAGATCGTCGTCTGTAGGTTGTGGATGCCAGGGGTTGATTAGGAGTTGAGTTTGTAGGGCGAGGTCAGGCAACCGAAACTACCCAGGCAGTGCTGCAGTTAGCTGAATTAGGGGAGGAGGCGGTTACAGTCCTAGTTTGCGATGCACGTCCGTTGGGGTCCCTCTGTTAGTTAGCCGCGGGCTTCCGCCAGGAGGCAAGAATCCATTCACCGTGCAGATTTAGAGGAGCACAGTAGTCTCTGTCATGCCATTAGGATGTCAGGGGTTAGCACAGTTAAGGAGCGATGGGAACCTATCCATACGTGAGGGTTAGAGTAAGAATGGCGGTCCAGATCTCGTCCAAGCAGGCAGGGGTAGCTTGGACTAAGAGTCGAGGAGGGAGAAATTTGCCTCATACCCGGGGAAGAGACGGTTACATCAGATCGACCTCATTAATCGTTAGACCGGACGAACCGTTAGGCCTGGCTGCACCACTAGGGCATCGCACTGGACATGCCGGCTGGGAATGGTAACCCGGTGGTTCGGCCTCCAAACCGGTACACGCCTTGCCGCGTGCTACCGAGGGACTTGGTTCATTACTTAAGTGGTTGGGTCACTATTTATCTGTCAACTTTGATTATAAGGGACTGTATTTCTTTGTATGTGAGCGTGTTTGACTGCCATTTGTGGATGTTAGTTTTGGCCCACTTCTACCCCATGGAGATAACACATTAAACTTGATCTCAGGCGTTGCCGGGTACTGTGCAGGGGAGGCCCGCAAGCGTTGCCCGGAATCCTTCATGGCTCTCCTCCGAGTGTATTCCTCGTCTTATTCTCCCTGGTCACGTTGGTCACTAAGAGTGGCTTCATTACTTTTAAGGGGAGACAGTGTAGTGCTTCCGTGTATTCCCAGTGGTACCATGGCCGGGTATTTGACTAAAGAACAGGTGACTTATGCCTACCTTCGCACGTGCCATACTAGAATAATGCCTTATGTAATGGGCAGGTATGACTATGGTAGCTATCAAGAGGCGATGTTGGGTAAGCCAAAAGCATGTTCTGTTTATAGC
>1532d471-a925-49e7-ba3a-56d364a79be1_Basecall_2D_000_2d Marta_PC_default_sample_id_1257_1_ch219_file346_strand_twodirections FAST5/downloads/pass/Marta_PC_default_sample_id_1257_1_ch219_file346_strand.fast5
ACGCCTTTATCAGGCTCCCCGCTTATCGCAAAAGTTCACCATGGCGACTGCCGGAACTGTTACATCCCCTCAGTAGGACATGATGTGACCTCCATTTGCCAACGCAGCCCGTGACCTGGAGTTGAGAGACGGAGGTACCTCGGCTTTTTACCCACAAAAGATCACTTAGCGTTCGGATATCGAAATTCAACAATGTTCTATTCTTACGCTACT
>fe5f9c98-3b35-400d-9359-25ff62ddf2d7_Basecall_2D_000_2d Marta_PC_default_sample_id_1257_1_ch224_file215_strand_twodirections FAST5/downloads/pass/Marta_PC_default_sample_id_1257_1_ch224_file215_strand.fast5
TCTTTGGTTCCAGTAATATCGGTGCCGCACCCCAAACCCCTTATTCGTTTGATGAGTACCCATTCCAGCAGTATTCTACTTCTCTCACTTCCGATTCTGCAGGTGGGTCCATAGTTTATTAACAGATGGTATTCAATACATCACTTCTTTCCCTCCCCGGAGATAGGAGAGCTATTCTTTATCAACCGCTGCATTCTTTGGCCACCCAGAAATATACTTGGTGTATTCTTCAGGATTAGGCCAAGCATTGCCACAAATTACTCACCCATAGAAGAACCATTGGGTCTATGGGAATAATTATAGCTAGATAACTCCATTATGTTTCCTATGCTCTGCTCTATCGTTGAGCACCTAAGTCTACAGTTAGCGGCTGATGGCTGAGCCACCCGGCACTTTACGACTCATCTGAGGCTCCCTAATGTCCGAGAATAAATACTATTCGTTCGACTGGCACCGCGAAGGCAGCTTAAAGCATCTCCTGCAACATACTAGCGCCATTGATGGTTTTTCCATGTCCGATGGGAGGCCTACAAAGGAATGATTTGCTACTCATACTAGAACGAGTTCTACAGCAGTAAGGGTAGGGTAGTAGCCACTTCCACTAGTTAGTTTTATACTAGAACTGTATTTGCAAACCTTACTCGCAGGATTTGTTCGTTGATTCCCACTACCGCACCCCGACATCAGCTCCAGCTCGGCTAGAACCCCACTTGGGATCGTGTTGGCCCCGACATAACATAATTTTCTTCCGCTAAGCTTCCTGATTATCAGGAATACCTCGACGGTTATTCTTGGAGTTACGAGATCGGGCTAGACAATGAAGGGGGTCTATTCTGGTGTAAGATCATTGCCGAAGTCCCGTAGTACATAAGGTGTTAGAGCCGTGAATTGGAAGAGTTTCATAGTGA
>81a850d8-4df8-4e98-b20b-ddb4f49a3bb2_Basecall_2D_000_2d Marta_PC_default_sample_id_1257_1_ch328_file169_strand_twodirections FAST5/downloads/pass/Marta_PC_default_sample_id_1257_1_ch328_file169_strand.fast5
AACGGGCCTAAGTGTTTGTATATCCAACCTAAGAGCAGTACTTCCCCACTTCTCGACTTCCAGTTCTTGCAGGTGGGGTCCATAGATGAGTGAATATACTGATGCAGCCACCTTCTTTGACCCTGCCGGAGGTGGAGAGCTATTCTTTATCGACATTGCTTCTGATTCTTTGGCTAGAGAAATATATTCTTATTCTTCCGATAGGCTTTGGACTAATTTCACACAGTGTCAGCGAGGTAAAAGAATAGAATTAGGTTATATAGGAATAGTCTGAGCTATAAACAGCATGCTTCCTCTGCTTTTGTCGTTTGAGGGCTCTACATATTTAAGAGTTGTGGATGTATGTAGATACCGAGCATATTTTACAATCGGCAACTACGCTGCGCTGTCTCCACAGGAGTAAATATTCTCAGTTGACTGGTCGCGCCACACGGAGGAGCTAATATTAAATGATTCCTCTAAGATGAGGCCTCTAAGGCGGGCTTGTGTTTCGTTTAAGTCAGTGCTAAAGGAAACCCAGGGAATTAGCAACTCATCAGGTCATGAGGCCCGAAGGGCTGGGAGTAAGCTAGCCCATTCCAGCTGTTTTATCTATAGGAGCTGTATTTGCATTATCGCAGGATTGTTTGTTGGTTCCACTCACAGGGGTACTAAGCTCTACCTCGACTAAATCCAATTTCACAACCTATTGTAGGCATAAACAGTAATTCTTCCCTAAGGATTTCCTGAGTTATGATGAATCAGCAACACTTCACGATTATCCAGTGCTCCAAATACAAGGCGAAACACAGTCTATAACATGTAGGGTCAGTCGGTTCATAAAGGCCCTGTTTAGGTAATGATAACTTGCTTATGGTGAGAAAGCACGTTCTTTTATTTTC
>4c9f3f0e-30eb-4c89-b52b-11c5513d314d_Basecall_2D_000_2d Marta_PC_default_sample_id_1257_1_ch91_file492_strand_twodirections FAST5/downloads/pass/Marta_PC_default_sample_id_1257_1_ch91_file492_strand.fast5
GTTCTGTTGGTATCATGATCTCTAGTTCCCAGCTCAAAAATACCGCCTCTTGATTACCATAGCAGTGGCCGGCTGCCGCGATGACTACAATTTAATTCGCCGCGGTACCCCTAAACTCGTGCGAAGACGGCGCTCACTGTAATTGTTTTGCTCCTGAATGAACTAGTAGATGGCAACCAGCCACTGTCTCACGACAGTAAATCAGGCGGCTCCCTGTAACATGCACACGCAGCGAATCCTCCCTAAATAACGCGACAGAAGGCAGGACCGCATCGCACTCTATTGCTAACCCCAAACTAATGCCTCCCAATCGCCTCCTCCCCTACAGGGTTAAACCTTCGACGACGATTGGTGTTCGTATGAGTAATACATCGCCCAAACCGACTGCACGGAATGTATCAACATACTACAGAATAACGATACACAATTCTTACTGGTAAAACTTTGACTATAAATGTGACTGAAAACATCCTGACGGGTGAACTAATTACCTCGGCAGAAAACTCGCACGCAGTGGATGTTCTTCGCACTCTAAAGACCTCACCTGACTACGTGCACCGAAGGTTGTCATCCTAGGTGTGGCCTTCAATGGCTCGCGCACTATAACGGTTTCGTTGTTCATGAATTACCGACCGACATCTTGACTAGGACTTCATCCAGACATTCTGCCCCCACTCAACGCCTCCTTAAGGTTACATCAGAAGTCCGACCTGCCCAGTGACGATTAACGGCCGCATGTACTCCTAACTCTTTGCGACTCTACATAATGTAATGGTTCCTGCACTGAAGGCTAACGTAATGAAGCAACCGCAATAACGGTCTCCCCCTGAACCAATAGGGAACATCGGATCCTCTTGCGGAAGACGGGGCGAAACATAAATAAGCAGAAGCCAGAATAAGGGGTTGCTATCGAAAACCTCGGATCCCTCCTCCCACGATGACGACGACAGGCCCGCCGTAGCTCCTGTTGCTTCGACCGCGGAGTAAAACTCAAACTCCCACATCGAATGTGTAATAAATACTAATAGACAGAAATACCACAATTCTTATAATGACAATTTGGCACGAACTTGACCCCAAAAACATTACCGATCGACCGATAAGTTGCTCTATAACCCGGCACGCAGTCGTAAGGTTGCCCCCTACGCTAACATAAATCTATTTACCGACTCTAGATGTTGGCTGATCAGGGTATCCCTAGTGGCGCCCGGCCGCTACCGAAGGGTTTCGTTTGTTCAACGAATGCCGACCGACGGTACGGTGGCTTCGATGAACGGTTTAGATATGACGAGTCACAAGTCCGGAGATTTGGATCCGTGCAAAACAAAACGAGAAACCGGTCGAGGGCTGAGACATACCGTGGAAGCAGAGCGGAGTAGCTAATGAAATGAGCGGAACCCACCGAGGTTGGGCTCAAAGCGGATCGTGAGAGTCGGGAGTAGGTTAAGAACCCGTTCACCAGAATAAGTTTGATGTAGAAGAGACAGTGTCCGTCAAAGGTTAAGAACTCATCTGTCCGTCAGTCGTTGCACATTCAGCGTGAGCAGGAGTTGATGTGCTTTACTGTTGTCAAACTTGAACACGTCATCCGATTTTAGTGCGAGGGAGATGTTAAGTTTGAGCGAGCAAGTCGAGCGAGAGACCCGATGTGAACCAGGCATGTCGGCGTTCTTGGGAGGAAGCAAGTGCGATTCCGTTGCGGCAAGCGACCAGAATGCGTAAGCATGTCACGTGACTAGAGTCTCTGTCAGTGCCCAGGAGAATCGTCAGTGCGAGTTTACAGGAAAAGAGTCAGGTTGGTCTTCGTGAATCAGTCAGCCACCGGGCGCGTTGGAGCATCCGGTAGTTACATAGCATTTAAGGCACCGTTAGAGACTAAGGAGGCGTTCAGTTAGTCAACAGGCATGAGTAGGGATAGTCAACGGCCAAGTCACGAGGAGATAGGAGCGTTGACAATAAACGGAGGGGAGGGCTGTTGGCATACCGAATAGATTAGGAACTTTGAGTCCGTGCAACCAGGCAGACCCGTTGTCACCCTATACCCGTAAAGGCCCGGGGAGGCCGTAGTTTACAATAAGGCGCAGGATGCATTCGACCCAGTCTGTCTACAGTAGAGAATAGTAAGTGAAGTTGCCACTGTCGTTAGAGATAGGATACGATTAGTAGTCATGGAGCGTATTCGGTGCCATTTGTCAAATCAAAAATTTGAGTCAAGAAGTCCGTCGTTAGGTTAGGTGTTACTTGTGAGATTTACCAATTACTTCAGTTGACCAGTTGTATAAGCGGAGAGTTCGGAAGGCAGCCCCATGGCGTCGGGCATTCCCAGAATCAGGAAGGAGGATGTAATGCGAGACAGTTTCGTTGCGATGCAGATAGCCAGTATGTCCAGTCGTACAAAACACTGTCATGTCCCCGTCAGTTCGGAAGGAGAGGGGAGATGGCGGTCTAATTGGCGTTACAGGGGAAAGAGGTCTTAATCGTAGTGCGAGTCCCGACCACCGTTAGAGGTCTTCAGGAGGCCAACCCGTAAACAGCGTCCCAGCATTTGCGACCGCCAGAACCGTTCAATTGGGTTCACGGGTAGCAACGAAGGAAGCGGCTACCTTACTCCGGCTTAAGGCAGGAAGGTTTGCATGCAAACTCAGAGGGAGAATGCTATACAATCTAGTAGGGTTTGGCGTTGGGCTCCAAACGAGAACCCTAGTTCGGTAGCCCAACTCGTAAGCCCGCCCGCGAACTACCGGGTCCGGGACCCGGTATGTGAACCGTAAGTTAGATATAAAACCGCTCCTTAGGTGTTATCCCCAGGGTAGTGGTTCATTGATCGCCCGCTGTGCTGTACCTGTCAGTGCTGTGTTACTTAACGAAATTGTGGTTGATTCTTAGATCGTCTGTAGCCAGGTCGGTGGGATTTAGCCTGTCAACACCGGATGTAGCAACCGAGCTCCTCACTCGAGGCTCCTCGTGCTATTTGATCTCCTCGGTTCCAACTATTGAAGGAGCAATTGCCAGCAGTCGTGCACCGCTATAGATAAACACCATGGCTGTCGCGTCTTATATTCATGGGTTTACGCTTCTGTTCACGAAAGACAGCAGGCCTGCTTTAGTGCTTCCACGGAGGCCCCCATCTCTTACGTTGGTCAATGTAATATGCACTTGACTGATACCACGTCGCCTATTTAGGGATCACAGGGTCGTGATGAGCTGTCAACAGTCCCGCGCACTGACCGCATACCGTTACGCTGCGTATTAACTGGAGCGGACAAACGACGAGCTTATGGTCGGGCCGCACCGAATGTTTGACATATTCGATGCACATTCAGGCTGTGAACTAATTTAGTGTAGTTCTAGCTCCTAGAATAGGGGACTCGTTCACCTCCATCGGTACGGCCCGCCCGCTCTAATGCCAACATGCGGTATGGGTACAACTTGTCTACACAAAACTTAATCATTAAGACTGTTGTATCTACCGAGGTTATGTGTCAGTGATCTCCACATGTGTGTTTTAATCGGTCGATCCCGTTATTAAAAGCCGAACTTGGTTCATGTTCTATGCTTATTTATTACATTTAGCTTGAGTTTAATTTTACCCGGTCGCGGCCGAAACACCGACTCCTTACTGCGTTGCTCTGTAGGGGAGGGGAGCAATTGCCTGCTTCGTTGCACGCTCAGTATGAAGCGTTACTCACTTACTTGATTCTCCGTGATTGAGAGGTGCTTCGTCATTCCACTAGGCAGCGTTATCGTGGTTAGGACAATTGACTGCCGCGTTATAACCTCGGATCCGTCAGCGAGGTCGCCGTAACGGTACTTACATGCGCACTATTTACGCCCTCCCGCTAATAATTCATTACCTTGATATGAAGAGCCATCTATACTGTAACATCCCACGCACGCAGAGTTTTGGACTACTCCGGCGCGTCCGAACAGAAATGACGGGCTTTTGGCTCCGTTGCTGAACGATACCGTTAACTAAGCTGCGCCCGCACGCGTAGCTATCTGCACTACAACCGTAACCCTAAACCCGCTTGCGCTCAAAACTTAATCGGTGCTAGTTATCGCTGAGGACTGGTGGTTTCGTGACTTACGATACGTTGGGTCAACTTCCTTCAAACTTTGATTATAGGAACTTGTGGTTCTTTTATTAATTTTATGTACGCTTCATTTGTGGAGGTTTATTTTGACCTCCCGGGTTGTTCTACAACGCAGGCCCAACGACTTGATCTGAGTTTTGATTGCCGGAGGAGGCGCCCGGCGGTCCCAATGGTCATTCGACTGAAGTCTCGTATTCTCGGTCTCCTTATATTTATTCCTCGCTTCTTCGCACGCAGAGGAGATCAGTTTCGACTTGATTTACGGGGGAGGACCGGTACCTTATGCTTATGCCATGTAACCTCTAGTCTCCACTTTAAGAAGGCACTACCGCTGCTTATGCCGACGCTTAGCATTCGCCCCTACTATCTACACGGCCTACCGCGTGCTAATTGATGTGGACCTCTCCGGCCTCTATGACTTACTGGTAATGAGGCGATGTTTTGGACATCGACTCGGAGCGCACGGTTCAAGGCAATCGTAGGGTTTAATCGTTGAACAGAAACGAACCGTTGTCGACCCCTACTCGTAAGGATACCCTGATGCGCATGACACTCGCTCCGGTATGAACTAAGTCCGCTCAGGGGCTCTTAATGAATCCCTATTTATCCCCAGCTCTGTGACGTCCTTACTGGTACATGTCTACTTAATTTATCGGTTAAACTTTTATTACCCTAGAATTGTACGTCGTTAACGTGGGCTCTTTATCCGTCACCTTGTGAGGTTGTCTTTTGGGCGGGCCCGATCGCATACCCCGCTCGTACTGTAGCGTTACTGGTGCCGGAGAAGGCAACGCTTACGCCACTGTCGGACGTTTAGATAGGGTGGCCCGTGGCTTTACTTTATGTTGAACGTCTTCTACGCGGAGAATGATTCCACTGCTTTGCCCCAGCGGTGTATTATTCCTGCTTGCTCCTTCGATTGGACGTATACTCCCACTTGACCTAGGATTCGAGAAACTAGGTCTATGCGGTAGATAATTACCCCTTTACTAAACAGCAGCCGTTAGTTATCGTGGGCTCTCCAACGGGTATACTGTAACTCTCCGGCCAGGAATTGTTTGTTGTGATTGTACGTTGACTTAGTAGACATAAGAGTTTATATTGTTTTGGTCAAAATATGTG
>c03495c5-643c-4021-82e3-21c5e311e518_Basecall_2D_000_2d Marta_PC_default_sample_id_1257_1_ch358_file77_strand_twodirections FAST5/downloads/pass/Marta_PC_default_sample_id_1257_1_ch358_file77_strand.fast5
GTTTCTGTCTTGGACTTGCTCGCTGGTTTTTAAAACATCTCCCCTCTTATGCACCCAGGTCTGGATAGTCGAATTACCAATTAACGGCCGCGGTACCCCTAACCGTGCCGCTAAGCTTGTTTCTTAAATAGGATAGGGTATCAATGGCGTACGAAGACACACTGTCTCCGCTTACAATCAATGGCGAACTGATCCTCCGTGAAGAAGCGAGAATAAATATAAGACGAGAAGACCCCATGGAGCTTTAAACGAAGCGGATTGCTCTCCTAACATACCCGTAGGACTCTCAGCACCAATGATGGCCTGTTTCGGTGCGTGACCGCGGAGGACCATACGATACCTCACGGAGATGAAATGTAATAAATACCCAACAGAACCGCAATTCTATAATCAAAATTTACACGTCAACCTACCCAAACATATTCCTTACGGCGTACAGGTCGCCCTGGGGATAACAGGGCAATCCATTAAGAGCCTCGAGCCACAAGTGGGTTAAGGACCTCGATATGTTGGATTACGACTCCAATCGTGGGCGCACCGGAGCACGGTTCGTTTGTTTTCAAAACGATTGGCGTAACAAGCGACGGTATTGTATGGAGTTCAAAACCCTACGTTTGACTGTCTTAGT
>89039859-3bb3-4cb0-90b6-01dffffaf7c7_Basecall_2D_000_2d Marta_PC_default_sample_id_1257_1_ch41_file109_strand_twodirections FAST5/downloads/pass/Marta_PC_default_sample_id_1257_1_ch41_file109_strand.fast5
TTGTTCTGTTCCTGTGACTCTGATATTGCTGCTTCTCAGATAATAGATGTATTACTACAAATACCCACCTGTTAGTGAAATGAATGACCCTACAGAATAGTGACTGTTTCATGTTGTGTGTAAGCATCTGGATAACCGGAATATAACGTCCTCAGGGTTCTCCTGATAAACCAAGGAAATGTTGAGGGAAGAAAAATTATGTTTATGCCTACAAATATAATTGCCAAGTGGAGATTTAGCTCAGGTAGAAGGTGCTGTAGCCTGTGAGTAGTGGGAATCAACGAACAAATCGTAGCGATAATTGCATATGAGATACTCCTCGGGTAGTAAAACAACAACTAGAAGTGGGTTACTACGGTAGTAGGTGTCATGTAGAGAACTCATCCCTGACTGAGTTAGGGCAAAGCAATTCCACTGTTAGGCCTCTGTACTGTAAATTGGAAGAGATAAAATCGCAAATGCTCATAGTATTGCATGGAGATCATTTAGATTGCCTCCGTGTGCCCTAGCCAGTCACTGAATACTTTTGACTCCTGTAGGAACAGAGATAATTATAGTTGCAGATATATTGTAAATATGCTCAGGTATCTACATCACACTCAACTGCAAACCTGATGATATGCGCAAACGATAAAAAGCACCGAGGAGAAGGCAATATAGCGCTCAGACACTTCCTATACTGAAAATGGTTCTTTTACCTGAGTGACAATGGTTGTGAAATTAGTCCAAAATCCCTCTGGGGCAAGAATAAAGAATGACCTTTAACCGGCCAGGAGTCAAGAACTCGTAGATGTTGACTCCCCGGCGGGACCCACTAGCCGGGCAGGCAGGATAGGTGGTCAGATTACGAGGTCTTTACACATATAGTAGCCAATAACGACCAGCTGCCACAGGACTGGAGATGGAGGGATTAGGGGATGATCATACAAAAAGAGAAACCATGGTGGTA
>9438c80b-802d-46cd-b631-fafc289a18b5_Basecall_2D_000_2d Marta_PC_default_sample_id_1257_1_ch46_file410_strand_twodirections FAST5/downloads/pass/Marta_PC_default_sample_id_1257_1_ch46_file410_strand.fast5
GTCCTCCTTCTTTTCATGTAAGTCATGGATATTCTCCTCCCTGTTTGTACCTAACAACACTCCTTCCTCAGTGGATCAGCACTACCCAATCCCATCCAGTGGACTACGAGATTTAACCTGAACGCCCGGTGGTACCTCCGGACCGTGCGAATAGGTGGGATGACTGATTGTGTGTTCTCTGTAAACTCGAATAGCCCTATCGGACTGCAACTACGAAGACACCCACGATGTGTCTCCCCCTTGACAAGCTTAATGAAACTGATCCTCGTCTCGCACGAAGCGAGAACACCATGACAGAGCAGAAGGACCCCCATCGGAGCTTTAAACGCAATCGCCAATTGCTCCCTCCCTGACATCAAAACTGAGCATAAGCCCGGTAGATACCTCGTGTTGGGGATTTCTCTTGGATAGAAGAAGCGGGATAACCGCATCTACCGGAACGATCGGTACGACATGGACAGTAAAGAACTACCACAATTTCTTACTACGTAAAATCTTTGACGACAAATTAAGCGTAAACGCCGGATCGTAAATCAACAGTCCGCGCGGTAACACCAGCCACACGAAGTCGCACTTCCGGGGCCATGACACTCGCTTACGTGCCGACTAATGTCGCGTACTAGGTGCACAAGTGGTGGAGAGCCCTAGCCTCGGTTCGTTTGTTGTTCACTGACCTCCATGTAAATTAAGTGTAACGCCTGCATCGTACCGGAGTTCAACCGGCCGGTTTTGAACTCATGCACATTTAGGATGTCGGATCCGTTGAAACCAAAAGCAACCGTTTAGTAGCGAGTGCGACCCAAGGGGCGTACCATGATTAAAGCGTTAGGCAATCAGTCGTCCATGGCGGTGCTTCTAAGAACCCGTAGTCATTGGAGTTGCAGTTAGAGGAGTAATGTGGGTTCAGTATTAAGTCAAGGGTCTTCAGTCACAGTTGTCGTCAAATTTTAAGTCGACTAAGAAGTCGTGAGTTCGTGTTAGTAGATGTCTATTACAGTTCGATCCTTAGAGGATATGGGGAGCTCCCTCGGAGTCCGTACAACTTGAATTTTGAGGCTCAGTCAGGAGGGATTTGTGGAGCGTCAGTTTTGAGGGCAACCGGCTTTGGTCAACATTTATCGAGGTTCGGTTGAAGGCCTTCGGTGTTTTCGCGCGAGGGAGAGGAGGTCTGGGGGTTTCTACAGTGCGTTAAGGGAGATGGTGCGTGTATTACTTCCTTTAAGTGCGTGTAAACCCGTGAGCATTCCGGTTTCAGGAGCCAGCTTAGGGTTAGATCAACAATTACGAGGGGTCCGCGTAACAGGGATGGCGTTACATTGTGATTAGCCGACCGGCGAGGCATACGGCTCGTACGTATGGGCATTGGGAGGGAGGATGTTTGCATTAGAGTAGCGGGAACCCGTGTTCCTATATGAGCCAAAACTGCTCTCCTTGTGACTAATAGAGGTCCAAGCTATTGTTGCCGCCCAGTGACTACGCAATTTAACGCCCGTAGCCGGGTGAAATTTCATGCGAACCTCACAGCATCATCTTGTTCTCTTGACAACCGCTCGACGACTGATGGCATGATTCACACGAAGACTAACTGTTCCTTGTAAAGATCCGCAAATCAATGAAATCTGATCCTCCTGCTGGGGGACACCGAAGCGAGGAACTAACCCACCAGAAGGCCGAACCATCGTTCTCAGCCTGCGAACTAACTTGGGTACAACCGCCGCCTGCCTGGACTCGCGCAAACATCGCCTCACATAATCATCCTATCTCCTTGTTTGCGTGTACCACGCTCCCCCAGCAAAGCACTCCCAAATCCCCAAGATCGAACTTGGACCCAAACTCACATCAAAAGAATACCCACAATTCTTAGTTCAATTTAACACCTGTGACACCCAAAGCGAAGCAACAAATACATTGATCGACCCACGGTAACCCTGGAGATTGTAACACTCCGCAACTCTCAGCGCAATCCCGCGCTTTGGCACACTGAGCCACGACTCCCCTTACGTGCCACTACAATGTCACCTGTAGGGGCTTCCGCCATCCTGCAGCCGCCGCTACCTGAATTTCGTTTGTTCGGAATTACCGAACTCGAGCCGTAGATCTCGGGTTGTCAAACTGCACACTTTCTCTGTTTCTGTTTCTTACCTGG
>923713ab-0942-405c-94d2-5fbca18c2983_Basecall_2D_000_2d Marta_PC_default_sample_id_1257_1_ch377_file351_strand_twodirections FAST5/downloads/pass/Marta_PC_default_sample_id_1257_1_ch377_file351_strand.fast5
TTTTCTTTCCTGTTTCTGCTGACTTGCTGCTTCTCATACTTAAGACTTATTACTACAACAGCTGTTAGTGAAATGAAGTGACACCTACCCCAATATAGACTGTTTGCCTGTGTTGGCATCTGAGTCGCGACCTGGAATAGCTTCGAGGTTGCACCTCCTGAGTAAATGAGGAAATGGTTCGAGGAAGAAAAGTATGTTTTATGCCTACAAATACTATAATTAGAACCCATTTTGCTCAGGTAGAGCTCCTTAGCCTGTGAGTAGTGGGAATCATCGAACAAATGCTGCGATAATTGCAAATACAGCTCCTACTGGGTAAACAAAACATGAGGATGGGTTACTACGTAATAATTAGTGTGGCTTAGAACTCATCTAGTATGGCCAGTGCAAATACCAATTTCCTGTTAGGCCTCTTACTGTAAGGTTTGGAAACATAAATCTAATGCTCAGGTGATGCAGGGAGTATCATTTAATTACTCGCTCCCGTGTAGGGCGAGTCAACTGAATACTTTTACTCCTGTAGGAACTGAGATAATTATAGTTGCATGTAAATATGCTCGGCCTATCTACATCAAGCCAACTGCAACAATATGAGCCGGACCCAACGGCAGAGGAAAGCGTAGCTCGACTATTCCTCTAACTATACAAATGGTTCTTTTACTGAGTGACAATGTGTGAATTAGTCCAAATCCTGGAAAGAATAAGAATATATTCTCTGAAACAGGAACCCATATACGATGTTGATAAGAATAGGCTCTCCATCTACGCCGGGAGGGAAGAAGATAGTATTGGGATTACGATCTGTTAATAATATAGTAATACCAGCTGCAAGAACTGGAAGTAGCAGGAGACTCGAAACTGTAGTAAGGAGTGCCATCAAACAATCAAACAAGTGGCCACAGGGAGTTGTAACATGTACGTTCTGTTATGT
>7999da7c-4756-4c43-aa08-8a424639ab75_Basecall_2D_000_2d Marta_PC_default_sample_id_1257_1_ch457_file426_strand_twodirections FAST5/downloads/pass/Marta_PC_default_sample_id_1257_1_ch457_file426_strand.fast5
GAAGTTTCTGCTCCGATGGTCAGCCTCAGTTGAACTCAGATGACAGGTGGCCATTGCAATCGTTGAACAACGAACGATTTAGGCGCTGGCGCGCGCAGGCCGGACTCTGCCGCACCTGAGGTCGTAACAACCCAAGGTGTATTGTGCGGGACCGACTTATGGCTGAGTCCAATTGCGCAGGATCATTTAGATGCATCAATAGTTTGGATACGTCGATTAAATTTGACCTTACAGAATTGGTGGTTCTTTGACGTAGACCTGTCATTATCGATGCCGGTGGGCGATGTCTAGTTTTACTCTCGCGTTCGAAAGCCAGGAAACTATAAGCCACTGTACTTAGCAGTCTATTAGGAGGGAGATCCGAGTCGTTGCAACACCGGGGGTGGTGTTATAGTCTGATTCTGGACTTCTCACGTTATTACCGAGAATGCCGTCAATCATTTACGGGGGAGACCATCGGTAGTGCTGATGGGGTCATCGCGTACCACTGGTTAAGACAAGAATAGGATAGCTGCTATGTCCCCTCACGTTGAGGATGCCCCAGGTAGAAGCGTGCATTATCAATCTATGAGGCTAACGTAATATATAGTGGAGAGGCGATTTTACAACCACAGGAATTTAGAGTGTTAA
>c8ba78fd-5089-4fe7-b10e-1e8a368320e5_Basecall_2D_000_2d Marta_PC_default_sample_id_1257_1_ch249_file47_strand_twodirections FAST5/downloads/pass/Marta_PC_default_sample_id_1257_1_ch249_file47_strand.fast5
ATACCTCGGGCAGAACCGCGTGGTTCGTCCTGCTTACCTAAGTCCAGGATGATTAACTACCGTACTCTCTCGGAGCTTCCAGATTCTTGCATCGGGTACTTGAGGTCAGCTTACAGTACCGGTGAGTCAATCTCAAGGTACCTCCTTCCCTTCTCCCATGGGTAGGGGTGGAGAGCGTCGTTGTAGCTAACATGATGCTTTGGTTCCACCCGGAAAACTATAACGTTATGTATTCGTTCTCCAGGGGTTTTGGACTACGGTTCACAGTGTGTCACCCAAACCAAAGGCTTTGGGTTGTGATAGGGAAGCGTGACGGTACACCTGGCCGCGGTACTTTTCCTCGCTGGCGCTGCTGTTGTCCTGTTGTACATAGATGATCCTAAGGTCCGTGTGGTCGAGTGTAGATACCCGAATAGTTTTGGATGGTGCCGCAATAGTGGTACCGTTCTGGCTTTTCCTACAGGAGTAGAACTTGTCAGCATTGACCCCTACCCCCACGGGAGGCAGATGATGCCTCATACGTAATGAGGCCTGGGCATTAGGGTCTTCACGTTAACACATAGTTAGAAAGTAGGGAGGACACCAAGGAAGTCGTAGATAGGCTGACTAAAATAGCGTCAGGATATAGCACCACCTCCACATGACTACCCCACTATTTAGAGCCGTTACTCTACGGAGGATGGTTGCATGTGGGCGAGAGTTCTTCAATTCTGTTAAGGCCCATCACATAGCTACCACATCGACCTCGTCCGCGGGAATCAGTTAACAAGCTTACTTTGTGGCAGGACAATAATGCTTGCTCCCTCCTCAAACAAGCAGTTCCTGTGGTTGGTACAGGGGAAGTCGGGGACAGTAGTTCGATGAGATGCGTACACAACAAGATCGGAACACAGTGCTGGCTGGTGGCTATCCTTGGGCTTTCCGCACCCACCGTTGCTAGGCATTGAGTATGTCGTTATGGGAGCAATTCGTTAACAGTTCGTACCTG
>28ee84a1-4956-480e-875c-cbefa9b39a7b_Basecall_2D_000_2d Marta_PC_default_sample_id_1257_1_ch195_file140_strand_twodirections FAST5/downloads/pass/Marta_PC_default_sample_id_1257_1_ch195_file140_strand.fast5
GAAAAATTCGATACCAATCGCTGGCGCGTCCATTGAATTCAATAAGGCGGGCTTTTAATGCGAAGACGAACCTATAGAGGCAGCCGGATAGTTGGCACTCAACAGATCGGTGCACGTACAGGCGCATATGCCTGGGATGCGCTGTTATCCCCAGGGTAACTTGGTTTCATTAGTGAGCAATTGTCAAATTAGATTTTAGTTTGACAAATTTTATGGTGAGAATGTGGTTTTATTAGTGGTCATTGCCATTTAGTGCGATTAGTTACCCCATGCAACCGAACTTACACCCAGCCATTGGGTGCTCAGTTTTAACTATTAGGGAGGAGCAATTGAGGTTCATTAAAGCTCCATGGAGTGTCGCTTGCCTTTATATTCTCGCCTTCTCTTCACGAGAGAATCAGTTCCATTGATTAGGGGAGAGACAGTGGGTGGTCGGGCCTGCGGTACTACCATTAGGGTTGGAATAGATGAGGTCGCGTAACCCTACCTTACCGCGCCGTTACACGGGTACCGCAGGCCGTTAAGTCGGGCGTAAGCAGGTAGGCTATTATACATCAGAAGAGTGTTGTAACAATGAGGCGAT
>b81887c2-4629-4476-894f-9422c6aeee47_Basecall_2D_000_2d Marta_PC_default_sample_id_1257_1_ch108_file378_strand_twodirections FAST5/downloads/pass/Marta_PC_default_sample_id_1257_1_ch108_file378_strand.fast5
TCTTTCTTCTGCTCTGGTCCGCTGCTTCTCAGATAATAAAACCGTAGCTCAAAACAGCTGTTAGTGAAATGAAACTGGCTACAGTATAGACTGGTTCATCCGTTGCATCTGGGATAATGGAATAATGTCGAGGCATTCCTGGATAAACCAAGGAGAATGCTGAGGGAAAACATTGACTGTTTATGCCCTCACAAATATAATTGGATACGGATTTTTGCTCAGGTAGCCGGTAGTGAGCTGTGGCCTGGTGGAAATCAACATCGACAATCCTGCGATAATGCAAATACAGCTCCTATAGATAAACATAAGTGGAAGTGGGCTACTACTTAGTAGGTGGTCGGTACGATCCATCTAGTATGAGTTAGGATAGCAATTCCTGTTAGCGCTCCTACTGTAAATAGGGAAAAACCAAACCCTAATCCATAGGTATTGCAGGAGATCATTTAATATTGCCTCCGTGTAGGGGCTCTCAGTCGACCTCGCATATTTGTACTCCTGTAGGAACAGAGATAAGGTGTAGTTGCAGATGTAAACTATGCTCATCATCTAGATGAGCCAACTGCAAATATGGATGAGGCCTCAACGATAAAGCAGAGGAAAACAATAGCTCAGACTATTCCTATATAACCACGCTCTTCTTTTTACCTGGGGTATGACAATGTGTGTGAAATGCTTAAGCGGTGGACCGAATAAGAATATAGAGTATTCTCTGGCCAAAGAATGAATAGATGTTGTGATAAAGAATAAGCGCTCGCCTGGCTCCGGGAGAGGAAAAGAGGTAGTATTGGCGGTTACGAAATCTGTTAATAAGGTAGTAATACCAGCTGCAGAACTTGAGGCAACAGGAGACCCGTAGTACTGGAATGTGTCCAAAGGTGATGATCAAACGAACAAGGGGTTTGATATTGACAGTTCTGTTAGTTTCTTA
>94f6c5b1-1150-4b4b-83c7-94135aad28d4_Basecall_2D_000_2d Marta_PC_default_sample_id_1257_1_ch283_file71_strand_twodirections FAST5/downloads/pass/Marta_PC_default_sample_id_1257_1_ch283_file71_strand.fast5
CGAATCTGCGCTCCGGAGAGTATTGCTCGCCTGTTATCGACACCTTCCCTCATGCTTACAGGGCCGTTCGAGCCTGCCAGTGACTAAATTTAACGGCCGCGGTACCTCGCTCAACTTTGAAGGGGTAGCATAATCACTTGTTTCTTAAATAGGGGACGGTATCAATGGCATCACGAAACTACACTGTCTCCCTGCCAAATCTAATGAAACTGATCCTCTCGTGAAGAAGCGAGAATATAAAATATAGAGACGAGAAGACCCCGGTAGCATTGCCGGCAGAACGATCCTGGACCCCTCCCTAATGCTATAAAAACTGGACACCATTAACCTGTGTTTCGGTTGGGGGAAGCCGAGAATAAAACTAAACCTCCACAATGATGGTAATAAAGTACTAATAAAGAACCACAACTTCTTATAATCTAAAACTTTGACATAAATTGTGACCCAAAGACTGATTGGATCACTGAACCCAGATTACCCTGGGATAACAAGGGAATCCACGTGCACCCCTATCAACAATAGTGGGTTTACGACCTCGAGTCGTCGATTGAGGGTATTGTAGGGTGGATTAGAGGACCAGCTCGTCGTTGTTCAACGATCCAAACCCACCAATGGTGGCTTCATGAACCGGACGTTCGCTGC
>c8421a47-4603-4c33-8122-46db536e20cc_Basecall_2D_000_2d Marta_PC_default_sample_id_1257_1_ch301_file115_strand_twodirections FAST5/downloads/pass/Marta_PC_default_sample_id_1257_1_ch301_file115_strand.fast5
TGACTTTATCCGCTGCTCAAATACCAACCCCTTATTCGATGATCATCGATACCAATTACAGCAGTACTGCACTTCTCGCTTCCAGTTCTTGCAGCTCTGCGGTATGGCCGATGATCGACCCGCATAAGTTTTCCACCCCGACGGAGGTGGAGAGCGCTTCTTTATCAACATCATTGCTTCTTTGGCCACCCAGAAATATATTCTTATTCTTCCGAGCTTTGGACTAATTCCACATTGTCACCCAGCCAAAAGAACGCAGTGGGTTATATAGGAAGCTTGAGGTAAGGTCTGATGTTTTCCTCTGCTTGTCGGTTTGGCTCATCATATTTGCAGTTGGCCTTACTTAGATACCTGAGCATATTTACATCTGCAATAGATCTATACTCTGTTCCTACAGGAGACTATATTCAGTTGACTGGCTACCCCACGGAGGCAGATGAATCTCCTGCAAATACTAGCCGCATTAGATTTTATTTGCCCAATTACAGTAAGAGGCCTACGAATGTATTTGCTAATCCATCACGATGAGTTCTTACAGCAGGCCGACCTAGTAACCCACTTCTACTATTGTTTATATAGGAGCTGTATTTGCAATCGGCCGCAGGATTTGTTCATAATTGATTCCCACTACCACAGGCTACACTAAGCTCCACCTCGAGCAAAACCGTGAGCGGGATCTATTGTGTAAGAAAGATACAATTGCTTCCAAAGATTTCCTTGGTTTATCAGGAATTTGAAGAGGGTCCTGTGAGTCTGAGATATCTAGTCTACAACAGGCGGACAGGAGTCTATGGGTCGATACTTCATTTAAGGACTAGTGTTTTAGGTAAGACCAGGTCGTATGGGAGGATTTCAAAGTTTGGGTTTATAGT
>50b42046-5f81-47b7-bed4-dffd1c7732b6_Basecall_2D_000_2d Marta_PC_default_sample_id_1257_1_ch504_file253_strand_twodirections FAST5/downloads/pass/Marta_PC_default_sample_id_1257_1_ch504_file253_strand.fast5
CGGAAATTCTAGCTGAGCAGGAAATGCTCCCAATAAAGTTATGTTTGGCCACTAAAACGGTATTGAAATGATTTTAACATGACCGGATCATGTATGACGGCCGCCTGTATCATCGTAATGGAAGTATAGTCGAGGCTCCATGCCGGGCAAATAGTGCAGGACCCCTATACCCTCGGCCTCTCGGATGAAAATCAAACAATCCTCGCGGTAACGCAAATAATTTCCCTTATAGAGAACTCAACCTGACCTGAGGTTAGAGTACTAGCGTGCTGTTAGGGTAAATGCCGGGGAGCCAGCGTGAAGTGATTCCCTATAGTATTGCAGGGATCATTAGATTGCCTCCGTGTGGCTAGCCAGTCAACTGAATACTTTTACTCCTGTAGGAACCGAGATAATTAGTTATGCCGAGATCTAACTTGGGCTCGGGGGTATCTACATCAAGCCAACGGGCAAGTATGGGCTAGCTCAAACGAAACAAACCAAGAGGAATAACTCGATAGGTGCTCAGACTGCTTCCTATATAACCAAATTCGGTTCTCTTTTTACCTGAGGTGACAATGTGAAAATTAGTCTAAATCCTGGCGAGAAGGCTACTTCTCTGGCCAAGAATCAGAATAATGTTGATAAAGGCGGCTCTCCACCTCGGCAGCCAAAGAAAGGGAGGGGATAATTGAATTACGAGTCTTTACTAATAGTAGGTAATACCAGCTGCGCACTGGAAGTGAGGGATGAAACCTTAGTGGGGGATTTAGTACATCACATATCCACTAAACAAAACTGGCCCGCGCCAGAAGTCTGAGTCTG
>9a5a38ca-9676-4deb-b030-c1af3a885a93_Basecall_2D_000_2d Marta_PC_default_sample_id_1257_1_ch442_file558_strand_twodirections FAST5/downloads/pass/Marta_PC_default_sample_id_1257_1_ch442_file558_strand.fast5
TTACTTCCAGGCTCCTTCGCCTTCCCCTTCCGATTCTCCTTGCAGTATTAAAATGTAACCTCGATCAATACCATCGCCTTTCTCAGCCCAGGCATAGAGCTTCTTTATCAACATGGCTTCGATTCTTTGGCTAGAGAACGTTATTCTTCCAGGATTTGGACCATTGGGGCATTACTCATAGAAGCATTTGGTTATAGGAATAGTCTGAGGGTTGTTTTCCTGCTGTTGGCGTTCAGCTCATCATATTGCAGTTGGCCGGGCTTAGATACGGCATATTTGAATGCAACTATAGATTATCTCTGTTCCTACAGGATAAATGATGCGTTAACGGCTACCCACACGCAGAGGAATGCACTCCTTAAGTCGATAGGCGCATGCGATTTATACTTCCAATTACAGTAAGAGGCCTAACAGGAATTAGTTGCTAACTCAGGCCAGGCGTCACCCATGGGGCCGACAATGACTAACCATTCCGCTGTTTTTATGGGGAGGCTTATTGCAATTATCGCAGGATTGTTCGTTGATTCCCACTACTACACAGGCTAGCCACGCACTCTACCTGAGCAAATCATTGGCAATTATATTGTAGGCATAAAGATTTCTTCCCACAGCTTCCTTGGTTTATCAGGAAACACCGACAGTTGTGGTCGAGTTAGAGATGAGTGCGCAAAACATGAAACAGTCATGTCGTAGAGTCGGTTACATTCACTACATAAATGTTATAGATAAGATAGTTAGTGTAATGGAAGTTTGGTTTTTAA
>ebf30f63-e4bd-4d92-871f-89233586591d_Basecall_2D_000_2d Marta_PC_default_sample_id_1257_1_ch128_file300_strand_twodirections FAST5/downloads/pass/Marta_PC_default_sample_id_1257_1_ch128_file300_strand.fast5
GAATGTTCTTTCTCTGCTGATATATGCTCGCCTGTTGTTTATCAAAACATCGCCTCGAGCTTACTTGAGGCACAGTAGAGGCTTAGGCGCCCATGCCCAGTGACTAATTTAGACGGCCCCATTATCCGCTATCGACCGTGCGAAGCTGACACCTACGTTTCTCTTAAAAACAAGTGGGGACTGGCTCAATGGCATCACGAAGACTACATGTCTCGCGTCTCATCTAATGAAACTGTATAATGCGGAAGGGGAATATACACAGGTAAGAAGACGAGAAGACCCCATGGATTTAAATGAACAATTCAATTGCCATCCCTCCTCGTAAGCATAACGCACCAATGATGGGGTGAGTTTTCGGTTGGGGGCATGGGAGTAAGAAAACTATACAAACTCCACGAAGGGGAATAACAGCAGATCCCTGTAGGTATAAGATCAAAACACGCGCAGTAGAATTTTGATTAAAGACTTACCGGATCGAAATTGACATAGGTCTCTGGGGGATAACATGTGCTCGATCACATCCTACGTAAGAAGTTACCCCTGGAGGACCTCGGAGGGGGCTCCGATAAGGAGGTTCTAGGCTGCTCCATAATACACAGGGTAAGATAAACTTACTGAGTTTAGAAGACAAGCGTTAATGAGACAAACGGGCTACCCTGTCGTGCAGCCACCTAACACGGGGAATTTCGTTGTTC
>d5e1ca5a-4f77-489e-8053-608a7f464f87_Basecall_2D_000_2d Marta_PC_default_sample_id_1257_1_ch248_file157_strand_twodirections FAST5/downloads/pass/Marta_PC_default_sample_id_1257_1_ch248_file157_strand.fast5
GACATTGTCGTCTGGGCTCGGGACCCACCTGTCTCGTTGGTTTGGCCATAGAAAGATTATGATCGCCAGGGACGGCAATCGCCGGAGTCTATCAAACCATGTCACTTAATCAAACCATTTAGTTTGAGGACATCGCCGTGTAATAGATGAAGAGTTTTGTCTTACCTGGGAGAGCAGTTCAATTTAACGTTTTCTTAGATAGCTGCGTAAGGAATTTTAGGAGGAGCGCATACCGATGATTTCGTGGTAAAGCTGGAGACTATGATGGACTTGGGATCAAGAAGCAACTACCGTGCTGCGGGCATACAAAGCACCAGGAATGATGATCCTGTCGTGGGTGAAGAAACCGTGAGAAGAAGTCAATAACGAGAATAAGAGGATATGGTTAAGGGAACAAGACCGCAAGGCGGGAGTCTCCTCCCAAGAGGAAGCGATCAATGCAGTGATGAGTCGAGTTCGAGGACCGGCGAGGCATGAAGCAACGCCAAGGAATGAAGCGTAAGGAGTAAAATCATGCATAAAAGAACACATCCCACTGAAACTTGGCAACGGAAGGGACGAAAGATTTATGCACTCAGATCGAACAGGCACTAGGCCGTTCCTTTTCGATTAATCCTCTTGCTCACGGTTTATCTAGACATGATGCGTGCCCCTAACGACATCCCTGTTATCACGACTGGGGCCGGCTCTAATCAGTGTGGGCTTCCGCTCCGGCCTCCACTGTTTGTATCGACGCCGCCTGTTATCGGGACGATTGACATTCGACGTGACTCTCATGAAAGCCCATCCATTGACAGCCAAGTACAGTGGTTACCTAACCCCAGAACAACGAACCGCTTTAGAGCCTAACCTACGGTACCTGTCCCAATAGCAAATTCCCACATCGAGTATGTAACCCAAGCGCTACGCTCGTCGTTTGTTTAGGGCTTAAAACCGGTGGTCTACTAATGCTCTATAGTTTTCGGCAGTGAGATTCAGAGTTCAGTTGCATAAGGCGATAGCGGTTCATACACAGGCGTGAGAAGAAGGGGAGCCCGGTACGACCGGGGGATCCCTGGCAAGTCTTTAGAGTGGCGGCCACTGCCAAGTGAATGTGCGATGTCATCTAGGAGCCTTCGGTCCATCTTAAATTCGTGACACGTTGATTCATTTGCGGGCCCCCGCATATTGGTGGTTCTTTGTTAGGTGTTCAACTTTATCGATGCCCACCTTGAAGATTTACGTGCCCATTCGGGAGCTCCCAGCCCCATCATATGTTATATCCTCGGAGTTCTTAACGTAGAAGGCAGGGTTATTCCCAATTTGATTTTAGACGGGCTAACCCTGTAGTCTCGCGTCTTATATTTATATTCTCACCGTGGAGGATCAGTTTCGGTACGTCTCACGAGAAATAATTAAGTCTTCGTGAGGTCATCTCTAGTCCTATTGTCTCGCATCGGGCTTATGTAGGACTTCCGGGCTATAGAAGCGTTAGACTGTGTAATCTACTCGGCAGCGCCTCTGACTCTTATAATGGCAAGGAGGCGATGTTTTGATAAAACAGGCGCCGGTTTAAAAGCCCAGATCGCCCGTAGGGTTTTAATCGTTGGACATGAACTGAAACTTATAGTTTAGCCGCGGCTGCACCACAGGCGGGCCATCTTGGATGGGACACTCCGAGTGCTGACCGACTTGTCTAGATAGGGGCCTCTTGACAAATTGGATCCGCCTGTTATACTCGCAGAGCGCTAACTTGGTTGCCTGTAGACTTAAGTGTTGGGTCAATTTATGTTGAAGGTTTACTTATAAGAGAATGTGTGGTTCTTTTACTTAGTATTTATGTACATTCGCCATTTGTGGAGGTTTAGTTTTGTACCGCCCCCACTTAGCACGGAACCGAGCCCGAGACTGCTATGCTAGTTTTATGACCTTAGAAGGAGGCACATTGAGCGAGTTTCGGTCCGACAAATACTCGGGCGTATTCCTCGTCTTATATTTATTCTCCTCGGTTCTTTCACGCGAGAGGATCAGTTCCTTGATTTTACGGGGGAGACAGTGGGTGTCTTCTAGTGTGATGCCATTGTACCAACCTCGCTGCCACTTTGGCCGAAACGATCATGTCTGCTACCTTTCGCACGCCCGGATCCGCCTCCCCGACCGGTGTTTAATGGATTGTAATCTGCGCTGGGCAAGCCAACTCTTATACGGTACGGAGGCCAGAAGATGTTGGACATCAGCGGAGAGGCC
>d934955d-5dae-4574-89a0-c0e76048bb0d_Basecall_2D_000_2d Marta_PC_default_sample_id_1257_1_ch470_file264_strand_twodirections FAST5/downloads/pass/Marta_PC_default_sample_id_1257_1_ch470_file264_strand.fast5
AACTTTTCTGCTCTGATATGCTCGCCCTGTTATCAAAACATCGCCTCTTACGTATACCGACGCAGTAAGCTTCTGCCCAGTGACTACAAGTCTAACGGCCGCGGGCCGGACATCGTGCGAAGGGCGCATAATCGACGTTGCCGTAAATAGGGACCCTATCAATGGCATCACGAGACCGCATTTATCGCCAATCTCCTAAATCAATGAACTGATCCTCTTGGGGGCAGCGAATACGGGTACGCACAGGAAAGGCACCTGGAGCTTTAAAGCAGGCCAATTGCTCCCTCCAAATCATAAAACTGAGCACCAATGGTACGCTGTTTCGGTTGTCGGGGTGACCGCGGAGTAAACTTGAATACTCCACAATGGGATCGTAATAAATACTAATAAAGAACCACAATTCTTATAGATCAAATTTGACATAATTGACCCAAACACTTGATCAATGAACCAAGTTACCTGGGATAACAGGGGCAATCCACTAAGTTTGCCCCAGCACACTGACCTACTAATGGGTTCGATGGATGTTGGCTTCTAGGGTGGCCAGGGTGACTGATCGCGAGAGGCTAACACGATAAATTTCGTTGATGTTCGTCAACACGTGAAATACGCTAGTA
>5ef20f91-eb23-4245-8795-782d3b5904ad_Basecall_2D_000_2d Marta_PC_default_sample_id_1257_1_ch116_file21_strand_twodirections FAST5/downloads/pass/Marta_PC_default_sample_id_1257_1_ch116_file21_strand.fast5
GAAACCGCTCCCTCCACTATTGCTAGCGGATACCAGACCCCTTGTTTATGATCAGTATTACGAGTCGCAGTACTTCTGCTTCTCTCATTCCAGTTCTTAAAGCTGGTATTACTATTATTATTAACAGATTGTAATCTCAATATTATTCTTTGACCTTGCTGGGAGGTGAAGAGCCTTTATTCTATCAACATCACTTCTGATTCTTTGTCCACCCAGAAGTACAACTTCTTATTCTTCCGAGGATTTGGACTAAACTTCACACATTGTCAGCCATCAAAAGAAGGATTGGTTATATAGGGAACAGTCTGAGCTAATACAATACAATCCATTGGTTTCCTCTGCTTTTATCGTTTGAGCGCCATCACATATTTACAGTTGGCCTTGATGTTGATATAGCAGCAATTCCACATTGCAACTATAATCACGCTGTTCGTACAGGAGTAAAGTATCAGTTCACTGGCTACCCTACAAATGATCTCCCCTGCAATACTATGAGCGCATTAGGTTTGACCTTTTCCAATTTACAGTAAGAGGCCTAACAGGAATTGTATTTGCTAACTCATCACTAGATGAGTTCCGCATGACGGCTACTACGTAGTAACCCACTTCTACTGTTTTATCTATAGGAGCTGTATTTGCGGCAATTATCGCAGGATTTGTGTTCGTTGATTCCACTACAACCCACAGCTATACACTAAGCTCTACCTGAGGCTAAATGCCACTTGGCAATTATATTTGTAGGCATAAACATAATTTTCTTCCCCTCAACATTTCCTTGGGTTTATCAGGAATACCTCGACGTTATTCGCGGTTATCCAGATGCTTACAACATGAAACAGTCTACTTTCTGTAGGGTCAGTTCGATTCAAGGACCGGGTGTTGCTTATAATACATATTTATTATGAGAAGAGACCAGTCGTGTTTATT
>c65d5717-52df-4370-8f59-70d3a0474f8d_Basecall_2D_000_2d Marta_PC_default_sample_id_1257_1_ch303_file218_strand_twodirections FAST5/downloads/pass/Marta_PC_default_sample_id_1257_1_ch303_file218_strand.fast5
CGTATTTCATGCCGTCGTATGGTCTAAAACACCTTTCAGCTCCTGATCGTACCATAAGAGGTCGGTCGCTGCCCAGTGTGATAGGGATTTAACGGCCGCCCGGGCCGCTAACCGTGCGAAGGGTGAAGATCTCACTTGTTTCGTCTTAAATTAGGGACTAGTACTGTAATGGAACTCACACGAAGACTACACTGTCTCCCCTTATAAAAGTGCCGATGAAATGATCCTCTCGTGAAGAAGCGATATACGACCATAGAAGGCAGATAGAAGATCGCGGTTCTCAGCTGGCGAACCTCAATTGCTCCCTCCCCTAACAATCATAAAAACTGAGCACCAATGGACGCGTTTCGGTTGGGGTGACCGCGCGGAGTAAACAACCTAAACCTCCACGATGGGATCTGATATAAATACCTAATAAAGAACCACAATTCTTATAATCGACAATTTGACATAAATTGACCTACAAACACTTGATCAATGAACCAAGTTACCCTGAGAGGATAACAGCGCAATCCACTTTACCGCGCCGACACAAGTGGGTTTACGACCTCATTTTTCATGCACTACCTATCCCGTGGGCGAGCAGCCGGAGCTAACGGTTCTATCGTTGTTTAACGATCCAAACCGTCACTATAATATTGGGGTCTAAATGCGAAAGCCGTCTGTTTGATGTTCTC
>6750f098-5e65-4b91-8ca7-94874402356a_Basecall_2D_000_2d Marta_PC_default_sample_id_1257_1_ch469_file592_strand_twodirections FAST5/downloads/pass/Marta_PC_default_sample_id_1257_1_ch469_file592_strand.fast5
TAAATCTGGTGTTGTGCTGATATGCTCCGCTGTTGACAGCCTCGCCTATGATTACCATAAGAGATCAGCCTGCCCAGTGACTAATTTATGACGGCCGCGGGCCCCTAACCTTTGCAGCGAAGGTAATGGATAATCGTTTCTTAATGGCACTACGGCTCAATGGCATCACGAAAGACTACGCGCTGTCTACCAAATCGGTAATGAATCGGATCCTCTCGTTGGCAGAAACTACCAAATATAAGACGAGAAGACCCCATGGAGCTTGTCCAAACGATTCAATGCTCCCTCCACAATCATAGAACTGAGCACCAATGAGCCTAGTTTTCGTTCGTGAACGCCGAGAATAGGGCATCGGCGCGATCATGACTCGTAATAAAGAGATAATAAAAGAACTACAATTCTTATAAAATCAAAAACACTTTGACATAAATTGACCCAAACATTGATCAATGAATAAGTTATCCCCTGGGATAACAGCGCAATCTCGTCAGCATACCCCCTATCGACAATGAGCTAATGTGCCGGCGTTGCTTAAGGGTTCGTAGAGTGGTGGAGCTCGGACAACACGGTTCGTTGTTCAGGCACGTCACGACCCCTATAATGGTATACATTAGATGAATAGACAAGTTCTTTTGGTGTTTAGTGC
>0425f7b9-cb8e-4810-92a2-c680f17e6cf3_Basecall_2D_000_2d Marta_PC_default_sample_id_0912_1_ch438_file21_strand_twodirections FAST5/downloads/pass/Marta_PC_default_sample_id_0912_1_ch438_file21_strand.fast5
CTGATTTCTGTGCTGATATTGCTCAATACCAACCGCGGTGCTTTGATCAGTACTAATTCCAGCAGTACTTCTACACTTCTCTCACTTCCAGTTCTTGCAGCTGGTATTAGACTATTATTAACAGATCGTAGATCTCAATACTACCTCTTTCCCTCCCGGAGGTGGAGAGCCCATTCTTTATCAACATCACATTCTGATTCTTTGGCCACCCAGAAGTATATTCTTATTCTTCCAGGATTTGGACTAATTTCACATTGTCACTCAGGTAAAAGAACCATTTGGTTATATAGGAATAATGCTGAGCTATTGTTTTCCTCTGCTTTTATCGTTTGAGCTCATCATATTTGCAGTTACATTCCTGTACAGCTCCTGGCAGGACCTTTTATCAGAGATATGCGAGCTAAGGGTTGATACTCTGACTATAAGGTTTCCTACTGGGGAGTAAAAGTATTCAGTTGACTGGCTACCCACACGAGGCAATATTAAATATGATCTCCTGCAATGATAGGATATGCTCGGAACTGATTTTATTTTCCAATTTACAGTAAGAGGCCTAACAGGAAATTGTATTTGCTAACTCATCAGCCATCTAGTTCGAAGTGAGCTACGTAGATGGATTCTACTATGTTTTATCTATAGGAGCTGTATTTGCAATTATCGCAGGATTTGTTCGTTGATTCCCACTACTCACAGGCTATACGCACTCTACCTGAGCTAAATCCACTTGGCAATTATATTTGTAGGCATAAACATAATTTTCTTCCCTCCAACATTTCCTTGGTTTATCAGGAATACCTCGACGTTATTCCGGCGGTTATCCAGATGCGCTTACACAACAAATGAAAACAGTCTATTCTGTAGGGTCATTCATTTCACTAAATAAGGTTGTTGTAAATACAACATCTATTTATAG
>4f5b58a8-5395-45f2-9d3f-246bcfc9fb9f_Basecall_2D_000_2d Marta_PC_default_sample_id_1257_1_ch153_file221_strand_twodirections FAST5/downloads/pass/Marta_PC_default_sample_id_1257_1_ch153_file221_strand.fast5
TTCTTTTGTCATCTGAAAGGTCTTAGAGTAGTAACAAGCTAGCATGTTCGTAAATTCTGTACGATTGCGAGTGAGAGGCGTAGTGTGAGCGTCAGAGTTTGATTTGAGGCTGGTATGGTAACACCAGACGTAATCACCCACCTGGGACAGTATATTGGCGGCTACTTAAGTAAAATTGATGTTATAAGATAAGTGACAAATTAATTGATTGGTCAAACGCGAAGAGTAAAGTCATGACACTGCGTGAGACACAATGCCTGTGTACCGTGTCAAAGGGGACTTGTTACACAAGTCCAAGCAAGATACACAGTTATCGTCCGGGGGTAACAAGTTCTATTAGTCGTCAATAACTTACGTAACGTTCTATGAAAGCGTGGCGTTGGGTCAGTCATGCTATCAGATTTAGACATATCAATAAACGATTAGATTATAATGTTTACGCGGGATCGGATCTACCAAGACACTGTTGGGTGTCTAACAGAGGCCTAGGCTTCCAAATCCCACTTACCAAACAAGGACGATACGTAAAGTGTGCTTCCATGCATCACGATGGCCGCCACCAGGATCTTACGCGCAGCCGCCGGATCCGTGTCGGAATAGCGCGAATAGACCTCGATGATACCACTCGCGCATGCCCCTGTTTACTCCTAAATATGCTTGCGAGCCTGGACACGATGATTGTTTTCCTTCTTACCCACATCGGAATCACCCAAGGCCCACTATGGCCCAAACAATGCGCTTAGTCTTGAACAGGCGCGTTCTTCTTCCGCCCCCGCCTAGCTCAGTTCACCTGGACGTTGGCCGGAGCTCATAACGCTACTGTCATGCTTACGTATACCGGATGCTCCGCGAAAGCGGCACGAGTTGACGGGACGTGACGCATTTGGGATTGCTTCCGCTAAGATTGTTCTACTGGCTCTGTACCGTAAGTTGTAATAGCAGGGACACCCCGCGTTCTGGTTCAACGGTTCACTGTATCTTA
>0757c2ac-449b-4eee-90e5-89432b164221_Basecall_2D_000_2d Marta_PC_default_sample_id_1257_1_ch409_file202_strand_twodirections FAST5/downloads/pass/Marta_PC_default_sample_id_1257_1_ch409_file202_strand.fast5
TCCTGCTGTGTTCTGTGCTCTGGTTCGATGCTTCTCAACGACCAAAATATCAGTGAAGTAGATGTTAGTGAATGAATGACCCTACAGTAGGACTGTGTTTCCATGTGGTTTAAGCATCTGGATTGGAATAATGTCTCAGGCATTCCTGATAAACCAAGGAAGGAATGCTGAGGGCGGAAGAAAGTTATGTTTATGCCCCAAATACCGTGAATCAATTTTTGCTCAGGTAGGGTAGCTTAGTGTATCGCCTGTGAGTAGTGGAAATCAACAAACAAATTCCCTGCGATGATTGCAAACCATTCCCTATAGATAAAACAGCTTGGAAGTGGGCTACTATCGTAGTAGGTGTAGTCATGTAGAACTCATCTAGTATGGAGTTGAGTAAGCATTCCTGCTCACCCTCCTACTGTAAATAGGAAATAAAACCTAATGCCCATAGTATTGCAGGGATCATTTAATATTGCCTCCGTGTAGGGTAGCCAGTCAACTGAATACTTTACTCCTGTAGGAACAGCGATAATTATAGTTGCATGTATCAAAATATGCGCTCATCCACATGAAGGCCAAACTTAAATGTATGAGCTCAACGATAAGAGCGAGGAAGTGAAGCAGTACCGGATTAGCTCAGACTATTCCCATAACCGTACGGTTCTTTTGTACCTGAGTACATCCTTGAAATCGGTGCGCGACCACCTGGAAGGATCAGAATATATACTTCTGATGGATACGGAATAGTGAATAGATGTTGACAGCAAAGAATAGGCTCTCCACCTCCGGCATGTTAAAGAAGGTATAATATGTGAGATTACAATCTGTTCGATAGTCGGCTCAATACCAGCTGCAAGAAAATGGAAAGTGAGAAGTAACAGATACTTAATTGATTAAGTGATGGCCGGGAATAACAAGGGGTTACGTTCTGTTTATGTT
>dea6eea9-e0dc-437b-8cde-fc2458d1703f_Basecall_2D_000_2d Marta_PC_default_sample_id_1257_1_ch408_file130_strand_twodirections FAST5/downloads/pass/Marta_PC_default_sample_id_1257_1_ch408_file130_strand.fast5
AAGCTCTCTGATGCCCATCCTTCTCAGATAATAAATATTATATTACTAAAGGCACTGTTAATGAAATGAATGACCCTACCGAACAGACTGGTTTCATGTTGTAAGCATGACTGGATAATCGAATAATGCTAGGCATTCCTGATAAACCAAGGAAAATGTTGGCGGAAGAAGTCTCTTTCTGCCTAAAATATAATTGCGCATGAATGTCTAGGGACTAGGTGCTGAGTAGTGGGTGGGGTAATCTGAGTGGGTAGAGCCTTAGTAGTGGGGAATCAAACGAACAAATCCTGCGATAATTGCAAATACAGCTCCTATAGATAAACAGTGAAGTAGCTACTACATAGTAGGTGTCATCTGCGACCTCATCTAGTGATGACAGTAAGATAATAAGATTCTCCTGTCTAGGCCTCCCAAATCGTAAAGGAAAATAAATCATGCTCATAGTATATTTGCAGGGATCATATTGATGCCTCGTGTGGCGCCATAGGCTTCCTCGATGAATCGGTTTGACATGTAGGAGCCTCGCCCGATAAATTAGTTGCATATGCTCTCTGCTCGATATCTACATCAAAACGCTATTAAAGCTCTGTAACGCTCAACGATAAGAGCAGAGGAATTGCATGGATATCCGCTCAGACTATTCCCATATAACCAAATGGTTCTTTTTACTATCACGTAATGTGAATCGGTCCGACGGCTCGGAAAGCAGATAAGAATATACTTCCCCGTAACAAGAATCAGAATAGATGTCTGGGGATAAGGACTACGCTCGGCAAGGGTCAAGAAATAGTACCTTACCAGATGCGTATCAGATTTTAAGATAAGGCTCATCACATGCCAAATGGAAAACCGAGAGTAAGGATACTTAGTGTAGATTAGGTGATCTGAACAGAATAAGAAATTTGATGGGTCGACGTTCTGTTTTATGTG
>835e8040-7a80-4d58-95c2-4be31215517c_Basecall_2D_000_2d Marta_PC_default_sample_id_1257_1_ch127_file356_strand_twodirections FAST5/downloads/pass/Marta_PC_default_sample_id_1257_1_ch127_file356_strand.fast5
TGTTTCTGTTGGTCATCTTGCTCGCCTGTTGGCCTACCAAAACTCTCCCTCCTGTACTGCCCATAGAGGTCCAATAGTTATCGATGCCTCCATTTACGACCTGAAGCGCCCCCTGACCTCCGTAAAAATTCGAAATGAGGCATGACGTTTATGCTAACCCCTCCTGACATGGGCATGGCGAGCCACGTGTACGGATTAACGACAGTACATCGAACCTCCTGTGACATTAAAGGATGGAACTCCTCCTCGACAGAACTCGAGACATGACCGGTCTAACGCACTAATACGACTGTGATGAGCCTGACGACACGCAATCCGCCTCCTTCCTACCGCCTACAACTGCATAATCTACTCGCTGTTCGCCTTCTGTCGACGACCGCGGAATAGACTGAATCGCATAATGGAACCTGGTATAATAAATACTAAGTAAAGAACTACAAGATTCTTAGTAATCCAAATTGGACAGCACGTGACCCGCTGACATGTGATCACTCAACCGAAGTTGCTCTCTACGACCGATACTCACGCGATCTCGATATGTTGCCCGCACCGCTCGCTACTAACTTAACTTGCCAGGCCTCAAGCCATTTAGATGCCTGCTCTGCTCCTAATGGGTCTCAGCCACCTCTAACGGTTCGTTTGTTTTCAACGGATCGACTGCCTTGAACTAGATTCGGCTGACCGTACGGTTTGAACCGAGATCAAGCTGTCAGCGCATTCCGTGCGAGCACAAACGAAAGCCGTCGAGGCCGCACCATTGATAGCGGGGGATGGACACGGGCTGAATAAGCAGGTCAGTTAGGTAGCGGATCTTTAGAGGGGGAACAGTGGATGCGAGTCGGTACCCACACGTGCTCCACCAGGATCAAGTGTTCGTGATACAAATTTTATAGTCACAAATTTTATGTCCATTCGTACAGGAGTCTTAGGTTCTTTAGTCGAGTGATTTTATTACAATTTCGATTAGGAGGTTTGAGTTCTACTCCGCGATCACCCGGCCACACGAAACTAGAGAGTCAGCGATTGCGGTGGAACCCGTCGTAAGAGTTAGGGAGGAAGCAGTGCAGTTTTCAGATGATAACACCCCGGCGGTCTTCCGCGTCTTGAGCTTTACTTTCTAGGATGCTGTCACGAGAGGATCAGTTCGGGTCCATTTTTCAAGGGGGAGACAGTGTGGCTATGTCTGGTGTCATGCGTACAGTGGCCCATAGTTGGAGTGTCTAAGAAACAAGTGTACTATGGCGTTTCAAACCACCGGTCGGCACTTTAGGAGTAGAACCCCAGTCATTCAAGTTAGTCTACACTGGGCGAGGCGACTAATAGTGATGAGCTTACAAAAGGAGGAAATATTTCACCCTAGGCGC
>d34ea42c-a749-496b-a485-ff34829d716d_Basecall_2D_000_2d Marta_PC_default_sample_id_1257_1_ch150_file85_strand_twodirections FAST5/downloads/pass/Marta_PC_default_sample_id_1257_1_ch150_file85_strand.fast5
AGCTGAGGCTTACAAATACTGTGACCTTGACACCGGGGTAAATTAATCGAACCCTAGGATCATGAACGACTGTGTTCATTGGTTCGGCATCTGGATAATCGGAACTACGTGAGGCGGTATTCCTGGATAAACCAAGGAAATGTGAGTAGGGAAGAAAATCATGTTGCTCTATGCCTACACAAATATAATATTCACCGGCGGTGGGGACCTTTGCTCAGCCAGGGTGCTGTGGTAGCGCCTGTGAGTAGTGGGGCAGTGAATAAACAAATCCCTGCGAGGAGCATTGCAAAATACAGCTCCTATAGATAAACATAGTGAAATGGGCTATAACATGGGCGTGGCTGCGGGTGAACTCACCCTGATGCTTTAACAATTCTACCATGTCGTGCCCTGTCACTACTGTAAATAGGGAAAATAAAACCCTAATGCGCTAGTGTCAGCAGGGATCATTTAATATTGCCTCCGTGTAGGGTAGCCAGTCAACTGGCGCATCATTTACTCCTGTAGGAACAAGCGATAATTATAGTTGCAGTTGTAAAATATGCCGGGTATCTACATCGCATAGCCAACTGCAACAAATATGTGCTGAGCTCAAACGCCCAGACGCGAGGAAACACGAGTATCGCTCTTAGCCAAGCTTCCTAGGGTGACACCAAATCGTTCTTTTACCTGAGTGACAATGTGTGAAAAGTCTAGTCCAAACCCTGGAAGAATAAGAATATATTGGTGCGCAGGAATCGAAGTGACCGTATGTTGATAAAGAATAGGCTCCCTCCCACCTCCGGCGAGGGTCAAGAAAATATAGTATTGAGATTGAATCTTTAATAGCTACGATAGTCGATAGATACCCGGGTGCAGAGAACTGGAATGAGAAGTAGAAAATTACTGCTCGTAACCTTAATCACTGGATCAAACGAGATCCAGGGAGTTATTGGCATTCTGTTATCTGTTGGTT
>b35c32b5-4e62-4661-ae9b-66385009bee8_Basecall_2D_000_2d Marta_PC_default_sample_id_1257_1_ch8_file14_strand_twodirections FAST5/downloads/pass/Marta_PC_default_sample_id_1257_1_ch8_file14_strand.fast5
GTTTTTCTGTTGGTGCTGATATTACTCAATACCAAACCCCCTTGTTCGTTGATCAGTACTAATTACAGCAGTACTTCTACTTCTATCTCACTTCCAGTTTCTTGCAGCTGGTGATCAGCTATTATTAACAGATTGTAATCTCAATACTACTTCTTTGACCCTGCCCGGAGGTGGAGAGCCTATTCTTTATCAACATCTATTCCTGTCTCTTTGACCCAGAAGTATATTCTTATTCTTAACAGGCTTTTGGACTAATTTCACACATTGTCACTCAGGTAAAAGGACGATTTGGTTATAGGAATAGTCTGAGCTATAATATCCATTGGTTTCCTGCTTTTGTCGTTTTGAGCTCATCACATATTTACAGTTGGCCTTGATGTAGATACCCGAGCATATTTTACATCTGCAACTATAATTAGCGCTGTTCCTACAGGAGTAAAGTATTCAGTTGACTGGCTACCCTACACGGAGGCAATATTATACAAATGATCCTGCAATACTATGGGCATTAGGTTTTATTTTCCTATTTGTTACAGTAGGAGCGCTAACAGGAATTATATTAGCTAACTCATCACCCAAGGGTCTTCTACATGACACCTACTACTACGTAGTAGCCCATTCTCCACTATGTTTATCTATAGGAGCTGTATTTGCAATTATCGCAGGATTTGTTTGTTGATTTCCACTACTCACGGCTATACACTAAGCTCACCTGAGCTAAATCCACTTCACAATTATATTTGTAGGCATAAACATAATTTCTTCCCTCAGCATTTCCTTGGTTTATCAGGAATGCCGGCACATTATTCCAATTATCCAGATGCTTAAACCACATGAAACACAGTCTACTCTGTAGGGTCACCTTCATTTCACTAACAGCTGTTTGAGGACGATAATAATATTTATTATCTGAGAAGAGACCGTTCTGTTTATGTTCTTAGCT
>fc84952b-423a-4e04-b831-e4c7047e1829_Basecall_2D_000_2d Marta_PC_default_sample_id_1257_1_ch385_file97_strand_twodirections FAST5/downloads/pass/Marta_PC_default_sample_id_1257_1_ch385_file97_strand.fast5
GAAAATTCGCTACCAGCACCTGCCTCAAGTACAGAAGAGCGCAGGAGCACGCTGAGGGGAACGCGAAACCGGGAGGATAGCACGAGGAATGCCCCCGCTGTGCCGGATCTCTGGGGACTCGAGGCAAGGAACCCGGAGGGAGGGAATATCCTAGGAGATGAACTGCAGGCACGCGAAGAATCAGGTCGGTCTCATGCCTATAAATTAGACTGTAACGTGATCGGTGGGAGTCAACCGGGCCTTATATTATCCTTGCGACTTTAAACTACTGAAATGCGTACGCAAAGACCTCCTCTATGACGACATTGCTCCAAACTGTAGTGGACTGTCGTGGAGCGTGACGTGCCCGCTGATGAGTCGGCAGCCAACTTCCGCTTAGCCTCCTGACTTGCACGAAATTTGACACGCTAACTCGTTAGTATCGCCGGATGATTTATGGCTGTATAGGACCGCCCACTTAGATCTCCTTTCAATGAAGTTTATACGGCTGAGCCTGGACACTGCTCGGGTATGTAAACTTAATGGACCGGGGACTTCAGCCTATGAAGGAATTCATGGACGACGGATTGTATCTTGTATTATATACGTGTTCCTATAACCAAATAGTTCTTTGGTCGATGACAAGTGCGGTACGGTAAAACTATAACTGAAGAATAAGAATATGTATTCTGGTGGACAAGAATCAGAATAGATGTTACTAATAACATATTTATATGGCCTCATGCCCAGGACCAACTGCAGTAAATTACTACACTGGGGTAATACCGACAGTTAGAACTGGCAATGTGAGAAGCATGACGATCTATTAGTACTGTATCGACCAAACGACAAGGGGGTAAGTCTGGTTGACATTCTGTGTTTATGTTCA
>af68865e-9e76-417a-86b7-2cffdbd402ae_Basecall_2D_000_2d Marta_PC_default_sample_id_1257_1_ch238_file4_strand_twodirections FAST5/downloads/pass/Marta_PC_default_sample_id_1257_1_ch238_file4_strand.fast5
TTTTTCTTTGGTGCTGATGCTCAATACCAAAACCCCTTATTCGTATGATCAGTACTAATTCCAGCAGTACTTCTACTTCCTCACTTCCAGTTCTTGCAGCTGGGGTCCATAGATATTATTAACAGATCGTAATCTCAATACTACCTCTTTTCCCTCCCGGAGGTGGAGAGCCTATTCTTTATCAACATCTATTCTGATTCTTTGGCCACCCAGAAGTATATTCTTATTCTTCCAGGATTTGGACTAATTTCACACATTGTCACTCAGGTAAAAGAACCATTTGGTTATATAGGAATAGTCTGAGCTATAATATCTATTGGTTTCCTCTGCTTTTATCGTTTGAGCTCATCACAGCTATTTGCAGTTGGCCTTGATGTAGATACATGAACATATTTTACATCTGCAACTATAATTATCTCTGTTCCTACAGGAGTAAAGTATTCAGTTGAACTGGCTACCCTACACGGAGGCAATATTAAATGATCTCCTGCAATACTATGAGCATTAGATTTATTTTCCAATTTACAGTAAGAGGCCTAACAGGAATTGTATTTGCGCTAACTCATCACGGATGAGTTCTACATGACAACGGCTCACTTATGATAACCCACTTCTACTATGTTTTATCTATAGGAGCTGTATTTGCAATTATCGCAGGATTTGTTCGTTGATTCCCACTACTCACAGGCTATACACTAAGCTCTACCTGAGCTAAAATCCACTTGGCAATTATATTTGTAGGCATAAACATAATTTTCTTCCCTCAACATTTCCTTGGTTGATGAGGAATACCTCGACGTTATTCCGGTTATCCAGATGCTTACACAACATGAAACAGTCTATTCTGGCGTAGTTGCCGGGTTTGCCACTAACAGCTGTTACCTAGTAATAATGTTATTATGAGAAGGACAGTTCTTTTGACTCCG
>1fffdb55-5d0e-4edf-9d65-84d49ce28447_Basecall_2D_000_2d Marta_PC_default_sample_id_1257_1_ch483_file438_strand_twodirections FAST5/downloads/pass/Marta_PC_default_sample_id_1257_1_ch483_file438_strand.fast5
GCTTTTCTCTGTTGGTGAGTATTGCTGCCTCGCCTATTTTGAACAAAACATCGCCTCTCCTGTACTTACCAGAGAAGTCATAGCTCCGCTGCCCAGTAACCAAATTAACGGCCCGCCCGATCTTAACATATCGTGCCGAAGCTCAAGCATCACTTGTTTCTTAAAGCGGCATCTATCAATGGCATACGCAAGACTAAGGGTCCCCCTTAAAAATCAATGAAATGATCCTCTCGTCCAAGAAGCGAGAATAACATAGTGAACGAGAAGACCCGCGAGTGGGATGTTAAACGAACTCAATTGCTCCCCTCCCACATCCACCACGCTATATACACCAATGGATGGGTATTTCGGTTGGGGTACGCGGCCTGAATTAAACTCCACAATGAATGGCTCATACTAATAAAAGAACCCAATTCTTACTAACTTAAAATTTGACATAAATTGACCCAAACATTGATCAATGAACCAAGTTACCCTGGGGGTAAAGGAGGATCCATTTACAGCCCCTATCGACAAGTGGGTATTTACGACCTCTCGATGTTGGATCAAGGTGCCATGGTGGCGGGCCGCTCGCTACGGTTCGTTTGTTGTTCAAAAGCATCCAAAACTACATAAGTCGTATACATTCAAAACTGAACAAACGTTCTGGTGTTTTGACGTA
>48c615d0-afa8-4342-bb12-8d249b7577c9_Basecall_2D_000_2d Marta_PC_default_sample_id_1257_1_ch46_file523_strand_twodirections FAST5/downloads/pass/Marta_PC_default_sample_id_1257_1_ch46_file523_strand.fast5
CGACTTTATCCTCCTCTGCGCTCTAGGTTGCTCCGGGCTATAAAAGATGATCGATGCGCCAGGCACCGCGGATCTTCAGTATACAAAGGCTACCGTCATTGGAGCAATGCCCATCTGGCGCTAAAAGAGTTCGGCCGGAGCGACATGATAATGAATGTTACAACTAGGTGCATCCGTGAGTAAAGAGTGCCCCTAGAAATTAACCCGCTCCATACCTAAAATTCAACCCCGCTCGGA
>e1e32caa-00f1-4ec1-92a8-8623e176ebea_Basecall_2D_000_2d Marta_PC_default_sample_id_1257_1_ch317_file203_strand_twodirections FAST5/downloads/pass/Marta_PC_default_sample_id_1257_1_ch317_file203_strand.fast5
GCATGTTTCTGTGCTGATTGCTGCTTCTCAGATAAGGACTTATGGTCCTACAACAGCTGGTCCCAAGTATCATAGAAATGAAACCCTACAGAATAGACTGTGTTCATGTTGTGTGAGCATCTGGACTGAGAATATACGTCGAGGGCTTCCTATAATACGAGGGAACTTCTGAGGCAGAAAAGTTAGCTTCTGCCCCACAACTAATTGCGAACCCATTGCTCAGAACTAGGTAGTATATAGCCTGTGAATAGTGGGAAATCAATGAAAACACCCTGCTGCGATAATTGCAAAAACAGCACCTGCGGGACCAACATAGTGGAAGTGGGCTACTACCTAGTGATGGGTGTAAATGTCGGTGAGATATCGTAGCGTATATGCGTCTAGTAAGATTCCGTGCTACCCTCCTACTGTAATAGGAAAATAAAACCTAAGTCCCCCCATAGGTGGTTGCAGGGGAATGGTCGATGCCTCCGACTTTGACACGCTCGAGTCGGCGTTTCGTTGATCAATCGGAGGCACCTATTGGCTGTGCATGTAAATATGCTCGGGTATCACAATATCACCGGGATAATGAGGACCTGGAGCTCAACGATAAAAGCCCGAGGAGATAAACAATAGCTCAGATAGTTCCTATATAACCAAATGGTTCTTTTACCTGAGTACGGATCTTGAATTAGTCCATAATCCTGGAAGAATAAGGAGTATACTCTTCTCTGAGACATAACAGGAGTGAATAGATGGTTAGATAAAGAATAGGCTCTCCACTCCGGGGAGGAAAGAGGTAGTATTGAGATTACGATCTGTTAATAGTAGCATACCTATGAGCTGCAAGAACTGGAAGTGAGAGAAGTAGAAAGTACTGCTGGAATTAGTACTGATCAAACGAAGCAGGGGGTTTATGGTTTGACAGTTCTTGG
>8113d900-94cf-41c6-8d4b-6f733bb05bc4_Basecall_2D_000_2d Marta_PC_default_sample_id_1257_1_ch461_file575_strand_twodirections FAST5/downloads/pass/Marta_PC_default_sample_id_1257_1_ch461_file575_strand.fast5
CTCTTCTTCTGTACCGCGTAACTTGATTATAAAGTTGTCTACGATAGATAAATATCGTGAGGCCTGTCTGTGAATCGAACTCATCGTAAGGCAGGAACTCGACATCTCTGTGTTTCAGTCGTATGCTACAACTCAACTCTCCTGGCAAAAGAATGATAGAAGGCGATGAGTAGATGACATTTGACTGGGGGCCGGAGTAGGGCAATGCCTCCTAACCTCCCGCGGCACGGTACTACGAAGTAACGGCTAGTATTGAGATTGTCTGATCTGTTAGTAACTACCCTGGTAATACCAGGAGCTGAGAAGAAGATCGAAGGAAACCCCGAGGGACTCACGCATGGATCTCCGGCGCCGGGTCCATACAACGATTATGGTACATAGTCGGAGAGAGAATGACACCATTTCCTGGTTAGCTTTCTTTG
>117f69aa-6d19-49cc-868c-212953dcd453_Basecall_2D_000_2d Marta_PC_default_sample_id_1257_1_ch468_file421_strand_twodirections FAST5/downloads/pass/Marta_PC_default_sample_id_1257_1_ch468_file421_strand.fast5
TTTTCAGTATTTGCTCGCCTGTTACCAAAAACATCGCCTTGATGCGCTGAGGTCCAGCTCGTCTCCAGTGACTAAGCGTCTAACGGCCGCGGTAGCGCACTGAGTTCTTGAAGGTAGCATAATCATTGTTCCCTAAATCTCGAATAGTATCATCTAAGAGATCACGAAGACACCACTGTCTCCCCCTTAAGTGCGGCATGACTGCTCGTGAAGAGGCGAAACTCGACCAAGGGGGGCAGACCCCAACCGGTTGCGCTGAATGACGCCAATTGCTCCCTCCCGTAAAGGGCTAACTGGGGGCTCAGTGATACCGCTGGTTTTTCGGTTGTGGGACTGGGGCCCAAGAATAGGACCATCCCACAATGAATGTAATAAATATACTAATAAAGAACCCATACATTCTTATAATCTAAATTTGGACATAAGATCTCCAAACACTTAATGATGAACCATTTACCCTGGATAACAGCACGCAATCATTCAGCCCCTATGCATAAGATGGGTTGCCTACCTCGATGTTAGTCAGAGGTGGCCATGGTGGAGGGCCGATAGGGTATAACATGTTCGTTTGTTCGGAATCCAATACCCACCTGTATTAGTATAACAATTAAACCATCGTTTTGAC
>1cf0e66d-eb7b-4fca-a656-3c04e99680c6_Basecall_2D_000_2d Marta_PC_default_sample_id_1257_1_ch240_file466_strand_twodirections FAST5/downloads/pass/Marta_PC_default_sample_id_1257_1_ch240_file466_strand.fast5
TTATTTCTGCCTGGGTTGCTCGCCGCGTTTGGCCTCAACTCCACTTGGTCGCGCCTCCGTAGGCGATCCCCCAATCTACCGGTCCTGAGCGCGGTACCGCTAACCGTCCGAGCCAAGGTTCGTTTCGTAAGGTAAGCGGCTGAACCCGCAGCATAAGAAGACATGTCTCCCCCTTAAATCATGAAACTCGTACTCGTGGGGGGCATAACCCAACCGACCATAGAGAACCCCAAACCATTCGGGGATACTAGTTAGTAAAATACGATGTACACCCCTCTCCCACCATATGTAGTAAATTCTACCCACTGTTTCTTAGTTGCCTGGGCCCAATCGAGTAAACTAAACCTCCAATGGCAACTGCATAACATACTTAATATAAACATAAGAACCACAATTCCCTTACTGAACAAAATTTGACTATAAATTGGCACTGGATTAAACACTGAACCCAAGTCTAACCACTAGTCCCCAAACGGCAATCCACTTGTTGGCAGCTTCGCCGACATCGGCTAATCTATTCGCTAGGCCGATGTTTAGATGCGGCGCGGATGGGGTGAATCAATCTGCGAGCCATGACGACATGAACTTTTACCGTTTCGGGGGTCCAAACCCACCGGGTCTCTTATG
>87fcda81-a794-4433-8461-b65d736ee6b4_Basecall_2D_000_2d Marta_PC_default_sample_id_1257_1_ch121_file388_strand_twodirections FAST5/downloads/pass/Marta_PC_default_sample_id_1257_1_ch121_file388_strand.fast5
CGCTCCTTTGATCATGATATTGTACGCTAGCTCTTTCGCCTATCGACGATAACCTCGACTGTATCGCGTTGGGGCACGCGAGGTCTCTAACGGTGCGCAATTGACGCCGCTTTCCTCAACACTAGTCTGACGCCCTACTAACCGGATTCACGAAGACTAAATGGTTCCCCTAGCCAACTAATATCGAAAGCCACTGTCTCCCCCCTGCCTGACATGAAACTGTATAAATGACAGAAGACGAGAAAACTAACTCATCGCATCTACCCAACCGGACTGCATCTCCCCTCCTTGACTGAGCAAATGCCACCACGCCTGGGCCTACCTGCCTGGTGGACAGTTTCGGTTGTACAAACACACGCACATCCCTAAACTCAATATCGCGCTGAATGTACGTAACATGACAGCCACATGAAGTCTTGGACAGTCAAGACTTCCTTACCTCGTGACTGAGACAAACACTTATGATAACATGACCGCATTGACATGGCCCGGACTACAGTGGCCGCTTCATAAATCGCACACGGGTCACTGTCGACTAATGTCCATATCCCTATCGTACGAAAGCCGCTACTAATAATTTCTTGTTTGTTCATCGATCCCTGGCTACCTGCTCGATTCACGCCTGACGCTTCTCGGTTGTACGGGCACGTGATTGAATTCTAACCGGTTTGCGACCAACGAGGCGTTCGACCGCCAATAATGAGGCCACCAGGCATATCACCCTGACGAATCAAAAGCCGTAGGGGAGGGTTGATTGATATGAGATCCAACATTAGTCTCGAAGAATCAGTGTTCAGCGGATGCGTGAAATGTTGATCTGGGGGGCGGCTATGCTTCATGCGTACAAACTTTTAATTCGGTTGATAAGTGTTGCGTTACGTGAGTCAACTTGACCTATAAGAAGTTATGTGTATCGTCGTTGTAGTTAGTATAGATTCAGTCGTGGCCGAGTTTACATCGTGGGAGTTCGTCCAACCGAAATTTATAAGGATAGGGGAGGGTATAGCCCGTGAGTCGTCGAGGTTGACATCGAGATTTCAGGAGGAAGCGTGGAGTGCGTTAGGGTGGCGGGAGTGGCGGTATGCGGCTTCTGTACGTCGTTACAGTCATGGTTTACCGAGAAGGGAGAACCCGTCCGGGTTGGGGTTTAGAGTCATACCGTTAGCGAGTTCAGGAAAACAAGTAGATGTCGTGAGGCTCGAATTAAGAGGCTTCGAATACGCGGCGTTCAATGTCCTAGTCACTGGGCAGGCGTAGCACTCGTAGGTGGGCGTGAGAAGAAGCGAGTTTGCGGCTACCCGGGAAATCGTTATGTTATGTTCTTGACTATCGGC
>847c14a1-489d-4797-b101-23b9a5100d38_Basecall_2D_000_2d Marta_PC_default_sample_id_1257_1_ch41_file96_strand_twodirections FAST5/downloads/pass/Marta_PC_default_sample_id_1257_1_ch41_file96_strand.fast5
GACCTTTATGGTTGTAATTAGGACAGGAAATGGACGGATCGTCTAATCGTTTTCAACATAAGGCAGGCTGCTGGGGACGGGCACGGAGGGGAAAACTCTAAGTAGTGTACAGCTCATGCGTAAACATCTCCCGAGATGGTTGTACCGGCCCGCATCATGGCACTATTGAGATTTATCTAGAAGTAAAACTTGATTTAATCAAACCGGTATTCCGTAGATGTCATCGTCGAGGTTTGATCTCCCAGTTCGTCTGTTATTGGTACGTTGACTCCAGTCAGATGCGTCAAAATTTTATAGAAATTACGCAGCAGCATGGCCCCGAGCCTTGGTGGCCCGATTTATGATGAAGGCAGGATGCAGTCGACGTTGCCTGAGAACCGCATCTTCTTGCGTCTTGACCTCCTCTGTTCCTGTCGCCACACGTGGTCACCCAAGAATGCCGATTTTTACAGTGGATTCTGGGGAGGACAATCAGTAGTTGTCTGCGGTGATCTCCATGATACACCTAGTCTCGATTAAGAAGACACCATGATTATGCTAGTCTCGCACGGTTAGCCATACGCGGCGTCCATAAATTGTAGTTACTACGGCGAGGCACTACCCTTGACTGGGCCTTATAAGAAGGAGGTTTTGATAAAACGGGCAAGTCTGTTTAGTGC
>f8dca730-5890-4adc-87a8-bb830568320d_Basecall_2D_000_2d Marta_PC_default_sample_id_1257_1_ch377_file481_strand_twodirections FAST5/downloads/pass/Marta_PC_default_sample_id_1257_1_ch377_file481_strand.fast5
ACTTTTCCTGTCTGCTGATATTGCTCCTTGTTTATCACAAAAATAAGCCCTCCTGTACCGTTACAGCTAGGATGCCGCTCGTTAGCAGTGACGATTGACGGCCGCGTGACCCTAGGACTCGATTCTTAAAGGGGTAGCATAATGATGTGTTTTCCAAACTTGAGCCAAAGCTCTATCAATGGATGAAACCGCAGACTACCGCTATGTCTCCCCCTGCACGTAATGAACTGATCCTCGACTGCGGAACAGGCACGTAACGCTAACTCCTATAGAAGACTATGACAGAACTCATGCGAGCCTGAAAGCATCGCCAATCCTCTCCCTAATTCAGACATGGGCCGCAGCACTAGTACTGGGTAGTGTTTCGGTTGCTAATGGGAGTGCAAACTCAAACCTCCCAATACGCATTAGCCAAAACTACGCACTAACAGAAGAACCCACAATTCTTGGCTAATCGACGGTTGACATTGACTGACTAAACATGTGATCGACTGACGATCCGTGGCCCTGCGGGGCGTACGACAGTCCGCACCGCCACTCCTAATGGGTTCAAAGACCCTATGTGTTGACCGAAGTCTCATGGCTGACTACGTGAGATGCCCCTCTAACGGTTCGCGTTGTTTGTCAACGGATCCTCATGGCCGGGACGGATCTTGACTAGGACTTTAGATTACTAAACATTGTTGAACGAGTCGAAGCGAGTTCATCGTGCAGCTCAGATATGAGAAGCGTTGAACAAGAAATGAAAGCGGGGAGGTGGCTGCTTGCACCATCTAGAAGTCTAGGTTTCAACGAGTTACTCAACCAGGAACCTTAGAGTAGGAGCTTGCGTGATACAAGGCGCATCGGGTTGCTTTTAGTCGTACAATCGTTGCCGTCCAAGTCAATGTCCGGTTAAGTCCTACACGGCGATGCTTTAAGATTCCTTAGTACTGTGTTTAGAGTTTAGTTGATCGGGAGCGCGGTTGTACAGTTGGGAGTAGCGGAGAGTGCCCCCCAGGCAACTACGAACCCGTCCATGTGAGTGAGTTCTATACGTGGGGGAGGAGGAGCAGGTTGGAGCGCACGTCATTCAGGCTGGCGGCCATTGCTTCCGTCCCATGTCATTCCCCCCGTCCTTCCGCACCAGGAGGATCCATTTGGGGTTGAAGTTCAGGGGGAGACACGGTTAGTCTTCGTCATGGAGTCCGATATCGGTCCCTAGGTTCGCAGAAACAATAGTACTATGGAGTGTCGGCGAATCAGTATAGCGGAGTTCGAGCTAGAATTCGAGGTTGGGGCAGTAGCATGCGCTGTAGTCAAGCAGAGGCGATGAGCGTAATACAAAAGCCTGCCTCAGGAGAGGCAAAGACCTCTTTGCCTGAAGGGACTTTTATCACGTAGCCGCCTCGGGTTATTAATCCACCGCAAGGTCTCATCCTGCCGCGGAACCTCCGGTCTCATAGAACCCTCTCGTGCAGGACCCCACTATCGGTTTTCCACGTGCTACACAACTAGTATGGCATGGCATCTGGACGGAAGATAATTGACTAGGTGCCTTGTAAAACTCACGGAATAAACTCTTGTAACTCTCCTCTTGGGCGGAAGCACGCGGCTAACTAACAAAGAGGGACGGCCGAAGAACTCGATGTGGTTTAAACGGAACGGAGACTGCCCCTCCTAATCATAAAAGCTCCCACCGACTCATCCTGTTTTCAGCTTCTAATGTGACCGCGAGGGAGCCAACGCTGACAACTCACGACGAACGATGTAATAACATGACACCCAACGACGAACTAATTTCTTGACAACCCCTTTGACCGCATGAACTTATGACGAACACTTATCCTATCAATAATTGACGACCCGACCTCCGACAGAATCCGCACTGCCGCGCCAAATGTATCACCCCCCTGACGTGCAAGACACCTCTCAGAGCATTAATTTTCGATGTAGCCTAGACTATCGGGCTATCCCTGCTGCCCGGGGCCGCTAACGCTCGGTTGGTTTGTTTGCACGCATCCAAACCCCTAACACCTGTACTGCGATGTCAAAACCCCTCCCGCCTGTTTTGGACATACGCCTCTCCTCAAGCTCAGTTGATTGTATAGCCGCCTCCAAGAGGGTCCAAGGGCACTTGAATGGCTTCTGAGCATCCCACGCTCTACGTGCCGAAGTACGCCATGCTCCTTGTTTTTAAACTAGGCCCGCTATTAATGGCATCGCAGCGAAGACCACTAACTTGCTCCCCCTTAGACATCCACGAAATGGATCCTCTCGTGAGACAGAAGCGAGTAAAAGGTGACAGAGTAAGACGAGAAGACGACCCCATGGAGCTTTAAAGGTATGAACCGCCAATTGCTTCTTCCTAATCTAAATATAGACAACATCCTTATAATTTTCTCGTGACGCTCTCAGAAGCCGACGCTCCTAACAATGGATCCTCTCAAATATCTAATATCAAAGAACCCAATTTCCTTATAATGAACTTTGGACAGAACTTGACCTAAACTACTTAATCTAATGAACTAAGTGGATCCTCGATAAAGGATGCGCTTTTGTTGACAAGCCCACATCGACATGTAATTGGAAGACCGCTAGCAATAATGTCTCGGTACTAGGTATCTAATGGTATTCTCGAGGCCGCTGCAGCCGGGGTTTGACGTTGTGTTTCAGCCCATGGAACCACGTGAACTCTTGACGGATTTCGGTACTCAACGTGTTGGATGACCGAGAATAAGTCCGAGAGTTCTAATCGGTTGCAAAACAACAAGGCAACGAGCCGTTCATCACCCGGCGGGCACCATAGGGATTAACAGTGCGGCTGGCAAGTTAGTCAGGTGAGTCTGTCCGGCTAAAGGATCCCCTACTGCGTGTGTGAGGGCTATGTCATCGCGGAGTGTGGTCAATTTCGATCCATGTACCAAGTGTTTGGTTAATGCTAGTCAATTTAAGTTTAGAGTCACAAGGAGAATCGTCGTTGGGTCGATACTTTATTACAGTTCCATTGTGTAGATAGGGAGGCCGCTTTCAGTTCAGGCGGTCCCCGACCGAAAGCGCGATCAGTCGTGAGTGAGAGGCTTTGATACCGTGAGGAGGAGGATCCAGTTCCGTTTAACACATGAGGCTCGAGTCTGCGTTTATTACTTCTATTCCCCGTCGTGCAGAAGAGGAAGCGTTCATGCGAGTTCAAGGGGAGACACAGGTCGGTCTTCGGTTGCAGTCGAATAGCGTTAGCGAGTTCAGGAACCATGCCGTAATCGGCTGTCCCGGTCTTCGCAACCCGTAGAGATTTGCGGTATATTTAATGGAGGCGGCTACATCTGCTGACTACAGCGGTAGCGGGAGAAGGAGTCTGTCCCAGTCGATAACGAGGCAGAGCGTTTATCGTTGACG
>d3081341-496f-4056-b269-4a58e5cd8d4a_Basecall_2D_000_2d Marta_PC_default_sample_id_1257_1_ch105_file292_strand_twodirections FAST5/downloads/pass/Marta_PC_default_sample_id_1257_1_ch105_file292_strand.fast5
CTGTTTTATTCTTCTGTACCTGGGTTGCCTTGAGTGTTTGAACTCCCGCCCTCTGAAGGTTACTTACCGCCGACGAACTTGAACGGATTAGGCCGCGTGGCTTTAACGCCTCGCCCGGTAGCTAAGTGACTTCCATAACCGGCTCCTCGACACCCTTAACGTGTTTTCTGTAATGGCACTTAATGGACTGCAACCGAAAGCCCTCCTGTGGGAGACAAAATGGGCATGGTAACGTCGGATCCCCGGGGGGAACTACGGTAAATGACCATAGAGGAACGCTAACGCACGCCTGGAGCTTTAAACGAACTGCACCGCTGCTCCCCTCCCCCCTAATTCAAAGCCTCAACGCAGCACCGATGGTAGCTATTTTCCGTTCGTGAACTCTCCGGAACTCAAGCTCCCACAATGGACGCCTAATACAGAATACTCAACCTCAACGATGACAGATTCTTACTAACTTAAATTTGACATAATTGACTGACGCAAAGACCCGGTACTGTACGCTGAACGAGTTACTCGCTGGCCCAAACTCCACGCCCGGATCCCTTTACGGACAGACCCTCTACGACGCCTGTAGTGCCGACCTACGGCGTCATCCGGGTGTAGGTAAGTGTATGCGGGAGGTAACGGTTCGTTTGTTTTAAGACGATTAAGACAATCTCTCGACGTGATCTCGGTCTCAAACGCCTCTTCCAGCTTGTTTGGTAAAGACATCGCCTCTTACAGGTTAAGGCCACCCGGAGCTGCTGCTACCTAAATCACAATGACGCTTGATAGCCTAAGTAGCGCAGCCGTGCGACGCTAGCAGGACTCACTTGTTTTCCTGTAAACTAGGGTAAATGTAGGTATGGCAACTCACCGCACCGAAGACTAAGACCTGTCTCCCCCTTAGTGTAAACGCATGGACTGGATCCTCTGCTGCGGAGACGACGCGAGAATATAAATAAGACGAGAAAACTCAGCGCGATGTCGAAACGCAAATCTCGGGACTGCCTCCTCCTCACGCAACGCCTGGATAGGACCTCACTCGGAGTGTGATGGGTTCGTGAGAACTCCTAATAGACTGAAACCTCCTAAAGATGGACGATGTAGACTCACATGACCACTCACGAATATAACGCCATTCGTAGTACGGGCAAAATTTGGACGACTTGGCGACTATTAAACCGACTCAGATCTACGGACGAGTGAGCCCTCCCAGATTAAATTCGCCGACGCCACCTGACTATCTATTCGAGATAGCAGGTTTGGAGTGTACGACGCTCCTAGTATGGTGCAACGCCGGTATAGCCTCCTTTGTTCTTCGTTCAGCCAGCAATTCTCCATGGTATGCACGTGATCTGAATGCGCCGTAGACTCGGTTCAACGAGTCGGTTGAAGTTCATTATAATTTATGAGGCCATGAGAAATCCGTTGAACAAAAGAACCGATGTGCAGATAGCGGAGCGAGGAATAGGACATGGCGTAATCATAGCGTAGCCCCATTAGTCGGCAATGTATCTCCGAGTCTTCAGGCTGATCGAGATGGAGTGCAGAATGTCATCCGCGGAGTAACCTTTGAGATCCGATTACCAAATCTGTCCGGGCGTCGTGCGGTTGGTCGAGGAGATTATTGCTTTCGTTACTGCCGTAGTTCTTGGGATGTACACACGAGTAAGAAACTACCCCCAGGCGTTGTTACTCCGTTGTCAGGGGAGGAGCATTGGTCCCCAGTCGACGTCGTGCCGGCGGGGGTCTTCTCCGGTTTATTCGCCTTCTTAAGTGTTGGACGTTCGCGTTGAGTTCACCGAGCAGGAGTCGGCGGTCCGTCGCCTTCGCCAGGGAGAGGTCGGTCTTCGTGGCTTGAGATCAAAAACACACAAGTCGAGGTTTTGGAGGCTATGCGTAATGAGCGAGATTTGGGGCATTCGAGGATGTGAAGCGTTCATTATTCGGCGGGGATAGATAGTCGGCTCGTAGCGGAAGGAATTTTACTCATCAGCAATGAATTCCATTACCCGAGTGCACGTCATGTCGGCTCAGGTAGCCCATTTGAACTCATGACCTAATCTGTGTTTGACTAGATAACAGGCGAGCTGTGTTTGGTACAAACAGGCGAGATGTTTGATAACAGGTAGATAGGCATTGTTAAAGGGTTTGATAGAGATCAGCTTGTTTTGGTATAAACAATAGCGTTAGTCTGATAAATAGTGGGTACCACTTGTTGACCTATACCCCACCAACACAGTCTTTAGTTTTGGCTCAATCGAGATCACTATCTAGTTTATAACAGGCGCCGGTTTGAACTAGATCTACATCCGGTTTAATCGTGCTCAACGAACCGTCACAAACAGCAACGTAGGAGGGGGGCATCGCAGATGATACATCATGAGAAGTCGGACACATGCGTCCGGCATCGTAAGGGTGGAGGGGGTCTTCGTAGCAGGTGATTGCGTCGAGTGCGTTTTCGTCAAGTTCTACTGTTTAAGTTTCCGTTAGGGGTTACATTATGTCAATTCGATTAGATAATGGCTTCGCTGTGAGTTCCGTGGGAGGATGGTTAGGGGGGATGCTTGTTGCTCTCGGAGGCTTTACACACGAAAACCCGAAGGATGAGTTAGTGAGTGCGGTCTATAACCGTGGAGGAGTGGCACTGCAAGGCGTTCGCTTGACTATGCATCCCGTTTCTTCCGTCCTACTGTCATGTCTCTGGCTTCGTGCCCGAAGGAGGGATCATGCGGTTTGGATGCGGTTTGAGGGAGATAATTGTAGTCTTCGTGAGTTGCCAGTCTCAGGCCAGGTCCCGGAGTTCAGGAACAAAACCGTAATGATAGGGTGTCCGATTCGGGGCACGAGCCCCCATCCGGTCACTAGGTTAGTCCGACTGGGATGCGGCATGGATAAGCCTGCTCTATACCGGTAAGGAAGGGGAGGTCTTTTTACGTAACAGGCGACGTTTCGTTGCTGTCTTATAG
>cd49f0d3-021b-4026-b650-3d02a1ee780d_Basecall_2D_000_2d Marta_PC_default_sample_id_1257_1_ch408_file175_strand_twodirections FAST5/downloads/pass/Marta_PC_default_sample_id_1257_1_ch408_file175_strand.fast5
AATATCGTCATGTGCTGATTGCCCCTGTTTGTAAAAACATCGCCTCCTTGATTGAGGGCCGAGTTAAGCTGGTCTCCAGTGACTACAATTTAACGAGCCGCGGTATCTACAACCGTGCGAAGGTAGCATAATACTTGTTCTTAAATAGGGACTAGTATCAATGGCAAGTCACGAAGACTACACTGTCCCCCTTAAAATCAATGAAACTGATCCCTCTCGTGAAGAAGCGAGAATATAAATATAAGACGAGAAGACCCCGGGGCTATTTAAAAAGCAAACTCAATTGCTCCCTCCCCTAATCATAAAAACTGAGCACCATTATTCTATAGTTTTCGGTTGCCGGGGTACGCGGAGTAAAACTAAACCTCCACAATGAATGTAGATAAATACTAATAGACAAGAACCACAATTCTTATAATCAAAATTTGACATAAATTGACCCAAACATGTGATCAATGAACCAAGTTGCTCGGGGATAACAGCGCAATCCACTTTAAGAGCCCCTATCGACAATGGGTTAATCAATTTCGAGCTAAGTACTCGATGTTTGGATCGCTCATCATCATCTGTATGAAGCCGGGCTCGTTGTCGTTTGTTCAAACCCGGGCCGAACTACCCACACGTATTATGGAGTTCAGGGTAAACTGAAGCTTTCTGTTTTATA
>e7e9be02-57f9-46aa-bad1-0f770a238708_Basecall_2D_000_2d Marta_PC_default_sample_id_1257_1_ch351_file29_strand_twodirections FAST5/downloads/pass/Marta_PC_default_sample_id_1257_1_ch351_file29_strand.fast5
CGTCTTCTGTGCTGATATTGCTCTTCTCAGAGATAATAAAATATTATTACTACACAGCGGCGCCCTGCTTTGAAATGAATGCCGCATCTACATAGAATAGACTGTTTCAGCGTTGTGTAAGCATCTGGATAACCGGAATAACGGTCGAGGTATTCCTGATAAACCAAGGAAATGTTGAGGGAGAAAATTATGTTTATGCCTACAAATATAATTGCCAAGTGTAACCTTTTAGCCAGGTAGAGCTTAGTGTAGCTCCCTGTGAGTAGTGGGAATCAACGATAAACAAATCCTTGCGATGCGTAAGAGCAATAAGCTCCTAATAAAACAACCCCCAGATGGGTTACTACGTAGTAGGTTGGCTGCGAACTCATCTAGTGATGAGTTTAGCAAATAGAAATTCTCCTTTAGGCCTCTTACTGACAATTGGAAAAATAAAATTAATGCTCATAGTGCAGGGAGATCATTTTAATATTGCCTTCCGTGTAGGGTAGCCATTACTGAATACTTTACTCCTCGTAGGAACAGAGATTACGTTGCAGATGTAAAAGCTGCTCGGGTATCTACATCGACCCACAACTGCAAATATGATGAGCTCGCCAAACGATAAAGCAGGAACAGATAGCTCGACTATTCCTATAACCAAATGGGTTCTTTTACCTGAGTGACAATGTGTGAAGTGCGTCGAGACTTCTCCTGGAAGAATAAGAATATATTCTGGTCTCAAAGGAATCAGAATAATGTTGATAAAGAAATAGGCTCTCCGCCACCTCCGGGAGGGAAGGAGGTAGGTGGTCATTGAGATTACGATCTAGTTTAATAATATAGTAATACCAGCTGCAGGCAGAAGTGGGGGAAGTAGACATAGAAGTAACCTGCTGGGAATTAAGTAGATCAATACAAATAAGGGATTGTGATCGTTCTGTTTGACATGTTTGGTTGGGTGGGTT
>82d8dd3b-c18d-48e1-a38c-082c9d15d49e_Basecall_2D_000_2d Marta_PC_default_sample_id_1257_1_ch252_file99_strand_twodirections FAST5/downloads/pass/Marta_PC_default_sample_id_1257_1_ch252_file99_strand.fast5
CTTTCTTCTCTTAGCTGGTGCTACGCTCACAGATACGCGCTGGGTTGGATGATGAGCATCTACATTGGAGCAGTACTTCTACTTCTCGCATTCCGATTCTTGCAGCTCTTACCACCTACCTATTAACAGCATCGTAATCTCCAACACCACCTGCCTTTGCGCCCGAGGGATGGAGAGCGCTTCTCTTATCAACATGGCTTCTGATTCCGTGTACCACCCAGAAGCTATATTCTGATCTCTTTCCAGGATTTGGACTAATTTCACACAATCTTACTAGCCGAAGACGAGACCCGTGGGTTATAGGAATAGTCGCTTACTCATTAGTTTTCCTGCTGCTTTATCGTTGAGCTCAGCCATATTGCAGAGTTATGAGGGTCATGAGATGCTACGGCAGCATAGTTAGCATCTGCAATAGATTATCTCTAGTTTCCTACAGGAGGTAAAGTAATTCAGTTGACTGGCTATAGAGGGGGAGACACGGGCAGGCTTCCTCCTCGCAATGGAGCTAGCCAGCAGTGGATTTAGTTTGCCCAATTTACAGTATACAAGAGGCCTAACAGGAATTGTACTTGGGCCTACGCCATCACTAGACCCGGTGCCCGAAGGAGCCCACGCTAGACCTACTCATTCTACTAGTGTTTTATCTATAGGGGACTGTACTTGCAATTATCGCAGGATTTGTTCGTTGATTCCCACTACGCAGCTAGCCCGCAGCAGCTCAGGCCTAAACATCCATACAGTGGCAATTATCGGTTGTATCGAAAACATAAGTCTTCTTCCCTCAACATTTTTTCCCGGCACTTGGTATTTATACAGGAAGTACCTCGAACGTTATTCCGGGTTATGAGATGCCTGTCACACAGGAAACAGTTAATTATCTAGGGTCATGCTTCGACTAAACTAGTGTTGTTAAGCACATAGTCTATAGTTGTGAGAAAGACGTTTTGGTTAGTGTTA
>aaa77161-3b5b-421d-99cb-70a92b668818_Basecall_2D_000_2d Marta_PC_default_sample_id_1257_1_ch466_file86_strand_twodirections FAST5/downloads/pass/Marta_PC_default_sample_id_1257_1_ch466_file86_strand.fast5
ACTTCCTGAGCTCTGTAAGAACCCCTAGTGTTGTGGCTGATGAGTATCGCAGGCGAGCAACCATTCTGCTTCCGCTTCCATGAGTTCGTGCACGGGTGCCACCTTACGTAGGCGATTAAAATACCGGATCACGTCATTGTCTCTTAGGCAGGCGCTAGATTGGTCTATCTTAGACAACACTTGCAACTTCTTGTCCGCGAGAGAACCAATATTCTGCTTCTTCCCAGTTGAGCGATTTACAGATCCTCAATAAGAGGCGTCATTCACGCAGTTAAAGAAACCACGAGTACAATCCAGATGCTCTCTGTCGACGGGCTTGTTGGCTCTTTACAGCACAGGCGCTTTGAATTATGATAAGCTGTGTATAACCGCAGCAGTGTTGTAAGCATGCAGCCCGATCAGTCGTAACGAGGATCAGAGAGCCCGTGCCTGGCGACAAAGGGACTCCATCCAGGCATACCTATGAGCATGCTGGTTTATTTTCTAGAGCTTACAGGTGGAGGCCCTACAGGGAATTGTATATCCGCTAAGCGACCCATTTATCAGTTCACCGACCACCCACGTAGGGCGCCCATTCAATTTGTTGCTTATAGGGAGCTGGTATTTGTGCAAACCCAGGCATTGACCTTTTAATGATTCCCAAAGTCAGCAGGGGCTACCGCAGTGCCGGAGCCCCCGAGAACCCACTTCGCAGGTGTCTATTGTGGGCAGGCGAACAATTTTTCTTCCCCGCACAGTTTTCCTGAGTTGGCTAGGAAGTGGCTAACGGCGTCCGTGGAACCGGAGATGAACCGGGGACGAAGAGGTCAAGTCTGCCACAAAACACTAAACAAGTCATTCTGTAGAGCACCGGAGCCGTGTAAATAGCTAGATCATAGTTTATTATTTGAGAAGCACAGTCCAGTTTTA
>63f716d3-5302-43dc-94dc-b4faaf8cf2d6_Basecall_2D_000_2d Marta_PC_default_sample_id_1257_1_ch338_file362_strand_twodirections FAST5/downloads/pass/Marta_PC_default_sample_id_1257_1_ch338_file362_strand.fast5
ATTTCTTACTCTATGGTTACTCTCGCCTGGTTTTGATAAAACATCGCCTCCTTGATGTTACCACCCGTGCGCGTTAACAATTGACTGAGCGGTAGCGGTACCGTGCGAAGGTGTCATAATCACTGTTTCTTATGATTAGAGACCCTATCAATGGCAATACGAAGACTACATGTCTCCCCCTTAAAATCAATGGAACTGATCCTCTCGTGAAGAAGCGATACGTAACAGGACGAGAAGACCCCATGGAGCTTGTCAACGAACTCAATGTGCTCCCTCCCTAATCCACCAAACTGAGCACCACCGATGTAGTAGTTTTCTCGGTTGGGACCTGGGGAGTAAACTAACCTCCACACAATGAATGTAATAAATACTAATAAAGAAAACCACAATTCTTATAGACCCACGTGACATAAATTGTAACCCAAACACTTGATCAATGAACAACCAAGTTACCCTGGGGATAACATAGAATCTAATTCAGCTAAGTATCCCTACGAAGTGGGTTTACGACCCCATTTTAATGAGGGTATGCCAATCGTAGGCGCCGCTACTAACGGTTCGTTGTTCAACGATTAAATCTACGGCTGCAGTGCCGAAGCGCCTCGTTTTTATCAAAAACATCGCCTCTTGATTACCATAGAAGTCCGTAGCCTGCCCAGTGAATCAACACAGTCGACTGAGCTAGAACCCTAACCGTGCGAACACCTAAGCATGCTTGGTTTCTTAGTAAAGGCGACTTATCAATGGCATCACGAAGCACTGTCTCCCCCTGTAAATCAATGAAATGATCCTCCTGCGAAGAAATAGAATAAATAAGACCCAGACTGCATGGATGGTTTAAACGAACCTCAATTGCTCCCTCCCAATCTACGACTGAGCACCATACGATGGGTAGTTTTCGGTCGGGGACTCACGAGAATAAACTAAACCTCCAATGAATGTAATAAATAATAAAAGAACCACAATTCTTATAAATAAATTTGACATAATTGACCCAAACATTGATCAATGTAGAAGCACATGTGGCCCTGGGATAACAGCGCAATCCACTTTACAGAGCCCCTATATCGCTAAGTGGGTTTACACGACCTCGCCGTGTTCGGATTGGCTAATTCGGCCATCTGCAGCCGCTAATAACGACTCGTCCGTTTGTTCGAATAATATTGAACCGATAGATTGGTTGAATTTAGTTAGACAAAGTTCGTTATTATGTCTGC
>19658f49-5109-4048-9e24-1eb7b67daf24_Basecall_2D_000_2d Marta_PC_default_sample_id_1257_1_ch263_file413_strand_twodirections FAST5/downloads/pass/Marta_PC_default_sample_id_1257_1_ch263_file413_strand.fast5
GAATATCTTTTCTGTGCCATCTATTGCGCCTGTTTATCAAAACATCGCCTCTCTTACGTCACCATAAGAGGTCTTAAGCCTGCCCAGTGACCAATATTTAACGGCCACCGGTACCCTAACCGTGCGAAAGGTAGCATGATCATATGTTCCCTGAATAGGGACGGCTGATGGCAGCACGAAGATCCACTGTCTCCTCGCGTAAATCAATGGGAACTGATCCTCTCGTACACGGAAGCGAGAATATAAATATAAGACGAGAAGATTAGCGAGCCCGAGCTTCAAACGAACCTCAGATTGCTCTCCCTAATGAGTACAAAAGGATATACGCCACGGGGTTAACCTCGTGCGCTTGGGGTGACCGCGGAGTAAAACCGTAAACTCCACAATGAATGTAATAAATACGCAATAAAAGAATCAAGATTCTTATAATCAAAAATTTGGACATAATTGACCCAAACATCTTGATCATGCTGACCAAGTTACCCTGGGGACCACCGCAATCCACTTTAGAAGAGCCCCTATGACAAGTGGGTTTACGACCTCGATGTTGATTATCCATCATGCCCCTTATTGCAGCGACCTAACGGTTCGTTTGTTCAGAGACCGATTAAACCCTAAGCTGTGATCTGAGTTCAAAACCGGCGCCTGTTTTTATCACAAAACATTGCCTCTTAATTACCATAAGAGGTCCAGCGCCTTGCCCAGTGACTACAAGATTTAACGGCCGCGGTATCTAAAACGTGCGAAGGTACATAATCACTTGTTCTAACTAGGGACTAGTATCAATGGCATCGGAAGACTACACTGTCTCCCCCTTAAATCAATGAAACTGATCCTCTCGATCCGGAGGCAGAATAAATATAAGACGAGAAGACCCCAACCATCTTCATCTAAACGAGATCGCCAATTGCTCCCTCCTAATGAGTAAAACTCGCCGCACCAATGATGGGGCTTTTCGGTTGTGGCTCACGCGGAGAGTAAAACCAATTCCACAATGAATGATAAATACTAATAAAGAACCACAATTCTTATCTAATCAAAATTTGACATAAATTGATTGCAAACACTTGATCAATGAATAAGTTACCCTGGCGATAAAGGGCAATCCACTTTGGCACTCGCGCTGACAAGCTAATTGATTCGAGCTCAACCATTGTTTCTAGGTGCCGCTAAGGACGCTGGTGAGTTAGACCAAAGCACTACTAACAAGTTTCGTTTGTTCGGGAGTCCGTAGCCATAGTCAAATTAAGATGCTTCGTAGATGAGGACAAGATCACGACACTGTTTAAAAAGGCCAACGTACTGTGGGCGTCT
>4b4d5b10-c4ed-4f08-a95c-bb519bc41329_Basecall_2D_000_2d Marta_PC_default_sample_id_1257_1_ch410_file235_strand_twodirections FAST5/downloads/pass/Marta_PC_default_sample_id_1257_1_ch410_file235_strand.fast5
AGTCTTTTCTGGTGATGACTTGCTCGCCTGTTTATCAAAACATCGCCCCCTTGATTACCATAAGAGGTCCAGCCTGCCAGTTGACCCAAGTCCTAACGGAGTCATCCATGGGTTCGAATCTCGAAGCCGACAATCACTTGTTTCTTAAATAGGGACTAGTATCAATGGCATCACGAAAAGCCTGTCTCCCGTGAAATCAATGAAACTGATCCTCTCGTGGAAGAAGCGAGAATAAATATAAGACGAGAAGACCCCATGCGGTTGCTGAACGATCGATTGCATCGCCCTCCCTAATGTACATAAACTCTCGCAGCACACTAGTGATGGGTAGTTTTCGGTTGGGGGTGGACTCTCGGCGATAAACTCAACCTAGCCACAATGAATGTACCAACATACTAATAAAGAATACAATTCTTACGGTAAAAATTTGACATAATTGACCCAAACACTTGTGATCATAATGAACTACCATGAGTCTCGATAAGAAAGCCGCAACCTCAATTGCCGCGGGATGACACATGGGTTGCGACTAAGCGTGTCATCCGAGCGGGTACTCCATGGTGGCATAGGGCTAAAGGGCTTCGTTGTTCGGAACCATCGCAAAATGTGATCGGCGTTAGATGAGAGCCGTCTGTTAGTTCTTAAAACTATTG
>8d47d935-cece-4e43-b171-fb466178d7cf_Basecall_2D_000_2d Marta_PC_default_sample_id_1257_1_ch41_file403_strand_twodirections FAST5/downloads/pass/Marta_PC_default_sample_id_1257_1_ch41_file403_strand.fast5
CGTTTGGTTGGTCAGAACACTCTTACTATAGCAGTTAAACAGAAATGGCTGATAACTTTACGACCGGAAAATGTTGTAGGCTCGACGCGTTAGAACGAAATAAATGAGCTGTGCATATCATGTCGACCAGACGCGGCGTCAGGCACGGGCACGGAGGGGACTAATGAGGGTAGAAGTGGCTCTCCGACGTGAGCCAAACCCTCCCGTGAGTTATCTCCAGAGCGCACTCTGATGGTTGATCGTAATGAGGTTGGGTACAAGTCTATTGAACTTTACCGTAGAGAAGAAACTTGGTGGTTGGTTGTATTAGTATTTGGTAAGGATGCCATTGTGAGTATTTAGATTTATAACGAATGCAGCATACCCCAGCCCCATACCTTATGTACCGTGTTGGACTGATGCAGGGAAGGAGGGGTCTCCGATTGGGTTTTCCGCTTAGAGTAGGTACTTCGTCTGGCTCCTTCGTGACCGTGATTACACGAGAATAGTTCATTACTTTGTACGGGGAAAGGGTGTCGCGTATTCGTATATCCCATACGCTCCGTATCTAAAGTCCGGAAAGCGACCTGCTATCCGCCCTTCACGGGTCCGCTAACTCGCCAGGCGTTAAGTCGGTAATGGGCAGCCGGCACTGGTATGGTACGGGCCACAGGAGGGAGTAGTTTACAACGAGGCAAGTTTGGTCCTGGTTTGGTACGCC
>5ef6e69e-4fbb-4ba3-a532-dbeab41f6d80_Basecall_2D_000_2d Marta_PC_default_sample_id_1257_1_ch416_file566_strand_twodirections FAST5/downloads/pass/Marta_PC_default_sample_id_1257_1_ch416_file566_strand.fast5
GGAAAGCCTCTCGACTGATGCTCTCGACTACAGAAGGAGGCCGACAGCTGGTCGTGAAATGAATGACCCATAAGAGTAGACTGTTCGTGTTTGTGTATCAGCATCTGATAATCGGAATACTGTCTGAGGCATTCCGATAAAGCAGGAGACTGTTGGGAGAAGACGTGGTTCGGGCTCCATACAATTGCATGCTTTAAGCCGGATAGGATCGGGTGTATAGTGAGCTCGGTATGCCCTGGGAAACAACGAACAAATCCTGCGATAATTGCAACATAACCCTCGTAGTAAACATGAAATGGGTTATAGATGGCTCGTGTAAATCATGGGCCCGCTCCGTGGCAAATACAATTCCTTTTACGGCCTCTTACTGGTAAATTGGAAGCAACATGGATCCACCTGGTCTCAGCAGGCGATCATTTAATATTGCCTCCCTGTGTGCCCTCCGTAGTGCATGGTCGACTGCTCCTAGGAACAGGGGGAGCGTGTTGCGAAGTTGTAAATATGCTCGCGCGGTATGACACATGCAGCAAGCTAAAGGTATGGGCTGGGTGGGCTCAACGACCAAAAACCATACAGGAATACGCGGCCAGGCTCATACTTCCATAACGACTCAAATGGTTCTTTTACTGAGTGACAATGTGTGAAATTAGTCAATCCCTGACCGAGAATAAGAATATATTCTCGAGCCAAAGAACCCCGAATAGAGTTGTTGATAACGATAGGCTCTCCACCTGAGGCAGGAGGACGAAGGTATCCGATTGGATTATCTGTTATAACTATAATAATATAGTGGGATCTCGAATAGGAGAATGAGTGAGAAGTAGAGACCCTTTAACGATTGAACGTAAAACAAGAGAAGCAGCCGCGATTTGACCTGTACCGTCTTT
>30179566-2e91-4814-886a-aa3032683076_Basecall_2D_000_2d Marta_PC_default_sample_id_1257_1_ch407_file42_strand_twodirections FAST5/downloads/pass/Marta_PC_default_sample_id_1257_1_ch407_file42_strand.fast5
GGACATCCTTCCTCAATAACCACTCTGGTCTCCATTACTACATACGGGTTCAGTGAAGTAGGAGTGACTACGCCGGATAGAGTAGACTGTTTCATGTATGTCTCAAGCAGTCCTGGCTAATGAGAATATAGGTCGAGGCATTCCTGATAAACCAAGGAGATCGCTGAGGGAAGAGAAGTCAGTGTTGCTCTTAAGACACAGTATAATGCATGGATTTGCTCAGGGCTAAATTAGGTGGGGTCGCCTGAGTGGAATCGGCAGCCGGACAATCCCCTGCGATAATTGCAGATAACCCATACTCCTAGATAAAACATAATAGAAGGCCTACGTAAATAGTGCTTACATGAGTACGCTGATGAGTCCCACATCACAATTGCTGTTAGGCCCTCCTCTGTAATTGGAAAATAAATCGGAATGCTCATAGTATTGCCCGGCATCCTTTAATATTGCCTCCGTGTAGCTAGCCAGTCAACCGCATACTTTTACTCCGTAGGAACAGATAATCGGTGTGCATGTAAAATATGTTCATGTATCTACGATGGAACACCCTCCAAAATATGCGTATTATGCGCTGCAAACGATAAAGCAGGAGGAAACCAATAGATATTAGCTCAGACTATTCCTATAACCAAATGGCTCTTTTACCTGAGTGACAATGTGTGAAGTTAGTCCAAAGCCTGGAAGAATAAGAATATATACTTCTCTGGCCAAAGAATACCACGAGCTAGATGTTACTGAATAGGCTCCACCCCCTACGAAAGAGGGTAGTATTGAGATTACGATCTGTTAATAATATATAGTAATACGCTATGCCACAAAATGGAAGTGAGAAGTAAGGATGGGTCGTAACGAATTAGTGATGATTAAACACAAATAAGGGGGGTTCCAGTAAATTTGGTTTGGTAT
>d0361d7f-8f33-47bf-a283-f162bff0b143_Basecall_2D_000_2d Marta_PC_default_sample_id_1257_1_ch479_file616_strand_twodirections FAST5/downloads/pass/Marta_PC_default_sample_id_1257_1_ch479_file616_strand.fast5
CCTTTTCTGTTGGTGATCAGGCTGGTCATACCACATGTTATCCCGCCTCAGCTAACACTGCTTCTTAACTACCATAAGAGGTCAAGTTAGAGGGTCGCCTCGCCCAGGGCAGGATTTAACGGCGCCGCGGTATGGCTATGACCGTGCGAAGTAGCATAATCACTTGTTTCTTAAACACGGCGAACTGATGGGCATCACGAAGACCATCAATGTCTCCCCCTTAAAATCAATGAAACTGATCCTCTCGTGAAGAAGCGAAGCGAATATAAATATAAGACGAGAAATACCGAGATGGAGCTTTAAACGAACCTCGATCCCGCTCCCTCCCCTAATCATAAAAACTGAGCACCAATGAACCTCGTTTTTCGAGGGTGTCGCACTCGAGGATAAAGCAAACCTCCCCAATAAGCGAATGTAATAAATACTAATAAAGAACCACAATTCTTATAATCAAAATTTGGCATAAATTGACGCAAACACTTGATCAATGAAACCAAGTTACCCTGGGGTGGATAGAAATCGACCCCACTTTACAGCCCCTGAGCGCTGACAATTAGGTTACAGATGTTCGGGCTAGATGCCTAAGTATGTGATGCGGGGTAGGGTGGATTTTAGCGTTTGTTCAACCGCGGTCCAGGAATACCAAAAATGTGATCTACATCGGTTGAATTAAACCAGCGTTTTT
>9a80c8b5-1ffb-4df3-9392-e857d1736cbb_Basecall_2D_000_2d Marta_PC_default_sample_id_1257_1_ch351_file98_strand_twodirections FAST5/downloads/pass/Marta_PC_default_sample_id_1257_1_ch351_file98_strand.fast5
AACCACCTTCCGGAAGCCTGACATGGTTAGCAAAGCTCCGGATCGTAGGTTCCCATAGTGTGTCGGCTCACATATTAAAATTAATGCCGGAAGGTCTTTAATGACAGCACACAAGGGACTTGGTTCATTACTTAGCGCTGTTTGAACGTAAATATTCAATCTGTTGCCCTGTCTCTTGTAAGGTATAGAAACTTTGACCACGTTGTTCTTAGTTTATCCTCGGTTCGGTGCATGCGGTTGTAAAATTTTGATATAGAAGTCGCCCACAACCCGGACCTCACAAGAACCGTTGATCCGTTAACCTTACAAAAGAAGAAATGCGTCGTTTGAGCACCAAACAGTGAACAGAGACCACAGGCGCAGGCGGTCAACACTTAAGTACAAGTTTGACAAGTAAGTTAGGCGGGGGTCCGATCCAAACTTAAGGATGGCAGTCGCGTAGGAGTGGACACAAGCGGGATTTACCATGCCCGGAGGCGGATCAGGGTGTACTCGTGGCGCGAGCGATTTAGAGTCACCGGGATCGCCGCCGACATCATCGGGCGGCGCAACAGCGGTTTGGATTTGTGTTCCAACGGAATGAGTAGCACAGTCTGCGTCTGGGGGCAGTCCATACCAAGAGTTATATTTCGGCCGGGAGTATAGACTACAATTGGACGAGTTACCGGAGGAGCGCATCAACTGCGCAAGCGTAAGCAATCCACTAGGCGATGCGGCACGTCGGGAGGACAGGCGGGGTCAGATTGTCCGCTTAAGAGACGAACGATACATGGCAGTAGGGGAGGCTCCCCTATGTTAACCGATCCCGTACAAAACCGTACATCGATCTCGGCCACGTGCAAAGGAGTAAAGAGGAGATACATACAAGGGAGGTAACGCGATGGCGGATAGTCGAACGCAACGCTTCAACCCCTCCCCCTCCAATCCAGCACGGCATAAGAAGCGCGTAGTTGCGGTTTGCGTTGCACATCGGCCCAAAGGAACAAGCCGAACAAAGAAGCAAGTGAATGAACAAGTAACAAAAAAGAACCGAAGTTCAATGCGGTAATAAAAATTTGACAGACAGGTTAACGATACCGTACCGTCCACTGGAACGCAGGTCCGCTGGAATAACACCTAAGCAGGAGCATTAGTTTGAGAAGGCGGTACCATACCGGAGCTTAATGTTACTCGGGGCCCCGATTGTTGGGGCCGAAACCGATGCCTAAGTGACATGAAGAGGCGGGAACAAGGGGCGACTAAGTTCGAGTTTCAAAATTCAGCCTGGAATCCCGGGCGCGTCATGGGCATTCATGCCGAGACGGTTTGAACCGAAATGCTTAGCGTTGCGTGCTGGGACCCATACGTCCTATACATGCGCCTACGCCAAACTCGATATTGGGTAACGCTTATCAACCCCTACTTGTCGCTCCTCAAACTTAATGGATTGCACGTGTTATCCCCAGGGTAGACTGTGGTTCACCTTACTGCACTGTTGGGTCACGGTCGTAAATTCTTACCGCAGAGAATTGTGGTTCTTATTTTAGTTCGTGTTGACTGCCTATTTAGTCCCAATTGCCTGTTACTAAGTCCCCAACCGCAAACGCTCATTCATCTGCTCTCCAGTTTTATGATTGGCGGGAGGCCTTGTACACATGCTTCGTTTAAAGCTTCCATCGGGGTCTTCCCTTATATTTTATATTCTCGCCTTCTCTTCTACGCGGAGGATCAATTCCATTGATTTTGGCACTGGAGAAACATCTTGTAGTCTTCGGGCCTGTACGTATACGGTGCCCTTTACGGAAACTAAATTACTGCTGCCGGCTTCTTCCGACGCTTTGTACGCCTGGGACCGTTAAATTGTAGTCGACTTCTGAATCCTGGACTCTCCTTATCTGACAGTAAGAGGCGGGTGTTTATTAGATAAACAGCAATGCAGGTGTTA
>7e76859a-dd77-4a14-9794-0cfadd1e51a0_Basecall_2D_000_2d Marta_PC_default_sample_id_1257_1_ch399_file569_strand_twodirections FAST5/downloads/pass/Marta_PC_default_sample_id_1257_1_ch399_file569_strand.fast5
GACTCTCTGTTCGTGAGTATTGCTCGGTTTATCAAAACATCGCCTCCTGTATTGGCCCACCCGCAATTGCCTGATCCCAGTGTGACTACATTAACGGCCCGGTACCGCCGACTGGCGTACCGAGCCGACGGAGTCGTTCCTTAAATAGGGACTAGTATCAATGGCATCACGAAAGACTACTGTCTCTAGATTAAATCGTAAGCAACACTGATCCTCTCGTACGAAGCGAGAGAATATAAATATAAGACGGAGAGAAAATGAGAGCCAGCTTTAAATGAAGATCAATTGCTCCCTCCCTAATGCTAAAACTGAGCACCAATGAGCGGTAGTTTTCGCTTCGACTGGGGGGTAACATCGAATCGCCCACAATGAATGCATAACATATCACGACCACGATACAGGATTCCTTAATCGACACATTGACAGATTGACTCCAGACATTGATCAATGAATAAGTTACCCTGGGGATAACAGCGCAATCCATTTAAGAGCATCCACCTAGGATCACGTGCACCTACAGATGTCGGTGAGAGGTGTACAGTGGTATGCGGCCCTACTACTCGTTACACGTTCGTTCGGGCGAGAAGGTACGACAACTTGATGTACATTCCATGAAGGACCAGTCTTCATCTG
>8d13cfca-d3d1-4490-93c7-872c7c8f52a4_Basecall_2D_000_2d Marta_PC_default_sample_id_1257_1_ch48_file427_strand_twodirections FAST5/downloads/pass/Marta_PC_default_sample_id_1257_1_ch48_file427_strand.fast5
ACGTGCGTATACTTGCTGCTTCTCAGGTCATACACACTTATGAGGTAAAGGTGTGCTTACGGGCAGGCGTTGCACCCGGCACTCGGGTGTTCATGTTGTGTGAGCATACCGCGTAGAGAAGCGTTACAGGCAATTGTACTCCTGGTAATACAGGAAGCTGTTGAGGGAGAAGATTATTTTCGCCTGCAGCAATGACGATTGCGCATGGATGTTTTAGCCGACCCATCTTAGTACCTCGCCCTGTGAACCTTAGGAATCATCAACAAATTAATCTATTCGAACACAAGAGCTCCTAGTATACAACTAAAGGTGGGAAGTGGCTATAGAGCGTACGGGTTCGTAGGAGTATCCGATGATACATTCCCCTGGGGTTCCTGATCTGAGCAATAGGGACTTGTAGGCAGATAAAACCGGACTTAGCCAGGGTTGCAGGAATGATTTGTAGGGGTAGCCTAGTCACTGGGTTCATGTTTCCTCCACCATTGAACAGCGGTACATTATAGTTGCAGCTTAAATTGCTCGGGTAGCAGCCACCTAGGACTGTATCAATATGTGGGGCTCGGGTGCCAAAGGCCCACAACACCCCAGAGGGAAGCATATCGATTGTATCTGCTGTAGGTGAGACTGTTCCTATGATACAAGCTCGTTGTGGTTTTGGTCGATACCCTTGTGTACGCGTACTGCTGCGGACATACGAGAATAAGAGTGTGGTCTCTCTACACAAGGAATGGAGTAAGGTCCAGACCAAGGCGGCTCGCTTTCTAGCAAGAGGATGGCAGGACCTATAAGTACTTGAGATTAAGATCGTGATAATATAGGTAGTAGCAAGGTTCCGCCATGGAGATCTGAGAAGCGAAACTACGTAAGGTCCTTGATCTATCAGCCCCAGGCCGCAGACGTTCTGTTTGTGTTATGT
>9f216f05-2ea5-490c-bf99-d62b86980707_Basecall_2D_000_2d Marta_PC_default_sample_id_1257_1_ch405_file272_strand_twodirections FAST5/downloads/pass/Marta_PC_default_sample_id_1257_1_ch405_file272_strand.fast5
TCCTCCTGTCTGTAACTATTGCTCGCCTGTTTATCGGACATCGCCTCCTTGTGATTGTGAGGGCCCCAGTCTACAGCCTGTTGCTAGCCCAGTAGACTAATTTAACGGCCACTAGGGTCCGGCAACCGTGAAGGTAGCAAGTTAATCACTTGTTTCGACAATAGGGACTAGTATCAATGCATCACGAAGATAGATGTCTCCCCTTGACTCAATGAACCGCAATCCTCGTCGAAGAAGCGAATATAAATAGGACGAAGACCCCATCGCAAGCTTTAAAGCAGTGAAATTAACCCTCCCACATCATAAATGAGCACCATGATGGGCTTTCGCTCGTGTTACGCGGGCGCCCAACATCGCATCTCTACAATGGCGAATGTAATAAAATACCTAATAAAGAACCAATTCTTATAGGTTACCGACAAATTTGACATAAATCTGACCCAAACATTGGTATAATGAACCAGGTTGGGGTACCAACATGCAATCTCATTGATTTGAGTAACAACCTCATAGATGGGGCTGTCTTACAGGTACCCCTAGTGTTTGAGTCCATACGCTATCCAGGGTCAAACCAATAAAGCAGGCTTCGTTGTTCAACAAGGATTGGGGGTCGAA
>e9cc3513-b771-44eb-b59d-0b2cc24c1dda_Basecall_2D_000_2d Marta_PC_default_sample_id_1257_1_ch486_file553_strand_twodirections FAST5/downloads/pass/Marta_PC_default_sample_id_1257_1_ch486_file553_strand.fast5
GACGGCCCAGGCCTGGGCCAAGTTAATCGTGCCACTACGGCGGCTGTCTAACACCGGGATGAACAAACGGAAAACCGATATGCCTCGGCAATACTTTATCATGGATGTGCACGCGATGTACGACCCCGCTGCGTGTAAATGACGCGGCCTCGGGTTAGATCCATGCTTGAGCCAAGGTTCAGATCGATTAATTGAGTGTCCTTACAGAAAATTGTGGTTCTTTATTAGTATTTATTTGGCATGCTGTGTGAGGATGCTATTTGTACTCCGGAGTCACCCAACCGAAAAGGCCGAGCACCATCTGGCAGAATTTTAGCTGATTAGGGAGGAGGATCGTAGAGTTCGTTGACCTCCAGCGAGGCTTCTTCTCGTCTTACCTTATATTCTCGGTTCTTCACACGAGAGGAGGATCAGTTTCATTAAGATTTAAGGGGAGAATGTATAGGGTCGATCTATCCCATCCATCACAGTGCTCGAGTTTAAGAAAACACAAGTGATTATGCTAGTCCCTCGCAGGGGTCCTAGGTAAGCGTGCCGTAAACCTAGTGATAACGCGGCACTATCTAATAGCGGGGTGGCAGGAAAATCAGTTGTCATAGGCGAGAGGAAAAATTTATAAATTTGGTAT
>98777752-e732-4a7e-969b-45edb0c11c17_Basecall_2D_000_2d Marta_PC_default_sample_id_1257_1_ch58_file115_strand_twodirections FAST5/downloads/pass/Marta_PC_default_sample_id_1257_1_ch58_file115_strand.fast5
CATTTTCTTTCTGTGCTGATATTGCTGCTTCTCAAATAATAAATATCATTACTAAAACAGCTGTTAGTAGTGAAATGAATGACCCTACAGAGTAGGACTGTGTTTCATGTGGTTTAAGCATCTGGATAATTGGAATAATGTCGAGGCATTCCTGGATAAACCAGGAAGGAATGCTGAGGGAATACAAAGTTATGTTTATGCCTACAAATAGCAATTGAAACCTACGATGTCCTTTGCTCATTAGAGCTTAGTGGGTACCTGGTCTGTGAGGCCGGAAATCAACAAAACAAGATGCCTGCGATAATTGCAAATACAGCTCCTATAGATAAACATAGTGGAAACTGGGCTACTACGTAGTAATAGGTGTGCGGTACTTAGAACTCATCTAGTATCGAGTTAGCATATAATTTCCTGTTAGGCCTCCTAGCGTAAAAATAGGAAAACCAAACCGCAATGGCCCATAGTACTGCAGGAGATCATTTAATATTGCCTCCGTGTAGGGTAGCCCAGTCAACTGAATACTTTACTCCTGTGGGGAACAGCGATAAATAGTTGCCGTAAAAATGGGTCGGGGTATCGACATCAAGGCCACTGTATTAAAGTCCTTACTGCACCTCAACGACAAAGGCATAGAGAGGAAACGATCATACGATATTATAGCTCAGTCAGCTTCCTATAACCATAAAATCGGTTCTTTTACCCTGAGTAGGACAAGACTGTGTGAAATTAGTTAGGACGCTCTAGAAGAATAAGAATATATATTCTGGGTGGCAGAATCAGAATAAGATGTTGACTACGAAACGGCGACCTCGCCTCCGGAGGGTCAAAGAAGGTAGTATTGGATTATACGATCTGACAGTTAATAATAGTAATACCAGCTGCGAGCAAGATACGCAATCAGAGGATACGAGAAGTACTCTGCTGTAATGCAATGATACATTAATCAGATAAACTAGGGATTTGTTGATATTAACACGTTTCTTATTTTATGT
>560827f6-855e-4ae6-a0c7-529a67b3c88b_Basecall_2D_000_2d Marta_PC_default_sample_id_1257_1_ch495_file178_strand_twodirections FAST5/downloads/pass/Marta_PC_default_sample_id_1257_1_ch495_file178_strand.fast5
AATTCTGTACTATCGGCCGATGAGAATACCCTAGAGTCGTGCTCTGAATACCATTACAGCAGCAGTACTTCTACTTCCTCAAATTCCAGTTCTTGCAAGTATGGGCCGGATAGTTTTATTAACAGATCGTAATGCAAGTGAGCTTCTTGATCCCTGCCCGGAGAGGTGGAGGCCTTCTTTATCTCTACAACATATGGATTCGATCTTGCGCCGAAGAGGTAGCTTCTTATTCTTCCAGCTTTACTACGTTAAGCGCATTGTCACTCACCCAAAAGAACGATTTGGTTATAGAGGTGGACATTGGTAGAGCTATAACATCCATTGGTTCTTCCTCTGCTTTTGTCGTTACCCTACCTTCAACGATATTTACAGTCGCCTTATTAGTAGAGAAGGTCGTTAATACCTTACATCACGATCATCTGCGTTTGTTCTACAGGAGTAAAGGTATTCGATTGACTGGCTACCCTACACGGAGGCATATTAAATCATCTCCTGCAGAGCTGGGCATTAGGGTTTATTTTCCTATTGAACAGGAGCGCTAAACAGGAATTATCCGCTAACTCAGAGCCCCCCATGAGTTCTACATGACATAGCACTATAGATGGCTAGCCCACTTCCCACTAGTGTTTTATCTAGGAGCTGTATTTGCCGCAATTATCGCAGAGGATTTGTTTGTTGATTTCCGACACTCACAGGCGCTACACTAAGCTCTACCTGGCTAACAAAAATCTATTCACCGTAGGTATTTGTAGGCATAAACATGACTTTCTTCCCCTCAGCATTTCCTTGGTTCAGCCAGGAAACCCTAAGTGGTTCCAATTATCGCGAGTGCTGCTAAACTACAGATGAAATGAATCTACTATCCGGCCTACTTCGGTTCAAGCACGTTGCTAGGCCTTACGTCAAGTTTACCTGGAGACCAAAAGTTTAAGTTTAGTGTTCA
>48040a53-a1f4-4098-b0b3-1654a1f800b8_Basecall_2D_000_2d Marta_PC_default_sample_id_1257_1_ch280_file480_strand_twodirections FAST5/downloads/pass/Marta_PC_default_sample_id_1257_1_ch280_file480_strand.fast5
TTCGTTGGTTTGTAATCTGCTGATGTACCTCAATGTGTTGAAAACTGAAATGGAACCCCGTCTATTCAGCCACAGAGGCGATCCGTCTCAAGCATAACGGGCCGCCGGAAACTAATTAGCACCCTTCAATCATCGCGAGCCTTGTGACGCTCGAGATATGCACATGAGATCAAGATTATCCCAGGACTTGGTCCGTAACTTGAATGTCCGTAAGTCAACAGTGCGCTATTTGCTTGGAATCTGTTGTATCCTATTTGACTGCCATGCTTGGAGGTTTAATTTTATAATGCCGCGTACCCGAACGGAAACTACAGCTCATTACTGTAATGCACCCCGATTTAGCTTAGGGAGAGCGATGGCAATTTGCGTTGCCTGAATGCGATCGTGCCTTCTCTCGTCTTACTTTACTTCTACCGCGTCTCAATGCGAGAATCAGTTGATCGTTCCCACGAGAAGCGCCAGTAATCTTCGTAGTCAGAAAGGTCGTCTCTACGGAGTTAGATTGCCGCAGGCGCAGTATAAACCTTAAGCCGGTGAGGCCGTGGCACGACCGCGAGCGGCGTTAATCTCGTGCTAACATGGGCGAGCATCTATGACTATCAATGGAGGGCTACAAGAGAATGTTATACTGAGCTCACAAAACAGGAGTTAATTTATTTAGCA
>99d333c9-58b4-4815-9dc7-3e309a73c66f_Basecall_2D_000_2d Marta_PC_default_sample_id_1257_1_ch58_file296_strand_twodirections FAST5/downloads/pass/Marta_PC_default_sample_id_1257_1_ch58_file296_strand.fast5
GGACGCTCTGCCCGCGCCCCCTTGTTTGATGTTTGATGAATCACAGTTAAGGATACTTCTGCTTCTCTCAAGTCCCGTTACGGGACACTGGTATGAGCGATGATGACACCATTGGTACGCAATATTACCTTCTGATTGCTGGAGGTGAAGGCTCTTTATTCTATCAAAGCTATTCTGATTCTTTGTTACACGAGAGACGTACATATTCTTATTCTTCTCCAGCTTTGAACTAATTTCAAGTCCCACTCCAAGAAGACGCTTGGTTATATAGGAAAGTCTGGCCTACATACAATAATCCATTGGTTTCCTCTGCTTTTATGGGTTTGACCCTCATACAGAGTTGGCGTACCATGATGTTGATACCCGAGCAGGTTTTGTCACATCTGCAATAGACACTGTACTCCTAAGTTGGTCAACAGGATGAGTATAACCCAGTCGTCAAAGCCGGCAGAGCAAATGAATCTCCTGCAATACCAGGGCTTACGAGATTTTACTTTTCCAATTACAGTAAGAGGCCCGGAATTGACCGAGTCGCTAACTCATACATCGATGAGTTCTACATGACACCTACTACGTAGGTAAGCAATTCTAAGGTCGTTGGTCTAGGAGAGCTGTATTTGCGAATTATTGCCCAATTGTGTTCGTCTAATTCCATTGAAGCCACATATAGCTAAGCAGTCTCGTAGCCTAAAATCGATTTCGGAAGTCTACCTTTGTAGGCATGAAAATAACTTTCTTCCGCCAACATTTCCTTGGTTGACGAGGAATGCCTCTAAACGTTCTCGTGCGATTACCCATATCTGCTTACAACATGAAACACAGTCACCCTTGTCGTAGAGTACTTCATTCACGACAAGGTGTTGTAGACCCACCTTATATTATTTGGAGAACCACAGGCTTTCTGACC
>2439674a-f64c-41bc-a6a9-57ef5842d7d0_Basecall_2D_000_2d Marta_PC_default_sample_id_1257_1_ch43_file484_strand_twodirections FAST5/downloads/pass/Marta_PC_default_sample_id_1257_1_ch43_file484_strand.fast5
CCAGTTGATTATCTCTTTATCTCCCCTGGTTTGGGCCTACAACAAACTCGCCTGCCCGATGACTATCGCTACCCCCGGGTCTAAAGTAATTGAATGGCCCGTCCCTCCGGTCTCTCAACTCTCGTGCGAGACGCTCAAGTACGGCTTTTGATGGCTCCCCAAACTCGACCGGCGGGCCGCAAGCTGGTCTCCACGTAAGCAAAGAAGTAATGGATACTCTTGACTAAATGCAGCGAAATAGCCCGCCTCCCGCACGCACGCAGGTGACAGAACCATGTTAAGAACTACGACTGTATGAGCCCTGGCACGGACTCTCGGACACATCCTCCTCCCACACTGTTGGAATTCAAGGACGGCCCGCGAGAGGACTCGGGGTTCTATGACCGCCTGACTGAAACTTACCTCCTAACTCACGGCCACCAACAGAGCATTTAAAGAATGACAATTCGCCTAACTTTGACACACTTAACACAGCAACACTTAATGGACATGGCTACGGATCTACGCTGAAAGCAATCAGGTGCGTGCGGAGCACGCTCCACGCATCTAATGCGCGGCGTGTCCACTAAACCACACGCTATCTAATCAATGCCCGGACTACTAGAGCCTCCTCATTGCTGTTTGTTGTCAACGGCCGCATTATCCAAAGGTACGACTCCTTGACTTGTGACCTCAGTCGATACACGGCCGGTCCATATGCAATTAATAAGAGTCGAGAATTTAATATCCGTGCAAACAACGAACCGTCAGTAGCGGCCGGGATCAGATAGGGGGATAGCCCCACTTTGCGACACATGAGGCAAGTCATTAGGTGAGGGTCTTTAGAGGGGTGACACGAGCATCTGCGGTAGGAGTCGCAGAGTGTTGTAACCCAGGGTAATTCGTCAGCAGGTTGAGTTACATTGTCCGTCACATTTATATTCAAGTTTAGGTCAAGAAGCTCTTGTATTCGTCGTTACTCCGTAGTTTATTACCGGAGTTTAGAGTATTGGCTTACGCGGTTGGCGAGTTTGCTACACGGAAAAACTACCCAGTAAGGGTGTGTAGGTCACCAGGCGTGCTCATTAGGAGGAGCATGCGTCATTCCTCGATGAATAGCCCGCGGTCTTCTGGCGTCCTATATTTGTAGTTCGCGGTTGATTCGAGAAGGAGAGGATCAGTTCGATTAGAGTTCAAGCCTAGAGACCAAGTCCCTTGTATTTTCTCATGCCATGTAGAGTCCAGGCTTTACCCTAGTTCAGGAACCAGGTGTACCGTCGCTCCAATCCAGGCGGATGGCGTTCAGGACTTGGCGTAGATAGGCGGGATAGGTGCACTCTGGCTTACAAGGAAGCGAGTTTTTGTTAGGCCCAAATGGAAGCTTTCGTAGCGGTTT
>4b72e108-7161-4238-b457-065f283214a7_Basecall_2D_000_2d Marta_PC_default_sample_id_1257_1_ch143_file20_strand_twodirections FAST5/downloads/pass/Marta_PC_default_sample_id_1257_1_ch143_file20_strand.fast5
GAACATCTTGCTATTAGCTTCTCAGATAATAAATATTATTACAACAACAGCTGTTAATCGCAAAATGAATGACCCTAGCGACCACTGGGTGTTTTCAGCGTTGTGCTAGCATCCTCACGCGAACACCGTGCCGGCTTCCTGATAAAACCAGGAAATGTTCCGGAAGAAGAGTCCTTTCGTCAAAACTACATGGGGTGTCGAAGTGGGGTTTTATAGTCGGCGCTCGAGTGCTGTATAGCCTGTGGAGCCGTGGAGGAATCAAACTGAACAAATTCTGTGATAAATTGCAACCCTCCTAGGTGAGAACAGCGGGCATGAGCTACCTAACCTGTGTCATGGCGGCAACTCTGTCCCGGTATGAGTTAACAATACAATTCCTGTAGAGCCTCACTGTAAATAGGAAAAGTAAAATATGGGGTCGAGCCACTGGTTAAGGAGATCATTTGAGTCGCCTCCCCCTGGTGGCTGACTGAATATTTTGCTCTCGTACGAACAGCGGTGAGTACGCGTTGCAGATGCTGTCAACGCTCCGGGGTATCTAGGCCGAGACTGTAAATATGTATAAGCGCTGAAACGACAACCAGGAAATAACAGCCCTCAGACTATTCCTATATACCAAATGGTCTTTTACCTCGCTGACAATCTTGAATTAGTCCAAATCCTGCAGAATATCAGAAGGCTACTTCTCTGAAAGAATCAGAATAATGTTACTCCACGAATAGGCTCTCAGCTCGCGGCACGAGAAGAAGCGAGGTAGCTGATCCAAGATGCCGATCTGTTAATAATAGTAGATACCATAAGTCCAGGCAGTACAGAACCGCAAATCTGCTGGAATTAGTAACCATCTTACGGCCGCAGCCAAAAGGATTTGTATATTACCTTCTGTTTTAATATGTTTTCG
>d9c5a860-fe19-4345-a703-07397e102497_Basecall_2D_000_2d Marta_PC_default_sample_id_1257_1_ch128_file31_strand_twodirections FAST5/downloads/pass/Marta_PC_default_sample_id_1257_1_ch128_file31_strand.fast5
CGAAATACCCATCTCCACCCCTCGAATAGCCTATGGTTTCAACATATGTTGTGTATCGAAACAATGACCGACTGGGGCATATAACGTTGCGAGCCTCTTTAATAATGAGGAAATGTTTAAAGGGAACTAATTAACTGTTTATCCTAGACTACAATAACGGATTTATCAGAAGAAAAAATCTGAGGCTTCCGCTCAAATAGCACTGCTGTACACTACTGTGGGCCTTAGTAGGAATCGGCGAGTAGTCGGGATGCAAACGTCCGAACAAAGCTCCTACTAACTAAACATGAGAAGTACCTCTTGTAGAACGTAAATGTCAAATCATATGAGTAATCTGAGTCCCATCTGAGAATTCCACTGTTTCCTAGCTTGGGTCCTATTCGGAATAAGACTTAACATTAATAAAATGCGGAAATGCTGGTCGATTGCCGGCTTACACCGTAAACTGAATATCGTTGTACCTCCTGTGGAAGGCAGGTAATTACCTGCGGTAGTGAGCATATCTACCAACATAGGGTATCCAGGTGAGCGGACCGCATCAAAGCAGGAAAACAATAGCTCGACTACTTCCTATAACCAAATGGTTCTTTTCACCTGAGTGACATTGTGTGAAATCGGTGTTATAAATCTTGGCAAGAATAAGAATATACTCTTCTCTGTATACAAAGAATCAGAATAGCGGTGTTGATAAAGAATAGGGCGCTCCCACCTCCCGGGGGAAGGGACTATAGGTTATTGGATTACGATCTGTTAAGAGTACATACTGGGGTGGCAGCTGCTGCAGAATCGGCAGTAGAATAGAAGTACGGGCCAAAGGGGGATTAATGTATACGAATGTGGTCAGCTC
>001ad275-1174-4c92-8da8-32d3903e9dd1_Basecall_2D_000_2d Marta_PC_default_sample_id_1257_1_ch462_file269_strand_twodirections FAST5/downloads/pass/Marta_PC_default_sample_id_1257_1_ch462_file269_strand.fast5
TTTCTGTTGATCAGTATATTATGGCGCTCGTTATGACACGACCTAACGCTTCGTATCTAAAAGCGTGCTACGTGGCAGTACGCCGGTCCTCCTCACAAATGTAACGCCTATACTCGATTCAGCATAACAAGGTCATTGTTTCTTAGGTGAAGCCAATGAACTGTTCATCCCTAGAATGAAGGACATAGTTAAGTAAGACGAGAAGACCCCGGCACCTTAAAACTGCATCTCCTCAATGCTCCCTCCCTAATGCTATAAAGCTCACCACTAGAGTCCTGAGTTTCGGTTGGGGTAGATGGGCGGAGAATTAAACTCAACCACAATGAATCGACCCGCAAATACTAATAAAGAACCACAATTCTGTGATCAAAATTTTTGACATAAATGACCCGGACATGATAATGACAATACGTGGCGTGACGACCGCAAGCCGGAATAAAGTCAGCCCCTATCGACAAGTGGGTTTAAGGACCTCGATGTTGGATCTCAAGATATTAGGCTCGTGGTGCAGCTCGACCTAACGGTTCGTTGTTCACGATTAAATCCCATAGTATTAGCGGTTAAACCCGACGTTCTTTTATATGTC
>35983255-6adb-4ef8-bdcc-0934ef498a7f_Basecall_2D_000_2d Marta_PC_default_sample_id_1257_1_ch232_file252_strand_twodirections FAST5/downloads/pass/Marta_PC_default_sample_id_1257_1_ch232_file252_strand.fast5
GCTTCTGCTGTTATTTCTGGTTGCCCCTGTTTATCAAAACACTCTCCTCCCTCTTGAGTTACCATAAGAGGTCCATGCGCCCAGAAGTCAAGATCGTAACGCCGCGTCGGCTCGTAAAGTGGGGCAATGATTCAGCATAATGGATTGTTTCTTAAATAGGGACTGAGTGGCACTGATGGCATCACACGAAGACTACACTGTCTCCCCTTAAATCAATGAATGAAACCCTGCTCTGTGAATCAGAAGCGAGGAAGGCAATAAACATAAGACGAGACTGGAGGATGGAGCTTTAAACGAACTGAATTATGGAGCAACTCCCGCCTCTGGCAATCGCAGCAAACTGAGCACTAGTGGTAGTTTTCGGTTGGGTGACCGCGGAGTAAAACTCAACCGCAGCAGGCAGTAGGCAATGTAATAACATACTAAGAGCAACAGGAACCACAATTTATCCTAGTGATCAAAATCAAAGGTTTGACACGTGACCCAAACACTTAATCAATACGTCAGTAGCGGGGATAAATTAATCTACTACTATCGGAGGACAATAGGGGAGGTTAACCACTTCGATGTTAAGGCAGGATAGGGTTCTAGCGCGCCCGCTGCTAACGGTACGGGTTGCTCGACGAATAATCGTGGATCCATACCACCTAACGAATATTTGAGTCGGTAGGGGAA
>640d5fe9-1941-46b3-a70e-f984e6ef8603_Basecall_2D_000_2d Marta_PC_default_sample_id_1257_1_ch477_file311_strand_twodirections FAST5/downloads/pass/Marta_PC_default_sample_id_1257_1_ch477_file311_strand.fast5
TCCGAAATGCAGCCACGATTTTAATCGTTAGGACCGAATGACGGTTAGGCCGCGGCCGCTGCATAAGGGCAGCCGTAATCGCACACCGAGTGTAACCTAAACTAAGATGTCGAGGCCCATGATGCGTAAGCATGCTTTATCGAGGGTCGTCATTAAATCGATTTACGTAGATTTGCGTCAGATTTGCGTAGAATTGGTCTTCAATGATAATTATTAGGATCCCTTACCGTGAGTTTTAGATAGAAGTCACGCATGAGATAGCGAGCCATTATATTAGCAGTTGCTCGTAAGGGAAGGAAAAGGATTAGAGTTCGTCGCCGGATGGAGTGCATCTTTGGGCTGCTTCTAACTTTAGCCATTCTGTTCACGAATGCCCGTGCTTACTTTTCCAAGGGAGGCCAGCATCCCTTGGTTGCCCTGTGAATGAGCCGAAATCATCCCTCATTGTACGCCCTAATTAGGAGACGCCGAGCTCCTTACTGCACATTTACATAAGTCCCAGCCACGAATAAACAAGTTCCAAGTGTCTCACCTGCTATGCAAAGCCATTTAGCAACTCTTGATAGTATGAACCGGAGGCGAATCTTTACTACTGGGGGAGACTTTCTTTGTTGTCACGGGTTTGATCGAC
>38bc68e5-2cfe-4341-b653-a87d05a48a4d_Basecall_2D_000_2d Marta_PC_default_sample_id_1257_1_ch457_file499_strand_twodirections FAST5/downloads/pass/Marta_PC_default_sample_id_1257_1_ch457_file499_strand.fast5
GAATCTCCTTCTGTAACTGATCTAGCATACCATACCGCGGTACCTGTTAATGGACCCATGGATGCAGCAGGCTTCCACTTCTCTCATTGCCGATCCTGCAGGTGGCCTTATGGGCCCGATCTAACAATACATCGGCAGCATTATTACTCTATCTTACGGGAGCTCCGAAGGCTTCTTGACTAGCCTGGATTTCCTTGGTTAAGAATAAGAGAGGACTCTATTCTGATGCACCGTGACTAGCAATTTCACACACAATGTCAGCGAGTAAGAAACAAATTGATCATATAGAAAGAGTCCACCATGCGGCGATGAGTCTCCTGTGTTGAACCGTGAGTAGTTGAGCATACCAGATAGCTGCACAGTGTAGCGTGAGTGTCAACCCGAGCAGATATTTGGCATCTAATAGATGACACGACTGTTGGCTTCCAAGGCAACATGATGCCAGTAGTAGACGAGGAGGGGATCGCTAATACCTGAAGCTTCCTCGCATACGGAGTCACGCTTGCTTTCGCAATTACAGGCACGCCTCAAAGGAATCGGTGATGCTAACTCATCACCCCACTCCATTACAGCGAGTATAGAGCGCTGCCTACTCTCCATAGCTTGGCTGGTTGTAGCTGAGCAATGGGTTGCAGTACTGGAGGAGTTGATTCTTTACATTACCCACACCTATAGAGCAGCCCCCACCTCGCGAGGTAAAGCAGGACTCACAAGTCCCGTAGTTGGCGCAGAAAGGCTACTTGCCTCCTCGAGGGACTTTCCTTGGGTCCAGGAATCCGCCAAGTCGTACCGATTATAGGAGATGGCGTAAATACAGGCAACGCAGTAGATAGGTGCTAGTAGTCAGTTGCCGGGGTTTGCATAGTAAGCTTGGTAGTTGGAAGAGTTTAGTTTAGTGTTGGACCAAGCCACTTTGAC
>11064e57-cf71-4f9a-bec0-361ed39a98dd_Basecall_2D_000_2d Marta_PC_default_sample_id_1257_1_ch263_file390_strand_twodirections FAST5/downloads/pass/Marta_PC_default_sample_id_1257_1_ch263_file390_strand.fast5
TGACTTTGGTGCTCTTGCCTCAACCAGTAAAACCCTTGTTTGTTGATCAGTAGTATGATTACAGGAACTATTCCACTTCTGGCCACTTCCAGTTCTTGCATCTGGTATTAATGTATGCCGAAGATCGGCCGGATCAGGCTTTCTTTTCCCTCCCAGAGGTGGGGCGACATCTCTTTATGAACTCGTGATTCTTTGGCCACCCAGAAACTATATATTCTTATTCTTCCAGGCTTTGGACTAACTTCACACACATTGTCACACTCGAGGTAAAGAGAAACCATTTGGGTTATAGGAATAGTCTGAGCGCTAATATCTACTGTTTCCTTGCTGCTTTATCGTTGAGCTCATCACCACCTGTGCGTCTAGTCTATTAGACACATGAACAGATTTTAATCTGCAACTATAATTATCTCGTGTTCCACCAGGAGTAAAGTATTCAGTTACTGGCTATAGCGCACTAGGAGGCAATAATATTAAATGATCTCCTGCAAGATGAGCTCGCATTCGATTTATTTTCTCCAAGATTTACAGTAGGAGGCCTAACAAGAGATTGTATTAGCACTCCATCACTAGATGAGTTCTACATGACACCCACCCGTAGTAGCCCATTCTCTACCTGGTTTGTTTTATCTATAGGGAGCTGTATTTGCAATTATCTCCAGGATTTGTGTTCGTTGATTCCCACTACTCACAGGCGCTCACACTAAGCTCTACCTGAGCTAAAATCCATAATCACACACGTAGTATTTGTAGGCATAACAGATTTTCTTCCCTCAACATTTCCTTGGTTTATCAGGAATACCTCGCCGACGGTTATTCGCTGATTATCCATATGCTGCCCCCAATAAATAAGAAACCAGTCTATTCTTATAGATCCATGCCGGTCAAGGCTAGGTATTTTGGGTATAAGGCCAGCTGGTCCTTATGACCAACAGTCTATGGTTTTGT
>e034d814-8cf8-4771-91a8-4ec44d6a71f4_Basecall_2D_000_2d Marta_PC_default_sample_id_1257_1_ch463_file165_strand_twodirections FAST5/downloads/pass/Marta_PC_default_sample_id_1257_1_ch463_file165_strand.fast5
TTAATTTCTCTGCTCTCTGATATTGCTCGCCTGTTTGACAACATCGCCTCCTGATCGTTACCTAAGGCGGTAAGCTGCCCCCGATGGGATTTAACGGGACGCGGGAGTCTACCGCTCGAATTCCGACGATAATCGTTTATCTCTTAAAATAGGGACCTATCAATGGAATCACGAAAGCCACTGTCCTCCTGCTAAATCAATGAACTGATCCTCTCGTGAAGAAGCGGGAGAATATAAATAAGACGAGAAGGTACCCCGGGAGCTTTGTAAACGAACCTCAAGTCTGCTCCCTCCCGTAAAGCTAGGACCTCACCCACCGGTGGTAGTTTCTGGCTTCTAGAACTCCAGAGTAATGAACCTCCACAAGTGAATGTAATAAATACCTAATAAAGAACCACAATTCTTATAATCGCAAATTTGACATAAATTGTATACCCAAACACTTGGACTTAATGAACCAAGTTACCCTGGGGATAACACGCGTCCATTCAAGAGCCCGAGCCCTCGCTTAACAATTGAGTCACCAAGTGTGTTTGCTTACAAACCGTCAGTATGCGGGGCTCACTAGCCGGTTCGTTTGTTCAACCCATTAAAACCCACCTGTGATATTAGCGGTTAATCAAAACCGTTTCGTTTATA
>364dcb48-e7b0-4803-9484-2ee70e9b0cc0_Basecall_2D_000_2d Marta_PC_default_sample_id_1257_1_ch320_file410_strand_twodirections FAST5/downloads/pass/Marta_PC_default_sample_id_1257_1_ch320_file410_strand.fast5
GGTTTCTTAGTCTGCTACTTAACACGAGTTGCCAAGCAGCCCCTGAGATGTCCAATGGCTTCGGCTAACGAACCGTAACGAGGCTGGCGCCGCCCATCTAGAGGTAATCTTAGCATCGCTCACGGAGGTCGGCCAACAAAGCCAAGTTAGGCCCGCTCCTGAACTAACCCTGCTAGTTATCCCGAGGACGATCGTGATGTAATCATGGTTAACGGGCTTAGCGTGAGGACTTTGACTTAAGAAACTTGTATTCTTTATTTAGGTGTTCGTAGCATGCATGTGGGCGATGCCTTTGATCCCGCGTGAAGCGGAACTAACACAGGATGATGAGTTCTTTAGCCCTGTTAGGGGGAGGGAGGATTAGAGGGTCGTTGCACAATGAGTGAGATGGGTTCAAAAGTCTGCCTGTAGTTCTTTGTAGATAGTTACTCGCTTCTTCACGAGAGGATCACCAGTTCCATGATGTCTAATAGGGGAGGGACATACCTGTAGTCGTATTCCATGATATACGTGACCCCTATTTGTCCAAGAAGTAAACATGATGCTCCACCTGCACGCCGAGATCCCTAGAGCCGAAGCGTTACCGGATCTCAATCTCTATGGCAAGCACTACCTTATAGATGAGGGGAATGTCACAAGGGATTCTTGCACC
>d479e2da-0d32-4b49-91c7-9b9420df7d1d_Basecall_2D_000_2d Marta_PC_default_sample_id_1257_1_ch111_file56_strand_twodirections FAST5/downloads/pass/Marta_PC_default_sample_id_1257_1_ch111_file56_strand.fast5
GCACTTCGCGAAGTTGCTGCTCTGAACTCGTAGCCGTTGGAGCAGTAGATTAATTCATTAACCCATTTGCAGTTCCTTGCAGCTGGTATGCCTCATTATCCCTACTCAGAGTGCTCGTATAGAACTACTCGCGCACTGCACCTATCCTTTTCCTACCTCCCGGGAGAGGTGGGAGAGCCGAGGTTCTTTATCAGACATCCTTCTGATTTCTTTACCGGAGCACGAGAAGTATTGATTATTCTTCCAGCATTTTGACTAATTTCGCACACGGTGTCAGCCATAGAAAAAAGAAAGCATTTGGTTATAGGAATAGTCTGGACTATTGTTTTTCATCCTGCTGGCCTTTTGTATCGTTTCGCCTCATCATATTTAATGGAAGTTGGCCGGTGGAGCTTAAGTAGCCTGAAGCACTTTGGCATATCTGCATCACGGGGTCCTCCTGTTCCCCAAGGAGTACAAACTTCAGTTGACTACTCTACTAACGGGTAGAGGGGAGAAGCGGCCGTAATCATGAACTGCAGGCTCCTCAATACTAGCATTAGGAATTTTAACTTGGTTTTTGCAATTTACCGAACCTAGGAGGGCCAGCCTAGGAAACATTTGACTTATTTGCCGACTCGATCACATGAGTTCACCCGCGTACGACACCTACGTAGTAACCGACTTCCACTACCTCAGCATTGTTCATGTAACGCTTGTATTTGGATCTGTTCCCGAAGGGCATTGTGTTCGTGCCGTGATTCCCACTACAGCATGCCAACTACCCACGCAGCCCTCTAGCCGAGGTGCGCTTACGGAAATTCACTTTGTAACTAGATAGGAGGCTAATAAAAGAGCATTTTCTTCCCCTCCAACATTTCCTTGGTTGATGGGTAGGGGAAGCACCCTTCTGAATTCCCGGTTATCCAGATGCTTACCACAACATGAAACAGTTATTTCGTAGTGAGTCATTCATTTCACTATAACAGCTGTTGTAGCTATCGACCAATTATTTGATGTATATGAGAAGCACACGTTCTGTGTTTATGGTTTTT
>9d0a02a3-e124-4735-a28e-8c4776aba175_Basecall_2D_000_2d Marta_PC_default_sample_id_1257_1_ch431_file109_strand_twodirections FAST5/downloads/pass/Marta_PC_default_sample_id_1257_1_ch431_file109_strand.fast5
AGTTCTGCTGATGCTGCTTCTCAGATAATAAAGATTATTACTACAACAGCTGTTGCTAGTGAAATGAATGACCGGGGAGAGAAGTAGACTGTTCATGTTGTGTAAGCATCTGGGATAACCGAATAACGTCGAGAGCTTCCTGAAAACCAAGGAAATGTTGAGGGAAGAAAAGTGTGGGTTTTATGCCTAAATATAATTCTCAAGTGGATTTAGCCGAGCTCTAAGACTGCTGTATAGCCTGTGAGTAGTGGGAATGACAACGAACAAATCCTGCGATAATTGCAAAATAAGGCTCCTATAGATAAAACATAGGCGCGAATGGGCTTATTACGGGCTCGTGAACCGCTCATCTAGTACTGAGGTCTGGAAGATACAATTCCTGTCCCTCGCCTCTTACCGTAAATTGGAAAAGAATAAATCCCGCGTGAGCCCTATAGTATTGCAGGAGCCTGTCTAATATTGCCTCCGTGCGCTAGCCAGTCAACTGAATACTTTACTCCTGTAGGAAGTACCCCATAATTAGTTGCAGATGTAAAAGTAGCTCAGGTACTCTGACACATCAAGGCCAACTGCAGGTATGATGAGCTCAAACGGAGTAAAAGCAGGAAACCAAAGATCAGGTGCTCAGACTATTCCCTATACAACCAAATCGTTCTCTTTTGATCGGGCTGACAATGTGTGAAATCAGTCCAAAGCCTGGAAGAATAAAGAGTATACTTCTCTCTGGCCAAAGGAATCAGAATAGATTGTTGATAGAAGAATAGGCTCCTCCTACTCGCGGCGAGGGTCAAAGAAAAACACCAGGTGTCAGCCGATTAGCATCTGTTGTTAATAATATAGTATAATACCAGCTCTGCAGAACTGGAAGTGAGAGAAGTAGAAGTGATGCTGCTTTAAATGATGATCAGATACAAAACAAGGGATTGGTATTGGACAGCTTTCTGTTTTATA
>05495bce-83d9-4d83-aad2-4503b5dbf6b3_Basecall_2D_000_2d Marta_PC_default_sample_id_1257_1_ch431_file39_strand_twodirections FAST5/downloads/pass/Marta_PC_default_sample_id_1257_1_ch431_file39_strand.fast5
GTTTTCTTTCTTGTAACCTTGCTGTTCCAAAGATAAAGCACCTATTAAATCCGCTGGATGCCTGAATGAGATGGCGATACCGGAGTAGACTGTTTCATGTTGTGTAAGCATCTGGCTACTGGAATAACGTCGAGGTTCCTGATAAACTGCAGGAAATGTTAAGGGAAGAAATTATGTTATGCCTACAAAATAAGCTGCCATCCACGTCGGCGCGGTAGCGGGTCGTAGCCTGGTTAGTAGTGGGGAATCAACGAACAAATCCTGCGATAATGCAAATACAGCTCCCTATAATAAACATAGTGAAACCTTACTACCTATCGTAGGTGTCATGTAGAATCATCCCTGATGAGTCTGGAGACCAATTCCTCGCTGTCCCCTGATCGTAAATTGAGGAAAATAAATCTCTAATGCTATGGTCTCCAAGGGAAATGTCGTCGATATTGCCTCCGTGTAGGGTAGCCAGTCAACTGAACGGTTTTGACTCGTGGAACAGAGATAATTAGTTGCAGCTTGTAAATATCCACATATGTAGCGGCCAGGATCCAAACTGCAAATACTATGGTGGCTCAAACATCATAAAGCAGAGGAAGAAGCTCAGACTAGGCCATTCCTATATAACCCAAATGGTTCTTTTTACTGAGTGACAATCTTGAAATGCCTTAATCCTGGAAGAATAAGAATATATATTCTCTGGCCAAAGAATCACTACGAGCCTTGATAAAAGAATTAGGCTCGCCTCCGGCGGAAGGGAGGTAGCTGGTCACCATTACATTATCGTTAATGATATAGTAAGTACCCCACCTGCAGAACTGGAAGTACAGGAAACACATGATCTGGAAGCTTAGATGATAATCAAATACATCAGGGGATTTGATATGCTTTTT
>82778654-ca86-4845-addf-f159ac3c2a1a_Basecall_2D_000_2d Marta_PC_default_sample_id_1257_1_ch253_file321_strand_twodirections FAST5/downloads/pass/Marta_PC_default_sample_id_1257_1_ch253_file321_strand.fast5
GGAGTCCCCCTCGTCAGATGCTCCGGATAAAATGCGATGAATGACCCACCATCAAAATTCATGTTGTGTAGAACTGACGCTCGCAGCTGATGCACCTTCATCTTACCCTGGCAGGAAACTGTTAGGAAGAAAATGTGGTGTTGCTGCCTCAAATAGATGCCAAGTGGATTTAGCCGTAGCGCGTAGGTGCCTCGTATTAGTGGGAAGCCGAACAAATCCTGCGATAGTGCAACAGGACGCCCTCGTAGTAAAACATACGAGAAATGTAGTACCTATCTATACGTGTCGTGGCTGAGAATACGCCATCTCTGAACCCAGGCAAATACAATTCCTGTTGCTCATGCACTGTAATGTGGCAAAGCACATCCAGTGTCGGCCACTCTGCAGGAAGCTTTAATGCCTCCCTGCCCTAGCTCAGTCGACTGAATTTGCTCCTGGTGGGAACAGAAGGGCGTGGCTGCATGACATCGGGCCTATCTACATCGACCGCACTGCCGCTCGCTCGAATAAGACTCCAAACAAGCGAGGAAAGCTCGGGGTGTCCATAACCAAATGGTCTTCATAGTAATACGTGGATCCGTACAGGGTATCCTGGGCAGAATAAGAGACTATTCTCTGGCCAAGAATCGAATAGTTTATAGAAGGTAAAGCTCGGGGCCGCGGGAGGAACCCATAGTGGGTATTCAGTCGAATGTGGTTATAATACATGATACCCCACCTGCAAGCAGGCAGTAAGAAATGGGATACTTGGGCGGTAAATAGCGGGCTGAGACCAAAGAAGTCTTATTGCTTTCCAGTCACTGTTTTCG
>46e10a93-eeac-4c47-aafb-b33768eceff1_Basecall_2D_000_2d Marta_PC_default_sample_id_1257_1_ch245_file391_strand_twodirections FAST5/downloads/pass/Marta_PC_default_sample_id_1257_1_ch245_file391_strand.fast5
GAACGTAATAGCTCTCTTAGCCCATTTCTCTCCCAGCCTACCCAACAGTACTGCCTCCCGGATGCTCAGGTTACATCCCGTTGCCTCCAGCCGTAACTCGACCGGAACCCCCTACCCTCGACAATGGTTTAATCGCTGGCCGACTACGATGAGCTCCCAATCGCGACGCGCCGGATCTTTGACGAATCACGACTTGCTCCTCAGAATCATTCAAACTGATCTCCTCTCTATTAAAGAACTAGAAGAGACCATGACTAAAGCGGAAGACCGATGGATGTTAAACCGATAACCGGACTTGGCTCCCCTCCTCACGTATAGACAAAGCTCGGCGCCCGACGTATCGGTTGTTTTGCCGCGCGGTTGTAGAAAACCCCAGGACAGCAAACTCCAACTAAATGTAGACACCAAACCCATCAACAGAATAACGGTACACACGCGGCCAGTCTTAATCACAAAACCTTGAGACATTATGATAACATGACGTAAAAACTCAGCCAATTAATAGGACCCGCTCGGCCAGAAGTCGCTCAATTCAGGGTAGCACTATCCCTCGTAGTGATCTTTACGACTAAATGTGCGTCAGGACGTAATCTGCCAGCCTAGCTAATAATTTATATTCTTGTCGGCCTCACACGATGCCACCTGACTCATCGCTTATTAACGTCGAAACATGCTTTATGAATCATTGATTTGTATCAAAACTATAAGCCGGAGATTAAATTTGTAAGTACGTACCTTACGTTGTGATAACAGTCGTGTTTCTACTGACCAGGCAGTATAAGGAGTTCAATGGGCCGAACATGCAAACGAGGGAGGGTGAGCCGGCACACAGATAACCCCGTATTACATCGCGCCGCAATCGGTGTGCCACGAGAGCCCCCATGGGTGCCAAATGGATTTGCGTGTGCTCCCCAGCCTAGACTGCTTTGGGGTTGGATGAGTTGTGCGTGAGTCAATTAGTAATTTGTGCCGTGGTCAGAGAATGGCTTCGTCGTGAGTTCTCGTTACCGGGTCCTTGAGGAGTTGCGGTTGTAATGCGGTCCGCACCGAGACGAAACCGTAGTTCAGCCCCGGTCTGACTCGTAGGAGGAAGCAGTGCGAGATCTTCAGCATTCGAGCGAGTGAATTCTCGTGCTATTTAGACTGCTCGATTCGTTGCGCAGGAGGATACAGTTTGCGTTCAGTCCTCAAGGGGGAGAACCCGTCTCCGTTCGGGTCATCCAGAGCGTCCGTAGGGTTGAATTGTCAGGAGGCGGGTGAGTGCCTTAAAGGCCTTGGCTTCCGATAGAACCCAATTTAGGGGTTACGGGCGGCAGGCAGGCTCATCCTGGGCTTAGGGGAAGCAGAGTGTATGTTTTATTACCAACAGGCGAAGTCTGTGTTGTTGT
>a8751e56-0657-4ed8-b9a5-8a988856253d_Basecall_2D_000_2d Marta_PC_default_sample_id_1257_1_ch143_file116_strand_twodirections FAST5/downloads/pass/Marta_PC_default_sample_id_1257_1_ch143_file116_strand.fast5
GTTTTATGTGTTGATCGAATGCTTACTTTAGACTCGGCTCATGCTACCTAAGCCACATGTCCCATATCGCGAATACACCCGGCCCCCGCCGAGATCAGGAAATGCGAGAAGAACTTGGTTTCTCCAAATAATGCCAATGACCTGTGGTCTTTACCCTTAGTCGGCTCGGCTAGTCGTGAACAACGTGAATCCTGGTTACGCAAAGCACTCTAGCTATAAAGCTATGACCTGAGAGTGAGCGTGATCTATAACTCCGCGGCTGAGTGTAACTCCTGCATTCTGCTATGTCTCTACGGAAGGACATACTGGCCGTAGCCTGATGCAGGGATTATTGATTATTCCGCGTGTAACTGAACCTGGTTCTCTGAATGAGATGGCTTATGCATCGTAACAGCTGGTACATCATGGTAACGCAACATATGAGCCTCAAACGATAAAGCCGACAAGGCGAGCCACTCATTCTATAACCAACCGCTCTTTCGTTGACAATCGTAGATCCGTAAATTCTGGAAGAACAGCAGAAAATATATATTCTCTGGCCAAAGAAGTCAGAACTGATGTTGACTACGCGAGCCTGCGCGAGGTAGAAGAGAGTCAAGGAAGGATACAGGATGAGAGGCCACAAAGGGAGAAGGTCAACCAAAGGCCGCAGTCGACGTGGTC
>fa44e9a9-a314-488c-9862-4e48529c8dd2_Basecall_2D_000_2d Marta_PC_default_sample_id_1257_1_ch463_file57_strand_twodirections FAST5/downloads/pass/Marta_PC_default_sample_id_1257_1_ch463_file57_strand.fast5
TTCTCTGTTGGTGCCGATATTGCTCAATACCAAACCCCTTGTTTGTTTGATCAGTACTAATTCCCGAGCAGCAGTACTTCTATTCTCTCACTTCCAGTTCTTGCAGCTGGTATTAGAGCTATTATTAACAGATGATCGTAATCTCAATACTACCTTTTCCGCCCTCCCGGAGGTGGAGAGCCTATTCTTTATCAACATCTATTCTGATTCTTTGGCCACCCAGAAGTATATATTCTTATTCTTCCAGGATTTTGGACTAATTTCACACATTGTCACTCAGGTAAAAAGAACCATTTGGTTATAGGAATAGTCCTATTGTTCATGCTTTTATCGTTCTCCTCATCGACTTTGCAGTTGAGCTTGATGTAGATGAGCTCCATATTTTACATCTGCAACTATAATTATCTCTGTTCCTACAGGAGTAAAATTATTCAGTTGACTGGCTACCCTACACGGAGGCAATTAAATGATCTCCTGCAATACTATGGGGTTAAGAGGGTTTTTATTTTCCCTATTTACAGTAGGGCGAGGCCTAACAGGAATTGTATTTGCGCTAACTCATCACTAGATGAGTTCAAGGCACATGATAGAGCTGCTCTCCCACTTCCACTATGTTTTATCTATAGGAGCTGTATTTGCAATTATCGCAGGATTTGTTCGTTGATTTCCACTACTCACAGGCTATACACTAAGCTCTACCTGAGCTAAAATCAATTGCCGCAATTATATTTGTAGGCATAAACATAATTTTCTTCCCTCAACGCATTTCCTTGGTTTATCAGGAAACTCGCCTCGACAGTTCCAATTCCATCGGTTATCCAATGCTTACACAACATGAAACACAGTCTATTCTGTAGGGTCATTCATTTCGGATAAATTTATTAGTAATGATTTATTATATGAGACCACAGTTCTGTTTATATTG
>559f614e-09ed-491f-908f-2b2b66627d84_Basecall_2D_000_2d Marta_PC_default_sample_id_1257_1_ch13_file615_strand_twodirections FAST5/downloads/pass/Marta_PC_default_sample_id_1257_1_ch13_file615_strand.fast5
CGAATTTCTTGTACTCTGGTTACTACGCCTGTTGGACACACTCTCGTAGCCGCTATTGTACCATAAGAGGTCCGGGGTTGCGCGTATATGACGCCATTGGACTAGCATCTCCATGGACTTCGCGACGCTGGCCATTTTGGCTCTTAAATAGGACTAGTATCAATGGCATCACGAAGACTACACTGTCTCCCCCGTAAATCAATGCGAACTGATCCTCTCGTGGCAGACGCGAATATAAAACCACACGAAAGACCGAGCATGTCCGCTGAAATACGCAATTCTCCTCCCTAATGAGCCAAAGCCGCACCAATGTATCGGCTGTTTTCGGTTGGGGTGACCGCGGAGTAAACTCAGACCTCCAGACTGAATGTAATAAAAGAGTGGATAAAAGAACTACAATTTCTTATAGTACAAATTTGACATAAATTGATGAACATTAGTCAGGCATCGACCCATTACCCTGGGATAACAGCGCGATCCAAGTTTTGACCCACCCTATCAACAGTGGGTTTAAGGATGGGGTATGTCGGATACACACACTATTTGGCGGTCCTTGTGCAGCCGGCTAACGGTTCGTTGTTCGTTCAACGATCCAATGGCGCCGTATTGGCTGGTTCACGGGCGGACACGTTTGGTTATGTGTTCTTG
>73e53f7e-0dfc-4889-aae1-da9fb015e677_Basecall_2D_000_2d Marta_PC_default_sample_id_1257_1_ch488_file273_strand_twodirections FAST5/downloads/pass/Marta_PC_default_sample_id_1257_1_ch488_file273_strand.fast5
GATTATTCATATTAACTCTCTCTTCTCTACCTCGGTTTATCAAACATCGCCTCTTACGTTACCACATAAGAGGTCCAGCCTGCCCAGTGGACCACATTTAACGGCCAAAGCGGTATCACCCTAACCGTGCGAAGGTAGGGACAAGTAATGGTTTGTTTCTTAAAGGTACGAGGTATCAATGGTGGCAGATGATCGAAGACTACACTGTCTCCCCTATGACCAAAAATCATGAATGCATCCTCTCGTGAAGAGAAGCGAGAATAAAAGTAGTGACCACGGCGAGAAGCTCGACCATTGTCGGGCACGAACCTCACATGCTCCCTCCACATCACAAACTGCACCCAATGATGGGTAGTTTTCGGTTGTGGGGTACGCGCGGCCTAAAGCAAACCTCCACAATGAATGATAAATACAAGCCTAATAAAAGAATTCTTACAATCCGCTAATTACCTCAAAATTGACCCGACCCGAAAGTCGGCTCAATGGAACCAAGTTACCCCCTATCCAAAGCTCGCAATCCACTTTAGGAGCCCCCTATCGACATGTACGACTTTGCCGACCTAAGTGTTGGATCTCGACTGCCGGGCTCCTTGGGCGCATCCGCTACTAACGGTTCGTTTGTTCAACGAATAAAACCCTACGTGATCTGAGTTCGACTGCGGCGCCTGTTTGGCTAACAAACTCGCCTCTTTAGTTACCATAGAAATGCTAGCTGCCCAGTGACTACATTGACTGATGAGGGGCTGTGACTCGCTATAACCGTGCGGACACATAATGAGCTTTCTCTGTAAATAGGGTAAAGTATCAATATGCATCACGAAGACTATAAATTATCTCCTTAATCCAATGAAACTGATCCTCTCGTGGAAGCGAATAAATATAAGCCGAAGACCCCCGGTCCGACGTCGGAACCTCAATGCTCCCTCCTAATCATAAAGCCCTGGGCACCAATGGCTCTAGTTTCGGTTGGGGTACGCGGAGTAAACTCAACCTCCTAAGATCGCGAATGTAGACCAAATACTAATAAAGAGAACCACAATTCTTATAATTAAATTTACCGCTAATTGTGACCCAAAACACTCTTGATCAATGAACCAAGTTACCCTGAGATAACAGTGCTTCCAGGCCGATCTCGCTCGACAATCTAGGTTTACGACCTCGATGTTGGATCAGGGTATATCCAGTGGTGCAGCGACGGACGCTTTCGTTTGTTCAACGATTAAAACCCTACGTGATCTCCAGTCAATATCCGGCGCCTGTTTATCAAAACATCGCCTCTCTTAATTACCACAGGCCCAGGTGCGCTATAGATTGTGACACAAGTGGGACGCTTCTCTCGGCTAAATCTAGACCGTGCGAGCCACATAATCACTTGTTTCTTAAATTAGGGACTAGTGGTAATACGCATACGAAGCATTAACTCCCCTTAAATCAATGAAACTGCTCCTCTCGAATTAAGAAGCGAGAATATAAATATAAGACGAGAGAAACAGCATGGAGCTTCATGGACGAACTCAATGCTCCCTCCCTAATTCATAAAAACTGAGCACCAATCATGGGTGTTCCGGTTGGGGGTACGCGGAGTAAAACCCAAACCTCCACAATGAATGTAATAAAATACTAATAAAAGAAAACCACAATTCTTATAGATCAAGTCAAATTGGCCAATACACGCTTATCAACATCACGTATCCCCACTAGTTACTCGCTGAATAAGCCCCCGACTATAATCCGCCTTTAGAGCCCTATCACCACTTAGTTGCTACCAGTTCCTTACGGGTGCATCATCTGCATAGAGCTAACGGTTCGTTTGTTCGTCACCGATTAAAACCCTCTAACTTATAATTCACTAAACCATCGGTTTACGGGCGATCAGCCGTCGGAAGTTCGGTCCAAACAAAATACGAGGAGCGTTCAAGGACCCCGCATACCGTGGAGCAGGACACAGGGAGGTGACAAGATGTCAGTCGAGTAGGGAAAGTCGTAAGGCGCGTGGCTATCGGAGGATTACACATTCAGTTGCCGATTGATGGAGATTAGTTTCAAAGTGTGCATTACAGACTTTTTGCGGTTAGCGGTCGTCCATGTTGTCAGCGTTGGGGAGATGTGGTCGGTTTCTGTTTGTAAATTAGGAAAAGTAGTTTGATCAGTGCGTGTCTTGGGAGTTGCGTTGTAATAGATAAGAGGTTCCCCAGTAAGGCGAGCCCCCAGTGCGTAGTGAGTGGAGTTCGTGCGTGAGGAAGCGAGTTGCAGAGTTCCATTTGAGTCGAGATCCGTCAACATTTAGGTCGGGTTCGTTAGCCCATTCAGTTTATATAGGGGGGAGGAAGTCATTCCGTGCGTTGAGGGGAAGTCAGGTCGTCATGCGGGCGTTGGCATCGGCGGTCGCCACAGTTTCGGAATAGCATCTGGCGTGGATTAGACAGAGGGCTGTCGAGGGTTTAAGAACAGGCGAACCATCGAGTTG
>15a69c6a-18cf-4cc0-b94f-cf6d2442cd6b_Basecall_2D_000_2d Marta_PC_default_sample_id_1257_1_ch416_file568_strand_twodirections FAST5/downloads/pass/Marta_PC_default_sample_id_1257_1_ch416_file568_strand.fast5
TGTGCTCTATTGACTCAGTTAATGAACCTATCAGTCGTTAATGTAGTTGAACAAACGAACTAGTTGAGCGCGGGTGCACCACTAGGAGTACGATCGACATCGAAATGTAAACTAAGGTGTCGATCGGCCCCCTAATAAATCAATCGCGCTTAGTTACCCCAGGGTAATTGGTGCTGCTTAAGTGTTTGGGTTAATTATGTCAAATTTGTGGATTATACGAAGTCTCTTATTTATTTATCATCACTTTGGTGAGTGCGGGCGATTAGTTACTCCGCGGTCACGCAACTGGAAACGAGCCGCGGCTGTACCTGTCCCATTGCGGTAGCTTAAGAGGGGAGGCGCTGGTTAACTCCATGCTTTAGTCGCGGGCGGAGTGTATTCCTCACGTTGATGACGCCATTGTAACTTTACCGTAGACACTAGTCTGCTCACCCAGACTGAGCAGAAGTA
>3d003239-7b68-45ff-9300-71755ecb4687_Basecall_2D_000_2d Marta_PC_default_sample_id_1257_1_ch195_file181_strand_twodirections FAST5/downloads/pass/Marta_PC_default_sample_id_1257_1_ch195_file181_strand.fast5
GATTGGACTTGCTCGCCTGTTTATCAAAACAAGCCTCCTGATGCTTACCAGGGGATGCGCCCTTTACGATCAACGCTTCGGCTCGGAACCGCTTAATTCCGAAGATAGCAATCACTTGTGTTCTGCCTCCACATGGGACCTGGCTGACTGGCAATACGCACTCACTGTCTCCCGTAAATGATGAATGGTATCCTCTCGTACAAGGGAGGCATAACCATACCCACCGAGGAGCTCCGAAAGTAAGTCCCATCGTCCTCGATTAGTATAGACCAATGAGCTACCACCATCCTGAGTTTTCGGTTATCCTAATGGGAGGATAAGGCAGTAGCCACATGCATCTAGATAAATACCTAAAACAGAACCACAATTCTACTTACTAAATTACTAAATTAACCATCAAATCAGTCAAGTACAACCAAGTCGCCCTGGGGGACCGGAATCCGCTTTACAGGCCCCTAACACTAGGTGTATAATTCCATACCCCTATGTTCGCTTACATATGTACTCGTGAGTGCGGCCGACAAGCTTTCGTTTGTGTTCGGCTTAAAACCATAAACTTATTATTGCTTTAATGGCACTTTCTTTTTATGTTTCTTAGC
>73a2b8df-cf1e-42fd-bfec-97be1cdf6cef_Basecall_2D_000_2d Marta_PC_default_sample_id_0912_1_ch136_file26_strand_twodirections FAST5/downloads/pass/Marta_PC_default_sample_id_0912_1_ch136_file26_strand.fast5
CTGTTCGTATTTCTGTGCTGATGTGCTCAATACCAAACCCCCTTATATTCGTATGATCAGTACTAATTCCCCGCAGTACTTCTACTTCTCTCACTTCCCAGTTCTTGCAGCTGGTATTACTATTATTAACAGATCGGTAATCTGAACTACTACCTCTTTCCCTCCCGGAGGTGGAGAGCCTATTCTTTATCAACATCTATTCTGATTCTTGGAGCGAAGTATATATTCTTATTCTTCCAGGATTTGGACTAATTTCACACATTGTCACTCAGGTAACAGAAACCAGGTTTGGTTATATAGGCAATAGTCTGAGCTATGTGTTTTCCTGCTTTTATCGTTTGAGCTCATCATATTTGCAGTTGGCCTTACTTAGATACCTGAGCATATTTACATCTGCAACTATAATTATCTCTGTTCCTACAGGAGTAAAGTATTCAGTTGACTGGCTACCCTACACGGAGGCAATATTAAATGATCTCCTGCAGATACTATGAGCATTGAGATTTTATTTTCCAATTTTACAGTAAGAGGCCTAACAGGAATTGTATTTGCTAACTCATCAGGGTTGAGTTCAGGCATGACACCTACTACGTAGTAACCCACTTCTACTATGTTTTATCTATAGGAGCTGTATTTGCAATTATCGCAGGATTTGTTTCGTTGATTCCCACTACTCACAGGCTATACACAGCAGCCTACCGTCACTAAAAAATTACAAGTTTACGAGATTTGATTGTAATGAAAGACCAACTTTCTTCCCTCAAAGAATTTCCCTTGGTTTATCAGGAAGTTAGGCAGGGTCCTTCGAGTGCGAGATGCTGCTATACAAAGCAACGAGTCTACTCTGTAGGCCTGCTTCGGGTTCCACTAACAGCTGTTTAGTAGAGCTCATATTTATTATTTGAGAGACCACAGATTTCTGTGTTTATGTTTTT
>679246a7-d1d3-48c9-8861-b9a01edb6005_Basecall_2D_000_2d Marta_PC_default_sample_id_1257_1_ch282_file306_strand_twodirections FAST5/downloads/pass/Marta_PC_default_sample_id_1257_1_ch282_file306_strand.fast5
CGTTCTTATCCTTCTATCATATTGCCGCCTGTTTATCAAACACTCGCCTCCCCACTATTATTACCGACCCCCAATCCGCGTCCCAGTAACGGCGGTCAAGCACGCGTACAGGGGTACTGGATTCGAAAGGGTAGCATAATGGAGTGCTTCTTAAAATAGGGACTAGTATCAATGCATCACGAAAGACTACACTGTCTCCCCCTTAAAAATGAATGAAACTCTGGTATCCTCTCGTGAAGAGAAGCGAAACATATAAAGGATGACGAAGAACCGGCTCGTCCGCTCTTACGGAACTCAATGCTCCCTCCACATCCGCCAGCCCACCAATGATGGGTGTTTTCTGCTTTGAGGTGACGCGGGAACAACTCAAACCTCCACAATGAATCGATCAACATACTAATAAAGGAACCACACATTCTGGTGATCAAAATTTGACATAATCGACCCAAACACTTACCGTAATGCACGATCAGTACCCTGGAGATAAGAAAACCACTGTGCCAAGCCCACTATCGACAGGTCGTGGTCCCAATAGCGGGTCTTCAATCAGCGGGTACGGCCAAGAGTAGTATCTATGATGCGGCTACAAAGCAGTTCGGTTTTGTTCGGAATATTGAAATTAGGGCCGTGGTACCGGAGTTTAAAGTGGAATGTTCTGTACTTTGAT
>47c8236b-400f-4e3e-bf5b-4811c36f1a34_Basecall_2D_000_2d Marta_PC_default_sample_id_1257_1_ch417_file52_strand_twodirections FAST5/downloads/pass/Marta_PC_default_sample_id_1257_1_ch417_file52_strand.fast5
TCTTTCTGTTGGTATTATGATATTGCTCGCCTGTTATCAAAACATCGCCTCCTGTACTTGTGACTAAAGAGGTCCAGCCTGCCCATGACTACAATTAACGGCCGCGGTACCCTAACCGTGCGCGAAAGTAGCATAATCACTTGTTCTTAAATAGGAGACCTAGTATCAATGGCATCACGAAGGACCACTGTCTCCCCCTTAAATCAATGAAGTGGGTTACTCTCGTGAAGAAGCGAAATAAATATAAGACGAGAAGACCCCATGGAGCTTTAAACGAACCTCAACTTGCTCCCTCCTAATCATAAAAACTGAGCACCAATGATGGGTAGTTCGGGGTTGGGGTATGACCGCGCGGCTAAACTAAACCCTGCCCCCAATGAATCCGGTAATAAATACTAATAAAGAACCACAATTCTCTTATAATGATAAAAATTGACATAAATTGTGACGAACACTTGATGTACATGAACCAAGTTACCCTGGGGATAACAGCGCAATCCACTTTAAGAGCCCCTATCATGGACAGATCTGGGTTTAATGAACCTCGATGTTGTCCGTAAGTATTCGGGGTGGTGTACCGAGTAAAGCTATCGGTTCGTTTGTTCAACGATTCAAACTACATAGATGTATTAACGATTCAAACCAGCGTCCAGTTTACGTTTCT
>52629805-4f26-4c97-8eda-80ca6c395bb3_Basecall_2D_000_2d Marta_PC_default_sample_id_1257_1_ch455_file129_strand_twodirections FAST5/downloads/pass/Marta_PC_default_sample_id_1257_1_ch455_file129_strand.fast5
GGAAAACAGTGCCCGCAGCCTACATCGCGCCTCGAGCAGAACGATCAGGGAGGACTACGGCTCTTGCGGGCTCTGACTTAGTCGACTAACAACGGGCCCTGATGATGGGATAATTGGCGGCATATGGCGCAGGAAATGAGAAGGTGAGAAGTATGTAGATGCAATGGGTGATCGGGGAGCCGGAGATTTACTCGTAGTTCGTCATGACTTGTTTTTTGC
>aae1b8cd-0cb4-4001-9a2c-1f459aa8fa05_Basecall_2D_000_2d Marta_PC_default_sample_id_1257_1_ch210_file389_strand_twodirections FAST5/downloads/pass/Marta_PC_default_sample_id_1257_1_ch210_file389_strand.fast5
GTATCTTCTCTATCCTGAGTATGCTCGCCTGTTATGACACACTCATGGCTATAAGTATGCGCCCCATGCTATGAAGTACAATTAACGCCGGGCCCCCTAACCGTGCGAGGACGCTAAGTACATGGTTTGTTTCTAACAATCGACTAGGGCTGGATGGCAGTACGAAAGGCCGTGGCCCCCTATGTACGGTAATGGCAAACTGGATCCTCTCGTTAAGAAGCGGCGAGAATATAAATAGTAAGAACCGAGGTGAATACGGGTTCAGCACGAACTCAATTGCTCCCTCCGGGCCCGCTAACTCCGGATACGGGCTCGCGTGTTTCGTTGGGGTGACCCGGAGTAAAGCCAACCTCCACAAACCGATGGACTAAATACCTAATAAAGAATAAGATTCTTATAATCACAAATTGACATAAATTACCGGAACATGTACTTAATGAACTGCAGTCTCGCGGCGATAGCAAAGCAGGCCGCTTTGGAGGCTTCGGCCTAATCGCGTATGTTACATACGCTGTGTCATGCAGGGTTGAGTTCCTGTGCAGCCCCCTATTAATGTTCGTTGTTCACGATTTAAACCCTACGTACTGCGTTCAAACCGCTCACTAATCGTTGTACATCCGGGCGTCGTGTTTGAGGACCAGGCGGTCGCTTTAAACTCAGATCAATTATGTTTTGACTAACCCGGGAGATCCGGTTTGGCAACTCAGATCACGTAATGTTTGATAACATGAGGCGGTCCGTTGTGAATATGAGATACTAACCTATGTTTGATAAACAGGCGGTCATTCAGGCAATCGATACAGTGTTTTTGTTTAGATAAAGAGGCACCGTTCGTTGCTTTTTAA
>4fee3b1f-22f6-4530-948a-2883895b3790_Basecall_2D_000_2d Marta_PC_default_sample_id_1257_1_ch468_file345_strand_twodirections FAST5/downloads/pass/Marta_PC_default_sample_id_1257_1_ch468_file345_strand.fast5
GATTACTCTGTGGCCCACTCAACTACCAAACCGGCGTGGTTCATTGATTTGATGAACTACAGTGGCAGGATACTTCGCTTCCTCGCCACTTCAGTTCTGAAAAGCTGCGCTATTATCACCCAAATATCGATCAATACTAAGGCGCCCTTTATTACCGCTTAGAGGTGGAGCCCTATTCTTGGCTAAAGCGGTTACTTCTGATTCTGTCAGGGAGAAGTAATACCTCTTTATTCCGATTCACAGGATTTCACACATCATTCACCGAAAGACTTATTTGAGAGGTAGAGGCGTGACAGTTAGGAGGATCACACACACTGAGCCATTGGTTTCTGCTGCTTTGTGCTGTCTCACTAAACACATATTTAGCAGTTGGCCTTGATGTAGGCACCAATTGTTGGCACAAACTTAATGCAAGCTAATTAACGATTGCGCCAAGGAGTAAAATGATTCGATCTCTGAGGCCTAGGAGGGATCAAATAATCTCCTGCAAGATAGCTGGAATTAGGTTTATTTTCCTATTTACAGTATAGGAAATCCTACAGGAATTAGTACGCTACTCATACCACTAGATCAGTTGAATCGCCGACATAGCCGGCGGGTAGCCCATTCCACACTGTTGACCCATAGGGAGCTGTATTTGCAATTATCACAGGATTGTTATTTGATTTCCACCCGAGCCACAGCTATACACGAGACTCTACCTGAGCTAAATCTTCCATTCGCAATGCTATTTGAGGCAGGACCATGGACTTTCTTCCGCGGAATTTCCTGCTTGCTCAGGAATCCGCACGTTATTCGAACCGAGTATAAGCTTACAACATACGAAACAAGTCTATTCTGGTGTAGAGATCGTGCCATTTGCAGGACACAGCTGTTGGGCTCTAATGAGCTATTTATTATGGTACGAAGAGCCGTC
>23a58f0b-f52a-4add-981d-0f7ec2bf1f92_Basecall_2D_000_2d Marta_PC_default_sample_id_1257_1_ch283_file172_strand_twodirections FAST5/downloads/pass/Marta_PC_default_sample_id_1257_1_ch283_file172_strand.fast5
GGAACGTCTTCTGTGTGCGCTCACTGTTTCTCCGCTATACTCCCTCTCTTACTTACCATAGAAGTGCTAGCCATTACACGGATTAACGCCGGTCGGCGTTTTCTACGCTAACCGTGCATACATAATCACTTGTTTCTTAGTAAAAGGGACCCATCTACTGAGCAACCACGAGACTACACTGTCCTCGCGTGACAAATCAATGAAACTGGATGCTCGACTTGCGGAAACCCAGACCAATATAAGACGAGAAGACCCCGGCGCTTTAGGACCCAATCTCGGATTGCTCCCTCCTAATCATAAAGATAGCCGCACCACTAATGATGGGTAGTTTCGGTTTCGGGACTGGCCCAAACACGACTCAACCCCACAATGAATGTAATAAATATCACATAACAGAACCGCATTCTTATAATCTAAAATTTGACATAAATTGACCCAAACACCTTGATCAAACGAATGGCAGTTCGCCTGGGGATAACAGCGCAATCGCTTCAGAGCCCCTATCGACATAATCTGGGTTTACGACCTCGATGTGCTTACCAGGGTATCCCTTAGTGGTGCAGCCGCTACTAACGGTTCGTTTGTTCGAACCGATTTAAACCCTACGTATTGTACCGTGCAAACCGGCGCCTGTTGAACAACATCGCCTCTCTTGATCTACCATAAGAGGTTAGGTAGGTGCCTCGCCCAGTGGACCAATTTAACGCACCCCTTACCCTAACCGTGCGAAGGGCTACATAATCATTTGTTTCTTAATAAAGGGCGACTATCAATGGCATCACGAAGACTAAGGTGGTCTCCCCCCTTAAAATCAATGAATGGGATCCTCGCGTGAATAAGAAGCGAGAATATAAAGGTACAACGAGAAGACCCCATATCCATTTAATGAAATACGGATTGCTCCATCCTAATCATACACGCTCGCAGCAATGATGGGTGTTTTTCGGTTGGGGGACTCGAGGGGTACAAACTAAACCTCCAATGAATGTAATAAATACCTAATAAAAGGAACCACAATTCTTAATCAAAATTTGACTAAATTAGATTAAAGTGATGTACAATGAACCGTAAGTTACCCTGGGGATAACAGCGCAATCCACCGTTAAGAGCCGCTGACAAGTGGGTTTACGACCTCGATGTTCGGGCCGGGTTTAGAACCCTGTGTGCAGCTCGATGACGCTCGGTCCCGTTGTTCAACGATTAAAACCCTACGGATGCTGACAGTGCGGGCGCCTCGTTTATCAAACATGCCTCTTGCATTACCATACGAGGTCCAGCCTGCCCAGTGACTACACATTTGGACGCTCCGATCTAACCGTGCGAGACTAGCATAATGATTGTTCTTAGTAAAGGGACTAGTACCCACTGCATGATGAAGACTACACTGTCTCCCTGCAAATGAACCGGAATCCTCTCGTAAAGAAGCGAGAATATAAATACTAAGACGAGAAAGACCCCATGGGGTTGGCAAACGAACCTCAATTGCTCCCCTAAGCCGTAGACGCTCTGAGCACCAATGATGGGTAGTTTCGTTTCGGTACTGGGGGCCCAACTAACTCGCGTACAAGACTGAATGACTAACATACTAATAAAAGAACCACAATTCTCTTATAATCAAAATTTGACATAATTGACCCAAACACCATTGATCACTGAACCAATGTTACCTCGGCGATAAAAGCAATCCACTTTAAGAGCCCCCTATCGACAGTGGGTTTACGACCTCGATGTGTTCGTACAAGGGTATCCCTAGTGGTGCAGCTCGCTACTAACGGTTCCGTTTGTTCACGCCGAATGCGGGCCGGGTTGATCTCAGTTCGACTGCGGCGCCTTGTTTATCAAACATAATCGGTATTATCCGGTTAAAACCGCCATCCCTGTTATCAAAACATTACGTGGTCTGCATGGTCTGGACCGGGCCGCCTGTTGTATCAAAACATCGCTCTTGATTGGATAAGAGGTCCAGCCTTGCCCAGTACTGGGATTTAACGCCCGGTACCCTGACCGGTCGAAGCTGACATAATCACTTGTTTCTTAAATAGGGACAACTAGTATCAATGCAATACGAAGACTACACTGTCTCCCCTGCTAATCAATGAAACTGATCCTCTCGTGAAGAAGCGAGAATATAAATATAAGACGGAATAAACCCCGGGGTTGTTGGGACCGAACCTCAATGCTCCCTCCCTAATCATAAAACGGCCTAATAGTACTGGGTAGTTTTGCTCGTTGGGGTGACCCGGAGTAAAACTAAACCTCCACACAGATGCAGAGTCAATAAAAATAATAAACACGACCACAATTCTTATAATCAAAATTTGACATAAATATTGACCCAAACACTTGGGCTCGGCCCGCAATTGGATATAGCGCAGATAAAGGCAGATCTCATTTACCCGGGGGTCGACAGATGGGTTCAGATAGCGGCGTTGAGTCATAGTACAGTATGCGGGTAGGGTAGGGCCGTCACGTTTGTTCATAGAATGCACTCGGGGTTATTGACACGATGTTGACAATGGATGTTCTGTTACTGTTTGACACGATTTGTTGTT
>f614dbd8-b7ed-4c56-b93e-d193b3b892eb_Basecall_2D_000_2d Marta_PC_default_sample_id_1257_1_ch493_file429_strand_twodirections FAST5/downloads/pass/Marta_PC_default_sample_id_1257_1_ch493_file429_strand.fast5
TCTGCTCGTGCTGGTGCTCAGCATACCAATTGCTTGTCGAGGCCCGATCAGTGATTACCGTACATGCCGTCTGCAGCTCTTACATCTCCCTGCACACTCCCAGCCTTGCCGATGGAGGTTTATCATAAACAGATCGTGATCCAAAGAGAAACCTTTATTGCGTACAATGCTCGAGTCTACTCAGCGCGACTCCGTGAAAATCTAGCATCTCTTAGATAATCGTGAATGTTTATATTCTTTGTTGGTTCCACTTGGCTTAAATCAATTCAATAGGATGCCACGTCAACAGACAGTGATTTCAGAGGAATAGCGGATGTTAAGGATCATCTCCTCGGAGAGGCGATCATCAGTAAGTTGGCGGCCGATCCGCTTGACATATTTAATGCATAGTACTAGGAGCCTAAGGGAGTCAAATCACGCTGACTGGCTACCGGCACTGCTCCAAGCAGGGACCCTCCTGCATTACTATGGACGTTTGTTTCTACATAGGGTCGAAGTGATTGAGTGGCGCAATGCGGTTTATTATTCATAGCCTAAGTAACAGCAGCTACGTAGATCGAGATATCCTTTACCCAGCTAGCCGTCGGCTAGGGCCATTTATCGTATTTGCATCGCAGGATTGTTCGTGATTCCAATTACTCACAGGTGATACCGCAGTGCGGAGTCCTGGTCCAAAATCATACATGGCATTGATGTCCTTACGACATAGATTGCCTCCTCAAGATTCCTGAGCTTATTGAGAAGTCTCGAAGCGTTATTCTGTTC
>3b7a499e-d436-4de7-888a-8558422e46dd_Basecall_2D_000_2d Marta_PC_default_sample_id_1257_1_ch13_file715_strand_twodirections FAST5/downloads/pass/Marta_PC_default_sample_id_1257_1_ch13_file715_strand.fast5
GACGTGTTTCTGGTGGGTTGCTCGCTGTTTATCAAAACATCGCCTCCTGCTTAGCCATAGCATGCTAGCCTGCCTCAGTGACCCACAATTAACGGCCTCGCGGTACCCTAACGTGCCGAAAGCTAGCATAATCATTGGTTCTTAAATAGGGACTAGTATCAATGGCATCACGAAAACTACACTGTCTCCCCTTACAAATCAATGAAACTGATCCTCTATTAGAAGAAGCGGAATATCTAACGCGACGAGAAGACCCCATGGAGCTTTAAACGAGAACCTCAATTGCTCCCTCCTAATCACTAAAACTGAGCACCAATGATGGGCGTTTTCGGTTGGGGTGACCGCGGAGTAACGCAACTAAAGTCCTCCACAATGAATGTAATAAATACTAATATAAAGAACCACAATTCTTATAATCAAAATTTGACATAAATTGACCCAAACACTTGATCAATGAACTAGGATTACCCTGGGGCGATAAGGCAATCCCACTTTGTAAGAGCCCCTATCGACAATGAGGTGATTGAACCTCGATGTTGGATCAATGAGGGTGTAGATGCGAGCGCGGACAGGCTTTCGTTTGTTCAAACACGATCCCTATCAGGGACACTACATTAAAACTTAAGCGATGTCGATGGAAAACGTTCTGACTTTTATGTTTCT
>6670e51e-39a8-4114-8c65-40f2c2058a16_Basecall_2D_000_2d Marta_PC_default_sample_id_1257_1_ch462_file146_strand_twodirections FAST5/downloads/pass/Marta_PC_default_sample_id_1257_1_ch462_file146_strand.fast5
CGAAACAGCTCCCTGCTCTCTCCTGTTTATCAAAACATCCTCGCCTTGATTACCATAAGAGATAGGTCCGGGCCTGCCCCCGCTGACCACAATTAACGGCCGCGGGCTACCTAACCGTGGAACCCTATGACCCGGTATCCTAATGTCGTAGACCCATCTAATATCGACCCATACGAGAAGACTACACTGTCTCCCCCTATGTAAATCTACATCCACGCATGATCCTCTGGTGAAGAAGCGAGAATATAAATATAAGACGAGAAGAATAGCGAGCATTTGTTAAACGAACCTCAATTGCTCCCTCCTAATGAAAGCCGCAGGCCACCAATGATGGGTAGTTTCGCTGCTGACCGCGGAGTAAAACTAACCTTCCACACCGTAATGGACCATACCTAATAAAGAACCACATTCTTATAGTGATCTAAAATTGGCATAATTGACCCAAAGCTAGATGGTACATGAACGCGTACTACCCTGGGGATAACATGGCAGATCCACTTTAAGGCCCCTATCGACAAGTGGGTCCCACGACCTCGATGTCGATCACCATCCCTTATATCCTGCAGCCCCTATAGGCATGTTCGTTTTGTTCAACGATTAAAACCCCTACTGATGGGTCTGTAACCGGTTGAACAGTAACGGTTTCAATAATGATTGAGTTTTTGATAAACAGGCGATCGCTGGCAGTTCATGGATACGCTGGTGGTTTAACAGGCGGCGGCCCGGTCGATCCGTACTACGTAATGTTTTAACGGCCCGGCGGGTGTCCGTTGAACTCAGATCACACACGTAATGTTTTGTATACTTAACAGGAGGCAGGATTATGTTTTTT
>1172bbf1-3b99-415a-8c0e-9f8ac71e5e4f_Basecall_2D_000_2d Marta_PC_default_sample_id_1257_1_ch153_file320_strand_twodirections FAST5/downloads/pass/Marta_PC_default_sample_id_1257_1_ch153_file320_strand.fast5
TCCTCTCGTTATCCACCTCACGAGCCATGACGGTTCGATACCGTGTTCTAGCGAGCGAAGCGTGAACAAACGACCGTGCTGGCCTAAGAGGGGGCTCGCAATGAAGCAGGCCGTGGTGCTACCCGAAAGTGTCGGCCTCGTAGCTGAATGGTGACAATGTTGGTATCGCTGGGCATGTCCACTGTTCATTAATGGGCAAATTTGGTTCGACTGCTTTAGTCCGCCTTGTAGATGGCCCACACAAGAAATGTGTGTTTCGTGATACATCGTGTACTGGCGGGCTTGTGGAGTTCATTAGCTAGAGGCGGTCTAGAAGCAGCGGAGAAGAACCGGTTGAAATTTGCATCCATTCTAGCCGTCGCGTGCTGTGTTTGGGGTCAGGCCCGGGTTATTACACGTTGCTCGGTGCTAGCTTATAGGTCCCCGCGCAGATGAGGTTTGACCATTATGCGGCTGAGGGGTTAAGTTCGTAGACACGTGGGCGGGCCCCGATTTAGAGATTAGAGGCGATGAAATTATGGGTGGCACTTACGGAGTTCGTCCTAGAATCCGTTAGAATGATGCGCTAATGCGTAATGATGGACATATGCGCGCGTAATAATTATAGGGATCCGATAAACGTTGTATGAGGAACCAGGCCTTAC
>281e60b4-f37e-47dd-8aaf-882a585cda00_Basecall_2D_000_2d Marta_PC_default_sample_id_1257_1_ch445_file3_strand_twodirections FAST5/downloads/pass/Marta_PC_default_sample_id_1257_1_ch445_file3_strand.fast5
GAAATTTCTGATCCTGATATTGCTGCTTCTCAAATAATAAAATATCATTACTACAACAGCTACTGTCATGTGAAATGGGAATGACCCTACGAATAGACGGGTTTCATGTTGTGTAAGCATCTGGGATAACCGGAATAACGTCGAGCTTCCTGATAAACCAAGGAAATGTTGAGGGAAGAAAATTATGTTTATGCCTACAAATATAATTGCCAAGTGGATTTTAGCTCAGAGTAGAGCTTAGTGTATAGCCTGTGAGTAGTGGGAATCAACGAACAAATTCATGCGATAATTGCAAATACAGCTCCTATAGATAAAACATAGTAGAAGTGGGTTACTACACGTAGTAGGTGTCATGTAGAACTCATCTAGTGATGAGTTAGGCAACCACAATTCCTGTTAGGCCTCTTACTGTAAATTTGGAAAATAAATCTAATGCTCATAGTATTGCAGGGGAAGATCATTTAATTATTGCCTCCGTGTAGGGTAGCCAGTCAACTGAATACTTTTACTCCCTGTAGGAACAGAGATAATTATAGTTGCAGATGTAAAATATGCTCGATGGGGTGAACAGACTGCAAATATGATGAGCTCAAACGATAAAAGCAGGAAAACAATAGCTCAGACTATTCCTATATAACCAAATGGTTCTTTTACCTGGCTGACAATGTTGAAATTAGTCCAAATCCTGGAGAAGAATAAGAATATACTTCTGGGTGGCCAAAGAATCAGAATAGATGTTGATAAAGAATAGGCTCTCCACCTCCGGGGAGGGAAAAGAGGTAGGTGGTATTGGCGATTACTTACGATCTGTTAATAATATAGTAATACCAGCTGCGGAACTGGAAGTGAGAGAAGTAAAGAGGTCATGCTGGAATGTCGATGATGATCAAAAACTAGGAGCCATAGAATTTGTGAGTCTTGATTCG
>58cc3e8c-07ff-45b9-8a58-ef43999c2b58_Basecall_2D_000_2d Marta_PC_default_sample_id_1257_1_ch455_file118_strand_twodirections FAST5/downloads/pass/Marta_PC_default_sample_id_1257_1_ch455_file118_strand.fast5
GAAATGCTCTGAGTGCTCAACCATGACCGCGGTGTTACGTATGATGAGTGACTAATTCGCAGCAGTAACTTCTACTTCCTCATTCCAGTTCTTCATCTGTACCTATTATAGTTGATAGATCGTAATCTCATCACCTCTTTTCCCTCCCAGAGTGGAGAGCTAGATTCTTTACCTAACATCTAAGCTTTATTCTTTGTACCATACGAGAGTCCTACTCTGGTTTGATTTAGTTACGAGGATTCTAACCTGGTTTACCAAAGAAGTCAGCGATAGAGTAGAAGTTTTATGTTATAGGCAATACCCTTACCTATGGTTTCCTCTGCTTTATCGTTTGAGTAGCATCATATTTGCAGGTTTAGTCGTAGATACGGCTACACCGAAATGTTTAGAACTGCATACTAATTATATCTCTTTCCTATAACAGGAGTAAATTATTCAGTTAACCCCACCCGCGCACGGAGGCATTATTAAAGATGGATCTCCTGCAGTCACTATGAGTCCGTTAATTTCGAACGTCGAGGCCGCTACAGGAGATTGTATGTTGAGGACCATCAACACTAGGCCGAGATTCACCCATGAGCTCATTCCTACTGGAGCTTCCATTGTTTTATCTATAGGGATGGTGTATTTGCAGGTCATCGCAGGCATGTTCGTTGGATTCCACGACGCCACAGGCTAACACACTAAGCTCTATCGGCCATTACGGTTGAATATTATATTTGTAGGCATAAACATAAGATTTTTTCTTCCTAACCGTTTCCTGCTGTTAGAGGAAACCGACGTTATTTGCCAGTGTTATCCATTAGTCACACAGAATACAGGCATGGCGTCTACTTCTATCGATAAAGATTATTTGTCAGTTTCAAAAGGCTAAGTTTGAGACCAAACTAGATGTGTCAGTATGAGAAT
>ad53c61a-9ccc-402f-b5c5-f00a0c6345be_Basecall_2D_000_2d Marta_PC_default_sample_id_1257_1_ch111_file177_strand_twodirections FAST5/downloads/pass/Marta_PC_default_sample_id_1257_1_ch111_file177_strand.fast5
AAAATGTTCTGCTGATATTGCTGCTTCTCAGATAATAAATATGAGTCACTACAACAGCTGTTAATGAAATGAATGACCCTACCAAACAGACTGTGTTTTCCATGTTGTGTAAGCATGGAGCCGGTGAACAATGTCTAGGCATTCCTGATAAAACCAAGGAATGGTCCCGGAAGAAAGTTATGTTTATGCCCCTAACATAATTTGCGAAGTGAATTTTAGCGGCCTAGGTCGTAGGGTATAGTGGGTAGAGCCTGTGAGGTATCGGCTACCTGTGAGTAGTGGGAATTCAACGGAATCCTGCTGCGATAATTGCAAATAACCAGCCCTCGATAGTAGAACGACAGTGGAGAAGTGGGCTCACCATAGTAGGTGTCGACGTGAACTCATCTCTAGTGATGAGGTCCAGATAAGTACAGATTCCTGTTAGGCCTCCCACTGTAATAGGAAATAAAACCGCCTGTAATAGGTGATGCCGGGAGATCATTTAATGCCTCCGTGTAGGGGCCTCCAGTCGAATGAATATCGTTACTCCTGTGAGGAACAGCGATAATTATAGTTGCATGTAAATATGCTCGGGTATCTACATCACAGCCAACTGTAAATATGTATTATAGCCAAAACGAGACCAGCAGAGGAAACCTGAGATGAGGTGCCGACTATTCCCATAGCATGGTTCTTTTACCTGGAGTGTAATGTGTGAAGGGTCCGTCCAAAGCCTGGAAGAAATAAGAATATACTTCTCGTAGCCGGAGAACCGAAA
>ff3eae85-417e-45ec-99cd-5025a2525079_Basecall_2D_000_2d Marta_PC_default_sample_id_1257_1_ch291_file80_strand_twodirections FAST5/downloads/pass/Marta_PC_default_sample_id_1257_1_ch291_file80_strand.fast5
GGAATATTTTCCCTCGATATTGCTCGCCTGTTGGTCCAACATCGCCTCGATGTTGGTTACGAGGCTGCGCACCTGCCCAGTGACTACAAGTCTAACGGCCGCGGCTCGTAACGCCGTACCGTCCGAAAAGCAAATCACTTGTTTCTTAATAGGGACGCTATCAATGGCATCACGAAAGACCAATCGGTCTCCCCTTAAATCAATGAAATGATCCTCTCGCTTAGAAGAAGCGATAACACCAATATAAGACGAGAAAATAAGAACCGGCTTTAAACGAACCTCAATTGCTCCCTCCCACATCATAAAACTGAGCACCCACCAATGTACTTATAGATTTCGTGTCATGGGCGCGACCCCCTCCCATTAACACGCAAACCTCCACGAATGTAATAAATACCTAATAAAAGAACGCCAAATTCTTATAATCAAATTTGACGACAAATTGACCCAAAGTCGGATGATAATGAACCAAGTTGGGCCGGCGATAACAAGGGATCCATTTTTAGAGCCTCGCCGATCGACACACTATCGTCCAGCAATACGGACGTTGGATCAGGCTATCCCTAGTATGCGCAGGCCTCGCTAACGGTTCTCGTTTTGTGTTCAACGATTAAAACCCACCGTGATTGAGTTCAACCGCTTAGCCTGTTTATCGATAAACACCGCCTCTTACTTTGAGCAGAGGCATGCCTGGGTCCAGTGACCACAGTTAACGATGGGCGTATCTAACCGTGCGACCGTAGCATAATCACTTGTTTCTGTAAATAGGGACGCTATCAATGGCAATCTACGAAGACTACACTGTCTCCCCCCTTAAAATCAATGAAATGATCCTCTCGTGAAGAAGCGGAATATAAAATATAAGACGAAGAAGGGCTCCGGTTGGCAACTGACCTCAATTGCTCCCTCCCCTAATCATAAAAGCGCTCACCACTACTAATGGGTGTTTGGGTAGAGTTTTTTCCAGTCAATGACCCGCGGAGTAAAACTTTGGAACCTCCCACAAGATGGAATGTAATAGATAAAAAACAAGAACAGTTATTAGTAGATTTGACATAACGAACTGAAATACACATTAATCCTGGCGTTAATAAAAAACGCGGACACCACGTAGAAGTACAAAACATTTAGATCACCGGGCTTGACTATTTCGATAACTGGAATCGTTGCATTAGCCCCTAGGTGAACAAGTGGTGCGAGTAAGGCTACGCTCGTCGTTTGTTCAACGATCCAGCTCCCTAGCAGCTCTTATTAACCGATTTGTTCAAACCGATGTCAAATTCGTTGACTGTACTTTTCTGCTGAATGGAAGTTGGTCGAT
>06ba40f5-6a0e-4a1e-8526-3096bfe2a99e_Basecall_2D_000_2d Marta_PC_default_sample_id_1257_1_ch440_file390_strand_twodirections FAST5/downloads/pass/Marta_PC_default_sample_id_1257_1_ch440_file390_strand.fast5
GAAACTTTGGTTTTCCAGTATTGCGCATCACCAAACCCCCTTGTTCCATTCTTGGGTGAGTAGAGAGTATTTTGTGTTATCTTTTACTCAGACATGGTACGTATTGCTGTAGTATCCTAGTTTACAATTTAGCTACTCTGTTGTGAACTGCTCTTCTCTTTGATCCCACGTCCTTTTTCTTTTGGGTCACACCCGGCGATGCATAGGGGTCACTCCGGCTGAGTCGCACTCAAGAATTACTCCTGGCGGTGCTTGGGGGACCATATGTAGGATACTGAGAATTAAACCAGGGGGTCGACCGCATGCAAGGCAACGCCGGGGCCGCTGTGCTATCACTCCGAGCCCACAGGTTGCACTGTTGAGGAGACTCTGAAATTAATAGTCTACTGAACCAGATACTACCCGCCTATCACGTGTTGGAATCATGAAGAAATCATCTAAGAGATCCTGATGACCGCCGGTACTACGAGTGAAGTGCTGTATTTGATCTACCACATCAAGGGATAGGGTGGGAATGGCTAGTAGACTGGTTTGGGCAGGAAACTGGCTCCGGTCTTTCGATTGCCTTCTCTTCTACCTTGTCTTGTTTCACCATCATTAATCTGAATCTGAATCTTTGACTAGTCGAAGGAAATCTGTCTTACACAGAGTGGTGCTGCCCCTCAGCTTGTAACCTATATCTACCACTTACTATCTATTTGGACTTTGGAAAACATTATTTCTCCAGCCTCACTTTTCTCCCCAAGCTATGCGAGTGATGATATTTTCTCTACTTGGTAGGGTAATTAGAGATTAAAATGAGGTTTAGTGAAGACTGTTAGATCAAGCCGATAGACCTAGTTACAACTCATTAGTCTCGCTAACTCTCAGTTTCTTCCTATTATGGGGTACTTGGAGATCGCAAGCGTCGGCTAACCTGTCAAACGTGTTTTATATGTGTTGTGTGGTTTATCAAGCAGGAAACGGGGCTTAGTCCGGCCGCATTCAGAAGATTTCAATGAAAATTTACACTGCGACAAATACAAAGTTCAATCGAAAGTGAAAATGGAATCTTCAGGAAACACTGCATGATTTCATTCCTTACATAGGCTGGAGCAAGAGGTCAAAGAAATATTCGATTAGCTCAGGAAGCTTTCCGCCCATGGAGCTATCTCGAATTGTGATGAACTTGGGTTAAAAGCGACACTGCTGTGCGAGTACACATCACGCCGGAATATGATAAAGATGCTTGCTTCAGCGGGTGCAAGTGCTGGCTTGGGCATTGATGAACACTGGAAAAAGCAGAAGTACAAACCCCTTAACGAATTTCTAAAGAAGAGCTCTTAGGGGTTCAGATTCACTGCTCAAAATTATTAAAATGCTGCTCTCTTATGGAAATCCTCGTGCTTCCCTAAAGAGGAATTGAGGCCAGAAGGCACTTCTTCACCTTAGAGAACATTCCTTATTCACCTAAATGAGAACTTGGTTGCTAATGGGTCTGAGGTTTAAGTAAGCATTTATGAACAAGCCCCTGGCATTTTGTGCACTGCTCTCCTGGCTCTTTTCCTCTCACTGAAACTGATTCTGAATGGATTTTACGACCGGCGTAGCTTCCAAGTTCCTGCTAACCACTCTTTGCCCGGGCTACTCTGAAGAACGCGATTTACTCAACAAGAAATAAAGGAAAATAATAGGTTATTCCAAACAATGGCATTGGGTATCACCTTGGAAATATGTCCTTTTGCAACAAAACAGTCTTTGCATTACAGATAGATTCTGACCGCACCATACCCAGTTGTTCTTGGTGTTAAGTGATACTGAAGCAAACCGCTTCTGTACAGATGACCCACATTCCTTCACAGCCCTTTTGGATCAAACACAAATAAGGGGGATGGTTGATGCATTCTGGTTTATGTC
>6e91c4ad-0aca-4572-bddd-89960d77bcbe_Basecall_2D_000_2d Marta_PC_default_sample_id_1257_1_ch429_file134_strand_twodirections FAST5/downloads/pass/Marta_PC_default_sample_id_1257_1_ch429_file134_strand.fast5
GTACTTTTCTTACTGGGTTGCTCCCTTGTTTGTTTGATCGATCACCATTCCGAAAGCAGTATGTCCTCTACTTCTCTCACTTCCAGTTCTTGCAGCTGGTATTAGAGTATGCTCAAATATCGATCTCAATACTACCTCTTTTCCCTCCCGGAGGTGGGAAGCTATTCTTTATCAACATGATTCTGATTCTTCCACCCAGAAATATATTCTTATTCTTCCAGAAGTCCACGACCACATTGTAGACCCATAAGAAACCATTTGGTTATAGGAAGTCTGAGCTACTCCTCTGTGGTTCGTAGGTTTGATCGTTTCGACCATCATATTTGCAGTTGGCCTTATTAGATACCTGAGCATATATTTTCGATACTTAAGGTAATTATCGCGCTTCCTACAGGAGTAAATATTCAGTTGACTGGCTACCCACGGGGGAGGCATATGCACGTAATTCTTAACATGCAGGTCCACTATACAGCATTGGCGTCATTTTCCAATTTACAGTAAGAGGCCTAACAGGAATCTTTGTAGAACGCTAACGCCGAGTGAGCAGTTTGGGATGACATAGGCCGTAATGGACCTCCGGTCACGGTTTGTATGACGCGAGGAGCTGTATTTGCAATTATCGCAGGATTTGTTCGTTGACCTTTCCCACTAAGCAGGCTATACACTAAGCTCTACCTCACCTAAATCCCACTTGGGCATTATATTTGTAGGCAGCTAAACATAATTTCTTCCTAGCAACATTTCCTTTGGTTTATCAGGAAGCCTCACGCTAGTTCGTCATTCATTTGGGAGCTGCTTACAAAAACAATAGGAAATCAGTCTATTTATGTATAGAGTTCGCTTCATTCATAAAGCATAGTGTTTTGTTAATAGATACCTGGTCCTTATGGAGGAACCACAGTTCGTTAGTA
>e3ea4656-4e7a-40e0-87a7-94585933d3a3_Basecall_2D_000_2d Marta_PC_default_sample_id_1257_1_ch6_file41_strand_twodirections FAST5/downloads/pass/Marta_PC_default_sample_id_1257_1_ch6_file41_strand.fast5
CTGTTATGTTGGTGCTGGAGTGCTCGCCTGTTTATCAAAACATCGCCCCTCTTATTACCAGAGTCTAGGTTGCGCCCAGTACGCTACAAGCTTTAACGTCGCCGCGGGCCGGACTCGTGCGAAAGCTCATAATCACTTGTTCTGCCTAACCCAACGGCCATCAATGGCGAACACGAACATACGACACTGTCTCCCCTGCACGTAATGAATGGGTCCTCTCGTGGAAGAAGCGAGAATATAATATAAGACGAGAAGACCCCATGGCACCTTTAACGATCACGCATTGCTCCTCCCTTACTCACCACGGGTAGCACCAGATGATGGGTAGTTTCGGTTTCGGGGAAGCCCCAGAATAATAAGACCCTCCACAATGAATCATGTAATAAAAGGTACCTAATAAAAGAACCACAATTTATCTATAATCAAAATTTGACAGACCGGTATACGAACACTTGATCAATGAACTAAGTTACCCTGGGGATAACAGCGCAATCATTTACAAGAGCCCCTATCAACACTAGGTTGACTAATTGTCGGAGCCCCGTTGACCAGTCCGGGGTGGTAGGATACTGTTGAAATAGAGCCCTGAGTTTCGTTTGTTCAAATGACCGATATTAGATGGATGAATGGTGCTAACCATTCAGTGGAGT
>079a06c4-1c94-44e0-b8a1-89a687d22188_Basecall_2D_000_2d Marta_PC_default_sample_id_1257_1_ch499_file45_strand_twodirections FAST5/downloads/pass/Marta_PC_default_sample_id_1257_1_ch499_file45_strand.fast5
CGACGTGCTCTTGCTATCTTCTCAAATAATAAAATATTACTACAACAGCTGTGTTAGTGAATGAATGACCCTACAGAATAGACGGGTTTCAGCTTTGTGTGTAAGCATCTGGATAACCGGAATAACGTCGAGACTTCCTGATAAAACCAAGGAATGTTGAGGAAGAAAATTATGTTTATGCCCAAACACTAATTGGGGATGAGTTTTAGGCAACTAGGTCGGGCGGCTTAGCCGATAGGTTGGGTTTGGGCTATCCTGTGAGTAGTGGGAATCAACGAACAAAATCCTGCGATAATTGCAAATACAGCTCCCTATAGATAAAGCTAGTAGAAGTGGGGTCACTAGTGGGCTGTTCGTGAACTCATCTAGTGATGAGTTAGAAATAGAGATTCGCTGTTAGGCCTCCTTACTGTAAATTGGAAAATAAATCTAATGCTCAGGTATTGCAGGCGATGGGTTTTGCCTCCTGGTATTCGGCGTGTAAGCCGTGAATTCGAATACTTTTACTCCTGTAGGAACAGCGATAATTAGCTAGTTGCAGGCTTAAAATGGGCTCAGGTATCTAAGCAGCCAACTGCAATGATGAGGTGAATAAACCAGAAGCAGGGAGCGACTAGCTCAGACTATTCCTATATAACCAACTCTTCTTTTACCTCGCTGACAATGGCTTGTGAAATTAGTCTAAATCCTGGAAAGAATAGAATATACTTCTGGGTGGCCAAGAATGATAGATTGTTTGTTGGTAAAGAATAGGGCTCTCATAGCGGCAGGAGATAAAGAAGGTAGGTATTGAGATTACGATCGTTAATAGATAGTAATATGGCGCGGCAGAATCGCGGAAGTAAAGAATACTGCTGGAATTAGTACTTGATACAACGAAGGGGAGAAGTCGTACTTGACAAGTTTAGGTTTTTATGTTT
>487edb07-f105-424e-8f63-c3a233d25773_Basecall_2D_000_2d Marta_PC_default_sample_id_1257_1_ch483_file243_strand_twodirections FAST5/downloads/pass/Marta_PC_default_sample_id_1257_1_ch483_file243_strand.fast5
AATGTCTTCTTGCTACTGCTGAGTCCATCTCCATAGCAAACCGCCATCGATTAATTTAGGCCATCGAACATTCGCAACAGTAAAAAGGGAAACTATAGATATGCGCCGCTGGCAGTATTAGACCCCTAGGTTACGGGACGCCAGGTCTCAACGGTACAATGTCTTAACCGCGAGCCCCCTGACTGTCAAATCCTGCGCTGTTACTCGGATATCGTCAATCCTGGTTTACTGACGCGATGGTTACAAGCTTTGACCTTAAGGTAAGACGTCTGGCGATGCGTAGGCGATTGTAATTACCGAATCCGCAGAGCCCGAGGCCGAGCATGACTCCTGGTGATGAATTAACGTAAGGCAGGGAGGGGTCTTAAGGCGTGCCACTCAGGACCTAGAGTGATGCTTGATGACGTTTCATGGTCGAGTCTGCCCCCCGAGGATTGTCATCCTTGTTGCAGGGGAGAGCGTAAGTGGTCATCCATCCTAATCCACGCGTGAGACAGCGAGCGCGGATGGGTCAGGGTTGAGCGGTTAGAATAAACACAGACAGTGACCTTCAGGTTGTCTCGAATGTAATATGAGGCACCTCTACTATCGACCGCTATCACCGCGAACCCGATGTTATACGCTCCCGGGAACTCACGTTGGTGATGTTAACTTTATA
>91d13d62-8eee-4a2a-8c95-c47bbd01c80c_Basecall_2D_000_2d Marta_PC_default_sample_id_1257_1_ch471_file357_strand_twodirections FAST5/downloads/pass/Marta_PC_default_sample_id_1257_1_ch471_file357_strand.fast5
AGAAACTCTCTGTGGGACGTTGCTCCGCTATAGCTCAACATTTCTCTTACCATAGAGTCAGCCTGCCCCCAGTAACCATTCAACGGCCGCGGTACCCTAACATTCAAAGGGTAGGATGATCATTGTTTCTTACGACCCAACGCTATCAACCGGCATACCGAAGACTACACTGTCTCCCCCTTAAATCAATGAAACTGACTTATCCTCGCTGCGGAAGACGAATATAAATATAAGACTGAAATAACCCAGCTCCGGTGTTAAACGAATCGCCAATGCTCCCTCCCCTAATCACTAAAACTAGCACCAATGATCGGTCTTTCGGTTTTCGATGCCGAGTAAACTCATCCTCCACCGACCCGTAATAAAGGTACCTAATAAAAGAACCACAATTCTTACTAATCAAAAACTTTAACACCACGTGACCCAAACACTTATCATGAAACCATGTTACCCTGGGGAGATAAAGGCAATCCAAAGTCCTAAGGACTGAGCACGTAATTGCCGCTACCATCGTCCGGGGTCGATCGGCCTAGTATGCGGCTAGGCGGTTCGTTTGTTCAACATGCCGGGCCATGTAAATATTGACCGATGTTGACAACCAAGCTTCTGTTATGTTTCG
>708105e2-2014-42f2-8e12-832247423d20_Basecall_2D_000_2d Marta_PC_default_sample_id_1257_1_ch499_file104_strand_twodirections FAST5/downloads/pass/Marta_PC_default_sample_id_1257_1_ch499_file104_strand.fast5
GTTCTGTTATCCTGACTTGCTCGCCTGTTACCTATTAAAAATACCGCCTCTTACTTGGAGCACTAAGTGTCTCACCTGCCCAGTACCTCCAGATTTAGCAGCGCGTAATGAACGACTCGATTCGGGTATGCACTGATGGTTTCTCTTAGACCGCTCGACCGTATGACTGCGATCACGAAGACTACACTGTCTCCCCCTGAACTGATACACTGAATGATTCTCTCTCCTTCTGCACGAAACCGGAATGACATGACTAGCAGAAGACCCCCCATGGAGCTTGCGCTGAAATGGACTCGGTTAAACTCGCCTCCCCTAATCCATAGACTGCAGCACGGTATCGGGTAGTTTCGCTTTGGGGTGACTCTCGAGAGTAATCCCAATGGGCCACAATGGAACCTCAATAAATACTACCAAACGACGATAAGATTCTTAGCTCACGTAAAATTTGATGACGACGTGACTAAAACACTTACTGGTAATGGAACAGGTCTTACCCTGGCAGAACTCCAACTCGCCATAGGGGATCCCTCTTGCCGGACAATCGGGATGACTTTACTGCGGACGCCGCACTTGTTATAATGCCCCTGGCTGATCCCGGGGCTGAACATTTCGTTCAGTTTAACGATCCGACATCCTACCTGTGATCTCGATTCCTATCTCAACGCCTGTTGGGCCCCGCCGAACCTGCCCTCCTCGCAGGGAGATGGAGCACAACCCAGGCCCCCGAATGCCCGCCTAGAATAGCGACGCATTGGGGAAGAGCCCGCAGAGCATGGGTTTGGGCTCCTCAACGCGCGAAGCGCCGCACTCATACGCAGGGGAAGACAGCGAAAGTGCTCCCCCAGTAGAACTCAAGGCAGACGCTTCCCCTCCTGCGTGGAAGAGAAATCGCGCGAGACAGAAGAGAGAAGACGTCAGAATCTCATGCACTCCGAAGAACTCGCATGCTCCCTCCCTAATCGCTAAACTGGATAAGCCAATGGTATATTTTCGCTTTCTAGTAGGACGGAGTTAAAACTCAAACCTCCACAGCCCGGGTCAATAAAATACCCACAGAATAACGATAAGATTCGGTGGACCTAAAAACTTTGGACATAGAACTTGTACCGGACACTTACTGCTGAACGAAATTGACTAACCCGGGTAGGACAGCTTGGGTAATTCACCGCACTATCCTCGCCTGTAAAGACTTTGCCGGACGCCTTGTTGGATCAATATCATGTGATCCCCGCGCATCGACCTCTAACGGTTCGTTTGTTGATAAAGGGTCCGACATCCCTGAAGGTGTGATCGATTAACGATGGATGACACCTTGTTACGGCATTACCATTAGGAGTTTAATCGTTGAACAAACGAAACCGTTAGGTAGCGGCTGCAGCAGGGGATCCGGTAAGTGGAACACGGGGCCGAAGACGTTACGTGAGCCAGGCGTCCGGAGGATGATCCTAAACCATGCGCATGTCTATCCGGAGGGGTAACTTATCGTCAGCGATCCAAGTGAGTCTTCAGTCAAGTCGTCCATAAATTTCAGGTAAGAATGTCGTGTATCGTCGAGGTTGTTAATCCATTATGTCATTAGGTTTTTCGATGTGGGGAGAGTCCGTCAACCGGAAATTTACTACCATACGAGAGCCCCCGAGAGTCAGTGCGGCGAAGTTTGGGTGAGTTAGGAGGAAGTTGCAGTCCCCGTCAGGGGTACCAGGCACGTCGGTCGCTCAGTCTTCGTAGCTGTCACTGTCTACGCGTCCTGTCGGAAGGAGGATCCATTGCGTTACGCAGGAAGGGGTTATCAAAGTCGTAGTGCTGCGTGAGTTGCTCACAGTCAGATGTTTGGAGGCAGAACAACCCGTAATGCTAGCCGTCTCTAAGAATTAAGCGTATACACCGGCGGTCCAGAAGTCGGTCGGCTACTGCAGAGGCACCGCTTATAGTCAATGACCAAGGTCGAGGGAGAGGCAGTTGTCATCAAACAGGGAGGGCAGTTCGAATAGTCAATGCAGCTTTACTTAATCGTGCAGCCGAACGAAACCGTCCAGGTAGCGGCGCTGCAGCAGGGGATAGCATCCAACGCTATGGAAGTCATTTAGTAGGATGCGTCCGGGCACGAGCGGGCATTGCGAGGTGTTACTGCCCAGCGACATTAGTTCAGTCCAATAAGTGTTTGAGTCACATTGTCGTCAAATTTTCGTCACTAAGAAGATTGTGGGTTCTGTCGTCCGTAGTTTTGTTAATGCCGTTAGCGTGGCGAGTATTAGTTTAATGCGCGGCGTCACCCAACGGAAAAACTACCCAATCAGTGCCGTGCGGCAGTTTACCCGTCAGGAGGGGAGCATTGAGGTTCCGTTGCCAGCAGGCTGGAGTCCTCGTGCGTTAGTCACCTGTCATTCTCGCGTTATTCCGCAGGAGGAGATCAGTTTCGATCCGATCCAAGGAGGGACACAGTGTTAGTCTTGCGTGTAATCCATCCGATAGGTCTAGTTCAAGAAAACATCCGATCGTAGGGCTGTCGGGGGCATTCGAGACCTAGAGAACCCTTTCAGAGGACTTGGTAGTCCACTCTCAAGCAGGGCAACTCTATGCTCCACGTCGAGGGAGGGCGATTTTACAAAAATATGAAGGGGTTTGAACTCATACGTACTATCCATTTTAATGTAGTTTAAACGGAACCGTTAGTAGCGGCTGCACCACTAGGATATCGCTCTTGGATGACACATGTGTATGTAAACCCATGTCGATAGGGGGCTGGCCAAAGTGGATTGCGCTGTTATCTCGCGAGCCTATAACTTAGTTCATTGATCAAGGTGTTTGGGTCAACTTTATGTCAAATTTTACTTACACAGAATTGTGGTTCTTTATTAGTATTTTCTTACATTCATGTGGTTGAGTATTTGGCTCTTTGGGCGTACCTAGACAACCGAAAGCCCCCATCATTGGTGGTGTGAGTTTTATGATTAGGAGGAGCAATTGAGGTTCGTTTAAAGCTCCATGGGGTTATTCTCGTGTCTGCTCTGAGTTTTATTCTCGTCTCTCTTCACAGGAGGATTACGTGCCTTGATTTAAGGGGAGACATAGGTGTAGTCTTCGTGATCCCACCAGTGTACATACTAGTTGTGCGCTTTAAGAAACAAGTGATTATGCTACCTTGGGACACGGTTAGGGTACTAGCGGCCGTTAAATCGTGTAATCCTCTGAACCCCAGGCTGGACTCTCTTATGGTACGAATAGAGGCGATGTTTGTATAAACAGGCGACGTTCTGTTTATGTG
>9cad7215-84fd-49a5-b250-96cdb05b5272_Basecall_2D_000_2d Marta_PC_default_sample_id_1257_1_ch300_file393_strand_twodirections FAST5/downloads/pass/Marta_PC_default_sample_id_1257_1_ch300_file393_strand.fast5
TTCTTTGGTGGCTCGTACCAGCCCCAATACCAAATCTATTGTTGATCAGAGTGGGCATTCCAGCAGTAGGTATTCTACTTCCTCACTTCCAGTTATCCCATCGGCTGATGAGCTTATATTAACAGATACTGGCATCTCAATACTACCTTTCCCTCCCCCGGGAGCGTGGTCTCGCGCTCCATTGGATTGGTTCTCACCCACCCAGAATATAGCTTCTACTTCTTCCAGGATTTGGGTACGATTCACACAATGTCAGCAGGTAAAAGAAACCATTTGGTTATAGGGAATAGTCGGGCCTATTGTTTTCCTCTGGCTTTATCGTTTTGGCTCATCACCATTTGCAGTTGGCCTTGATGTAGATATAGGGTGAGCATATTTTAGATGCAACTATAATTATCTCTGCTTCCACAGGGAGTAAAGTATTCAGTTAACTGGCTATGCACACGGGAGGCATATTAAATGATCTCCTGCAGACCTATGAGCATTGTGACTAGGACCTTCACGTCCAAGTCCATACCCGCAGCACAGGATAGGGATCTGATTGCCACTACTAGATCAGCCACATGAATGCGAGTAAGCTATAATACTG
>66903c63-53f6-470b-876b-ff13657dfa94_Basecall_2D_000_2d Marta_PC_default_sample_id_1257_1_ch4_file101_strand_twodirections FAST5/downloads/pass/Marta_PC_default_sample_id_1257_1_ch4_file101_strand.fast5
TCTTTATCGCCTCCCGCCGGCTGAAATTCTGCCTCCCTAGCGCATTAATAGGTTAAGGGGTCGCCTTCAGTATATGGACCACCGTAACGCCCGCCTCTTAATTCAAGGGGTAGCAGACTGATGGCTCTTGTTTTGACTGCTCCAACTAGTACTCTAATGGCAGCCCAACAGACGTTGACCACCGCTGCCTGACGCACTGAAACTGATCCTCTGTGCACGAACGCACGACCTACAGAACGACGAGAAAATACAGCCTGGAGCTTGCAGCGAACTAAATGCAGCCTTCCTCCCTGACGCTATCAACGCCTCGACGCCAATCGCTGGGTAGTTTTTCGGTTTTCGTGAACTCTAGAGCAAACACTCAAACCTCCTAATCAATGTACGGGTACGACATACCTAATAGACGAACTACAGATTCTTAACGGTAAAATTGGACGACTGAACTTGTGACCGACTGACGGATGTTCGTAATGAACCCTTGGGTACGCCATAGCCTCGCGAAGTTGCCTTTGGCCGGGGCACTGAGCTAGTGACGACTTTGCCTCACTCAAGGTTTAGATGCCTATGGCTCGATCCAGGCTCGCTACTAACGGTTCGTGTTTGTTGGACCGTACTCGAACTCGACGTTATCTCGATTCGCATTAAACGTGTTTAGATGACGGGATACAGCGTCCGCCCGAATTGCTGCTAAATTTCAAAACGAACCGTTAGTAGCGAGGCTGCAACCATAGCGGATACCCTGGATGGCCAACATAGCGTAGCGGCAAGTAGATTTAGTGCAGTCTGTCCGGGGGGCAACCCCACTGCGGTAGGAGTTTGGGAGTAGTAACCTTATTCAGTTAGTCAATAGTTCGGTCAATTATGTCCGGTTGACCGTGAGCCAAGAAGTTATCTGCTTGTTTATGTTGGTCATGTCGTACAGTTCCGTCATGTAGGAGGTTGTTAGGTTCCTCCCGAGTCGTAGAAAACGAAAATAGCTACCATCCGTGGTGAGTATGGCGGTCCCATTAGGGGAGGAGGCTTGCAGTTTTTATTCGATAGCAACCGTCGTTACGTCCACTTCTGTCACCTCGCGTCCTTTGGGAGGAGAATCCATTCGTGGGATGTTATAAGAGCAGGGAAGGGTTCATGTAATTTAGTCGTGAGAGTCCGCCATTAGCACGTCAGGAGAGTAGCGTGGAGTTAGTCAAAAGATTACAGGGGTCTTCGGAATCAGCAGTAGAGGTCATTCGTCGTTAATGACGCGACGCAGCGGCTCACTTGGGCCTTAAGAAGAGGCGAGTTGCTTTTAAAAGGCATACCCGGGGAGAGCGTTTATGG
>e48cb45b-b4cb-43a7-93ac-a5f814a76def_Basecall_2D_000_2d Marta_PC_default_sample_id_1257_1_ch176_file421_strand_twodirections FAST5/downloads/pass/Marta_PC_default_sample_id_1257_1_ch176_file421_strand.fast5
AAGGTTGTGTTGAGTTGCTCTCCATCTGCTCAAAACTTTTGACTCCCTCCTCATGTGAGTATGATTACCTCCCCGCCTCCAGTGTAAATCAATTGAAAGTACCTCCGGGCTTCTAACGCCCTCGAACCTCGCCTCTACGTTACGAGATAGGCTCCTTGTTCTTAGAACTAGGCTTAAATGGCGGCCCGCAAGCCACTGTCTACGGATCTAATCAATCGAGCTCCTCTGTAACAATCCCACGCAACGCCAGATCCTCCTGGGGGACGAAGACCCCAGAACTCGACGTCTAAAAGGAGGACGACTCGGAGCCCCGAGTGTCGTAACGACTCGCCAATCGCCTCCCTACGCCTATATACCCAAAAGCCGGATCGACTCTCGGTTTTCTCGGTCGCGTAACACGCGGAGCAAAAGCCAAACTCCCACAATGGAACCTGTACGACGACTCACAGTAAAAGAATAATTCTTAGTAATCTAAAATTTGGACATTGACCGACTCTAATCTTACAAATACATTGGCCCGGATCTAAAGCAATATGCGCCAGAAGATCTACGGTTTGGCACTCCGCCTGACGGACAGTACGTGCCCGACTAATGCCTGCCTCAGCATGGGCTCCCCTTATGCATCCGCTACTAACGGTTTCGTTTGTGTTCGAATGCATGACAAAAGCGGTGATCTCGGGTTCAACAACCGGCGGTTTGAACGAGATTACAGGTAGGCGGTTGGATTCCGGGAGGAACAGTCAAACGAAGAACAGTGGAGGGCTAGGAAGCCCACAGTGACTTACAGGCTGAGAGATTAACGTTGAGTGCGCAATTACAGTAGAGGATGTCCGCGAATAGGATTGCGGAGTTTGGTACCGAGAGACGGGTTACTTCCATTAAGTTACGGGTCTTCATACAGGGTGGTCACAAAGTCGTGCACTTTGAGTCAAGAATCGAGAGTTCTTTGAGTCGTAGTTTGGCTTACACTACCCGTGGAGGTATTATTAGGAGCGTGCGGTCATACCCCAATCAAGAAAACTATACGATATCGTCGGTGGAGTTTGTAGCGTCAGGGGAGAGGAGGATCCAGATCCGTGCGATTGCCGGACACAATCCCGGGGTCGTCCTCTCGCTGTCCTACCTGTCATTCGGATCCTAAGTTCGTCAAGAAGAGGAGTTTCATTCCATTAGTTTTACCGGGGGAGACAGCGGCTTGCGGGTGTCAGTTTCGTTACGTACCAGTTGAGGTACCCCTTTAGCTAGTTTACAGGAAAACATCTTAGTATCCGGCGTCGGGGCACGAGAGTTTAGAGACCTCCGAGGAAGCGGGTGAGATCTGCTTGAACGAAGGAGGCCAACCTCGTCGTAATAAGAGTCTAGGAAGGAGGTCTTTGTCAGATAAAACACAGGCATTCTGTTTATAT
>5161dc02-1971-4a5f-82bf-8a79810b6a74_Basecall_2D_000_2d Marta_PC_default_sample_id_1257_1_ch382_file19_strand_twodirections FAST5/downloads/pass/Marta_PC_default_sample_id_1257_1_ch382_file19_strand.fast5
ACCGCACTTATTCTGTGCCGATGTACTGTACAGATCGCCCGCGATTCCCCGAGCAGTACTACGTCACACGATTTGTACCGGACGCGTGCTCCATGCGGTTCTGTGCAACACTCCTGGTATCCTGCATATTATGTAAGGCAGTGATAGTGAGCAAATACTGGCACTTCGTCAATTTGACCTCCATGCGATCTGACGGGAGGTGGAGAGCCTATTCTTTATCAACATCGGGGTTCTTCCGGGATTCTTTGGCCACCCACCCGAAGGAGTAATTCTTATTCTTCCGAGGATTTGGACTCCGATTTCACACATTGTCACTCGCCAGCCAAAGAAAACCATTCTGGTTATAGATAGGAATAGTGCGCCTTGTTCCTCTGAGGCCTTTTATCGTTTGAGCTCATCATGTCATCCAGTCCAAGTTTGGTGATGTAGAGCCTGAGCATATTTTACACCATCCTGCAACTATACGCTTCTGTTCCTACACAGGAGTAAAGAAGTATTCATTCGACTGGCTACTAGCACACGGAGGCAATATTAAATGATCTCCTATACAATACAGGTAGAGCTCAGGGGTTCTTTTCCACTTTGGGAAGTGGGAGGCAAGGTAAGAGGAATTGTATTTGCTAACTCATCACTAGAGATGAGTTCTAGATCACGAAAGGCACTACGTAATAGTAACCCACTTCACCGATTATGTTTTATCTACGATAGGGATTGGCTGTCATGAATGCAATTATCGCAGGATTTGTTCGTTGATTCCACTAGCCCACTCACGCAAGGCTATACACAATAGCCGGCGCGGCTCGAGGCAAAATCAGATTGGCAATTATCATAGCAATGCGTCATTTGTAGGCAGGAGACATCATAATTTTCTTCCCTTCAACATTCTCCCGGTGGTTTATCAGGAATATAGGGCTCCGACTTTATTCCGGTGTATATCCAGAAGATCTGACCCATTACAAAGAGGCTCGAAACAGTCGCTATTCTGCTGTAGAGGTCATTCCTTCATTTCACTAACAGCTGTTGTTAATGATATTGGAGGCGGGAAGAAGCTTTGGCCAGGC
>123bb1cb-8c72-4f23-acd8-4df96424ed3e_Basecall_2D_000_2d Marta_PC_default_sample_id_1257_1_ch457_file348_strand_twodirections FAST5/downloads/pass/Marta_PC_default_sample_id_1257_1_ch457_file348_strand.fast5
AATGTATCCTCTGATATTGCTTCGTCTCTCAAATAGATAGAATATTATTACTAAAACGACATGTTGAATGGAACAATGACCCTACAGAAAGGATGCTGATCTGTTTGGGTCGTGCAGCATCTGAGTCAATTGAATAAAGACAGGACGTCGGAGTTTATTCCTGGATAAACCAAGGAAATGCGTAGGGGAACAAACTTATGTTTATGCCTCACGACTCTCTAATTGTGAAGTGGATTTTCACTCATTAGAGCTTAGTGTACCTCTGAGTGCGGGCAGTGAATAGAATAAATCCTTGCGAGCAATGCAAATACAGCTCTCCCTATAGATAAAAACATAGGACCTAGGGGGGATGATCACACGTAGTAGGTGTCATGTGAAACCGGCTGGGTGGATCAGGCGCAAAACCCAATTCCTGTGCTACGCCTCTTATACTGTAAATTGGAGCAAAAGTAAATGCATCCGCTATGGTATTCAGGAGTGGATTTAATATTGCCCTCCGTGTGCTAGCCAGTCAACGCGAATACTTCGCTCGTGGCGTAAAGAGATAATCCGTTGCAGATGTAAATATGCTCAGGTATCGATAGCACATAATGAGAACATCTCAACACTCAGCTTGAGAACGATAAAGCAGAGGAGAACAATAGCTCAACACTTCCCTCTATATGACCAAATGGCTCTTCTTTTGACGGTCCAAACACACTCGTGAAATTCGAGTCCAAATCCTGGGGAAGAAGGCAGAATATATATTCTCTGGGGCGGGAACCCGAATATACGATGTTGATAAAGATACGGCTCTCCACCTGCGCGGCAGGAAGGAGGTAGATTGAATATTAGCATTATTTACATATAGTAATACCAGGGTGCAAGAACTCGGAAACCAGGAGGTCGCACGAAGTACTGCTGGAATTAGTACTGATCATACAAAGCACTAGGATATCGTTTTATTT
>da8cabf9-e23a-4b61-87db-5033554ded81_Basecall_2D_000_2d Marta_PC_default_sample_id_1257_1_ch179_file535_strand_twodirections FAST5/downloads/pass/Marta_PC_default_sample_id_1257_1_ch179_file535_strand.fast5
GGTCTGTTTCTGTGGGTCTCTGGTCGCCCCATTTATCAAAACATCGCCTCTTGATTACCATAAGAGGTCTGCTCTCGGGATTACAATCTGACGCACATTCCTGAGGTCCCTAACCCTTTCCGAAGGGCTAAGTAATGTGTTTGGTATCCTAACCGCGGACTAGTATCATAATGGCATCACGAAGACTACACACTGTCTCCCCCTTAAATCAATGAAACTGATCCTCTCGTGGAGAAGAAGCGAATATAAATACCGGGAGGCAGACCCCATCGCTTGTGCAAACGAACTCAATTGCTCCCTCCCTAATCATAAAAGCTGATAGCTAAGCGGATGGGTATGGCCTTCGGTTGGGGGACAACTCGCGGAATAAAGCGTAACCTCTCCACATGAATGTAATAAAATACCTAATAAAGAAAACCGCACAATTCTTATAATCAAAATTTGACATAAGTCAACCGACTAAAAGATCGACCGTAAAACCGGACCAAGGTCCTGAACAGAAGCAATCACTACCACTCTCAGGGATCAAGGCCCGTCACCACCCGGGGTATCATATAGGTCGTAAGTCCGATAGCGGCGGCCGTTGGGTTACACGGTGAGTGGTGCAGATAGGACGGTTCGTTGTTCAAAACCCAATTAATGAGCACGTATTAACAGTTAGGTGGATGTTCTTTATGTCTT
>330c83cf-fee1-4d96-ad1b-eb23b10762ce_Basecall_2D_000_2d Marta_PC_default_sample_id_1257_1_ch174_file311_strand_twodirections FAST5/downloads/pass/Marta_PC_default_sample_id_1257_1_ch174_file311_strand.fast5
TTTGGTCATGCCTGGTATTAACGATGTCCAAGCATGGCCTCCATTTGACATCGTTAGAACAAACGAAGAGTAGCGTCGGGGCCTCAACCCACCTAGGATAGCGGCACCGCACGGCATGGCCTGAAAGTGTCAAGGTGGCCCGGGTGCGCTGACGAATCCGGGTGGTTGTTATCGCCGAGGACTAGTGGTTGCTTGATGGCAAGGTTTGGGTCAATTTGTTATGTCAGAACTTTACTTAATAAAAGGCGTATTCTTTGTCTACGTAGTATTGTCATCGATTGCACCTTGTGGAGGTTGCTATTTACTTCATCCCAGTCACTAGAAACGAGAAAGCCCGAACCTGCTGCTGGAGTTTAGACCCTTAGGAGAGGAGAGTGCAATGTTTCGTTTTCGACAGCCAATGCGGTATCTTCCTCGTCTTATTGTCACTTCCGCCTGCTTCACACAGGAGGATCAGTTTTCATTTGATTTTGACCGGGAAATGTATAGTCTTCGTAGCTGAATCGGGTACTACGTGAGATTATAGGGGAGCAGAACAATTACGTGAGCTAGTCGCACGGTCCGCGACCCCCAGGCGTCAACCGGTATAATGGGACCCAGGGCAGCCTCGCTGTGATAACCACACCTATATCAGGAGGGAACTAACAGCGATTTTAC
>61b495c3-2491-43af-89a5-c07e3cfc3d47_Basecall_2D_000_2d Marta_PC_default_sample_id_1257_1_ch271_file363_strand_twodirections FAST5/downloads/pass/Marta_PC_default_sample_id_1257_1_ch271_file363_strand.fast5
GTTGTTGCATTGGTGGCTCACTTAAAGATAGAAGCGGTGTCGGTTGATCAGAGTACTAATTGCAGCAGATACTTCGGTTCTAAGCTCCATGCGTGCATCTGTGAAGGGTGGGTGCGCATGATACCCCATCCATCATGGGGCCTCCCTTCCTCCTCGGGGCGCGGGGAGCGCCCTTCTTATGCTAAGCTGCTTCGTGTATCTCCTCGGAGGGGACTACCTTATTCCCTTCCCGAGGTTCCACCCATTGCCCGCGGTGCCCTCGGGGCAGGCATTACCTCTGTGTAGGGCATCCCTCTTGTCTGCTCGTCTCCTCTCTTCGATTCGGGGCCTCGCTGCGATCTCCCGTAGCTCCGCGCCTCGGCCTCGCGCATAGCTTTAGCACCTGGCATAGCGTAACCATCTGTTGTCTCCACACTAGAGAAGTACTCATATTGAATGTACTGGCACACGCACAAGAGATAACCGCTACATCTCCTGTAAAGATAGCTATATACCATGTACTAGATTTATTTTCAATTTACAGTAAGAGGCCTAAGGAATGTATTGCTACGCAGCCGATGAGATCTACGAACACGACGACCTATAATAGGATTCTACTAGTGTTGTGACCCTATAGGGAGCTGTACTTGCAATGACGCAGGATTGTCGTTCTGATTGCCAAGAGCTACCAGGATACTACTAGAGCCCCAAACTAGATTAGGATTATAGTTGGCTAAGAGGACAATAAGATTTTCTGTCCACATCTCCCTGTTTCGGGTTGACCAGGAAGCCAGCGGGTTATTCCATTATGCGACAAACACATATAAACGAGCGTCCGGTGGTACATCATTCATTTGACAAGAGCTATTGTTGACCATAGCGTAAGACTACAGTCGTTTTC
>4eb1e659-8659-4d14-81f1-1e82fc4853c1_Basecall_2D_000_2d Marta_PC_default_sample_id_1257_1_ch430_file91_strand_twodirections FAST5/downloads/pass/Marta_PC_default_sample_id_1257_1_ch430_file91_strand.fast5
AGAATCACCTCTGCTCTGATGCTGCTTCCACCATATAATAAATGAGCTTGAAACATAGCTGTTGTAGTGAATGAATGACCCTACACTAGAACATGCGTTTCAGTTGGTTTAAGCATCTGGATAATTGGAATAATGTCGAGGCATTCCTGATGAACCAAGGAACCCTGGAGGAAGAAAGTCATATGTTTTATGCCTACAAATATAATTGTGAAGTAGATTTTAGCTCAAAATAGAGCTTAGTGTATAGCCTGTGAGTGTGGAAATCAACAAACAAATCCTGCGATAATTGCAAATACAGCTCCTATAGATAAAACATAGTGGAAATCTGGGCTATACGTAGTAGTAGGTGTGATATTTCGTGAACTCATCTAGTATGAGTTAGACCTAATTCCTGTTAGGCCTCCTACTGTAAATAGGAACCAACCGCATGCCCATAGTATTGCAGGAGATCATTTATTAATACTTGCCTCCGTGTAGGGTAGCCAGTCAACTGAATACTTTTATGACCTCCTGTAGGAAGCCCGATAATTACGTGCAGATGTAAATATGTGGTTCGGGTATCTACCGTAAGGCCAAAACTGTAAATACTTATCGCTCAACGACAAGCAGAGGAACCAGTGAGTGACGCTCAGACTACTTCCTATATAACCAAATCGTTCTTTGTACCTGAGTGACAATGTGGAACTTAGTCCTAGGACCGCCTGGAAGAATAAGAATATATACTTCTCTGACAGGAATCAGACCAGTGTTGTAACGGATAAAGCGGCTCCACCTCCGGCAGGGTCAAAGAAAGGTAGTATTGAGATTGGATCAATGTTAGATAAATAGTAATACCAGCTGCAGAATCGGAAGTGAGAAGTAAAGAGATGATGATCTATTAGATGATCATGGAAACAAGGGGATTTGATGGTATTACGTTCGTCCCAGTTTTC
>2fd67b1c-02ed-4413-9bfb-ac4af4efd180_Basecall_2D_000_2d Marta_PC_default_sample_id_1257_1_ch36_file103_strand_twodirections FAST5/downloads/pass/Marta_PC_default_sample_id_1257_1_ch36_file103_strand.fast5
ATTTTCTTTGGTCATACTATCTTGGCAGATAGAAACCCCGGGTATTGTTTTGTGATCAGTAGTATGATTACAGCAGAGTCTTCTACTTCTCACTTCCAGTTTCTCATCCGGGGAGGTATTAGAGCTTTAAGAGATCGTAATCTCAATACTACCTTCTTTTCCCTCCGAGAGGTGGAGCCCTGCTTATCAACATCATAGTGCATTCTTTGGCCACCCCAGAAGTATATATTCTTATTCTTCCAGTGTTGGGACTAACTTCACACGTCCACCCATATAGAAGAACCATTTGGGTTATATAGGAATAGTCTGAGCTATAATATCTATTGGTTTCCTCTGCTTTATCAATTTCATCAGGCCGCATACTTTCAAGTTGGCCTTGATGTAGATACATGAACATATTTTGTACATCTCTGCAACTAATGGCTGTTCCACAGGAGTAAATACTCAGTTGACTGGCCCACCCACGGAGGCAATATTAATGATCTCCTCTGCAATACTAGCTCACGTGCGATTTTATATTTTCGAATTTACAGTAGGGAGGCCTAGCACAGCAATGTATTAGCACTCATCAATAGGGTTCCGAGTAGGGGTAAGAAATGATAAGCTCTAGCCCACTCTTACTGTTTATCATAGGAGCTGTATTGCAATAGTCGCAGGATTTGTTCGTTGATTCCCACTACCCACAGGCTATACACATAAGCTCCTACCCGGTTAGAATCATGACAATTATATTTGTAGGCAGCCATAAACATAATTCTTTTCTTCAACATTTCCTGTATGGTTTATCAGGAATACCTCGACGTTATTCTGATCTGCGATGCTTAGCAACATGAAGATAGAGTTTATTCTGTAGGGGCCATTCATTCGCCGACAGCACTGTTTGCTACCGATACCTATTTATTGACTGACCTGAGAGGAGGATTTT
>6fe211a2-41d3-412d-804a-2037151950d4_Basecall_2D_000_2d Marta_PC_default_sample_id_1257_1_ch179_file456_strand_twodirections FAST5/downloads/pass/Marta_PC_default_sample_id_1257_1_ch179_file456_strand.fast5
GGAATGGATACTTAGCCAATACCAAACCCTTATTCGTTTTGAACCGTATCACGATGGTCCTAAGGATACTTCTTACATGTCCCCTCTTCACTCCAGTTCGTCGCAGCTGGGTTGGATTATATTATTAACAGCAATCGGTAATCACATACAGCTTTCTTTGACCCTGCCCGGAGGTGGGAGTAATTCTTCTATCAAACCTATTCGATTCTTTGGCCACCCAGAAACATATGTTATTCTTATTCTTCCAGGCTTTGGACTAATTTTGCACACATTGTCAGCAGGTAAAAAAGAAATACGGGAGTTTATGCGGAATAGTTTGAGCTATAATATATCCATTGGTTGTTTCCTCTGCTCTTATCGTTTTAGCTCATCACATACATTGGCAGTTATCGCTTACCCTTAGATACCCGGCCGCATATTTGCGCGATATGCGCAACTACGTACGCTGTTCCTACAGGAGTAAAGTATTTGCCACTGATTCGATAGGGGGCCACGCGAGGCATATTAAATTAATCTCCTGCAATACAGCTGGCTAGCACTAGATTTCTATTTTCCCATTTACAGTGGGGAGGCCTAACAGGAATTGTATTAACGATAGGAGCCGCGGACCGACCGATGTGCCCCGTAGGGCTCAGATACCCTCCCACGTAGGGTATTTTATCACCGTCATAGGGAGCTGTATTGCAATTATCGCAGTATTCGTTGGGTTTGATTCACGACTCAATAGCGATACAACACTAAGCTCTACCCTGAGCTACGCCCAATCATTAGGCAATCTATTTGTAGGCATAACGATTTTCTTCTCCCACCTCAACATTTCCTTGGTTAACCTAAGGAAGCCCCGCGAACGTCACTCTTGGAGGTTGGGAGAGCTCCGTACACAAAGATGAAACAGTCGATGCGCGGTGGAGGTTCATTGCCACTAAAAGGCTATGTGACCAATAAGTCCATTATTAGGAGAAGTTCATTAAATATTATGCCGTCTG
>595e341e-998d-475d-96c3-2edb894cde07_Basecall_2D_000_2d Marta_PC_default_sample_id_1257_1_ch298_file27_strand_twodirections FAST5/downloads/pass/Marta_PC_default_sample_id_1257_1_ch298_file27_strand.fast5
GCTTTTCTTTGCTCCTGGTTCAGCTTCCCAAAAGTAAGCATATGCTTACTAAAAGGCCCTGTTAGTAAAAAGAATGCATCTATACAGAGACGAAAGCCTCTGGTTTTCATGTTAGTGGCATCTCTCCGGCCAAGAATCAGAAGCGCTGTGCATAAAGAAGGCGCTCTCCACCTCCCGGCAGGGTTAAAGAAGGGTGATGCTTATATCGTGTTAATAAGATAGCTAGTAAATACCCGGCTGCAAGAGAACTGGGAAGGCGAGGTGAGAAATGAACCACCTATTAGATGGGTAGTCAGCAGAAACACCAGGGGATTTAGCTTACCGTTGGGCTTTTGA
>151deb72-2cbb-4b60-8679-692d56f62f65_Basecall_2D_000_2d Marta_PC_default_sample_id_1257_1_ch175_file292_strand_twodirections FAST5/downloads/pass/Marta_PC_default_sample_id_1257_1_ch175_file292_strand.fast5
ACTTTTCCTGTGTCCCTCTTGATAGTATTGCTCGCCTGTTATCCAACGACTCCCTACTCTTGATTACCGACTAAGTGCCTCCTGCCCGTAACCCAATTGGACGGGGTCCCTAAAATGGGTTCGAAATCGTAGCACTATGACTCTTGTTTTATGCTCCCCTGGACTGGCTAAACAGCCCCCGACGCATGTCTCACGTAAGTGGACCGCATGATTAGCTCCTTAGAAGCACTCGAATGGGACTCCCCTCCCCCCACGAACTCGAGGCGACGTTAAGCAAACTCGATGTGGTACTATACCCCCTTAAACGGACCAAGCCTCATCCAACCTTTTCGTGTGGGCCTCCTCCCCACGCGTAAATGCGGGCCGGGATTAACAACTCGCCTCGCCATCTCCGTTCTTACCTAATCGCTGGTCGACGAATCTCCTGACAACTGTACGGTACGTAACATATTAAGAATTAACGATAAGCAATCCTCACTTCACGGCAAAAATGGACGACATGGACTTTAAAATATACGATGTCTCACTTAACAGCACCTCTGGTGATAAATTGTGCAAGCAGCTCTAACACTTTCTTCTGTCGACGTAGGGGTCCGACTAACCCCCTACGTGATTGACTACGTCATCTGGGCTCCTTGTGCATGGCCGAGTCGAACCGCATGTTGCCTGCGTTGAACAGCATACGAATCCCCACGTTCAACCCCATGAACTTACGCAGCACTAAGAAATATAGCACCTAGGACCCTTAAACAACGAACCCAGTCGTCGGCTACCCCACGTGATTTACAGTAGGCGCATTAAACGATCCAGAGTGTGCTTAACAGAAGGGTGTCATGTTAGCGTGAATGTGAGGATCTTCGTAGCGGTCGTGCGGTTGCACTTCAGGCAGTTAAGATTACTTCAATTTGTAGTCAAATATGTCATGTACGCGGTTCGTGTATAGGAGAGTCGTTGGTACATCACTCGGAGGATATTACCCCAACCCCAGCCCCCAGTAGGGACTTTAAACCGGCGAGAGGTTCTATACAGTAGGGAGGCGAGGTTAGTAGGATGTTAGTTCAGCACTCAGCCATTTAACGTCTGTACCTCTGTTGTAGTTCGGCGTTAGTTTGAAGGATTCGTGGCGTTGGGGGGAGCATTATCACAGTTACGTCCGATTAAGCCCGGTGTTAACAGGCTTCTAGGAGCCATCTCAGTCGTCAGTTCCAGGGGTTTAAGAACACCCAATCATTTCGAGGTCTCGTCAACATGGAGGCGAGGCTCACTCGTCGAGTAGAACCGGGAGGTCAATTTTGTGACTACTAACCCGGGAGCGACCACGTTTATTTATGTTTTACTGAAACCTTGG
>a0e51a36-64b5-477e-b920-d46038c4109b_Basecall_2D_000_2d Marta_PC_default_sample_id_1257_1_ch49_file212_strand_twodirections FAST5/downloads/pass/Marta_PC_default_sample_id_1257_1_ch49_file212_strand.fast5
TTCTTCTGTTTCGTAGTATGGTCATACTCGTTGGATGAAAATGCATACGGACGTTGCCGTAGTTCGACCGCTCAACGAAACGTTAAAAACGAGGTGGCGCCGCGCCGCAGAGACCTCGTCAATGCGATCGAACCCCATGGTGAACGCATTGTCGGCCCGCGGATGCGCATGAATCCCTAATGTTATCCCCGAGGACTCGATGGTTCAATCACAGTGTTTGGTAATGATTCGTACAAATTTTGATTAATAAAAGAATGTGTGGTTCTTTTACGTAGGTATTTTACTTGACCCGGTTCGTGTATGCAATTTATTTTAGCCCATTGGGCAACGAAAAGCCGATCATGCTCTGTGCCAGTTTTTTATGATTAGGGGAGGGGAGCAATGAACGTCGTTCTCATGAAATATCTCGGCGTATGCTTCCTGGTGTATACTTTACTTCCTCGCGGTTCCTTCACGAGAGGAGTATCAGTTTCATGTACATGTTGCAGGAGACAGTAGTTAGTCTTCGTGGATGCAGATCATAACCTAGTCCCCTATGTTAAGAAAGCAATGAACTATCCACCTTTCGAATTGCCGATAGGGGCCAATTCGTGGCCGTAGTAGAAGCGCTACTAACTACTGTAACTCCCTGACAGCACCAGGAGGAGGTTTATTTTGGATAAAACAGGAGGACGTTCTGTTGCTCGC
>f364251e-f2e4-414d-bda6-08a005485dda_Basecall_2D_000_2d Marta_PC_default_sample_id_1257_1_ch416_file570_strand_twodirections FAST5/downloads/pass/Marta_PC_default_sample_id_1257_1_ch416_file570_strand.fast5
CGAATAACTTGCCTCCCGCTTTCTCCCGCCTCATCGCTATTAAAATCTCCCGCTCCTCGAAGATTAGGTAGGTTACCGCGTATCTCCCGCCTTTAATAGCCGCGGTACTCTCATCGTGTGCGAAAAGCCTAAGTACGCATGTGTTCCTCGACCGCTACGGTATCGCACTATCTGCATACGCAGGGACAGCCACGTGGCCCGCTCCTATCAAAATGCGACTGGAATCCTCCTGCCAAAGACGCGACGACAGAGGATAACGACGACCCCGCTACCCCGCAGACGGCATCGCACACGCTCCTTCCTGGAACTCAAACTTGCTCCACTAACTCGCCGGGCCGCTAAACTCTCGCCTAAACCTCTGACATTTTCAATTGCACGCACGATCTACAGAATAAACTCAAGACTCGCCTAGGTGGCATTGTAAACACTCACGACCGACGGAACTAGATTCTTAATCGACTTTACACCCACTGTGTACCAAAACTCAACTTCATGCTCATCGCTGGCCGAAGATCTTGTATAGCACTGGGGAGCCTCAAGAGATTATATCCCTGGCGCCCCCCTGCAGCCGGGGGCTGACGGTTGCCCTACATCTTGTTAGGTGCACGATACGGACTGGTGCGACCTCGGAGCCAACGCCCTTGTCGTTTGTCAGGATCCAATACATAGGTACTTGGCATTCAGGACAAACTAAACCGTTAGAGGTGCGTGCACAGTTTGTGGATCTCGTCCAAGCGGGCAACATGGCTTCAATCCAGGATCAGAGGGCAGGCGGGCTTGTGGGCAGGCATGCCCCTTACTCCGAGTTATTTACAACCCGGGAGCCGATCACATGAGTTTGGAGATCGTCGTAACCAGGGTAATGATTCGTACAATCGATGTGTTTGCTTACCCGTGTGATGTCTAAGATTTGCTTAGCGAGGGATGAGTCGGTCTGTGTTACTATTAGAACTATGTCGTAACAGTCAGTGAGTTTCGGTTTAGGCGAGTTTAGCGGCGAGCCGGCGGTAGTTAGATGCATTCTGAGTTTGGGAGAGGAGCATTTGCACTGCGTTTGCCTCGGCGGCGGTGGTGATGTCAGTTCCCTCTGTACTGCGCAGTCGTTAGAAGAGGTCACCAGTTCCATGCGTGCACGCAGGGCCAAATCGTGGGCTGCGTGGCGATGCCAGCGGTTACGAGTTTGGGAGTAAGAACCAGGATGTCGTAGAGCGGATTGCAGAATTAGAGTAGGGCGGGCGTTCGAGAGGATCGTAGTCACTCGGCGGCAGGCGGATCTATGGGCTACGTTAAGGAGGGGAGTGTTGTAATAAAACCGGGAAGTTTCGTTAGTGTTATCC
>4d7491c9-2cc2-4fbe-9b53-26eada4126c1_Basecall_2D_000_2d Marta_PC_default_sample_id_1257_1_ch294_file270_strand_twodirections FAST5/downloads/pass/Marta_PC_default_sample_id_1257_1_ch294_file270_strand.fast5
CACTTCTGCTCTTGGCTCGACCCGGACCACCAAAGTCCTTTGATCGGGCTGATCATACCATTCAGCAGGATGGTCATTTCTCTCACTTCCAGTTCTTGCAGCTGGGTACAATGATAGCTTATTAACAGATGCAACTCAATACTACCTTCTTTGACCCTTGCCGGAGGTGGAGGCCTTCTTTATGGGTAAAGTAATTAATTCTTTGGCCACCCAGAAATATATATTCTATCTTCTTCCAGGCCAGTTTTGGACTAATTTCACACATTGACACCGAGGCCCGAAGGCGTTATTATAGGGAGCTCAGTGCCGGGACTGCTTGGTTCTCCTCTGCTCCTTTGTCGTTGAGCAACTCACCATATTTACAGTTGGCCGGTGGTTCGATACCCGAGCATATTTTTAAGCTCTGCAACTATAATTACCGGATTTCCCACGAGGAGTAAAAATATTCAGTTTAAATGGGGTATAGCGCCACGAGGCATTGAATATTAAATGATCTCCTGCAGATAGTAGGGCACGCGGCTTTATTTTCCAGGATTTGAGTCGGAAGCCTAACAGGAATTGTATTGGTAAGCCATACGTAGAACGAGTTCTACAGCAAGGGCTACCACTAGTAGTAGCCCATTCGCCACGTGTTTTATCTATAGGGGATATGTATTTGCAATTATCGCAGGATTTGTTCAATTATTCCATAGCCATCATAGCACTCCACCATCAATATAGGCCATAGACGACACGCACCTCTACCTGAGCAAATTCATTCACAAGAATTAGCTTTTAGGCATAAAACATAGACTTTCTTCCTAGCTCAGCATTTGTTCTCATTATTCGTAGGGATCCCGCGCATAGACGTTCCATTGTACCCAGCTTAGTCACGCCAATAATGAAACACAGTCTCTGTTATGGAGTCATTCATTCGCACCTTAACATGTTGTAGTACAATAATATATTTATTATCTGAGAAGCCACAGTTTAGTATGC
>3e3cb84c-83ee-4266-abc4-f46bb0fdd99b_Basecall_2D_000_2d Marta_PC_default_sample_id_1257_1_ch399_file71_strand_twodirections FAST5/downloads/pass/Marta_PC_default_sample_id_1257_1_ch399_file71_strand.fast5
CTGTTTCTTCTGTGCTGACTATTCGACCAACCAAACCGCGTGCGTTTGTTTAATGAGTGTAGCATTAAGCAGTACTTCTACTTTCTGCACTTCCAGTTCTTGCAGCTGGTATTAATAGGTTGTACTTAACAGATTGTAGATCGCCGCAATACTAGCTTTCTTTCTCGCTGCCCCGGAGGTGGGCATAGCCTATTCTTTATCAACATCTATTCTGCTTCTTGGCCACCCGAAGTATATTCTTATTCTATCCAGCAGTTCACTGGGATTCCACACATTGAGCGAAAGCCTAAAAAGAATTTACTGTATATAGCTAAAGAGTAGTCTAGATAGGGTAGAGGGTTTTCCTCGTATGTCGTTTGGGGCCTAGCCCAGCTTGCAGTTGGCCTTACTTAGATATCGCAGCAGCTTCGATATGCAACGTAGATGCTGGCGCTGTTGTTCCTACAGGAGTAAATATTCAGTTAGACTGGCTACCCTACACGGAGGCAATATGCAAATATGATCTCCTTCAATACTACTTATGCATTAGATTTGTATTTCCGTGTTATACAGAGTAGGAACTAAAACAGGAATGCTATATTAGCTATACGCCATCACTAGATGAGTTCTACCGAACACCTATAGATGGCTAGTAGCCCATTCGCCTACTGTTTGTTATCACGCGAGCTGTATTTGCAATTATCGCAGGATTTGTGTTTGTTGATTTCCACACTCACAGCGAGCCACAGAGCTCTATAGCCGAAATCACCGCTTCACAATTATATTTGTAGGCATAAACAGGGACCTTTCTTCCACCTCAGCATTTCCTTATTTGGTAAGGAATGCTCCGGATTGACTTCGATTATCCAGATGCTTAAACCACATGAAACAAGAGAGTCACTATCGTGCTAATCACTTCGTCTCACTAACATGTTTGCTCGTAAGACTATTTATGCGTGAGAAACCAACCACGTTCTGTTATGT
>9d7b7f7b-d598-4533-bf4b-7cfce21b512e_Basecall_2D_000_2d Marta_PC_default_sample_id_1257_1_ch416_file702_strand_twodirections FAST5/downloads/pass/Marta_PC_default_sample_id_1257_1_ch416_file702_strand.fast5
GAATACTCTGGTGCCTCAGATGGAATACCGCAATTGTTGTATATTCGATGTACCGCTTGAAGGATTCCAGCTCGTCAGTCGCCTATTCTGGACAGTTCCAGCTCTCACGGGGTCCAGGGTATTATATTAACAGATTGTAACCCTGCAGACACTACTATTTGCTTTGACCACCCTGCCGGAGGTGGAGGGCGCGGCTTCGTCTAACATGGATTGTAGATTCTTTAGCGGAGAAACCTCTTATCTCTTCTTATCCGGCTTCGAGACTAATTCCCACATTGTCGACGCACCCAAAGAATTGATCTATAGGAATAGTCGCTCGCTATGAGGTCTTCCTATGCTTTCGTTGGCCTCAGCTCATACATATTGTGCAGTTGGAGGGTTAGTCATACTACCCCGCAGGATTTTACTAAGGCTGGATAGTCAAGTACCCTCTGTTCCACACAGGAGTAAAGGTACTCAGTTGACTGGCCAGGGCACTAGGAGGCAGCTTGAACGATCTCCTGCATACTATGAGCATTAGGTTTACTTTCCATTTACAGTAGGGGCAGGGGACGGAAAGTCCTATTATGGACCTCAACACCTAAGATGAGGTTCGAACGCCCACACCTACTAGTAGCCCACTTCCCACTATTTTATCTATAGGAGCACTTATTTGCAACCCATTACACAGGATTTGTTTGTTAGATTTTCCACTACTCACAGGCTATACACGAGCTCTACTACTAGCGACAAACCCACTTCGAATTATATTTGTAAGCAGACAACATAACCTCTTTCTTCCGCACGCATTTCCTGATTTATCAGGAAGTTGCGCACGCCTTCCGGTTATCCCCAGATGCTTACAATAAATGAAACAGTCTATTCTGTAGGGTCATTCATTCGATCAAAGCTGTTGTAGCTAATAAGATACTTGTATATGACTCAAGAAGCCGTTGCG
>22c3ac7a-b534-4bbc-811e-fa1f197dbe4d_Basecall_2D_000_2d Marta_PC_default_sample_id_1257_1_ch394_file159_strand_twodirections FAST5/downloads/pass/Marta_PC_default_sample_id_1257_1_ch394_file159_strand.fast5
GGGTGTTATCTGCTTAACTTACACTGCTTCTCACTCAGCCCCCGGTGGTCACCTAAAGCACGTTAACTCCCATGAATGTAACGACGAATGAGCCTCTGTTTCAATTTGTGAAACAACCGCATCCTTCCGGATATTTATGAGCCAGGGAGAATCTTCAGGAGTCGTGTTATGCTAGGTGGTAAGATCCCTAAGTGAGATTTCTCTATCGACCGGCTAAAAGTAATCTACTTAGTGATGGCATCATACGGAGCCAATCCTGCGGCCTTGCAGGTGCCGAGACTCATAATAGGCTCGGGCGCAGTAATTATAAGTGATAGTGCCACCATGTAAACATGCTAGATGATACGTACAATCGCAAACTCCCGATTTACTGTTACAACATACTTAGTATCGGGTTGGGGAGAACAGGACTTCACGAGATCCCGGCGCCTTTATTGCGAGGGAGCCTGCTTTGCGACTTCAACGAACTTCCCTATGGGATTTCGTAACGATCTCCTTTTGTATGACATGTCGGAACGGAGAGGGTATTACGTGGCGGATGTAAAACTGCCTGGGCTGAGTAGCCAACCACAGACTGCTCTGCAGGCTCCTCTGACTCGACTGAAAACCAACGCCCGCCTAGAGGGGAGCTCGATCACTCATCCTTCCGCTCTATGACTGCAAGTATCTTGTTCCTCTTTTGGACGTCATCACGCTAGTCTGCAGTTTGGACCGGTGCATGTATAGGCGATGATAGGATCGTAACGTCTATCAGGACGAATCATAGAAAATAGCAATTATTCTATAAGAATAGGCTCTCCTATGAGCAAGGGAGAAGGGAGGTAAATGCAAGATTACCAAAGGTTGCTTCTTATGTCAAACCAAGTGAGTGGAAATGAGAAGAACCCGGGCTGTATCGTAGGAATAGTATACTGAGATCATACCGGGCTACAGAGGGCATTTGCAAGAACTCTTAACCGTTTATAATTTGACCATTGGCTCTTGT
>6534460b-71b3-4d68-8bcd-7cabccba7cb6_Basecall_2D_000_2d Marta_PC_default_sample_id_1257_1_ch26_file494_strand_twodirections FAST5/downloads/pass/Marta_PC_default_sample_id_1257_1_ch26_file494_strand.fast5
GCTCTCTGTGCTCTGATGCTGCTTCCCATACCATCGACTTATTACTAACAGCTGTTAGTGAAGGACCCATCTACACTAGAACGACTGTGTTTCAAGTGGTTTAAGCATCTGGATAGTGTGGAATAATGTTGAGGCATTCGTAACAACCAAGGAATGCTAGGAATAAAAGTTATGTTATGCCTACACGACTCTACGTACCGTGGATTTTTATAGCGCTCGGTAGTGAGCCTGTAGAGTAGTGGAAACACTCAACAAATCCTGGAGCATTGCAAATACAGCTCCTATAGATAAAAGGCCATGGCGTGACGTGTAGCCATGATGTAGTGTCGTGGTTAGTGAATGCTGTGGTAATTGGTCGAAACCAATTCCTGTTAGGGCCTCTTACTGTAAATTGGAAAGACCACCGGGCTGCTCAGGTACTTGCATCGTTAATATTACTCCTCTTAGCTAGCCAGTCGAATGAATACTTTACTCCCTGTAGGAACAGCGATAATGCGCTGCATATGTAAATATGCTATCTACATGAGCCAAATGCAATATGATGATAGAAACCAGATAAAAGCAGGAAACAATAGCTGAGACTTCCTATATAACCAAAGCCTTGTCGTTGTAGTACAATATCGTGTGAATTAGTGTCTAAAATTACGGCAGAATAAGAATATATTCTGGGCGGAGAAGATCAGAATAGATGTTGACTAAGAAGTCGCCTATCCGGGAGGGAAAGAGGTAGTATGCGATTACATGCTTTAATAATATAACAACAGAACCAGAACTGGAAATTCACGAGAAGATGAAGTACTCTTAATGGGAGTGGTTAAATGATGAGCGGTCAGGGGGTCGTC
>a3c49753-5251-4bd7-933c-a4465121b070_Basecall_2D_000_2d Marta_PC_default_sample_id_1257_1_ch125_file461_strand_twodirections FAST5/downloads/pass/Marta_PC_default_sample_id_1257_1_ch125_file461_strand.fast5
GGAACATCTTGCCCTCCGGATTCTCCGCTTGAAGTGATCCATCGGTCAACCGGGTTGCCTGTTTACATAACATGGTGGAGTTCAACATCCAATGCTGGTTTATCAAAATTACGTACCATGTCGGATAAAACACACACTTTCCCTCAACGCCTGTTATTAAAACATTACGTATTGGGGTCTTCAAATGCGGCGCCTGTTTATCAAACATCGCCCTCTTGATTACCCACCGAGTCCGGGACTGCCCAGTGACCAATTTGACTGATAGGGCGCGATGGCTAACCGTGTGAGAAGGCGCATAATCATTGTTTCTTAAATAGGGACTAGTATCAATGCATCACGCAACACCCACTGTCTCCCCCTTAAAATCAATGAAACTGATCCTCGTGAAGAAGCGAATATAAATATAAGACGAGAAAACACGAATGGAGCTGCTAACGAATCACAATTGTAGCTCCCCTCCTAATCATAAAAAATCGGCAGCAATGATGGGCTTTTCGGTCTGTGAACCCCTGAGAGAATAGGGCAAAACCTCCACAATGAATGTAATAAAATACCTAATAAAAAGAACCACAGATTTCTTACGGGCCAAAAATTGACATAAATGCGATCAACATGATCAATGAACCAATACCATGTTACCCTCCGATAACAGCGGCAATCACGTTAAGAGCCCCCCATCGACAAGTAATTTGAGTCACCATCTTGTTTGCTCAAGAGGGTTGCGCGGTGGTGATCCGGGGCCGACAAAGCCATTTCGTTTGTTCGTCAACGATCCAAACCGGATCGTCATTTAGATAAACCGACGTTCTGTTGGTTTTAT
>1f629221-8aca-4b0e-b653-10034c9c7931_Basecall_2D_000_2d Marta_PC_default_sample_id_1257_1_ch320_file233_strand_twodirections FAST5/downloads/pass/Marta_PC_default_sample_id_1257_1_ch320_file233_strand.fast5
AATCTTTGGTCATATTGCCAAGCAAATCCCTTGTTCGTTTGATCAGTATAGGATTACAGCAGTAATTCTACTTCTCTCGACTTCCAGTTCTTGCAAGCTCTATTGAGCTTATTAACAGATCGTAATCTCAATACTACCTTCTTTGACCCTGCCGGAGGTGGGGAACGCGGCTTCTCTTTATCAACAATGGGACCTTCTGGATTCTTTGGTCACCCCAGAAGTATATTCTTATTCTTCCAGTTGGGACTAATTTCACAGGGGATTCATAGATAAAGAAGGAATTGGTTATAGGAATAGTCTGAGCTATATCCCCGGTTTCCTCTGCTTTGTCGTTAGCGAGCCGCAAGTTAAGTTGGCCTTGATGTTGCACCCAGCAGTCATTTAGATACATGCAATAGACCCATGCTGTTTGCACAGGAGTAAATATTCAGTTGTAACGCTACCCTACGGAGGCAATATTAAATGATCTCCTGCAGTACACTATGGGCATTATTAGATTTTCCTGTTACATTTACAGTAGGAGGCCTAAACAGGAAATTATATTGAGGACACTCATCACCCAAACGAGTTCAGCATGACACCCTACAGGACGATTAGCCCAATTCCACTGTTTTATCTACTAGAAGCTGTACTTTGGGCAATTATCGAGGATTTGTTTGATTTCCGGAGCTCAAGAGGCGACACTCCACCTCGAGCTACTACTACTAAATCCACTTGGCAATATTAGCTTTGGATAAAGATTTTCTTCCCCGCAACATTTCCTTGGGTTTATCACTAGGAATACCTCGACTAGTTTCGTGTCCAGTTATCCAGATGCTTACACAACATGAAACAGTCATTCTGTAGGGTCACTTCAGGCTTTTGACAAGTAGGTTTGGCTACAGACTAGCTTTATGTGGAGAAACACAGTTCTGGTTA
>ee75164d-a954-4fd0-b5ec-029c5e3385bb_Basecall_2D_000_2d Marta_PC_default_sample_id_1257_1_ch232_file443_strand_twodirections FAST5/downloads/pass/Marta_PC_default_sample_id_1257_1_ch232_file443_strand.fast5
ATGTTGGTTAATGACCTGCTCAGTTTGAAATTCAAGTAATTAGGGGTTGCATGCTGTCGAACGAAGCGTTAGTCGCGGGCTGCACCACTAGGCGCACCCCTGGACTGCACGCCTATGGCAATGACCCTGCAAGTGTGCGCTCGCACGGATGCCTATGGCGTCCGGGGTCCGAGGACATCGTGTGATGCCACCTTACCGGGTTTACGTAGTCGGTACACGTAAACTTTACGTACGAAATTGGTGGTTCCTTTGTATGCTACTATTTACGCCATTAGGTCGAAGATTGCCTGTGCATCCCCGGGCCAGAAGCGAGAAGGTAGAAAAGCCGTATCACTGGAGTTCATACCTTAGGAAGGGAGCGATGGAGTCGTCCAATAGCCATAGCCTGACTTTACGGTTCTCACCTTCTCCTTAGTCAGCGCGAATCCTTTGCCTGCTTCCACAGGAGGATCGTGATGATGCACTAAGTCCTGGATCCATTAGGAGGCCGAAATATGTGATGGCTCCTTACGCCTACAGTGTGCCATTAAGAAACACACGTCCATTGGCTGTTAGCTCTGGAAGCCATATATTATACGCTGAGGAGGGAAATTTAGTCTACACTCAAGGCGCAGTTCGTCTAATAAGAGTGTTATTACTAAACACTTACAT
>40e26d5b-ea66-4628-b237-5bdac324a203_Basecall_2D_000_2d Marta_PC_default_sample_id_1257_1_ch123_file260_strand_twodirections FAST5/downloads/pass/Marta_PC_default_sample_id_1257_1_ch123_file260_strand.fast5
GAAACCAGCTCTCTGCCTCCGTGTTGAACCCGGGCCCCTGGCTGTCGATACAGTTTTAGCCGGAGATGACGGTACGGCTGCATCAGGGGGAGATCTCGCACTCTTGAGACATCGCAGGCTGGTAACGGCAGGTCGAGCCCGGGTGCGAATCGATCCCGCTTGCATCCGCGAGGACTGATTCACCTTAGACTGCCAAGTGTTGGGTCAATTACTGTCAACACTTGTTACGTATCACGAAATGTGGTTGCCTGTCATTTTATGTACTAACTGGTTCTTGGCTTACGTATGCGATTGCCTGGTTAGCCGAGATCGCCAGAAATGAAAAGCCCGTATCATGGTGCCCAGGCTTTACTTGGGAGGCGACACAATGGCAGTTTCTGGCTCGAACTCTTCACTCGTATGTGCCCTTGCTGTAATTATATTCCTCGCTTCTTTTCACGAGAGGATGAGTTCCTTAAGTTTTAAGGGGATCCTAGAACTTACCCTGCGTCGATCCTCATCCGTAACCACCGTACCGCGGTCCGGAAACAGGGTACTGCTGCTACCTTTCACGAGTTTGGGACCCCCATATGACCGTGGGGTGTACCTGCCCGATGCGACTCCTACTCTATGATAATGGCACAGCATGGTTTACCACCAACAGGCGCCGCGTTGCGGAAAAGCCCGAGATCGACTCGCGCGTCATGTAATGCTTAAACGAATGACGCCGTGCCTGGGACTCGCACAAGGGACCTAGTATCCGGCTAACGCAAATATCTGCTGAGACTGTGCACGGAGCTGGTCCCGCTCCTCGAATCTTAAATTGCCCCCAGGGTCTCGTATTCGTAATGCCGATTTAACTGATTATATCTTCAGATTTGGGTGCTCAAAGGATTATTTTACAGAATTTATTAATTGCTTTGTATGAGTCGTACGCGATTGCTTTATACGCGAGTCTACCCCTAGAGCCGAAAACCGAACATGTACTGTACCGTAGTTTAGTATTAGGAGGGAGCCCCGATAATTGTACTGTGAGTCGACGTCCGCTCAGGCGGAGGTCTTCTCGTCTTACTTTATAATATTCTCGGTTCTTGTACGCGAGAGGATCAGTTCATTGATTACAGGGAGACAGATGTAGTCTTGGGTTACTGCCGATCATCTACCTAGTCAAGTTTAAGAAACGATGGTGGCCTTTGGCACGGTCGGCTACCGCGGTTAGTTACGGTACATGGGGCAGGCTGATAATCTGGGTGCAGAAGGCGATGTTTTTTATAAAAGCCTAAGCCAGGACAGTTCCATACAGTACGTAATGTTTTGATAACGAGCCTCATAGGATCCGTGTACATACAGTACGTATTTTGATAAACAGGCAGGTTGTTGATAAACAGGGCGTCACGCAGTCGACAAAACTCAGATCACGTATATGTTGATAAACATAGAGGCCGATTTACGGATACAGTACGTCTCAGTCTGGTAACATCTGGCAGTCGGTTGGAACTCAGTACAGATTTGGTCGAGTCGTCGAAGCAGTACAGTAATGTTGTGATAACAAGGCGTTTAAAGTTTATGGTTTTGT
>6c0d0c73-22f9-46d4-a9e6-c457742288ea_Basecall_2D_000_2d Marta_PC_default_sample_id_1257_1_ch13_file644_strand_twodirections FAST5/downloads/pass/Marta_PC_default_sample_id_1257_1_ch13_file644_strand.fast5
GACTGACTTTGGTGCTCACTTGAACGCGTTGAACTCAGAACCGCTGACGATGTCCATCGTTTCGACTACAGGCGGTACAGATTCGGCAGGGTCGCGCACGCCGAGACACGCAGCCCCATGCTGTGAAGCGGCAATGGCTCCAAGTTTCAGGCGCATCGGGCTTCCGACTTTAATCTACACGAGAGCGTATACGTTAGTGTACACAAAGTGTGATTTGACGTAACGTCTGATTTCTAGGTTTTTGATGTGAGAATTGATCTTCAGTTCTTGAGTATTCATCCGTAAGTCGCGTTAATTCTACAAAAGAGTCGCAACGCAAGCCCGGCCGCTTGGTTAACCCGTCGTAAGGGAGGAGCAATTGAGATTTACCGTTGCCAACACATGCCCGGGTCTTCTCTATAGTTACTTTAACTTCCGCTTCTGTCGCACGCAGAGCAGGAGTCATGCCATTCAATGATTTAGGGAGATAACAGGTGTAGTTAGCTTCGATCACTGCACTTACATACGCTTAGATGCGCAATAGAACAAGTTAATATGCTACCTTTAGCGCACGTGGCACTAGGCGTAAGTTCCGTGTATTATCAAATGGGCACCGGGACTACTTACTCTCACCGCTGCGGAAGGCGAGGACGACGTTTTGTACTATAGCAACGAGGCATTTTACTGTTATCGTTATT
>fd94240c-30e0-485a-8097-ea07f586aa5e_Basecall_2D_000_2d Marta_PC_default_sample_id_1257_1_ch13_file312_strand_twodirections FAST5/downloads/pass/Marta_PC_default_sample_id_1257_1_ch13_file312_strand.fast5
GACGGCCTATTGCTGTAATACCAAATGCGGAGCTCCCCGAGGGCAGGTTTTGACTCTAATGAATTAAGATGCAGCGATCACTTCTTACCCCTCATTTCCAGTTCTTGCGACACGTATCTGTGACTATTATTATGAACCAGATCGGCAATCTCACAGGCTTTCTCTTCCTCTGCTTGTTAGGGATGAAGGGTTATTCGATGACACACCTTTACTGGATTCTTTGGCCACGAGAAACATGTTATTATTCTATTCCAGGGATTTGGACTAATTTCACACATTGTCACTCATAGAATAACCATTTGGTTATAGGAATAGTCCTATTGATGTTTCCTGCTTTATGGTTCGGCTTAACCACTCATATTTGCAGTTGGCCTTAATGTAGATACCTGAGCGGATATTTTACATCTGCACTACACACGTTGGGGTTTCCCAAGGAGTAAAGTATTGCCAGATTGACTGGCTACGGGACGAGGCAATATTAAATGATTCCTGCATACTATGGCTGATGGAAGTCGGCTTCCAACTTTCAAGTTTAAGGTTGGGAACAAAGCGAGGAATGGGTCGCTAACTCATCAGGGATGAGTTCTAATAGGATGAGCACTAGTAACCTGAGATTTCTACTATGTTTTATCACTAGAAAATTAGTTTGGAGTGTTGGACCCGCAGGATTTGTTCGTTGATTCCCACTACTCACAGGCTAACACTAAGCTCTACCTGGAGGGCTAAAATCTAGATGCAATTATATTTTAGGCAATAAAAAGATTTCTTCCGCACAACATTTCCTTGGGTTTATCAGGAATACCTCGCACGTTATTCGCGGTCCGGGCAGAATCATTACACAACATGAAACAGTCTATTCTGTAGTAGAGTCGGTTAAGGGTTCCTAAATAAATTTGTAAACGTCAAGATAATATTTATTATTTGTAAAAAGGCACAGTTCGATTTATGTT
>9b23563c-0dea-4cae-9a06-bc28b9a0bae1_Basecall_2D_000_2d Marta_PC_default_sample_id_1257_1_ch259_file50_strand_twodirections FAST5/downloads/pass/Marta_PC_default_sample_id_1257_1_ch259_file50_strand.fast5
TGTTTCTGTTATCCTGGGTTTGACTGGATATTTAAGAAAGATATAGCCTCAATAACTTATGCATCCTGTCGTAGAATGAACCTACGATAGACTGTTTCGTGGTCGCCTTAGGAGGGGAGAAACTGATACTCGCCCTAGAATGAATAGAAATGTTGGCTCAGGGAGCCAGACGCTCGCCCCCAGGCGCGGATCAGGAGTAATAATTGGTCGAGCCTTGGTACTGTTGTCATAGATAGCTCGGCCCATAAGCTGCAAGAGACTGGACATATGAGGAAACCGAAAGTAGAGTCCCTTAAGGCCTGATTAGTGGATCAACACTGGTCCCGAATAAGAAAGTTTGGTTGGTGATTCGGTTATGTTCTTG
>0e13981f-f722-4c02-91df-858c8b1d4b4f_Basecall_2D_000_2d Marta_PC_default_sample_id_1257_1_ch470_file288_strand_twodirections FAST5/downloads/pass/Marta_PC_default_sample_id_1257_1_ch470_file288_strand.fast5
TTTTCTTTCTGCTCTGTTGCTCTCCCTGTTTGAGGACAACATCGCCTCTTGATCTACCATAAGAGGGTCCTTCATGCCCAGTGACTACATTCTGACGAACCTCAAATGCTTCGAAGGTGGCACGTAATGTTTGTTCTTAAACAGCGGTACGCTCAATGATGGAGTAAGAAGGACCACTGTCTCCCCCTTAAAATCTAATGAAACTTAGATCCTCTCGAGAAGCGAATAAATAAGCACACGAGAGAAGACCCCATGGAGAGGCTTAAACGAATACGCCAATGCTCCCTCCTCCACGGGCCTACGACTGAGCACCAATGATGGGTAGTTTTCGGTCGCGCTGACCCGCGGAGTAAAACCCACATCGCCAATGAATGTAATAAATACTAATAAAGAACCACAATCTTCTTATAATCAAAATTTACCTGACACCAATTGACCCAAACACTTATTCAATGAACCAAGTCGCTGAGATAAGCGCAATCCATGTTGCCGGCTCGGGCCGACAAGTGGGGTTCATAAGGCCAGTGTTCCTTACAGGGTATCCCGTAGTGCAATAGGGCTAACCGTGTTCGTTGTTCAACAGCATTAAAATTAGATTAAGCTTGGTACCGATTCGGGTGAAAACGTTTTGGTGTTTATGTTTC
>0cc4ac98-fd88-4f9d-91ef-1cb1bc26c1c8_Basecall_2D_000_2d Marta_PC_default_sample_id_1257_1_ch372_file35_strand_twodirections FAST5/downloads/pass/Marta_PC_default_sample_id_1257_1_ch372_file35_strand.fast5
CCTTTATTTTATGTGGTATGCTCAATACCAAATCTTACTCGAGGTTTGACCTGCCAGTACGATTCCAGGCAAGTACATGCCCTATTCTCACTTCCCAGTTCTTGCAGGGCCCTGGTATTAGACCTACCTATTAACAGATCGTAAACTCAATACCTACCTTTCCCTCCGGAGGTATGGAGGCCTCTTGGTTTCTCCAGCGACATGATTCTGATTCTTGGCCACGAGAACTATATTCTGGTATTCTTCCGAATTGGACGCATTCCACACATTGTCACTCCAAAAGAAAACCATTTGGGTTATAGGAATAGTCTGAGCCTATTGTTTCCTCTGCTTTTATCGTTTGAGCTCATCAGTCATTTGCATGTTGGCCTTACTTAGATACCTGAGCATATTCCATCTGCAACTATAATTATCTCGTTTCTCCTACAGGAGCAAAGCTTTCAGTCGACCGTAGCGCACACGGAGGCAGACTTAAATGATCGCCCTGCAAGATAATAGTAGCCGCATGCTAGATTTTTATTTTCGATGCGTAATAGAAGAGCTAACAGGAATTGTATGCTAACTCATCACCCAGCTTCCGCATGACAGGATAGATGGTCGACCCATTCTACTGTTTTATCTATAGGAGCTGTATTTGCAATTATCGCAGGATTTGTTCGTTGATTCCCATAGCCGGCGGACCTCACAGGGCCGAGCTCTACTCTGAGCTAAAATCCAATTGTAAGGCGATGATCTTTGTACGGCAAAACATAATTTTCTTCCCTCAACATTTCCTGCGTTGGCCCGGAAATACCTCGACGTTATTGCGAGTTTATCCAGAGATGCTTACACAACATGAAACAGTGCTTTATTATCGGGTGTACTTCAATTCGACAGCTGTTTGGTAGGCTACCACATATTTATTATTTGTGGAGACCACCGGTTCCTGTTTATGTTT
>2d2bfda5-53c5-4a5a-9a97-13a1b84b40a0_Basecall_2D_000_2d Marta_PC_default_sample_id_1257_1_ch26_file574_strand_twodirections FAST5/downloads/pass/Marta_PC_default_sample_id_1257_1_ch26_file574_strand.fast5
GAACTTTCCTGCTCCTTGCGATCAGCTTCCGACTAATAAATATTATTAGCCACAGGCCTGTTGAATCGCTGACGATAGGGGCGAAGTAACACCGACTTGTTCAATGTGTTGTGGGATCTACTGGATAATGTGAATAAATGTCCCGGGAGTTCCTGGGACCCAAGGAATGTTGAGGGAAGAAAATTATCGTTATGCCCTAAAGATAGATCCGGTAAGAGTGGTTCGGCGCCGGCTAGTAGTCGGCTTAGGTAGTGCCTGGGTCGGCTACCTGTGATGAAACTGCAACGAAGAACTCCTCGTCATGCACCTCTTGCAAGTACAGCTCCCTCATAGACAGCGGGCATGGTGATGACTAGGTAGGGCCACCTGAACTGTATCCTGCCGATAGCGGATACAATGGCTCTATGGCGTGTCTCCCTGAGTTCCGTCAGACTCTAAATGACACTCTAGGAAAAACGCGCCCTTTAGATCTCAAGGGTTCCAGGGAGCTGCTTCTTAATGCGTCTTACGGATAGGGATCGATATGGATTCCTTATGGGTGTGAAAGCGAGTAACATTATAGGTTTGCATACTGTAAATTATGCTGCTATCGACCATCGCTACGACTCGTAAATGGCTTGGGCCTCAAACGAGCCAGAAGCAGGAATCCAGAATGACGGGATATTATAGCCTCATTAATATTCCCATATAACTCATGACGTTGCTTCGCTCGATGGCTAACTTGTGAAATCGTGGCCGACTCTGAGAATAAAGAAGAATATACTCTCTGTCTATCAGGAATCAAAGAATAGTTGTTGTATACACGCAGAAGCGCCTTGCACCTCCCGGGAGGAAGAGGTAGTATTGAGATTACGATCTGTTAATAAGATATAGTAAACCATAGGTGCATAAGACATCGGAAGTGAGAAGCCGAGATATCGTAAATAGGGATTAATGATCAGAATAGCAAGGATTTGTTGATGGTACGTTTCTTTGACTGTTGTCTTACTATACGTGAGG
>ef6f78e5-6d28-420a-9a4a-41f23b6e768c_Basecall_2D_000_2d Marta_PC_default_sample_id_1257_1_ch461_file586_strand_twodirections FAST5/downloads/pass/Marta_PC_default_sample_id_1257_1_ch461_file586_strand.fast5
TCTTAAGCTCGCACTTAGTCGCTAGAAAATGCCTCCTGGATGGCTATAAGTAGGGCCACCTCGGGTAGGTAGTGCCCAGTGATTTCAATTTAACGGCCGCGGTACCCTAACCTTCGAAGCTACCATAATCATTGTTCCCTCCAACATCGGTACGCGAGCACCGCATCGCACATTTGACTACGATCTCTAAATCAATGAAACTGATCCTCTCGTGAAGAAGCGAGAATAAATATAGGACGAGAAGACTGAGATGGAGCTTGTTAAACGAACCTCAATTGCTCCCTCCTAATCACTAAAACTGGGGCAGGATGATGGGTAGTTCGGTTGGGGTGACCGCGGAATAAACTACATCTCTACACAATGAATTGATAAATACTAATAAAGAACCACAATTCTCTTAGATCAAAATTACGGTTAAATCAATGCAAACATGTGATCAATGAACCCATTGGCTGGGCGCGATAACAGCGCATCCACTGTTAAGAGCCCCTGGCTAGATGTAATGTCGCTACGATCGTTAGATGTACAAGGTACCTAGTGGATCCGGGTAGATAGGACCGGTTCGTTTGTTTAACGATCAAAACTTACATAATCTGCTTTGAATTGATTGCGTCTGT
>f1762fe6-0cd9-474f-b4c9-6066f6c03482_Basecall_2D_000_2d Marta_PC_default_sample_id_1257_1_ch6_file181_strand_twodirections FAST5/downloads/pass/Marta_PC_default_sample_id_1257_1_ch6_file181_strand.fast5
GGAATCGGCTCTTGCTACCATCGCGATACCAAATCTTGTTTGTATGATCAGTACGATGCAGGCAGTCTGACCTACTTCCTATTCGCCACTTCCAGTTCTTGCGACGGGGTCACTATATTATTAACAGAATGATAACCTCAATCGATACTACCTTCTTTGACCGCTGCCGGAGTGGAGAGCCTATTCTTTATCAACATCGGATTCTGATTCTCTTTGGCCACGAAGTAACTTCTTGTTCTTCCCGCTCCGTTAGACTAATTGCCCGCATTGTCACTCAGAGGTATAAAAGAATAAGGATTTGGTTATAGGAATAGTCTGAGGGTAGATATGCATGCTTCCTCTGGGCTTTTGTCGTTTCCGCTCATACACATATTACAGTTGGCCTTAATGTAGATACCACTCGAGCATATTTTACATCGCAACTATAATTATCGCTGTTCCTACAGGAGCACGACTGCCAGTTGACTCGCTACCCTACACGGAGGCAGGTATCCAAATGATCTCCTGCATACTATGGGCATTAGGTTTAGGCTTTCCAATATTTACAGTAAGAGGCCTAACAGGAATTGTATTGCTAACTCAGCCGAGTCCACATGTCGAAACACACCTACGGTCGACCCACTCCGATGCTGTTTATGGCCCCCGAAGGTGCCAGTGCAATCGCAGGATTTGTTCGTTGGATTCCCCACCCATCAAAGGCTAAGCAGCTCTACCTCACCCCAAAAATCCACTTGGCAATTATCGTGTTGTAAGCATAAAGCACTTTTCCGCCTCAAAGGTTCCTTGGTTTATCAGGAAATACCTCGACGTTTATTCCGGTTATCCAGAGTGCTACCCACAACATGAAACAGTGCTTTGGTGTAGAGTACTTCAGGTTTCAAGTAAAGGTTGTTTAGTAAGCACTTCTATTATGTTGGAAGCACGTCACGTTTAGTATTTC
>2ed9587b-48f5-4bdd-8a92-7e29c80ebc3d_Basecall_2D_000_2d Marta_PC_default_sample_id_1257_1_ch490_file328_strand_twodirections FAST5/downloads/pass/Marta_PC_default_sample_id_1257_1_ch490_file328_strand.fast5
GAAAACTTCTGCTGCCCTGGGTTACGATTGCCCTTCTCAAGCTACATAATGCCTTACTACTAAAAGCGCTGGTCGTGGCAACTGAATGACCTCCACCGGAACTCGACTTCGGTGTTCCATGGTTCGTAAGGGCACCCTCCTGAGAATAACGCCAGGAACGTAAGGGGGAATAAGTGGTTACCTCCGCCCGGCGACTAGTAAAGACTAAGCAGAGGTCCGCAGATAGGACCTTGAGATTGGCCTTAACGTCAATAGGCCAATAGACCCCACCTGCAGAAACTGGGAAATGGAGAAAGGCGAAATACTGCTAATATTAGGCTCACTCATCATATACAACCAAGGGGGTTGCTCTGGCGTTGGTTGACTGTTGGTACAC
>89b43643-5bd9-4ced-8468-9190c58978bf_Basecall_2D_000_2d Marta_PC_default_sample_id_1257_1_ch463_file279_strand_twodirections FAST5/downloads/pass/Marta_PC_default_sample_id_1257_1_ch463_file279_strand.fast5
TTGTGTCTTCGTAACTTGCTCGCCCGTTATCGGCCGGACACGACTCTTACTGCACCATGTTCTCCTTCCTGCCCAGGTTGACTAATGCCTGGACACCTCATCCTCAACCTTCCCGGCTCATGACTATAGTTCCCTCCGACTCCTCCATGGCACCGCAGGGACCTCCCACACTGTTCCCGTAAATCACGATGAAGTGGTATAGCTGAACTATGCGCAGCCCGAGCTCCCTCCCTACCCGGAGCCCGCATGGATTCATACCCAGTAGAGTCTGCATCTATACCCCCTTAGAGCGCTACCCGCGCCTCAAGTGGTGATCTCGACTGTCATTGCGCCTTCCAACCCAGGAACCCTACTCCCAGTGGACGCCTAATGAATGTAATGCTACTAGTAAGATGAATTCCTCGTATAATCACCCTGTTGACTACGCTTTTCAACTCGGACCTAATGTGAGCTGCTGAATCTAAAACTCGATAGCCGCCCCAGATCTCATTTACGCTACCGGCTGGTACACCTAAATCGTCAGCATAGCCCGTTTCATGTAGCCTATGGTAATGCTGATTGCAGCCGCTCAGCATTTCCTTTTGTTCAGCCGCACTTAGGTAAGCTTACTGCCGCGTCGACGCCTCACGTGTTTGGCGCATATGAACTCACACTTGCCTCCTTCAATCTCCCTCGGAGGTCTCAGGTGAATCGCCCGAGTGTACCTCCGGGTTCTATCCGCCGTAAGACTCAATTCGAATAGCATCCTCGTGCTGGTTCTTAAGCCATACGAATTGCTTAGCATGGCCCAGCCTACCCTGTTAACGCCAATGTGATGGCTCCTGAAACTGGTCCTGACTATTAAGAAACAGAAACTAACGGCCTCGAGAGTAAGAATAAGTTCAGTAGCAGTACAAAAGTCCAGGTGAATAGCACGATCACCTACAGACCATAATTGATGGGCCTGTCCAAGTTGCACCTCGGATAACCAGGGAATAAATACATCTATACGCTGCGTACCAACATAATGAGAACAAGCCATGTCGACTTAAAATGTATAGTTACCTCGGGTTATACAAAAGGTAATCTGCCAATAGCATCTCAGGTTATACTATCGCGGCCACCCCAGTGTGAGCTTTAAAGAAGAACACGCCTGGCGGGGTGTATAATTGCAAATACAGTCTTCGTAGTCAAAACGTAGAAGTGCAGAGTACTATAGGGCTACGCTAACTAGTTTCTTTTGTTCAGCCCGTAAATAACCCTCCTGTGGTATTTATGGCTGTTCAACATCGACAGGAAGGAAGAGCCCGATGCTTACTCAAGCCAGATCATTACAGTCGCCCCTTTAGCTAGAGTGATATACAAATATTCGACGGATGTAGGTGTTTTGGTGCTAAACAGAGATAATAGTGATGGCATCACCCCAACAAAGTTGGCCCTAAGTAGATGTAATGAAGCTCTGTAACCTGCCAAAGAGGCCGATATAAAAATGATAAAAGCAGAAAGTAGAGTAAGCTTGCCTATCAATCTAAGTGCCTGGGGTCGAGTAGACACGGTGAATGTATAAGACGACTAAATACAAAGACCGCATTTCCTGGTGAGACAGAATAATAGATGGTATAGCCAATCAAACCGGCTCTCGCCTCCGGCCAATTTATCCTTAGTTAAACAAAGGTTGTATGAGATATAGATCTTACGTAAGTAAGTCTACAGATAGAGCCACGAACTGCGACATTTACATATAAGTGACTACACTTATGAATGTATTTACATACAAACTTGTATTTAGGTATTACTACACATATCATCAAGATTAAAAGAACTCCCCTCCTCACTGTCGTTTGTTCAAGCCTAGTGCGCTCCCGCTAGTCTTGACCAATTGGAATGGGACCCTGTTGCGGCATGCCGGGCACGAATTCATGCTTCTGACCGGCTAACCGGCGTTTCAGATCAGCAGGCTTGAAGACTAAGGGAGCTCCCTTAGAGAACTCACGGGCACGGTTCCTGCGTGGAACCCGAGAATCGTGACAGCACTGTAAGAATTGCAGAATTCTTATCGCGGAGCCTGTGAATTCAATTCGGTACGCCTCCTTTCCCTTACGGTCGACGCCGATTTACGGTTTGCGTCGGAAGTCTTCGTTATTCTTAGGACTCTTCTGCGTTCGTGGAATTCAAGTTCCTGAATTCGACCGCGGGATAAAGAGTCGATCAAAATCAACGAATAATTCTGGCGTGGGAGACGCAAACTTTGTGAGACCGTCAACTTCAGCAACAGGCGTTCACGAATAAGTGCTCTTCTGTCAGAATTCAATGCCCGAAGAGGGGATCCTTCCGAATCAATTTGGAGGAAGGACTTGCCTGCTTCCTTTACGATCAGCGATCCCTCCGTGCCCGCCGTGTCAGGCAGGCCTGCGTTGCTCTGCACTAAATTCCCGGATTCGCCGAAACCGGCCGAGTCGAAGCGTTCAAGATTATGGTCAGGCCTGGAGCAACAAACGAAAGTGTTAGTAGCGCTGGAAGGAGAGTTTTGGATATGTGCAGGCACAGGCGTTGAGTGGCACATTACCGTGTCAGGCGTTGAATAGGATGCCGTTATCGAGCGTATACAGGCGTTCATGAGAATAAGTGAGAGGCGTCACCACTTGCCAACAGTGGAGATTATAAGTCGACAACCCCGCTTAGTAGGGAGGAGGTTACATGCATTGGCGGTCGTATCGGAGGCCGCGGGTGCTGTTCATTACAATCAAATTTAGTCACCCATTGTCGTGCGGTCAGTCGGCCCGAGAGGAGTTAATTTATATTCGCCGTAAGTGGGTTCTACCTGCCGCGTCGAGTTAGGAGTTCGGCTTTGCGCAGGTATAAGAGTATCATGCAGGCGGCAGCCCCCAGACACTTTAGTCGCGGTATCCGGGATGTCATGAGGTCTAGGAGGAAACCATTGTCGGCGAGAGTTCGAATTCAGGGCTACAGGCGTATGTTAACTAGGTTAGATAATTCTGTCTACGTTGATTCTATAGGGAGGAAGGCAGTCGGTCGAGTGCGTCAAAGGGGAAGCAAATTAGTCAAGATTGTCGGTCATTGAATGCATGACAAAGAATGAGGGCTGTCTAAGAAGCGGCGTAAGTCTTAAGCGTCCGAGACCGGCGTCCGCCGAAGCAGGCGGGCACCGGTGTAGCGTAAACTTGAATGCGGCTACCTCTATTGGACCTGGCCGTATAAGAAGGGAGTCTTTGCTACAAGGGCAAGTTCGATTTTAATAAAGTTTTCTTACTCTATGGTATTACCTAT
>790c4b26-cec7-413d-b35b-f5657a6c19ad_Basecall_2D_000_2d Marta_PC_default_sample_id_1257_1_ch376_file102_strand_twodirections FAST5/downloads/pass/Marta_PC_default_sample_id_1257_1_ch376_file102_strand.fast5
TAACCACAGAACTTGAACGTGAGCCTCGGTTCTTACAAAAACATCCCCTCTTACCTTACCATAAGAGGTGCACCTGCCCAGTGACTACAAGTCTAACGGCGCGGTACCCTACTGGCGTGCGAAGGCTAATGATGTTTTATGCCTTAACACTAGGGACTAATCAATGCATCACGAAGACTACTGTCTCCCCCTTAAATCAATGAATGATCCTCCGTGAAGAAGCGAGAATATAAATATAAGACGGAAGACGACCCATCGGGAGCTTTAACCCAGAACCTCAATTGCTCCCTCCCTAATCATAAAAACTGGAGCATAATGGACTGGGTAGTTTCGGTTGGGGGTACCGCGGAGTAAACTCAAAACCTCCACAATGAATCGGTAATAAAAACCACTAATAAAAGAAGCAATCTTCTTAATCAAAATTTGACATAAATTGACGAACAATGATCAATGAACCAAGTTACCCTGGGGATAACAGCGCAATCCACTTTACAGCCCCTATCGACAAGTAGGTTTACGACCTCGATGTTGGATCAATGAGCGGTATCCTAGTGCAGCCGCTACTAACGGTTTCGCCGTTTGTTCAAAACGATCCAAACCCTACGACTTACTGGTCTGACCGGGTGTTGCGGCGCGTTTATCAAAACAAGCCTTGCCGATCACATAAGAGGTCCGGGGTTGCCCAGTGACTACAAATTTAACGGCCACCGGTACCCTAACCGTTTTTGCGAAGGTAGCATAATCACTTGGTTCTTAATCTGAAGGGTAGTATCATAATGGCATCACCGAAAGGCCACTGTCTCCCCCTTAAATCAATGAAACTGTCATCCTCTCTCGTGAAGAAGCGAGAATACGCTATAAGACGTATAAGCAAAGGCGCTGGAGCTTTAAACGAACCTCAATTGCTCCCTCCTAATCATAAAAACTGAGCACCACCGATGGCTCGTAGGTTTTCGGTTGGGGGTACCCCCGGAGTAAACAAAACCTCCACAATGAAGATCTATAATAAATACTAATAAAGAACCACAATTCTTATAATTGAAAATTTGACATAAATTGACTGGAAACACTTGATCAATGAACCAAGTCACCTGGGATAACAGCGCAATCCTATTTACAGAGGCCTGAGCCGGTGACAATTCGAGCGATGTCGAAACCGCCTCGATGGGGCCAGATCATGCGACCACTCCCTTTTCCTTTCAACGCGTCCGACTGACGCGCCCAGTGGTGCGTCAACCGGCCACTGTTTATCAAAGCGCTCTACGGGTATTGGGAGTTGAAGAAATCCCTTGCCCCCGTAGCCCCAAATTAACAGCATCTCGCCTCCGTCCGAAGGCCCATAGTACTTGTGTTTTGCTCCGCCCAGGTGAACTGACATCGAGACGGAAGCTTTACCATGCTTAATGAAACTGATGACCATGCGCAGCATACTAACCTCATAGGGGGGCTCGCGGCAAAATTCCTGAAAGTACCTCAATGCTCCACATCGGATCGACAATACGCTAATACGTAGGTTTTCTTCTTACAAAACTCACGAAGAACCCTCTCGAAATGGACTAAAACCGGTAGTAAGACGTAGATAAAGAACCCCGCGTTGGTCTTAACGAAATCAGGATTCTAATTCTCCCGACTCAGTCAAAAATCGGGCTGGATGTAAGGCGACCGAGGTCGCCTATGTCCCGACGCGCTATCAAAAATCACGTGTCTCCAATAATGTTAAATCAAGCAAAATATTAATAAAGTGCAGAACATAATAATTTTCTTTCGTTACGGAATTGGCTGACATAAATTAATTGGCGTGTCTAAACCCAAAAGTGTTTATCTCAATGACAATTAAGTTATGGCGCCGCAGTGGATAAAGTCGAATCACTCGGTCAATACTCGCGCGGTATAGCACAACCGTGCAGCCCATAAGTCATTGTGTTCTTAGTCTCGATAATATCACCTATCTGGCGTAGGCGGATAGCGGTTACGCTGCGGGCTGGAATAACGTCACAGTAACATGCGGGAGCGATACACTCCCATAGAAGGCAAATACTCCCAGGGCGC
>a804a6aa-98b2-4f28-8016-4fd916040ebc_Basecall_2D_000_2d Marta_PC_default_sample_id_1257_1_ch105_file152_strand_twodirections FAST5/downloads/pass/Marta_PC_default_sample_id_1257_1_ch105_file152_strand.fast5
TTTGGTGCTTATTGCTGCTTCTCAGATAATAAAGACTTTATTACTACAACAGACCATGTTGCTAATGAAATGAATGACCCTACAGAACAGACTCTGTGTTTCATGTTGTGTAAGCATCTGGGACTAATCGGAACAATGTCTAGGCATTCCTGATAAACCAAGGGAACTGTTGAGGGAAGAAGTTGGCTTTTATTGCCTAAAATATAATTGCGAAGTGAAATTTAGCCAGGTAGAGCTTAGTGAGTAGTAGGCTCACCTGTGAGTAGTGGGTAGAGCCTGTAATAGTGGGAATCAACGAACAAATCCTTGGGATAATTGCAAATACAGCTCCTATAGATAAAACATAGTGGAAATCGCTACATTAGGTGTCATCTTAGAACTCATCTAGTGATGAGTTAGAACATACACAATTCCTGTTAGGCCTCCCACTGTAAATAGGGAAAATAAAATCTAGTGCTCATAGTATATTGCAGGAGATCATTTAATATTGCCTCCGTGTGTCGCTAGCCAGTCGTCGAATGAATACTTTTGACTCCTGTAGGGAACAGCGATGATTATAGTTGCAGATGTAAAATGACTATGCTCGGGTATCTACATCAAGGCCAACTGTAAATATGTGATGAGCTCAAACGATAAGAGCAGAGGAGAATCAAGCAATGAGGTTGCTCAGACTATTCCCATATAACCAAATGGTTCTTTTACCTGAGTGACAATGTGTGAAATTAGTCCAAATAACCTGGAAGAATAAGAATATACTTCTGGGATCTCAAAGGAATCAGAAGTAGATGGTTGATAAGAATGAGCCTCCACCTCCCGGCAGGGGTCAAGAAGGTAGTATTGAGATTACGATCTGTTAATAATATAGTAATAATACCATTAGCAAGAACTGGAAGGATGAGGATTATAGAAGTACTCTGCTGGTGGGGATCCGATGGATCATTACACGGGCAAACAGAGGGATTTGTATTACCTTTCAAATATCTGTTTATGTTTGTC
>18db0e33-67f4-423b-bfa6-c7b0b91b9eae_Basecall_2D_000_2d Marta_PC_default_sample_id_1257_1_ch450_file73_strand_twodirections FAST5/downloads/pass/Marta_PC_default_sample_id_1257_1_ch450_file73_strand.fast5
AGAAACGGCGCCTGCTGAGTTTAGTGCTTCCCCAGATGAATACCTACCATCAACATATGTTCATCTTGAATGATCCGCACCACGAGAACTGGGCTCGCCTAGGAGTGGGGAGCATCTCGGGTCCTTTGGATAAAGGAATAGGACCCACCCCGAGCAGAAGGCGAGGGTCTCCCGGAGGGAAAGACCGTAGGTTAGCGATTATGATCTGTTAATAATATAGTAATACCAGGTGCAGAACTGGAATGAGAAGGTGGAAGTGGGCAGCCTACCGTAGTACGTGATCATACTGAAAACAAGGGGGATTTGGTGACGTTTTAACTTCGTGA
>d200ec49-5e1e-4dc0-8057-60d73a401160_Basecall_2D_000_2d Marta_PC_default_sample_id_1257_1_ch41_file440_strand_twodirections FAST5/downloads/pass/Marta_PC_default_sample_id_1257_1_ch41_file440_strand.fast5
AAGGTTTCTGCTGCGCATATTGCTCGCCTGTTTATCAAACATCGCCCCTTCTTACATTGTCACCATAAGAGGTCCAGCCTGCCCAGATGTGACTACAATTAACGCTCGAGAGTCCATACGTGCGAAAGGCGCATATCACTTGTTTCCGTAAATGTACGAGTAGTATCAATGGCATCACGAAGACCACTGTCTCCCCTTAAAATCATCGAACTGTAGATCCTCGTGAAGAAGCATCCAAATAACAGGACGAGAAGACCCCGGGGTTGCTGAACGAAATCTGGATTGCTCCCTCCCTAATGGTTAAAACTGCATAAGGGTGCTCGGGCTCTTCGTTCTAGGTACCGCGAGAATAAAGCATCGCCCACAATGAATGTAATAAATACCTAATAAAGAACTAAGATTCTTATAATCAAAATTTGACATAAAATTGACCCAAACATTGATCAATGAACCAAGTTGTACCCTGGCGATAAAGCGCAATCCACTTTAAGAGCCCCTATCGACAAGTGGGTTTACGACCTCGATGTTCATCCAATATCCATATCTGTGAGGGTAGGCCACACGTTCGTTTAAAGACGGTTGCTCGTGAGAGGAATACGACAAGCTATTATTATCGATTGAAAATTGAACCAGGCCAGGGTT
>2b327756-3c8b-4800-9519-cafbf5f43a02_Basecall_2D_000_2d Marta_PC_default_sample_id_1257_1_ch446_file118_strand_twodirections FAST5/downloads/pass/Marta_PC_default_sample_id_1257_1_ch446_file118_strand.fast5
GGAACCTTCTGAGCTTATCGGTACACCAAACCGCGTGTTGCTGACCTGAGTAGTATGATTACCGGCAGTACTTCTACTTCTCACTTCCAGTTTCTGCAGCTCTATTAGACGTATTAAGAGATCGTAATCACAATACTATTCTTCCCTCCCAGAGGTGGAGAGCCCTATTATTTATCAACATCTAATTCTGATTCTTTGGCCACCCAGAAATATATTCTGCTTCTTCCAGGCTTTGGACTAACTTCACACAATGTCACTCAGGTAAAAGAAACCATTGGTTATAGGAAGTCTGAGCTAATATCTATTGGTTTCCTCTGCTTTTATCGTTTTACTAGCATCAAGTTCAGCAAGTTGGATGATGTAGATACATGAACATATTTTACATCTGCAACTATAATTATCTCTGTTCCTACAGGAGCCAAATGATTCAGTTGACTGAGGCCCCTAACCCGAGGCAGAGTGAATAATCTCCTGCAATACTATGAGCATTCGATTTTGGTTTTCCCAATTTACAGTGGGAGGCCTAACAGCAATTGTATTGGCTAACTCATCAGGGATGAGTTCTACATGACACCTACCACTAGTAGCCCACTCTTCTACTATGTTTAGATGAGGAGCTGATTTGGCAATTAATGAAGGATTTGTTCGTTGATTCCCGGGATAGATAGCGACAGAGGCTACTACTCCACCTAAAATCCATTGACAATTACTTTAGGCATAAACATAATTTTCTTCCCCTCAACATTTCCTTATGGTTTATCAGGAAACACCTCGACGTCCTGATTATCCAGATGGGTCCACACAACATGAAACACAGTTTATTCTGTAGGGCCATTCATTTCACTAACAGCTGTTTAGTAATAATATTTATTATCTGAGAAGCACGTTGGTTTAGTTTCGTAGGT
>9b9bf2d2-ef05-4f77-b2d7-a9243a82ab73_Basecall_2D_000_2d Marta_PC_default_sample_id_1257_1_ch468_file408_strand_twodirections FAST5/downloads/pass/Marta_PC_default_sample_id_1257_1_ch468_file408_strand.fast5
TCTTTCTTGCTGCCTGGGTTACCTCTCTCGCCTGGTCGTTGGTACAACATTCTCCTAGACGTCATTAATAGCGCAGTTGGATTAGAGATCTGACGCCCGCGGTCGTAATAGGCCCAGGCCTGACCGTGCCGAACGATGAGCGTTCTTAATAGGGTAATCGTAAGCATCACCGCAAGATAGCCACTGTCTTCCGTGTAAATCATCCGCAGCACTCTTCTCTACGATTAGGCAGCAAGAAACTAGTAAGACGAGAAGGCACTGGATGTGCTATGGCACGATCTCAATGTGCACTCTCTCCACATCCGCCAAACTCGAGCACCTAATGATGGGTAGTTTTCGTAGGGTAACCCCGGAGTAAAGGGACCTCGGACTGACTAGGATGAATATCAATAAATAAGCCACAGGCTTCTCTTATAATCAAGATATTTACTATAATTGTGACCCGACCACTTATCCTGAACCGCACGTACTTTACCCTGGGGGACCAGCGCAATCCACTTTAAGGCCCCCCTATCATAAAGTGGGTTCCAGATAGCATATGTTTGCTTACACATATCCGCGGGGGCTTATGCCGAGGGTAGTCATACGGTTCGTTTGTTCAGGCGTGCCAAAACCACATAGGTCAATCTACCGTCATCGGTCCAGACTACGTTCTGTTTGGC
>62b2371e-7dc7-44f5-a5ea-dcd0a23b5b8f_Basecall_2D_000_2d Marta_PC_default_sample_id_1257_1_ch43_file427_strand_twodirections FAST5/downloads/pass/Marta_PC_default_sample_id_1257_1_ch43_file427_strand.fast5
GGAAACTCGCTTTCTGCTGCGCTCTCGTAGCTAAAGCCTGCATTGAGAGTTAAGAGGTCTAGCCTGCCCAGTGTAACCCCACATTTAACGGCCTAGGATGTATCCCTAACCGTGCGCAGCGATGTACATAATCACTTGTTCCAATAGGGACTAGTATCAATGGCATGGAAGGTCAATTGGCTGCCGAAATCAATGAAACTGATCCTCGTAGAAGAAGCGAGAATATAAATATACGACGAGAAGTACGCATGGGATTCTAACGATTCAACCATTGCTCCCTCCTAATGATACGCTCTGAGCACACCAATGATCGGTAGTTTTTCGGTTGGGCTGACCGGAGACCACGGCAATCCAACACAATGAATGTAGACCAAATACTAATAAAAGAACCACATTCTCTTATAATCGGAATTTGTGACATAATTGTATACCCAACACTTATTCAATGAACCAAGTTACCCTGGCGATAAGCGCAATCCACTGTTAAGAGCCGTAAAGCAAGTGGGTTTACGACCTCGATGTTTGCTTACAGAGGTATCCTAGTGGTGCAATAGAGCCTAACGATTTTCCGTTGTTCATGAATATTAAACCCACCTATGTATTGGCTGTCAATGAACTACGTTCGTGTTTATA
>47341043-dd9b-4bd7-9ccd-5222cbd8f23c_Basecall_2D_000_2d Marta_PC_default_sample_id_1257_1_ch115_file527_strand_twodirections FAST5/downloads/pass/Marta_PC_default_sample_id_1257_1_ch115_file527_strand.fast5
[truncated: 48,092,875 more chars]
