# Supplementary material for: On site DNA barcoding by nanopore sequencing
Source: PLoS One. 2017 Oct 4;12(10):e0184741. doi: 10.1371/journal.pone.0184741 (PMC5627904; doi:10.1371/journal.pone.0184741)
Supplement: S2 File — Raw MinION and Sanger reads produced in the study. (GZ) [file pone.0184741.s002.tar.gz › Additional_File_3/Rieppeleon_brachyurus_16S/assembly/raw.reads.unsorted]

>1ca0576a-6f2a-454b-8eb3-7a8960c214bf_Basecall_2D_000_2d Marta_PC_default_sample_id_2245_1_ch25_file190_strand_twodirections FAST5/downloads/pass/Marta_PC_default_sample_id_2245_1_ch25_file190_strand.fast5
ATTCTGTTGGTGCTCTGATATTGCTCTCGCCTGTTTATCAAAACAGCTTCCTCACACACATGAGAAGTAACACGCCTGCGCTTGGAGATATCCAAACGCTCCCACGAAGCGCCCAAACGCGTTGCGGGTAGCACAATCGACATGTGCTTAAATGAGGACCCGTATGAAAGGCAACATGAGAAAGACTACTGTCTCCTAGGACAGCCAATGAATTGAACTGTCAGTACAAAAGCGAACAACATACGAGCAAGACAAAAGACCCTGTGGAACGTACGCGGACTACTCATACCAGTGAGTAGTATGGAGCTTCAGTTGGGACAACTTTAGAAAATTAACTTGCCTGATAAACCCACATGACCCACAAGTCTGCCCTAGGTACGAATAACCAGTCACCACTGATTAACGAAACAACCCACCTATAGCAGGATAAGCGCCACCTTCTCAAGGCTTCATATCGACAAGGCAGACTAACACCAACTCGATGTTGGACCGGGGCATCCTGACGGTGCAACCGGTCCAACGCTTCGTTTGTTCAACGACGCACAGCCCGATCCTCGTTCAAACCAGCCGGTCATTTTTGAACCCAATCACGCTTATATGTTTTGATAAAACAGGCGGCCCGGTTGTATGAACTCAATACAAGTAGTAATGTTTTTGATAAGCAGGCAACTCCAGTTTTAGAACTCAGTACACACGTAGGGTTTTGATAAACAGGTGAATTTGCTTTTGGTGAACTCAGTACTACGTAATGTGTTTTGTACATTGGAAAGCTTTCTGTTAACTGTTTGCAGTCGACA
>2f599366-fa43-48b2-98bf-9c912eb901e2_Basecall_2D_000_2d Marta_PC_default_sample_id_2245_1_ch383_file414_strand_twodirections FAST5/downloads/pass/Marta_PC_default_sample_id_2245_1_ch383_file414_strand.fast5
CCGTCTCTGTTGGTGATAACTTGCTCGCCTTGTTTATCAAAACAATAGCTTCCCTCACAAGAACCCGAAGTAACGCCTGCCCCTGTAGAGATATGGGACTGATGCCTCGACGCCCAAACTCAAATCTTTGAAAAGCACGGTATCGGTGTCTCCGCGCATGCTAACTGAGGGTGAATCTGAAGGCAACGGCAAAATCTGTCTCCCTAAAGACCGCATCGGAAGTGCTAAACTGTCAGTATACAAAGATAAGTAAAGGACTAAGCAGAAGACACGACTCCTGTGGAGAACTTTAGACAAACTACTCATACTAAGTGAGTGGTAGCGTCTCAGTCGCCGACAATTGAGGAACTAGTGTCAATATTCATGATAGATTAAGCCACAAGTCTTCACGATACACGGCCCGTTTACCGCTGACTTAACGGAAACTAAGCTACCGAGACGCGGCCGGAGCACGCCTTCTCGCCACGATTCAAACGGCAAATATAACGACCTCGACTGCCTGTTGGACGGGGAATGGCTCCTTAGAACGCTGAATGTTTAGACCGGTTCGTTTTGTTTCAACGACTAACACCCCCACCGCGATCCGAGTTCAAACCGGGGGCCTGCCTGTTTATCAAAAACATTGATCGTACTAGTTTTCAGACTCTATGCCTGTTTATCAAAACACTAACTTACGTACTGTGGGGTTTAAAACCGGCCGGTTTGACATCGGAGATCGATTGTCCGGTTTGAACTCAGATCAGTATTTTGATAAACAGGCGGTCCGATCTAGAACTCAGATCACGTATTTTGATAAACAGGCGATGTTTTCGATAAACAGGCGTACATTTTGTTTGAACTCAGATCAACCTGTTTATTGATAAACAGGCGACCCGTCCTAATACGAACTTACACGTGTCCGTGCCTGGATCGATCACTGTACGCCTTTTTAACGCTCAGGCGCGCCTGTTTATCAAAAACCATCCGGTACATGCGATCCAAATGAAAGCGTCATGCTCAGGATAATGCGACTTCCCGGGCCCGGACGTGCTCCCTCCGGAGTTTTACACACACCACACCTAGAATCGAACTCCTCGCCCCTTGAGTTGAAAGCTCATCCCTAAACTCCTCCACAGGCACCACGCGACCCTCGTGCATAACGCCTAATCATTGTTGTAAAATCGGGCAACATATGGACAGATTGCTCTCCCCGGGGAAGACCCCGCATACTGTTAACACGGGACCGGATGTAAGAAATTGAACTGTCAAAGATCAATAACATGACATACGCCTGGGACCGAAGACAAAGACTACTCGTTACGAGTGTGTTAGCCGCTCATACCTCGACCAATCTAACGGCAATTCCGTCCACTGATTTACACGGCAGCGCTGCCCTGTCAAAGGTAACATTAAGCCTAAGGATCTGCACGGAACACGACCCGGGCCTGGTTGTAAGCAACTCCACCTCTCCAAAGAGCTCGCCTACCTTGCACACGAATTAGACTGACTCCGGGGGACGCCTAACGCGTATTGATTCCTCTCGGGGAATGGGTCATGCACGCCTGTCAACGGTTTCGGTTGTTCGTCAACGCCAACAGCGCACGCGAATGCATTCGGGTACTCAACCGTGCCTGGGATGACCGAGTCACGCGATTAGGTCGTTGCAACAAAAACGCAACCGTCCAAAGGCGCTTTGGCATTTCGAGGAGCACGAGATGCCCCGGCCAGGCAAATTACGTCGAGGTCGTGGTCTGCGGCGCCGATAGGAACTCGTTTTATGAGAAGGCGTCTGTTAGTCTCCGGGGGTGAGGCGGTTTTTCAGGATGCAGTGTAGACTCGGCCTTTAGTTTAGGGCAGGACTTGTGAGTCTAATCAGTCATCAGGCATTACATGGTTTTCTAACAGTCGTCAACCGGACAACCCCAGAGCAGGGGTCGAGTAGTATGGAAACAGTTCTTCACACGGTCCCAGGCGTATGTCGGTGCTTGCTATCCCATTTGTAGGCACTTAAAGTTCCAATCTTCATGGAGTTAGGGGGCACGTATGTCCGTATTTGAGTTCGCCTCGAGATCCACCCGTGCCACAGGATGAGTTAACATTGATAGCGCGTCCCGGAATTCAGTGCTGAGGGGTCCAGTCTAGATATCTCCACAGGGAAGGCGTCAGTGCTAATCGTGTGTGGTGGAGGCATCATATGTCCATCAAACAGGCTAGGGATATTTTGAACTCAGATCGCGTGGGGTGTTAGTCGTTGAACAAACGAACCGTTGAAAATATGTTGCACCGTCAGGTTCCCGGTCCATAACATGAGGTCGTAGTTATTTTCTTGTTGATATATGAACCTCGTGAGAAGGTGGCGCTGTTATCCTAGGCGGGTGTTTAGTTTGCCGTAAGAGTCTTATACTGTATGTGGTTTAGGCGACTAACTTGTAGGGTCTTAATCTATCATGAAGTTAATTTCTAAAGTCTTGTTCCCACTGGGGGAGGCCTATAGGTATGGGCTGAAGTTCTTTAACAGCGTTAGCGCGCGTGTTGTCTTGCTTGGTTGATGTTCATGTTTGTGATACCGCACGTTGCATTTGCCTTGGCTTGTCGGGGGGAAACCGTATCTTTTCTCATCCTTTCATACGGGTCCCCCGTCGAAGGGACAAGTCTACGTGTGTTAGTAGCATTCGGTCGATCCCGCGGCCGTTTGGCCATCTCCACAGGGCAGGCGTTACTTCGAATGTGTGCTTAGAATAGGGCTTTTGTATAATAAACCGGCGAAGTTGTTCATGTCATCC
>2de3e851-4e84-4fc5-96ff-cb29bc093fe9_Basecall_2D_000_2d Marta_PC_default_sample_id_2245_1_ch355_file327_strand_twodirections FAST5/downloads/pass/Marta_PC_default_sample_id_2245_1_ch355_file327_strand.fast5
AGTCTTTCTGTGCTGGGTCCTCCCTGTTTATCACAAGGCCCTTCCCTCGACACACATGCCGAAGGTACGCCTGCCCTGTGGAGAGCTGGCCAAATGCTCGCGGCATAGCAATGCGTGCAAGGGCCGGATCATTGTGCTTAAATGCAGGTACCGTATGCAAGGCAAGCCTGAGAAGGTCACTGTCTCCCACGCGACTGAATGAAGTGCTGTCAGTGGAGACTAGTACGGATCAGCACCAAGACAAAAGACCCTGTGTGAATTAGCAATAAGGCTCGCGTCCGTAGTGTGCTCTTTGCAATTTGTAACACTAACTTTGCCGCTTGATATTCATACATTAGACCCGCGTGATCACGTAACCTAAGGCGTCGATATGCATGGATCGACTACCGAGGGGACCACGCGCCTGTCTCTCAAGGGAGTTCATATCAACAAGGAATACCTCACGACCTCGATGTTGAGGCATCCTGACGGTGCACATGTTCAACTCGGTTCGTTGTTCGCCTCGCTACACAAGGAGATTGACTCGATTCTACCCTGCCTCAGACTCGCCGGTTTTTCAAGCCCCAGAGCTTACACCCTTGGAGCAATTTCTACTCTTACGCCATGAATGCGTGCCTGGACATCAGTATAGAGATCACGTGTCCATTTGGGGTTAACCATGTAGCGTATTTTGATAAAGTCCGGGGGTTCTGCTTTTGACTAGATAAGGCGATCCCTTTTGAGTAACATATCCGTAGATGTTTTGATAAGCCAAGGCGTTGTTTTGAGGTACAGGCGATCCGTTAGGTATACTCATGTAGTTTTGACTAGGCAATCCCGGTTTACATGGGGTCGCTGTTTAACAACGGCGGCATTATATTCTTGGCTCTTGTAT
>eb16fa98-51ba-4325-ba7d-c8161422fd19_Basecall_2D_000_2d Marta_PC_default_sample_id_2245_1_ch368_file236_strand_twodirections FAST5/downloads/pass/Marta_PC_default_sample_id_2245_1_ch368_file236_strand.fast5
AAACTTTCTGGTGCTCCTGGTCGCTCGCCTGTTTATCAAAGCCTGCCCTTCAACACACACATTAGAAATAACGGCACGCCTGCCCTGTGGAGAGAGTGGCCATCAAACGCGGCACTAAAACCGTGCAAAGGTAGCACACAATCACTTGTCCCTTAAATGAGGACCCGTATGGAACAGGCAACATGAGAAGATGGGTTCCCTAGGACAAGCCAATGAAGTTAGAACTTTACGGGCCAATAGTACATAAATGAGGCACATAAGACAAAATAATCTTGCGTGAACTTTAACAAAGCCAGGCTCCAGTGAGTAGCTGGGGTTCCAGTCGGGACAACTTTAGAAAATCCAACTTCATGATAATTAAGACCCACAGTCTGCCTAAACCACGACCCAGTTGTACACTGATTAACGGAAACAAGCTATAGCGAGGGATAACACCGCCACCTCTTCTCAAAAAGAGTTCATATCAACAAGAAAGACCTACGACTCGATGTTGGACCGGGGCATCCTGAATGCGCAACAGCGGCGTTGAACGCTTTTCGTTTGTTTCAACGACTAACACCGACACCCAGATCCGTTGTCAAACCGCGCCTGTTTGTAGTACAACATTACGTGATCTGAGTTCAAACTGAGACCGCCTGTTTATCAAAAGACCATACGTGATCTGAGTTCAAATATCTCAGATCTCGCCTGTTTAGTATTAAAAACATACGCCTGTTGTATCTCAAGCCGCTATTACAAAAAGATTGATCTGAGTTCATAAACCGGGCACGTGATCTGGCTTTTCGACTCGGATGCCTGTTTATCAAAACATACGTGACGTATTATGAAATTCAAACCAGGGTG
>2458b694-8a9c-4842-9d20-00c054dfd0aa_Basecall_2D_000_2d Marta_PC_default_sample_id_2245_1_ch170_file73_strand_twodirections FAST5/downloads/pass/Marta_PC_default_sample_id_2245_1_ch170_file73_strand.fast5
GGTCGCCTATCTTGTTATCTCAGCCTTGCTACTAGGTTTATATACAAAACATAATCTGGCCCGTACAACGGGAGCCGATGATCAAAAGATAAGGGACTTCAGAGCCAAATGATGGGATCAACGCACCCCCTAGTCCCGGCCGAATGACCGAATGCCGGAATTGCTGCTTCAACGATAGAAAGTTCGCACGTGCCTCACAGTCAGGAACCCGGTTGTTTTTCCAGCACCCGTAATCCCTGAATCTTGTCTGAGCCCATCCTTGTGAGGAGCGATTCTGACGAGTAGGGACTGTTGCTTAGGCTGGTGTAACTATCAAATCTGTCCCATATGTACGTATCGATGTAAACGGCAGTGGATTGTCTTCTAACAGTGTTAGCAAAGGCACGCCCTACTCCAACTGGCCGGAGTAGTTGTTAGAAATTCCACGAGGCTTATGTCGCTTGTATTACCTGATGTTAGGTTCATTTGTCTATAACGCCGTCGCTCTTCATCTAGTCCCTTCGGAAGGGTTTGAGGTTGTAAGTTCGAACAAGGATCCGCGAGCCTTATGCACGGTTGAGGGTTCGGGCCGAGCGTCCATATCGCCACGAGCGAAGGCGTCAGTGCACTGTGTGGCGCCGAGGACATGTTGTATAGGATAAACAGAGGCGCCATGGTTTGCAACCGGGACTCCTAATATGTTGTCACCTACCAACAGAGGCGATCTCAGTGCTAACGAGTACGGACTGATGTGTTAGATAAACCAGGCGATCGCGGTTGGAACGCAATCACGGATCCCAGTTTGGAACGAGATCACGGTATCCCCGTCGGACGCAGCAGGCTCAATGTCTCAGGAGGGAAGTTCGTCTAACTGTTGATGAGCTAC
>63c9e570-38a3-44b6-98f6-f9fc083f4877_Basecall_2D_000_2d Marta_PC_default_sample_id_2245_1_ch298_file79_strand_twodirections FAST5/downloads/pass/Marta_PC_default_sample_id_2245_1_ch298_file79_strand.fast5
GCTTCTTTGGTGCTCTCATATTGCTCGCCTGTTATCAAAACAGCTTCCTAGCCACACATTAGAGAAATGGACGCCTGCCTGTGGAGATATCTAAACGGTTCCGGAGCATAGCGTAACGCGTGCAAAGCTACAATCACTTGTCCCTTAAATGAGGATTCCATGAAAGGCAACCGAAAAGACCTGTTCCTAGACAGCCAATGAAATTGAACTGTCAGGTGTAACCGCTGAACTATAAGGCAGCAGACAAAGACCCTGTGGAACTTTAACAAACTACTCATACCAGTATCCGCTCGCTGGGGTTCAGTCGCACAACTTTAGAAAATTAATCTTCATGATTAATAACCCACATTGCCTAAACCACGACCCAGTCACACTGCTTGGAATCGACAATAGCTAGCGAGGGACCAAAAAGCGCTTCTCGAAATTTCATATGACATAAACAAGAAGCCCCTGGATGTTGGACCGGGCATCCTGACGGTGCAACAGCTGTCGACCGGTTTGCTTTTGTTCAACGACTAACACCCACGCGATCTGGGTTCAAAAACCGGGGCTGGTTCCGGGCTAACAAATGATCTGGGGTTCAAACCAGTCGCCTGTTCATCATAACACCGCCTGTTACGACTCAAATACGTGATCTGGCTTCATCCGGGTCGACTGTTATCAGAAACATACGTGATCTGAGTTCAGACTGGGTCACCTGTTTATAAAAACATATACATTAAGTGCGGTTAAAAACCAAAACGTTCGGTCTGT
>33c82811-42f0-40d4-b782-78f3892574e6_Basecall_2D_000_2d Marta_PC_default_sample_id_2245_1_ch42_file171_strand_twodirections FAST5/downloads/pass/Marta_PC_default_sample_id_2245_1_ch42_file171_strand.fast5
CTTTCTTCGTGGTGCTCTCTTGCTGTGTTTGGCTGGTCTACCGGTACACGTCCAGTTTACAACCGAGGTCATAAGTAATGTTTGATAAACAGGCGACCCGGTCTAGTAACCGGTACTAAGGTTTGGCTTTTGTAAACCGGATAAGTGTATGTTTTGATAAACTAGGCGATGTTTTACCAAAATACGAGCTAGTGCAATTTTGGGCTGCATGTACGTATGTTTTATAAACTAGGCGACCCAGTCTGGCCGGCCAGATCAATCTGTTTTGATAACAACTAGGCGCGCCTGTTATCAAAAGGCCTTCTTTCGGGGGCCACACACAGTCCACGAGCTAACGCCTGCCTGTGGAGATATCTAAACCCTCCGAGCAGCAAAACCGTGCAAAGGCCCCACATGCTTGTCCTAATCATGAGGACCTCGATCTGAAGGGCAATGAACGAGAAGACCTGTCTCCTAAAGACAAGCCACCGGGCAAATTGCAAATGTCGATCAAGACATCACACCTGAAGCACCGACAAAGCCACCCTGAACCGTGTCTAACAAACTACTCATACCAGTGAGTAGTAGCGTGCAGTCGGGACCAACTTTAGAAAAAGTGTGGACCTTCCATGATAATGCCAGACCCACAAGTCTGCCCTAAACCACGACCCCAGGATCCTAACTTGAACGAAACAATAGGCGGAGCCACCACGCGCCTTCTCGGAATTCCACTTGCTATGCAAGAAGACCTACGACCTCGATGTTCACTGGGGCATCCTGACGGTGCAACAGCTGTCAACGGTTCGTTTGTTCAACGACTAACACCCCACGCCGATCCTTTTCAAACCGGCGCTGTTTGTCCCAAAACATAGCTTCTAGCCCACACACATTAGGAACTGACGCCTGCCCTGCGCGATATCTCACGCTTCCCTCCACGAGCAACCCTGCACCGTGCACTACCGTAGTTTTAGCTGCATGCCAACCTCGTATGCAAAGGGATCGGCACATACTGTCTCCCCACTAACAAGGCGAGTGCGATCTGTCAAAATCCACGGATAGTACACCCTGGAATACAGCAAGACAAAACAGATCTTGCGCAATGGTCAGACCTACTCATGGGGTCGGGCGTGCGGTTGGGTTCCCGCGCTTAACAATTTAGCTGCAACAAACAAGTCTTACATCCACGACCCATTATACAACCTGCCCGGCAACCTAAGCTACAGCAGGGAACCAACAATAGGGCCACACACCTTGCGCTAGGCTTCGGACTCATAACAAGAAGATACTACTACTCGATGTTGTACGGGGATCTCGTACGCCAAATTAAGTAGGTAAAGCCGTGCTCGTCGTTTTGTTCAACAGACATCACAGGGCAGTGACCCCATTTGCTAACCGGACGTTCTGGTTTTTC
>6311c9fc-a22f-435b-bbcf-21451a6caf7f_Basecall_2D_000_2d Marta_PC_default_sample_id_2245_1_ch493_file12_strand_twodirections FAST5/downloads/pass/Marta_PC_default_sample_id_2245_1_ch493_file12_strand.fast5
AATCCCTGTTGATGTATCATGGACTGCTGCGGTTTAAAACTCCAGATCGCGTGGGGTGTCAGGTTAGTTGAACAAACGAAGCGTTAGGACACTGTTGCAGCGTCAGGCATCCCCGGTCGAGCCAAATCTGGCCTTAGTTGTGAGTCATCAACATCCTTTACCAGAAGGTAGCCGTGTATGCCTCGCTATGTTTAGTTCGTAGTAAGGGTCTGACGCTGGTGGTTGAGGCAGAACTGCTTATCCAATCTGGCTCACTGAATCGGTCCAAGTTGTCGCGACATATGAAGGCCTATAGCACTGGACTCTCGAGGCCCAGTTGTTGCACGTTGCCACAGAGGGTCTTTTGTCTTATTGTAAGTGGTCGTTACGCTTTTGTGACTTAAGACAGAGTTCCACGCTTCATTGGCCTATGTGTCGAGAAGTCATGTCTCTCATCTTGCCTTTCATAACGGTACTCATGACGTCAGGGACATAGTAATGTGTCTCACCCTGCACGGTTGTTGCATGCGCAGAGCGTCAGACCTCCCACGGAAGGCATTTAGTCATTTGCAATGGTGTGTGGCCTAGAGAAGCGCTAGTTTTACCAACAGGCGCCGGTTGAATAGCAATCGGGCATAATGCGACCGAATGCCTGTTTGTATAAAGCCCATACGGAGATGTCTATAAACAGGCGATCCAGTGTATAAACATATGAGAGTTACGCTGACTTTTATAAAGCCAGAAGGCAATCCATCATAGATGAACAGGCCTGAGTCTGAACTTGTTTACGACGGTCCAGGGAGACACGTCGACGTCAGTGTTAGTCGT
>2b875d1e-5a3b-423c-81df-b486feb9ba60_Basecall_2D_000_2d Marta_PC_default_sample_id_2245_1_ch286_file89_strand_twodirections FAST5/downloads/pass/Marta_PC_default_sample_id_2245_1_ch286_file89_strand.fast5
GAAATGCTCCTCTTGGCTACTATTTTGCCTCCTCAGGCCTAAAATTTACCTCCTCGCCACAAGTTCGAGTAACGACTGCCCTCCTGCGGCGATGTAAACGGTTCCTAAGCACGCGCAATCCGTGCAGATCAGCCCCTCATGGCTCATTGTCCTATCCGCCTGTAACATCGAATTGGCGCTCCTCGAATAATGAGATAATTTGGCCGACAACAAGATCGAACTGTGGGTTTAAGACAATCATGCTGACACCAACAGCCGAAAACAAAGATAATCTTGGGACGTGTAACAAACTATACATGCGGGTCAGGCTCTAGTTTTATGCCGGTTACTCGACAACTTTAGGGACATGTAATATTCATACCTTACGACTGACCCACGCAGTCTGCCTCAAACTAAGCCGAATCCTATTAACTCGCATGAAGGACCACGCGCCGATACGACACCCCTCGTTCTGCACACGATTCATATCTAACAGACAGAAGACTCTAAAGCAATGTTGGAGCGATGAACCTGCGGGACAGATTCCTCCTTTTCAACGTTTGTTAGCCAAGACGCCGCGAGTGCTTCAACGACTAAACCCCCTTTGAACCCGGATCCCTTATTTTGCTCAACAATCCGATCAGTTGAACTCAAGTACGTATGTTTTGGCCTAAACACAGGCGATGGTTTCGGACAGCCATACATCACGTTACAAGTGGCGCTGTACCTGTAGTTGATAAACAGGGAGGCTTCTGATAACGATAGTGTTTTGTCTCTACTGACGCCAAGCACCACGTTATAGTATAGATAAAATCTACTGATGGCTTACATGTTTGTAAAATAGCCTGAGTACGCAATGAGATTTTTACAGGTGAGAGTGTACGACAGTGGTACAATTTTAACGACTCCGGCAGACCCCGGTCTTTGTGAACCGAGTGATGTACAGTCGACGAGATCTTTAGTCGTTTTACCCGTGAACAACGAAGCCGTTGAGCACATGTCGAGCAGTTCGAATCAGGGATTCCGGAGTTAGAAAATCACGTGCGGTATGTCCAGTTTTCTCCGTCGATATCAAAATTCGAGGGAGAACGAGGGGTGTTTTATGCTCCGCGTAGAGTAGCGTGTTTCCTTCAATCCAGTGACCACTCGGCTTCCGTGGAGCGGGCAATTGAGTCTTGAATGAGCCTGGAATTAATCTTTTCAGTCTTTGAATATGAGACCGCACGGATAGATGAATATGAGGTCGGTCCGGTTGAGCACAGTCCCACAGGAGTCTGTCGTCTTGGAGTGCGTTATGTTAGATAGCGTTGTTATCAATAGCAACGTCATAGTTCCAATTGCGAGATTGTTTGAGGGAGCCAAATCTTTAGAGTGTTGCGTTCACCCTCCCTTGCCGGAGCGTGCCAGCAGCACGTACCGTGGTCGCACGATATTTGCCGGTTGTGAGTCCGGAGATATGCCACGTGCGCACTAGTATGGGGGCAGGGGCGGGAGTTCAGTCTAAGTGTTGTGTACAAAACAGGGAACCAGCCTATGTC
>ef288db0-e231-401d-9523-a099b89ae69e_Basecall_2D_000_2d Marta_PC_default_sample_id_2245_1_ch400_file417_strand_twodirections FAST5/downloads/pass/Marta_PC_default_sample_id_2245_1_ch400_file417_strand.fast5
GCTCAGACGAGTGCCTGCCGCTATCAAATGACAGGATGCGGTTCAACCGTACGCCTGTTTATCAAACATCGCCTGTTATCAAAACATTACGTGATGGGGGTCTTCAAAACTCGAGACGCCTGTTGACCAAAGATTAGATCTGAGTTCAACGCTCGCCGGGGTTTATCAAACAACGTATGTACCATTCAGCCAACGGGTTTACAGGCAAACCGCGTCAAGAAATTTAATCGTCACGGCACCGTAACGACGTACGACCGCGTGCACCATTTGGGGTGTCCTGATCTAACATCCAGGATGGTAAACTCGGATGTCGATAGGAATTCTAGAAAGCAGTCGACTAGCTGTTATCCTAGAGCTCGTTACGTCCACAAATGTTTAGCATCAATAAGTGATGTTATGGTTATTTGTATAAACTGGTTTGTCTAGATTAGCGAATCACTCTGAGGGTTTTTTGTACCCCGAGTACCCAACCGAGACTGCTTAGTCCCATGTTACATGTAGGTGTTTTATCCCTTTGTGGTTGAGTTGTTGACTTTGTGAAGTAGTTAATTAAAGATCCATAGGGTCTTTCTCGTCGTAACTTTTATTCCCGCTCTTCAAGGGAAAGGTCGATCTTCAACTAACTTGGAAGTAAGAGACAGTAAAACCCTCGTGTGGAGGTTTCGATAAGATCGGGTGCTTTGGAGAACAAGTACTATGCTACCTTGCACGGTCAGAAACACGATGCGTTGGACTAACTGCGTCACTGGGCAAGGGACTTGCCTCGCACCACGGCCTTACACGCAGGTATGATGTTTAGACAGACAATAGAGGCAAGGTTCTTGTCATGTCGTC
>3b9df7be-db51-4f99-bcb7-71319d03b63d_Basecall_2D_000_2d Marta_PC_default_sample_id_2245_1_ch119_file265_strand_twodirections FAST5/downloads/pass/Marta_PC_default_sample_id_2245_1_ch119_file265_strand.fast5
GACATTACCTCCGCGTTGCCCCTATAGCTTGGCTCTTAGTGGCGTTACCTATGAGCTGCCTGTTTATCAAACAATATGATGTACTAGTTTGACAAACCGGCGGACTCGCCTGGCCGTACAAACTACATCCACTGTTAACCGCACTCACGTAGTGGCGTTCAAAACCGGGCCAAGTTCTCTATGGCCTATAAACACAGATTTATCAAGACCGCTACGTAAACTTGGATTCGCCTGATGGCCAAAGACATCGCCTGGTTTATCAAAACACATATACGTACTGAGTTCAACCGCTCGCCGCCGGACACATACGTGATTTTGTATAAAAAATGGCGCCTATATAAAGTGCTTCCCTCACACATGCACGGAAGCCCTCCCTGCTAGTATCCTCGAAAAACGGCTCCCCCGGCACTAAAACGCGTGCAAGGGCCACAATCATGTGTCTGAACCTGGGCGACTCGATCTGAAAGGCAACATGAGGCCAAATACTGTGCTCCTAAAGACGCCAATGGAACTTGGCATGGTTAGATCACAAAATCGCTGACGACAGGCCGCAGAACAAAGATAATCCTCGAAGCTGTTCGCTACATCATAGGTAGCGAGTGCCTCCTCCCGTCTAGTTGACAGACTTTAGAAAATCAATTTTCATACTACGATCTCATACCGCCAATCTGCCCTAAACCACGACTCAGTCACTGGGCCGGACCGAAATACGGCGAGGGGAGCCACATAAAGTCTCTATCTCGGAATAGTTGCCGGACTGATAATAAGAAGACCTCACGGACTCGATGTGTTGACTCGCCCGGGAACCGTAGGTTACCAACACCTGTCAACGGTTCGTTTGTTCAACGACTAACACCCACGCGATCTGAGTTCGAACGCGGCGCCCTGTTTATCAAAAACATACGCTGATATGCCGTACCAACATGGGTCCGCCTGTTATCAAAACATACGATCATCTGAGTTCAACCGGGTCGCCTGTTAGAACCTGATCCGTATTCAAACCGGCTCGCCTCGTCTATCAACATTACGTAGATTGGATCAACCGGGTGCCCTGTGTTATTATCAAAACATACGTGATCTGAGATATTCAGACCGGTAATCGCCGTGTTGTAAAAACATAATCTGTACGCTTCGATGAGGCACGTCGGCCGAGTCGACGAGATTGGGAGGGTGTTAGTCGTTGAACAACGAAAGCGTCCGACATGTCCCGCACGCGTCCAGGGATGCCCCCGTTAACATCGAGGCGGTGGCTGCGGTGATTTGACTGTGGCAATAGGCGGGTGGTCTGGAGGGTGAGGGGACTGTTAATATCTAGATTCGAGCGGGGGTCGTGTCAGATTCGGGCGGTATCGATAAGTGCGTCATGAAGTGATCTGCGGTAAATATGTGAATGAATCGTTTACCATTGTCCCAGGTGAGAGCGGCTAACATATCGGCATTAGGTCTTGCGGTCCGCGAGGCGTATGTCTTTGATGCGTAGTGCGGCGATTGTTAAATCACGCATTCCTTCCGATGAGTGCTTTAGGGAGCAATTATCTTCGGAGTGTTGCCTGTCGGGATGGAGTTTGGAGCCAGGCACATCATGTGCTTGAATTCGAGGTTTGTAGGGTGCGGAAACCGTTCCGGGTACTCCACAGGAGGGCAGTCGGCTGTCGCCAATGTGGTGTGGAGGAACCCTGTTGTCCATAAACCAGGCGCCCCATTGGAAACTGCAGTCCACGTCATGTTAGCCCAAACCAGCAATCCATTTTGAATGAGATCACATATTTGCGTAAGCGGGAGGTCTTGATAAAAGTGAGGTTTATCCGTAACAGCCATAATCGATAGGGTGTTTATAGCCAACACAGCGATCTCGAGTTTGCACTCTAAGTCAGCTAAGTCGTGTTGTGGAGCAAACCAGGGCTGTTGTACCAACAGGCGACGTTTATGGTCGTTGGGTCCT
>1e31b0b4-d89e-4298-b838-6f382885ea95_Basecall_2D_000_2d Marta_PC_default_sample_id_2245_1_ch305_file83_strand_twodirections FAST5/downloads/pass/Marta_PC_default_sample_id_2245_1_ch305_file83_strand.fast5
TTCTTCTGTTATCGTGCTCTGATGCTCGCCTGTTTTATCAAAACAGCCTTCCTCTACACACACATTAAACCCGAAGCTCCCGCTTAGGTTGGAAAACTGGCCGGCTCGGGAGCATAATACTAACCGGGTGCAAAGGTAGCACAATCTCACTTGTCCCTGTAAATGTAGAGGACCCGTATGAAAGGCAACCTGAGAAAGACCTGTTCTCCCCTATAAAGCCAATGAAATCGAAATCTGTCATCCGCACCTGACATAAATATCAGCAATAAAAGACTCCGCTTGGAACTTTAACAAACTACTCATACCAAGTGGCTGAGCCTTCGTTCGACAACTTTAAAGAAATTAACTTCATGATAATTAAGGTACACACAGGTCGCCTAAACCACGACCCGTTACACACTGATTAACCGAAACAAGCCTACGAGGGATAACAGGGGCGGTCTTCTGGACCAGCCCAGTTCAACAATAACACGCAGGCACCCACTCGATGTTGGACCGGGGCATTCCGGTACCGGTGCAACAGCTATGTCAACGCTAGTTTCCGTTTGTTCAACGACTAACACCCCTAAAGCTAGGATCTCCGATTTTCAAACCGGCCGGTTTGAACGAGATCACATTATATGTTTTGATAACAAACAGGGCGATCTCGGTAAGAACTCAGATCACGTAATGTTTTAATAACATGCAGGCCGGTTTAAACTCAGATCACGTGTATGTTTTGATAAACAAGGCGATGTTTGATAAAACAGGCGATCCTGTTTGGCGACTCAGATCACGTATGTTTTGATAAACAGGCGATTGCGTTTGAAATTCAGATCGTAAGTGTCCGGTTTGAACTCAATCACGTAATGTTTTGATACGTGGACAAGGGGCATGTTCTGTTTGCT
>916e25ae-cacb-4365-9dc5-492bfa7a0a03_Basecall_2D_000_2d Marta_PC_default_sample_id_2245_1_ch207_file331_strand_twodirections FAST5/downloads/pass/Marta_PC_default_sample_id_2245_1_ch207_file331_strand.fast5
GGAATGGTGCTCCGGTTCAGGCGAGCCAATTGGTTGATTCTCGGGGGCAACCATGCAAAAATGCACGAATCGCTGAAGTCAGCAGCGATGATGGGTCTTTATGACAATGTCGGCGACTCATGGTCTCTAGCTGATAGTGTTGAATTCGCGACTTGTCTTATGTAGTTTAGGGCTATCTGCTTCGATACCTGAAATGCTCTGTTGTCAAGATTGTGCGGGAGCGTAAGGCTAGACTGACCACTACCCTGATTTGTTGAATTCAAGAGGCTACTGTGGTTGTGCAGGAAGGAGGGAAGGAGTCCATCTCCTTAGCGCAGGATGATGTCGCCACGTGACAGTTGAGCGGGTCCTGTCTAGACAGTATGTTCAGCCACTGTTGAGCAGTTTTAAATTACCGATGAATTCAGCTCGAAGCGGCTGGTCCATATTGTAAGGGCAGTAGTTCTCTAAGCGGCGCGGTTTAGAGAAGGCCTCCTTTTGATAAACAGTTTACCGGCGCTGGAATCAGATTCTGAGGTGGGCCCCCACGAGAACAAACCGACGCTAGCCAGGTATGGGCAGATTAGATCCGATAGTAGAACACTTATGTAAATTTACCCCGAGGGTATGGTTAAACTGGCCCCGCGTATGTTAGCGTAGATCTATTGGATTTGATTAGCGATGTATTGGTTTAACCTATTGATACCGCGGTCCCCATGTGGCTTAGTTACCCCAGTCCTAGAGGTGGCAGCTCGGAGAGCCGACGTAAAATTACGAGGTTCTCTGCCCAGGAGCGATGGCGAGTTCGTGCATACAATAGTCTCTAAAGTGGGTCCTCTGCTGTGGCCCTTACTCTCTCTCACGAGGATATCGCGGTTTAGATGACTTGAGAGAATGTAGTCTGAGCCTGCGGGCTTAGCGCTTAAGAAGCAATTATTATGAGCCAAATCCGCTTTGGACTACCCAATTTGGGATGGCATCATCAAGCTCTATGGTAATAAGAGAGGTTTTGTAAAACCACAGGCAAGTCTGTGTTATGA
>29a91a6c-f0ff-4deb-8666-ccffe4382dda_Basecall_2D_000_2d Marta_PC_default_sample_id_2245_1_ch233_file194_strand_twodirections FAST5/downloads/pass/Marta_PC_default_sample_id_2245_1_ch233_file194_strand.fast5
AACGTTGGTGCTCTCTGGTCGTAAATGTTTATCGCTCATTCCCTCCGCCACTATGCCAGAAGGTAACGCCTGCCTCGTGGAGCTGACGGGACCCTCCAGCAACTCCAATATCGTGCAAAGCACAATCGTTAGGTGCGCTCTGCAAGCGGCGTATTGTATGGCAAGGCAATAGGGCGACTACTGTCTCCTCTACAGCTAAGCCAATGAAATTGCCGTGTCAGTACAAGCTGACATAATACAGCAGACAAGATAACTCGTGGAGTTTACCGCTACAACCTATGAGGTCGGCTCGTGCTTCACTGTTAACACCCAAATTAATATTCATGGTCATTGGCCAGATGCACAGTCTGCCCTAAACCACGACCTCCGTCCACTGATTAACGAAACAAGCGGCCCCAGGGAGGACCACCCGCGCCTTGCCACCGTTACTCGCTCAAGAAGACCTACGACCTCGATGTTGGACCCCTCAAGAATCCTGACGGTGCATACAGCTGTCAACGGTTTCGTTGTTCAACCACTACATACCGCACGCGAGTTCTGCTTTTCAATCTAGCCTCTATGTTTTAAAACATAGCTTCCTAGCCACACATGTGGCATGGACGCCTGCCCTGTGGGGATATGGGACCCTCCTACAAGCACCGTGCAAGGCCCGTAGTTTTAAGCTGCTATCGGATCGCCGATCTGGCAAAGGCAACATGGAGGACATACTGTCTCCCCACTAGCCAATGGCAATTGAACTGTCAGTACAAAGCGGTAGCATAATAAGCGATAAGATAAAGTGCGATGTTCTCGAACTACTCAATAACCCAGTGGATTAGCGTGCGGTCGCCTATATGTCCCAATTAACTTCGTAACAATGCCAACTCAGGGTCTTACATCTCAAGGTACAGTCGCGGATTAACGCATCAGGCCACCCCGCACGCGGCCCACCACACCTCGCTTCTCAAGGCAGGTTCATATCAACAAGGATTGCACTAATCGCTTGCTCACGGGGCAGGCTCCTGCAATAGGTCGTCAACGGTTCGTTGTTCACGACCAGACGGCTAAGGAGTCTGAGTTTCAACCAATGTTCGTTATATGTTCCC
>0b9841d5-3407-4ea5-98dd-f783bc2e5241_Basecall_2D_000_2d Marta_PC_default_sample_id_2245_1_ch504_file19_strand_twodirections FAST5/downloads/pass/Marta_PC_default_sample_id_2245_1_ch504_file19_strand.fast5
GAAATTGCCTGGGTTACTCTACCGCCTGTTTATCAAAATATAAGCGGGATGGTATCCGTGAACGCGGTTCCGCCTGGTTTTATCTAAAAACATCCTGTAAATGTGACTCGGTCTTCAAACTCGGACCACCTGTTATCGAGCAAATACGCCTGGTTTTATCTAAAAAGCCATATAAATCTTGTACTGGATTTAAATGCGCCTGGTTTTATCAATACAACAGCATTCCTCGCGCCACACATGCTTGGAAGCCGACGCTGCCCTCGTATAGATATGGGACGCTCACTGCGCACTAAAGCGTGCAAAAGGCCCCACACAGGGTATCTATGTCCCTGTAAATCGCTGAATGGGCGCACTGAAGCTGAGAAGGTACGTGTCTCCCTCAAAGACACTCAATGGAACTTAATGGTGGTCAGTAAGACAGCCTAACATAGACAGGCCAGCATAAAGACATAATCTTGTGGAACTTTATGACAACTACTCTCATACCAGTGGCTGAGCCGTGCCAGTCGCACAATGCCCGAAAAATTCAACTCTTCATACTCACATTAAGACTCTAAGAAGTCTGCCACAAACCACGGCCCGGTCTACACTGGACTTGGAAAATACAGCCTACGGAGCGATAAGGACACCCCCACCTTCTCAAAGAGTTCTCGCTATCATAACTAAGAAGACTAACGGACCGGGTATCGTTGGACCGGGGCATCCTGGACTGCGCAACATGTTAGACCGGTTTCGGTTTGTTGCAACAAAGCCCGGACAGGGGAAATGCGTTCGATGAACTAAGTTTAGATGGCGGAACCCATTCGCGTGCGGTCTCGTCGAAACAACGCAACCGTTGACAGAGGGTGGTCGGAGACACGTTCATGCGAGGAGTTAAGAATTCAAGCGTAGAGATTTATAGAGGTCTTCTGGTTGCGGCGTGAGTTTGGAGAATCGGCGGAACTTTGGTCTCCGGCCGCGGCCTTATTTTAGTTGCGTAAGGTCCGTATCAACCGTCCGTGGGTTTAGGGCATATGATCCGTGGTGAGTCTTAATAGAGTATGAAGTCACAGTGTCTCTAAAGTGCGTCCCAATGGACCGAGTAGAGCACACTGAGTGGAGGTAGATGTTAAGTTCCACATTTAGAGAGTTATGTCTTATTATTGAGGTATTATGTTATATGTATCGACAGTTCTTAAACCTCCATTTAGTCCAGTGCGAGTTACACAGGAGGGCGTGATTCTAGTTGCCCAGTCTTCCATACGCACTTTGCACCCGTGCAGGGACCCGTATTGAGGGTTTGCGGAATTCAGTATTAGAGGCGGGTGCGGCCGTTTAGATACCCGCCCAAGGCAGGGCGTTACGCTTCTAAGTGTGGGGAGGCTAATTTGAGGCCCATACCAACAGGCCCACGTTGAGTTTTTTATGT
>2885a6a0-f171-4247-89ac-24a7055eb22c_Basecall_2D_000_2d Marta_PC_default_sample_id_2245_1_ch166_file43_strand_twodirections FAST5/downloads/pass/Marta_PC_default_sample_id_2245_1_ch166_file43_strand.fast5
ATCTTCCTATTGCCTGATCACTATCCTACTAGTGTCTCAGGATGACAGATTTACTGGAGTGCCAACGCGAGGGTTTGCCTAGTTGTAAAAGACTCCATGGTTCATACTAAAAATTAATGGTACGGAGTGCACTTAACATCGACTAGATCTGATGAATTGAACGCTATGGGATGGTCGAATTCAGCCTCAGGAGCAAAGACTTTTAACTCATAGCAACGGATTATTACCAGGATTAGACCCCTCCGTCGGCCCCGTAGAAGAACGGAAACTTGCTTCGTGAACCAACGAGGCGTCTCCACGTGGATAGGGTTCCCCGCTTAAAGAATGCGGGGCTCTCCCGAGTATTAAAATTGGTTAGTATAAAACTAGCTTGTCCCGAGATGCCGCGAGTGCAGGGTGTGTTTTCGTTAATGCCAGGTGGTAACGGGCTTATTTAGGGCATAATCGTGGCTTAAGGTACTCAGGCATGTGAATTTTTCGACAGTGTGTCCGAAGGCACGCCCTACTACGCCACTGGGCTGGCTGTTAGTTAAGTTGCCACGAGTCTTTTGTGGTCGGTGGTCTATGTCAGCTTTGTAATGCAGTTGCATTCCATCCGTATGTTCGAGGAGACACCAGTGGTTCTCGCCTGTGTCTGCGTCGGCACGAATGGCCGCGGTTAGCACGCACGTAATGTATGCTACCCTGCACGATTCGTCGCCCGCGGCGGTTTCAGCTCTACGCGCAGGCGAGCTTCGCAATTGGTGCTTGTAGGACAGATGTGTATAGGGGAGAAAAGGTTTTGAGCCTCAGCGGAAGTTCGATAAGCAGAGTACGTCCATATAGGCGGGAGAACATGCTGGTCTTACCAACATAGCGATCGCTGGTTGGACGATAAGAAGCATGCTGAGTAGGAACCGCATGACTTGTTGGAGCGAGATGAAGTCCGTGTTGCCGGACCGCAGATCAGTGTCCTACCAACACCCGGGCAAGTCCTTTTGATATGTCGTAGAGCC
>61697c9d-c7b5-403f-ba80-04e6f1694d4a_Basecall_2D_000_2d Marta_PC_default_sample_id_2245_1_ch200_file112_strand_twodirections FAST5/downloads/pass/Marta_PC_default_sample_id_2245_1_ch200_file112_strand.fast5
GGAAAGAGACCCTCTCCGCTATTGCCGCCTCAGGTTGAAAATATCTCCTTAGCCACACAAGGCGACGACGCCTCCGGGCGTTCGACGCTCCTAATCACGGATCCACATTAATAATCAATGGAGTTAGCGGGGCAACAACCGGAGGACCTGTCTGACCGCACATGAAATACACTCTTCCCGTGGAAGATTGGGATGAACTGTCAATCTCGACTCCCTATCACAAAGCTAAATGCTAAAGCAAGAAGACGCGCATGTGGAACTTAACAAACTACTCATGACCCGTAGTAGCTTCAGTTTCGACAACTCCTTTAGAGAAAAATTAACTAACTTCATGTATTAACGGATGGATTAGACCCACAGCACCTGCGTCGTACGACGATCGAGCCATTGGGACCTTAACGAAAACAAGCTAGCCCCGAGGATAAAAAGAGCGCCCTCATTCTCCCGACAAGAGTTCAGTATGAACAAGAAGATAGGGACCTCGATGGTTTGATAAATGCGCATCCTGACGGTGCTCCGGCTCACGAAGTTCCTATCCAACGGTTCGTTGCTCTAACGACTACCGCAAGGGGAAATTGCGGCTGTTAAATCGCTCACCCACGGTTTTGGACATACCCAGCTGTGGGCCAGAGTCAAAAATGTTTGTTTATCTATGATAAAGAGGCGATCTGTTTTGATAAACAGGCGAGGAATGTTTTGACATCAATATAAGAGTGCATGTTTTGGTTGAACCAAGTGGGGGCCGCGCCTTAAATGTTTGATACAGGCAGTGCGTCATGAACCAAATCGTGGTTTATCCTTTGTAGTAGCGGAAAATGCTTTCTTTGTGACTACCTCCGGCATATGTC
>d91589ab-eea1-4ac5-baeb-7317b0190146_Basecall_2D_000_2d Marta_PC_default_sample_id_2245_1_ch286_file99_strand_twodirections FAST5/downloads/pass/Marta_PC_default_sample_id_2245_1_ch286_file99_strand.fast5
TATTTTTCTCTTTTTTCTGTGGGTGGTTATATCCATGTTCGCTATCTCAGATCTAAATTGGACTCCTTTGGTCGTTAGTCGACAACGAAATCCGTTGACACTATATTGCACGTAGTTCGCATCCCCGGTTTAGACATCCCCGCGGTGGTAGCCTGCTTCTTGTTGTAGTACCTGAATTTCCCTAGAAATCTCTCCGCTTCCTCTGTTATGCTGGCCTGCCTGGTTTCGTTCTCAAATGCTGCGTCCTCTGATGGTTCGCAGACTCTTGGTCGTACGGTATCATCTGAAGTCCAATTTTCTCCACAGGTTGTGCGGACTGAAGGCCTCACTCTCGACTGGCCCGGGGTTTGTGTTGGCATTTCCGCCAGATCTTTTGTCTTCTGCTTGGTCGTGCCGCTTTTCACTGGTACGTTGGACTTCATGCTTTGGGGCGATAACAGGTCTTTTTCTCGCCTGTTCCTTCATACTCCCATCCTCATGTGCCACGCCACGTATAATGTGTGCCTAGCCCTTCCGTTGCTGATTGCCCGGCTTTGTAGATATCTCCACGCTAGCAGGCGTTACTGCGCATGTGTGTATGAGCGCAAGCCTATGGTGTTGTACTAAACAGGCGCGCCTAGTTTATCATACAAACATAGCGATTCGAGGCACAAGAACCCATCAAAGCACTGCCGCCGTGGGAGATACCATGAACAAGGATGTGGAGCAGCAACGTGCAAGGGTAGGCACAGATCAGTGTGCCGGGCAATGAGGACCCGTTGAAGGAATACGAGTAAAAAAGAAGGCCTCCCTGTCAACAAGGGACCCAAAATTGAAGTGGATATATTCAAAAATCCAGCAACAAATAAATAAGCAAGACAAAAGACTAATATGTGCGAGGACTGTTACAACAACTGAGCCGAGTCAGGCTACTAATTTACGTTGCCCATATGAAATTTAGAAAAAATTAATAACTTCGATTACAATAGATCACAATAAGAGCTTCCTATTAAGAGACCACAGGGATTACCAAGACTTAAGGCAAAGCAAAAACACAAGGCGCCGAGGAGGCCAGATAACAGGGGCTCGGTCACAAAGAGTTCACCCGCTCCAACAAGGCAAGACAAGCATAGAATTGCGGCCCGAGGAACTCGGTACCGGTGTGAAGCAATAGTCGTTAATAACGGTCGCGTTTCTGTTCGCACGAAGACACCGAGGCAATGGGCATTGCTCAGGCACGCGCCTGTTTTATCTAAAACAGCGTCTCCCTCCATAAGATCAAGAGACTAACGCCTGCCTGTGGGAGTCACCCTGAACGCCCGGCACTAAAACTCCGAATGCCTATGACCACGTATCGTGCTCCTTAGAACTCCATCATGAGTGCACGATGCAACATCCGGAACCCCTCCTTCTAAAGACGGGACTAGGACAATGAGAAATCATGTCAATACACGGGACAGTAGACGCACTCCAACCAAAGACAGACGCCTCTGAACTTGCGCGTGTAACGACTGACCTCCATATCATGGCCGTCGCTGAGCCTCGTGCAGTTGGACGACTTTAGAAAAATTGTAACTTGCTCTCCTCCATTAGACCCACACGTCCTAATAACCTAACTACAGTCTCTCTAAACTTGACTGACGAGGCGATACCGGACTGGACCGAGGACAGCCCGGAGCTACGACATTCTCCCGCCAACAGGTTCCATCTAACAAGAAAGACTCTACGGACTCTCATCGTTGTCACCGCGGCATCCTGACGGTGCAACTTAGCCAACGTGCTACGGTTTCGTTTTGTTCAACGACTAACACAGGATCCTCGACCGGGTTCGCATCGGAACGCCTGTTTAAATGGAGCAATCAGCTTGGTCTTTTAACGTAACATACATGCTTTGAACCTGAGATCACGTATGTTTTTGATAAACAGGCGTTGATTCCTGACCGGATCACGTATGTTTTGACATACAAACAGGCCCGGTCTGAACCATTCTCACGTGTTGCTGGTTTTGACATCCAGATCACATGTATGTTGTATAACAAACAGGCGCCTTTGTATTAAACTAGTGCCACTGCTGTGTTATGCGAGGGAGTTAAACAAACGTGCACGTGAGGAAGTCGAATGCACCCGTACCGAGATGCTGCCGAGTTTATTGTTAACATGAGGATGTAGTTCTGGCGGAGATGGAGAATTTGGTAGAAGGCGGCTGTCCGTGCTGCGAGTGCTATAGCCTGCGTTACGAAGGTTAGTCGTACGGGTCCTGGCCATGGGCAGACGTCCTAGTTTTACCGGTCGTCAGCATATATGAAGCGGCGGGGTAAACCTAGGTAAACGAACGGTTGGTCCCGGATCCGCCGAGAGTGTTTGTGTTAACTGTACAGTGGGCTTGTCGTGCGGCGTCTTTACGTAGGATGTTAGAAGTTCCAATCCCATTGTGTTTAGGGAAGGGGTCGTCCCCTCTGTTGCGTTAGGGGATCGGATGAGTTTACGAGGACAACCCGTATTGGGCTCGAATTCAGGGGTTTTTGTGAGTATTAGAGGATGCCTTCAACTCTAAGAGGAGGAGTTGGGGTGATTCAGTGTGGCGAGGAGAAGCCGATAAAAATTTTCGACTCCGGGAGGCGCATGCATTTGTACATACCGGATCGCTGTATGGCCGAAGTTTTGGGACTACCCGGAGGCGGCA
>448b1410-e55d-428f-8144-ebf3998f9dcf_Basecall_2D_000_2d Marta_PC_default_sample_id_2245_1_ch15_file35_strand_twodirections FAST5/downloads/pass/Marta_PC_default_sample_id_2245_1_ch15_file35_strand.fast5
CTTCTGTTTCTGCTGATCAGCCCGCCTGTTTTATCAAAAAACATAGTCTTCTAGCACACACACATTGAACCCAACGCCTTCAGTGCGAGTACCGCAAACGGCCCGTAGCACTAAAACCGTGCAAAGGTAGCATAATCATTGTCCTTAATCATGAGGTACCGTATGAAAGGCAACATCAGAAAGACCTGTCTCCTAGGGCCAAACAATGGAGGAAGTTGGCACGAACTGTCAGTACAAAGCTGACATAAAGACCCAAGACAAAGACATACGTGGAACTTTAACAACTACTCATGAGTCAGTAGTAGCGTTACTCAGTTGGGACTTTAGAAAATCAAACTTCATATGATAATCGGACCCACAATTTTCTTGACAAACCACGACCCATAGTCACACTGATTAACGAAACAAGCTACCCCAGCGCAGACATGCCACCTTCTCAAAGAGTTCATATCAACACAGAAGATAAGGGCACTCGATGTTTGTAACCGGCATCCTGACTGTGCAACATTCATGGGACGAGTTCGGTTTGTTCAACAACGACTACCGCCGAATTACGTGCTGGCTCAAATTCTCCGCGCTCAAAAAGGCCTTCTAGCCACACACATGCCCGAAATAACGCCTGCCCTGTGGGGATGATATGCAAACGGCCGCGGCACTAAATGCGTGCAAGGTAGGGTGTACATCAGTCCCTTAAATCGAGGACCTCGATCTGAAAGGCAACATGAGAAAGACCTGTCTCCTAGGACACCAGCCAATGAATTGAACTGTCAGTACAAAGCTGACATAAAAAGCAAGACAAAAAGACCCTCGTGAAAACTTTAACAAACTACTCGTGAATCAGTAACCGTGCTTTGTAAAAACAATTGCCGAAAATTAACTTCATGATAATTAAGACCTAAGTCTGCCTAGTACGCCACGACCCAGTCACACTGATTAACGAAACAAGCTACCCCAGGGGATAACAGCCACCTTCTCAAAGAGTTCATATCGCAACAAGAAGATAGGGACTACCTCGATGTTGGACCGGGGGCATCCTGACGGTGCAAGTTAGTAAGCTTTCGTTTGTTCAAACGACCTACCGCCACGCGATCTGGGGTGTTGCTAACTGGCGCCTCGCTGTTTATCAAACATAGGGCTTCCTAGCCACACAAGATTAGAATAACGCTGCCGTGGGAGGGTGGCTGAACGCTCGCGGCACTAAAACCGTGCACGGCGCAAGATCACTTGTGCTAAAGTCCCGACCCGTATGCATAACGCAACACCTGAGAAGAGACCTGTCTCCCCGACAATACTCAATGAAATTGAACTGTCAGTACAACATCGACATGAAGCAAGCTCTCACGACAAACATCTTGGAACTTTAACAAACTACTCTCATGATGAGTAGTGGCTCTTCCAGTCCGCACAACTTTAGAAAATCTTAACTTTCATGATAATTAAATGGCCAAGTCTGCCTAAACCACGACCCAGTCACACTGATTAAACGATGAAAGACTAGCCCCGGAGATAACGCGCCACCTTCTCAAAGAGTTCGCTATCAATAAGAAGACCTACGACCTCGGCTGTTGTACAACGGGGCATCCCTGACCCTTGCAACAGCTATGTCAACCGGTTTCGTTCAGTGCTCAACGACTAACCAGCCCCACGCATCTTAACCATTCAAACCAAAACGTTGGCTTTTC
>d655d4a6-4a62-4faf-83e1-0012a410c394_Basecall_2D_000_2d Marta_PC_default_sample_id_2245_1_ch103_file96_strand_twodirections FAST5/downloads/pass/Marta_PC_default_sample_id_2245_1_ch103_file96_strand.fast5
TGTTCTGCCGCTACTTGCCTCGCCGAGTGTTATGACACGACGCTTACCGGGTCAGCTTGAATGCGGACCGCTCCATGGTTGGGCTAACATAAACCTGACCCGTATTCGAAATCGACGGTAAGTCCGGAGTTGCACGGGTGAAAGCCGCGTGTATGAGGGCTCAGACAGTACCGTGAACCTCAGATTTTGACCGCACTCCATCCAGAGTTTACAAAATAAGTAATTCCCCTACCGGTAGATCGTATACCGGCTTCATCGAGGCTTTGCAACAGGCGATTGGAAATCGAAATGCTTTATTCAATAGCACATGAGAATGCGTTAGGGGCTGGTTAGACGTCAGAAATCCCGAAATTACGACATCGACGGTCGCAGGTTGATTGCCTGTGGTTGACACTGAGTGGCGTCCCCAGGTGCAATTCTTAGCACGGCGGTGTGTTAGTCTCCTGGGCGTATGTAGCCTGTAATCAGTGGACTGTTAGGCGAGCTGCTGATCACGGCCTTAAGGCATTAATTGTTGAAAATTGTCTCCAAATATGAGACATGAGCACGGGTGATAGGCTCGATTTGTGTTGAGTAGTTCGAGGACATCTTCAATTTAGTCCCTTATGTCTCTGTCAGCTGTTGTGAGCCCCGTGCGTGCACTTGAAGATGTTCAGGAAGCCCGTATTTGGGGTGTTAAAGGTCTTCGGCCATTAGCGGTTGCACCCGCCAATGATATGTAGTCAGGATGCACAGTTGCTTAGAGAGGATTTGCACGGCCAGGAGGCGAGGCGTTACTTCAGATATGTACGCTAAGAAGCTAGTTTGATGGGCATAGCGGAGGCAAGTTCGTCTATGTTTACCACAC
>e796c4de-f1d5-4f77-9a99-98a2eb88bf63_Basecall_2D_000_2d Marta_PC_default_sample_id_2245_1_ch207_file54_strand_twodirections FAST5/downloads/pass/Marta_PC_default_sample_id_2245_1_ch207_file54_strand.fast5
CCCTGTTTGCTTAACATTAGATCACCCCGCTCAAACAGGGTACTTATGGTACAAACGAGGGGCGTACCGGCGATGACTGGCACCATCTGTTAGGACATAGATACCAAGAAACAAAACGTCACGGGACAGTTCCATCTTCTTCAGCAGTCAGAGGAAATGTTGTGTAGCCGCGTGAATTATCTATAAGTGTGGCTAGATGGAGGGAGGTCGCCTTATCTGACCTCGTTTCGAGCTTTCCGGGCGCGACTCCGGTGTGACATGCGCGGAAACCCAGTGGCTGCTCCTCGTCACCGGCAATAGATCCCCACTATCTCTCAGGCGCGCGGCAATGAGCTCCCATACACATATGGTAAATTTTCGCTGATCCTAGCGATCGATTCGATCTCCAAACACCGTGAATGTGCGCAATTAATGTAAGCCCCCTAAGATCTCGGACCTGGAGCGCGAATGAGGGCTCGCGATCGCATTAAAAATAAACATCCAAAGCGCACTGATGGTGCTGTTAAGATATCCGGGGCATTCCAAAACTGTTTGCTGAAAATCCAATGCCGTGCGTATGTACAGGATACATGAGCCTCTGTGTTGGGGCACGTGGGGCTGGGGATGTTGTAAATAGCTGGCTAATGAGGCATGAGGGAGCCACAAGTGAAGCTGTAGTAATTGACCCCGCGACTAACCCCGCAATGTTTCTTTTGTTTGAGTGATGTGAACAGCCTAGCGATTTGCGCTACTATACGCGAGTACCATCGCGGCATGGGTATTTTACCGATATCCAGAATCGCAGCCCGTGTTGTAACCAACAATTATAGACCTAAGCTATGATGAATATCATCTTCGATTGCGGTTCTGTACACAACGCTCATTTACACAATCGCGATCGGGTGGATAAGAGGTAATTCCGAGCAATAACCTGTAACTTACCAAGCGAGTCGACAGGGGAGTGGAGGTAAAAATACAACGAATTCGTCCAAGTTTACCTCAGAG
>6c89663a-16d8-46bd-bd7a-4a51cc3b4368_Basecall_2D_000_2d Marta_PC_default_sample_id_2245_1_ch150_file169_strand_twodirections FAST5/downloads/pass/Marta_PC_default_sample_id_2245_1_ch150_file169_strand.fast5
TTTTCCTTTTCTGCTCCTGGTCATACGTTATCGCCGCCTCATAGGACAGCTTCCCTCACACACAGTCTTAGAAGCAACGCTGCCGGGTCTGGCAAACCGCTACTCTAACAAGCACTAAACCGTGCAAAGGCCGCACAATGATGTCCCTCTTAACGTGCTAAGGGGTCCTGTGAAACCCGATAAATGCAGAAAAGATACGCTCCTTCCTAGGACAACTAATGAATTGCGGAACTGTCAGTACAAAAGCTGACATAAAGGCACCCAAGACAAAGACCCTGTGGAACTTTAACAAACTACTCATCAGTATAGGTAGGTGAGGCTTCAGTTGGAGACAACTTTAGAAATTAATTGCCTGATAAATTAAGACTCACAAGAGTCTGCCTAACCACGACCCGTTACGCTAACCTTAACGAAATACGCTAGAGCCACAGGATAACAGCGCCACCTTCTAACGCCGGAGTTAAACCACAGGAGCCATACATGTTGGGCCGAGGCAATCCTGACACTGCGACTCAATCGTCAACGGTTCTTTTTGTTTATTTAACGACTAACACCCCACGCGATCTCGGTCATCGCACGCTCTTCTATGAGCGCTACAAAATACTTGATCTGCGTTGAACCGGGTCTCTCCTGGTTTATCAAAATAGACTCGTGATCTCGATTTAAACTCGGACCGCCGGTTTATCAAAACGACCGTGATTGAGTTCTGAACCGGACGCCTGTGTTATGGCCTAAAACATTGGACTTGATCTGAGTTCAAACCGGGCCTCCTGGTTTATTACGACTCGTAATCGTCAACCGGCCGGTTGAAGCCAGTCGATGTTGTCCCAACAGGCGGGAGAGTTTTGATAAACAGACGAATCCGGTTTGAAGACTAGAGATCAATGTCGACCTATAGGCGGGGAGAACCAGGCGTCTACCCTTACCAAAATCTAGCGTCCCGGTTTGAACTCAGGATCAATCTGTGTTTTTGTAACAAACACAGGCGATCCGGTTTAGAACTAAGTATCATGTATAGGGTTTTGTATAACGGCCAATAGGAACCCATGTTGTGGATAACAGGGTGCACATTGTGTTC
>f98cca55-ac60-4379-802a-44f09755b761_Basecall_2D_000_2d Marta_PC_default_sample_id_2245_1_ch207_file505_strand_twodirections FAST5/downloads/pass/Marta_PC_default_sample_id_2245_1_ch207_file505_strand.fast5
AAACCTCTCACTGGGTTTGATGAGCGGGGTAGTCAAACAGTCTCCCACAAGAGGGGCAAGTACGCTGAGGCTCCTGTGTTATCACGGAGCGTAATAGCAAACAATGGGCACTGAAGGATAGATTCGCTGGGACTAGTACTGGTTAGCACATGAATAAGGCAAAGAATAGGGGGTCTCGGAAGGATGAGGCTCAAGCCGTAACCTGTGACTCATAAGCAAGGCTATACACAGTACCATCAAAGATCCGTGGAAATCGTAACACGACATTCCGGGGATAGGGGCGATAGTAGTCTGGAGGTGGCACAATAGGCGGCCAATAATCTCGCTAGTATACATTGGAGACGTCACAGTCTGCCCCGGAAATGACTAGATCATCGCCCTATCCAACAAGAGAAGCGATCTGTAATCGTAGCGCCGCCTAAGCTCCGAGGATACAGCATGCACTAACTCTGTTCTGGATTCGGCTCCCCCGCCTCCCTACGGGATCGCCTAGGAAATTCCCGGGTAAGCAGGCACATCATCGCACTCCCGGAACTTCCTGCTCCGTAACAGATACTTGTTGGGCTCAGCTGGTCAACCGGAAGGAGGTTTTCGTTTGTTAAGAAACATAGCCCCCACAAAAGGTTCTCGTCGGCTCAACCGGACCCTCGTGCTCGGAGCAACATACCCCGGTGTAAATGTTACACGCTTAGCCCCAAATATCCTAGTTTGTGCCCCAAATCGAGCCTCCGGATCGTTATCAAAGAGACTGTATGCTTAGCCTAAATTCGCAGCTCCGCGATAAAAGATATGCTGTTGGCGTGAAACTCCCCAGATCTCTATCCTTCGATGAACAAAAGAGTGTTTGGGAGTCTGGTTATGCTGAATCCTAGACCCATCTCCTCGGCGCCTGCA
>102564a4-b970-47e0-a17b-fa969d99fc14_Basecall_2D_000_2d Marta_PC_default_sample_id_2245_1_ch298_file168_strand_twodirections FAST5/downloads/pass/Marta_PC_default_sample_id_2245_1_ch298_file168_strand.fast5
CAAAAGCGTATGCTGTCGATGGAGGTCGCCTGCGAGCTTGTCAAAACATCACATGTTTATCAAAACGACTCGCCTGTTTACCAAAACATAACACTTGATCTGAGTTCAAACCGGATCTCCGGTCCCGAAGACATCGCCTGTTTATCAAAACATACTGATCTGAATTTTCAAACCCTGCGCCTGTTTATCAAAACATAGCTTCCCTCCACACATTAGAAGTAACGCCTGCCCTTGCGGAGTACCTAACCGCCGCGGCGCAGCAAACCGTGCAAAGTAGCACAATCATTGCCCTGTAAATCGAGGACCTGGCGTGAAAGGCAACACCTGAGAAAGACCTGTCTCCCCACAAGCCAATGAAATTGGCCAGTACATTAAAGCTGACATAAATCGAGCAAGCACAAACATCTTGGAGTGTCTAAACTAACATACCAGTGAGTAGGCCTTCAGGTGTTGGGACAATTAGAAAAATTAACTTCAGTAATTAAGACCCCACAAGTCTGCCCCTAATACGATCCAGTCCACTGATGCTGGAACCAAGCCTCGAGGATAAAGCGCCTACCTTCTCAAGGATTCATCAACAAGAATACTCACGACCTGGTGTTCGGCCCCACTGGGGATATCCTGACGGTGCAATGTCAACGGTTCGTTTGTTCAACGACTAACGCCGCGATCTCGATTCGCTCCGCACTGCGCCCTGTTTATCAAAGCTCCCTCGTCAATACATTGGAATAACGCTGCCCTGTGGGAGAACTGACCGCTCGGGGGCAGCAGCAAACCGTGCATACCGCCCAATCGTCCCTTAAAAGCTGGCGGATGAGTCTGAAAGGCAACATGAGAAGACCTCGTCTCCTCGACAAGCCAATGAAGAAATTGTGAACTGTCAGTACAAAGCTCTACATAAAATAGCAGCAGCACAAAGACCCTGTGGAACTTTAACAAACTATACTCAGGCTAGTGGCTGGGCGCTTCAGTTGGGACAACTTTAGAAAATTAACTTCATCATTACATCAGCCAAGTCTGCCTAAACCACAACCAGTCATCATTATGAGAAATCGAGCTACGAAAGGATAGCTAGAGCGGTTAACTAGGGAGTTGCTAAACCATCTAAGAGAGACACCAATACGATGTTGGGTGGTAGGGCATCCTGGCTGCGGTAAGGGCCAAATTTGATAAATTGTTCGTTGTTCGTAAAGGACTACACTCGCACGCGATCTGAGTTCAATGACAGAGGCCTTTCG
>9d52c211-49b8-4253-8d23-301ab1b7889a_Basecall_2D_000_2d Marta_PC_default_sample_id_2245_1_ch349_file21_strand_twodirections FAST5/downloads/pass/Marta_PC_default_sample_id_2245_1_ch349_file21_strand.fast5
GGTCTGTCTGCCTCCTTGGTCTCTCCTCGCCGTCCAAACCATCCATACGTGATCGCGTTCGAACGCTACCGCTGTTTAGACATAAGGCTCGCGTACTTATGAATTCATCGCAACCCTAATCTGCGTCGCAAACCAGCATCCCCTGTTTGTATGGCAAAACATACCATGATCCATTCGAAGCGACTCGCTGTTACCAACAGCTCCCGCTGTTTATCAAAAACACAGGTCAGCGTCATCCCCTGTTAGGGTAACAATCTAAATGTTTTCTCTGGCCATAGCGTCAAATTATTACCAGGTTTTCAGCCAACCGGCGCCTGTTTATCAGCGGCCAAATGGTTCCTGGCCGGCGTCAAATCTTGGCGTCATCGAGTCACCCCTGGTTTCTTAAAAAGCGGGCTATCCTCCGATTTAAACCAGATCTAGGTTTATCGAGGCCACTGCTAATTCTGCTGAATTCATGAGCGCTCAACCGAAGTGTCTGGGCCGATAGAAGTCATGGGTTATGAGTCTTCATCACCGGCGCCGTGCTCGCCTAAACCATACCGTATTGGGGTTCAAATTCGATCGCCTAGCGTCCAAACAACCATGGCTTAGTTCATCCAACCCCTGTTCCCTAGGCCTTAAAACATGATAATCTGATCTGGGATGAACCCAGACCCGTGATCTGATTCCAGACTCGGGCGCCTGTTTATCAAAACAGCCGTGATCTGAGTTCAACCGGGCCGCTGGTTTATCAAAGACCATTCGATGGGTCTGAATTCCCTATGAGATCGCCTAGCTGTTCAAACATGGCGCGCCCGGGCCCTATTGGGGACTTCGAATATGGAGCTTTGTCGT
>e9c00f21-89e9-495a-bec3-92b24291ca05_Basecall_2D_000_2d Marta_PC_default_sample_id_2245_1_ch93_file100_strand_twodirections FAST5/downloads/pass/Marta_PC_default_sample_id_2245_1_ch93_file100_strand.fast5
ATCTTGTTTGGTTGCCTGATGTAAAATCTGCTCCTGTTAATACGCTAACGAACTCCCTGCGGAGGGTCCGAACGCTCTAGATCTGCCCGCAATACGAAAACCCTGAAGCGGCTCGACCAATTCATTAGCCCTCGTAAACCGTTAATGGCGGAAACTGAAGAACCATAGGCGATCCCTGTCGAAAAGCTGGTCTCACAGCCATGACGAAAACTTAGATATGTCAATACAACATGGACATAAATACGGGGCAAGACAAAAGACTCCGTGAATCTTGACAAACTACTTCCATACCGATATCCGTAGGTAGTTTGCGTCCTATTCAGAGGTCGGAACAACTTAAACACGAAGGATGCAGCACATTAAGACATATGGGACACGCAATCTTACGATATCGCTACAATCTAACCTTAACGAAACAGCCGGAGCTCCAAGAACTCCCTCCAGCTCGAAAGTTACTCCAGTCATGAACAGAAGACTACTGACGACCGGGGATGTTGGACTGGGGGCGATCCTTAGCGTTGAAGTTTAGCCACGGTTCGGTTGTTGGACGACCGACGCACGATGCGATCGGGGTTCAAAATGGTAAGGCCGACATTGTTAACCCGGGCCTTAGTGCGTTGCGAGGAACAAAATAAGAAAGCGTTGACAGGTTGCCATGCAAGGAGCGGAATTCTATGATATCAGAAACGAAAGACATTAGTTAGAGGTGTTACTGCTTCCGATGGATAGTTTAAGGAACTAGGCGATTGGGCATAGCGGAGGCCCATCTTCCGGGCATCTCCCTCGGGCTTCCCTTGTTAAGAGGACTGTAGGTCCGATCAGGCAGTCAATCTTTGGCTGTGTTGAGATAGGCAGGCTAACAATAACCTGGAAGAGAATAGTTGGTCAAAGCACGTTCAGCAGAAGTCTGTGGTTATTACGGAGTCATGTCGTTAACAGAATCGATTGTATCTATGGGGCTTTTCCGGTGTCGCGTGGGGGTTGTCAGCCGAGGAGCGGCGGATTATTTAAAGATTGAACTTTCCGCTAAGGCCATAGTCAACATAGCGATTTTACGCCTAAGGGGACCCCGTGCATAGATTACAAAGAGGTTTAGGTCGCGGAATGAGGCCGTCGAGATAGCCCCAGGCAGTTCGTCTAAGTTACTTGGAGGAGCATTTTGTAATGAGTAGATGCAACTCCCGTTGCTGGCTGCGCGTGGCCTAAATGTGCGGGCGTTGTCAAAAACACGTAGCCGATGGTTGTAAAACTCATAATTGCCTTTGGGCGGTGAGCCGTGTTGTCAAAGAACGAGAAGTGGTTAAACCTTATTATCTGCAATGTTAATGATAACCCTGGTTGGCTAACGAGGTTGGTGGCTCGCCTGTTGTCCGGTTGCTTACGCGCACGCTGTAGCCTATCCCTGTGGTCTGCTGAGCAATTGTGATATCTTTCGGACGCGTACCTGGCGAGTCGCTTTGTGCAAGACTGTGTGTTGCCCCACCGTGGCCGGAGGCACGACTACCTGGGCAACAGTTGTGCAAATTGTACGCCAAGTGTTGATCCTTATTTATGTCCATTTGTATAACCACTTCTTCAATTGAGTCCCTTGGCTTGGTCTCCAGAGGGGAGGAACAGATGTACAATTGGTTTGTTGGGCCAAATATTGTGCGTTTGGGCTCGAGCTGGTTAACTATTTAGAGCATGAAATTATTAATAGTTGTGAAAAGGTTTGTTCGATCCGCAGTTCATCCAACCCCACCCGAGAAGGCACTTGGTTGTTGTGGTTACTGTGGTCTTGGCAAATGTTGTACCAACATCAAAAGATTTCGTGTTTTTGGC
>974bb441-9e50-46d3-84e2-18cc93b79506_Basecall_2D_000_2d Marta_PC_default_sample_id_2245_1_ch409_file119_strand_twodirections FAST5/downloads/pass/Marta_PC_default_sample_id_2245_1_ch409_file119_strand.fast5
CGAATATCTTCTGTGATATTACCTCCGTTTATCAACATAGCTTCTAGATAAGGATCCGAAACTCCCTGCCTGCGATATCTAGGACCCTCCGCGGCGCCGACCCGTGCAGATGGCTAAGTGATTGTTCGGCGTAATGGAGCCGTATGGCAAGCAACATCGAAGACCTGTCTCCCCTAAAGCATGGGCAAGAAGTCTGAACTGTCGATACAAAGCTGACATAAATAAGCAAGCACACAAATACCCTGTGGAACTTTAACAATGACCCGCTCCAGTGAGTAGTAGCGTGCGTCTGGACAATTTAGAAAACATGTAATGCCTGATAATTAAGACCCACATGCTTAAAACCACGACCCAGTCCACCTGATTAACGAAACATACACCCCGAGGGATATAACAGCGCGCCTTCTCAAGAGTTCATCAACAAGGACCTACGACCTCGATGTTGTAACGGGGCATCCTGACGTGCAACAGCTGTCCGACCGTTCGTTTGTTCAATAGACTAACACCGGAATCCATCGCTGTTGTAATCGGCGCCTGTGCTGACAAGGCGCTTCCTCGGATATTAGGGGATGACTCCCTGCCTGTGTGGAGATCAGTAATGAGGCGCCAATACGTGCAAAGCCCCACATGGGTTTGGCTTAATGGCGACCCGTATGAAAGGCAACATACTCAGAAGACCTGTTGTCTCCCCTACACTCGATGAAGTCCCAAACTGTCAGTGATAAAATCGCTGAAGCAGAGCATCAAGACCAATTGCGATCCTCGGACCTCAATAAAACTCCAGTGAGTAGTAGCGTTGCTTTGCCGACAATATTTAGAAGATCAATTTTGCCTGATAATGCGGACCCCACAGCTTCTTACAACCACGACCCAGTCCATCGTGGACGAAACAGGCCCCCGGAGATAGGACACTTCCCGCGGGGATCATTCATATGGACTAAGAAGACCTACGACCTCGATGTTGGACCTCGGGGCATCCTGACGGTCACAAAGCTGTCAACGCTTTCTCTGTTCTTTCAACGACTAACCCCCACGCGATCTCGGTTCAAACCGGCGCCTGTTCTAGACCACTTATTAGTTCAAACTGAAAGCCCTATCTTATAAATTGCACATCCCTGCCGCTGTTTATCAAAGCCGATGCTCGTGAGTTCAATGGGGTCGCCTGTTTATCAACATGATGATCTGAGTTCAACTCGGCAACGTTATCAAGGCTATAATGATCCGTGCGACTCGGATCGATTGTTATCAAAACATTACGTGATCTGAGTTAATGCAACTTTCGTAACTGTTCTGTTAGTGT
>226fb102-8cbd-4f44-89fe-503354b25dee_Basecall_2D_000_2d Marta_PC_default_sample_id_2245_1_ch207_file268_strand_twodirections FAST5/downloads/pass/Marta_PC_default_sample_id_2245_1_ch207_file268_strand.fast5
CGAACCTCCGTTGCCCGAGTAGGGACCCATATTACGGCCCCTATGCTGAAATGAATGAGTTGGCACGATAGTTGCCGCAAATCCAGGCTCCGCAGTCCTAAAGAGCATTAGCCTTCTTATGTTGAACGCCTTGGAGTAATGTCGCGCTAGCTGTTTAGTTGCCTGAAGTACTGTACTGGTTGGGAGCTTATGACCAACCCTAGCAGTGATGTTACGGAATGTGTTGCACCCCAAGTGAGGCCCACGACTGACGATGATCTGTGGAGTTGAGAGGTTGTAATTGTACAGGTGCTCTGCGCTTACTCCCATTCGAATTAGATGGGTCGTGAGGGGGCGTGGTTGACAGTATTGATCTTCAGCGATCTCCGCGCTTAAGACACAGTTACTGCTGTAGGCTTGACAGCGTCCTATCCGGGGATCCGTTGCCACAGCGCAGGCTCGTGTACTCGTGGCCTGTGGCCCCAAATGTCTTATGGAGGCACGCGGTTCCGGCTGAAATAGGGACGTGGGTGTGCTGAACAACGTTGGACGAGGAAGGCTCTTCGCATGGTTAGGGATCCGGTAAGAAGTCGAGGGCGCAGTAGCCTGTTGTACTTTACGCCTTGTGAAGCGTGCTTGGGGTTTCTCCGAGCTGTCGATTGCTGTAATAGTACAGATCTGGGTCGATATTTAAGGATACTTATAAAGTAGGGAGTCAATGTTACGCATTATTAAGAAAGGGGCTAGAGGCCTGTAAAGATAAGTCACAGGAGTTCTAGGGAGGTGTTGTATGTAAGTGTGTAATCCATTGTACATATCGATTCATGCTGGGTCGGAGGAGAAGTCTTTGAGTGTGCTTTGAAACCTCGGGTCGCACGCGATGGTTAGACATTGGCACTCGTTCTCAACCCCGCGAGGCCGTTGCTACACAGGCAGGATTTGGTATTCCTGGTTGTAAGGGACTGTCCCATAAGAAACAGTGCTCGATGAAAAGCCGATACTCTGTTGCCCCATAAAGAGGCGATGGTCGGGAGAAGGAGGCGTTGCTACCCAAACGATGTTTTGTATAAAGAGTGATCTGGGGTCTGAAACCCATCTGTCTAAGGAAAGCGAGGCAGTTTAGGTAAGAACAGTGACAAACAGTTAATCGTGCTGAAAGGCGACCCCGTGTAGGGGTATGTCTGAGGATCGAACACGCGACGTCTTCCAGCAGCGATTAGATCTGCTGTGACATTGTCTCTAGTTAGGTTATGAAATCATCCCTAGGACAATGTCTAGCGAGCTGTTTCTGGCGAGTACTCTGTAGATGTTTGCGGGGACTTATCCATCTGGCCTAGTAAGAGATCGCCCTATGTTACACAGTGTACCCAATAGCGATAGGCGCGCCGGTATAATACCCGTGGTGGATTACGAGAGTACTGTGTATGTAGTACTGCACTGACATGTGATCGCTCCGAGGTTCAGCTGCCACTGTACGAGGAGGATGTCGCCTTGCTTGCGCGGTGGCGGTACAAAGAGCTCTGGTCGGGGTGCGCGTCCCTTGGCATCGTGCTAATAAAAGAGGCTCGATTCTAATCATGTGTACGCGGATGTTGTATAAGAGAGGCCACAGGGATTTGTTGCGGCGATAGATCCTGTGCTGACATTGTCGGGAGGCGGAGTTGGAACGATGTGCCTAGAATCCATCAAAGAGGAGTTGAGGATAACGGAACGACCGTATGTGACATGTGCCGGTGCAGGCGATAGGCTGGTTGTAGAACATGGTTCCGTGCGGGGTGTACGCTTATAATGGTTGCGCATGTGGGGTCTCTCGGGATATTAGCGACCGAGTCCAGGTTACACGGAGTGCGGAGATAGACAAGATACAGTAAAGATTTGTTAAGAGTCCACGAAGTATTTGTATCCTATGTAGTATGGTGACTTAAGTTGTATTAGTACCCAGTCATTACTGGATACTGTACACGAAGAGTCGTATTCACGTGCCTGTCTCCTACAGTAGCCCGGGCCTCAGGATGGTGGAGCATGTACCAGTCCACTTATCGAAGCCGCTAGCGTTGCTAGATACCCCACAGGCACCGTTGCTTACACCCTCTGGTATCTGTAGAGAAGGCTATGTCCTCGGAGAAGCGCGGTTCCGCTCTGCGCGAACAACGAATGGTTAGTCAACTTCAAGCAGGTTCCGGGAAGGGCTGTTGGCGCTATTGCGCGGGCGCTCCGAATTCCGGAGGCATCTATCATGTATGTCGGGGCTACTGCGCGATAGATTGTGACACGGGATCTTTAGCAGATTTCTGAGCGATGGTACATGTAATATCTTCCGGCAAAGTATGTGGACTTGGTAAGGTACGACCGATCCTATGTTACTCGAATTGGCAAGAGAGGCCCCTGACGCGCCTTGTCGGAGTCCCCAATCGTGTCTTAAATTAGTATTAGCCTGCCGGTGCTGGATTCGATGCGCTCGATGTGCCACGGAGGCGTATGTTAGCGGGTTGCGTCAGGACATCAGCGCGACTTAGCAATCTGGCGCATCTATCTTGAGCGGTGCGGTTCGTGCCCCAACAGTCTAGAACAGGAGGCAGTTCTCGTAAATGTGGGGATAAGACTTTGTTTTACCCAAAGAGAAGCAGGCGTTGGCTCAC
>addb3c2d-f7cc-4d5e-ba4a-9c35c56e2456_Basecall_2D_000_2d Marta_PC_default_sample_id_2245_1_ch431_file42_strand_twodirections FAST5/downloads/pass/Marta_PC_default_sample_id_2245_1_ch431_file42_strand.fast5
GGACTTTGCTGCTGGGTTTTCTCCTCCTGTTTATCAAAACATAGCTTCCTCACCACACACATTAGAAAGCAACGCCCTGCCTCGTGGAGATATCTAAACGGCCGCGGCACTAAAACCGTGCAAAGCGCGGATGTAATCACTTGTCCCTGCACTGTAGAGGACCCGTATGAATCAAGGCAACATGGAGACCTGTCTCCTAAAGATACTCCAATGAAATTGAACTGTCTCAGTACAAAGCCCTGACATAAATACAGCCAAGACAAAATACTGTGGAACTTTAACAAACTACTCATACCAGTGAGTAGCTGGGGTTCCAGTTGTGACACACATCTTTAGAAATTAGACTTCATGATAATGCGCACCGGATCTGCCCTAAACCACGACCCAGTCACCACTGATGCATGAAACAAGCGCAATAGGGGCCGACATGCTTCTCTCAGCAGTCGCTCCATAGCCAAGCAGACCCGCACTACACGACCTCGATGTTGGACCGGGGCGGCATCCTGACGGTGCAAGCGGGGGAAGCTCGTGCTCAACCGATTTCACGTTCGAATCTTGTTTCGCCTCTAAAGCCCCGGAGTTGTCTAATTCAGATGAGCGGCCCTGTTGTACGGGCGAGGCCTGCATCTGTTTAATAACATCAGGCGGCTTTAAAATTTAGCTCTCCCTGAAGTGCCCACTTAATGTTTGGGCTCATCAATAGGGGATTTGGCCTTTCAACCAGATCAATGGTACTTGTTTGACTGATAAGGGAGTCGGGAGTGGCAAGTCAACAAGTGGCGACTAGTCG
>8d03dd12-44af-4260-8da3-41b566558494_Basecall_2D_000_2d Marta_PC_default_sample_id_2245_1_ch190_file165_strand_twodirections FAST5/downloads/pass/Marta_PC_default_sample_id_2245_1_ch190_file165_strand.fast5
GCTTTTCTTTGCTTATGACTTCTCGCCTGTTTATCAGACATAGCTTCCTAGCCACACACATTAGGGGGACTCTAACGCCTGCCCCTGTGGGGATATCTAAACGGCCGCGGCACTAAAACGTGCGCAAAAGCGCACAATCACTTGTGCCCTTAAATCCATACGGTGAAGGCAAATGAGAAAGACCTGTCTCCTAAAGATATCCAATGAATTGAACTGTCAGTACAAAGCCTGACATAAATAGCACCGACAAGACAACAGATCCTCGAAACTGTCAACAAACTACTCATACCAGTGAGCTGAACGTGCTTTCATATATGTCTGAAAAATTAACTTCATGATAGTGCCAATGGACCCACAAGTTGGTGCCTAATACTAAAGCAGTCGCTAACGTGACGACCTCGAACTAGGACGGCAAAAGAGCCCGCCGCTTCTCAAAGAGTTCCATATCAACAGGGGACCTACGACCTCGATGTGTTGGACTCCGGCATCCTGACGGTGCACATGTTTAGGTAACGGTTCGTTTGTTCAAGACGCCAAGGAACTGCGTGCCGGGTCCAAACACGTCCAGGCCCAGTGAATTTGGAGTTAAGTCCCTTTATGAGGCTGAAGAAACAGTTCGCACCAAATTTGCGGGAGGAATCAGAGTTCCAATAGAAGTCATTTAGATCTTTAGTGCGATAGGCAAACAATTTATGGGAGAGAGCGGGGAGAGGTTTAAAGCGTATACAACTAGGGCGTAGTCTTTTTCGGTCCATGAGTGCTTAGACCAGTCGTTACGTTGTGAGGGCATAATTGAGTGTGAGTTAGTAAACGAGGTTAACAGTTTTACATTGTGGCGGACAACCAGGGCTAAATCACGGCTATCATGATGGAGGCTTTGGTTAGAGTCGTCCAGAAGACGAAGGTCATGTCGTCTGCGATCATGTCGTGGCGTTGGTCATTACACAGGGTTCGAGTCAATGCATTATTCGAGGCGGCCACAGGTCGTCGCGGGTTTAATTCGCCAGGCGCGGTAAGGGTTTTCGAGAGGATTAGACAATTCAGGGGTATTTTGGATTTGGAGATGTGTTCCGGAGTAGCGGAGGAAGGAGTTCAGTGCCAATGTGGTGGCAGGGAGGCTCTGTTAGGTGAACGAGGCGAAAAGAGCTCTCTGTTTATCAAAAACAGCTTCCTAGCCACACACATGAAACGGCAACGCCTTACGCCTGTGGAGGTATATACGCATTAACGCGCAGCGAGCATCGCGTGCAAAGCTAGCACAATCACTTGTCCCTTAAATGAGGACCCGTATGAGAAGGAACATGAGAAGACCTGTCTCCTAGGACAAGCCAATGAATTGCCGTGAACCCACTACCAATCCGACAATAACAGCAGCAAGACAAACACTCGTGGAACTTTAACAACTACTCATACCGTAGGTAACTCCGTGCTCAGTTGGGGACAACTTTAGAAAATGATTCATGATAATGCACATCAAGTCTGCCTAAACCCGACCCAGTCACTAGACCTTAACGAAACAAGCTAGCGAGCGATAAACCGCCACCTTCTCAAGAAGGATTTGCTATCAACAAGAAGACCTACGACCTCCGTTGTACTGGGCATCCTGGCCTGCAACAGCTTCAACGGTTCGTTTGTTTCAACACTACTACCGCACGCGATCTCCGTTCAAACCGCTCAGGCAGTCCATACCGTAAGCGTCGTTGATAAACAAGCGATGTGTTTTTATAAAACTAGGCGACCCGGTCTGGGACTCAGATCACGTGTCCGGTTGAACTCTCAGATCACGTATATATGTTTGATAAACAGGCGTACTCGTCAACCATGTGAACCTGGTTCAACGACCCAGGCGCCATGGTTTTGAACAGAGGTGCCTGTTGTAAACATCAGGCAATGTTTTTGATAAAAAACCTGACCCGTTGAACTCAGATCATGTAATGTTTTGATAAACAGGCCGTTGATAAACAGACGGCCCGTTTGAACATGTAGTTTGATAAAACAGGCGACCTGGTTCGCTGAAAATGTACGTATGTTTTGATAACATCAGGCGCCGGTTTTGAACCGGATACATAATCCGCTTTTAATCCGTTGACAAAAACGAACCGTCCTGAGGTGCGCACCACCTAGGATACCCGGACTTAGATAAACCGGGTCGTAAACCATTTGTCGATAGGGGAACTCTTGAAATCTTACATTGGGGTGTGTTATCCCAGGGTAACTTGGTCCGTCATGATCGAATAAATCGGATGATGCAGTTAAATTATATCCATTCTTGCGATGGTGGCTCTACCGACTGAAAAATTCTACATTTGTCATGAAGGTTAAGTTATACTTCGTGGCTCTCGCCCCAACTAAAGCCTAGCGGGCAGATTCTCCTGAAGTCTATAAGGAATTGTAGGTGTGAGATTGTGTTGCTCGGGTCGGACGGCCCATCCGTGGTCGCCCCTTCTCTTATGAAAGCATTCCTGTAAGTTTTCACAGGAAATCAGTTTCACTGATTGGAGTAGTAGGGAGACAGTATAACATTCGTACTGCCATTGATACAGGTCTCTGGTTGCCCACAGAGAAACAGTAGAGACGGATGTTAGTGCTTCAGGCATCGCGGCCGTTGGAAGTGAATCACTGGCAGGCTCACCTCTGTATAGGTAAACAAGAGGCGTGTTTTCGACCCGGGAAGAATTTTGCCGCTGAACTCAGATCACGTAATGTTTTGATAAACAGGGCATCACCGGTTTGAACTCAGATCAGGTTTTGATAATAACAGGCGAGATCTCGGTTTTAGATCAGATCACGTCCGGTTTGACTCAACCAATCACGTATTGTTTTTGATAAACAGGCGGCCCGGTTTTACGGGATACGGTAATGTATGTGTTGTGATAAACAGGCGATGTGTTTGATAAACATGGTCCGGTTTTGAACTCAGGCTGACTAATGTTTGATAAACAGACGTAAGGAGATCACGGTTTGAGTGGATGTAAAATTGATTTGTAGCCAGGTAA
>428f8761-9f22-4e3b-a849-9adb758bea91_Basecall_2D_000_2d Marta_PC_default_sample_id_2245_1_ch9_file90_strand_twodirections FAST5/downloads/pass/Marta_PC_default_sample_id_2245_1_ch9_file90_strand.fast5
GAAATTCTGCCTGGGTTGGCCCATTGCTCTCCAGGGCTACTGAATCGACTGGAGCAGAACTGGTGTTTGCTCCAGCAAAATCAATGATACGTACGAGCAGCCATGAACTGGGCACCGCCGATGTCACTAAAAGACGCCTGAGTCGTAACAATGTGCACTCAGCGCAAAATGTGTTTCTCTCCCGGAGCAACGACCGTAGACTTGGAGTGCGGCGAAACGCGTGCCGGCATTAACATGCATCTTTAGAGGTCGTTAGAACACAACGGAAAGCCGTGACAGATGTTACTCGACCCGTCAGGGATGCGCGAGCCAGTAACATCTTGATGTTACTCGAGCCTTGCCTAATGAAGGGCGCTCTTGATGAACACCCCTATGTGCTTCCGGCGTATCTACGTAGTATCTGGTCCACGAGATATGTACGGTATCCGGGTCGGCTAACGAGATCGTGTTGAGGTCTTGTACGAGCTCGAAGCACATAGACCTAAGACCTGGGGTAAAATTGTGCAATTCCCGATGGTTGTACTTACGTAGTTAGTTGAAGTTCTTAACAGTGAGTTTGCGGTAGGCGCGTGTTAGGGAGGCCCGATGGTCGGCACTTGCATTCATACAATCTCCACCGTGAGGGGGCCAGACCGTATGCGCCCTTGCCCGTTCTTTGCAGAAGCGTTCCATAGCCACGCACACGAAGGCGTGCTTGTCCGCACTGATGTGGCGCGCAGCAGGTTTTACGCCACGAGGCGCGCAGTTTTAGAGTATCTCGCGAACCCTAGTGGCTAAATGTTGTAAGAACAGAGGCGATGAATTGTACATACAGCAACCTAATGTTATACCTACAACGAGGCGGCCGGAGTTTATAAAGGGACTAATGGCTTAGTTGTTACGACACCTAGCCAGGGAAGCAGTCACGCACCGATGAGCCATCAACAGTTTTACAGCCCCCAGAGGCGGGAAGGTTGATTACGAGCGAGAGGGCGTTTAAACAGTTGTTAAGCGAGTATCAAAACATCTGTTGCTCCATGAAGCAGCAAATTTGATGTTGGTTTGAAGTTAGGACCAGTGGTACG
>1da25c50-c733-42a8-8be8-46f10c2a984c_Basecall_2D_000_2d Marta_PC_default_sample_id_2245_1_ch41_file64_strand_twodirections FAST5/downloads/pass/Marta_PC_default_sample_id_2245_1_ch41_file64_strand.fast5
AAACGTCTTTTTTCTCCCTGAGCCTTCCCTCCCCCGCTTCCAAAATATAGCCGCCATGTACACAATTAGGAAATGACGCCTCCCCTCGCGCCGCGCCCGAACAGTTGTGCACGTAGCACACAATCACTTGTCTCTAAAAGCCTAAATGGCGGGGTCCCGACGGCAACAAACCAGGGGACAGACCTGTCTCCCGCTAGGACCGGGCTAGGCAGTGAGTGTCAGTACAAAGCTGAGTGAAGTAACGATCGAGGACACAAAAGGACCCTGTGGAACTGTCTTTGACATAACTACTCCTCCCATATGCTTAGTAGGTAGCGTTTGCTTTGGGACAACTTTAGAAAAATTAACTTGCCTGATAATTAAATACGACAGCACTTGCCTAAACTAAAGGACCGTACCTAACTGGATTAACGCGAAACAAGCCGTAGCCCCAAGAACACTCGCCTGCTTCTCACAAAGGCTTCATATTAACAAGAACCTGACGACACCCCTCCCATATGTTGTAACTGGGGCATCCTGACATTAGGACCGCCGGGGAGCCTGAGACTAATTTCTAACGAATTTCGATTTGTGTTCAACGGCCGCGACACCCACGGAGATCTCCGGCTGTTAGTATGAACAAACGTTAAAACGAGTCGCATGATTTGAGTGCGACGTCAGAGACGCCTGAGAGAACCAAGTTTAGGTGTCAGGCGGTCCAGTTTGCGGATAGATACCAAACCTTCCCTGAATGTCGTGTCGTTGCTGGGGGAGGTAGGTTTCCAGCAAGGAGGGCTACGCGATGTGATGTCGTAAGACTAGGATTATTTTACGGTCCAGTCCAGTATAACATTCACATTTAGCTTCCGGGGAACAAAGTTAGTGTAGTCAATCTGAATCCAGTTAGTTTTACATTGTGTTGAGTATATGAGGTCTATCAACTCGTAATTTATTTGCGGTCCGCGGGGTTGGTTTGTGCGGTGTTGATTCGTCTTGATTAACGGTTCAATTCGATCCGATGTGGCGTTACACGGAGGCCCCTAATTATCTTCTAGTGTGCGTTCACGCTACGGATTAAGCGTTAACAGCATGTCGAGGTCTTCGAATTTGTACCAGCTTGAGGGATGCGGCCGTTTGCGATATACCCGCAAGGCAGGGAGTCATCTTCTAATGTGTGTGTAGGCACGAAGCTAGTTTTTAAACATCCGGGAAAGGACTTTCTGTTTATCTGTTTCG
>b573ceb4-a77b-4473-bbfe-21e8c010c85f_Basecall_2D_000_2d Marta_PC_default_sample_id_2245_1_ch177_file410_strand_twodirections FAST5/downloads/pass/Marta_PC_default_sample_id_2245_1_ch177_file410_strand.fast5
TTCTTCCCGGTTCTCCTGTGACTCTTAAATTGCTCCCTGCCACGTTTGGTGCAATGCTAGTCCCTCCCGCGGTGCGAGAGAGCTGGACGGGACTGCTGTGGAGGACGGCCGACTGAATAGAGGCGCCGATAACAATTCAGCCCCCCTGAATCGTTAAGCTGCCTGAAGATGGAATCTGGCAAAGGCAGCGCTCCTCGAAGATACGTGCCACGACAAGCCGACCGGGCAATTCGATTTAAAATCTCATGACACCCAACAGGCACCAAAGACAGGACTCTCGGGTTGGAACTGTGCAAGACAATGGCTTCCAGAGTAGCGGGTCTAGTAGCGTGCGGTTTCGCCTGGGACATTTAGAAAGTGGACTTTCATGATAATTAAGACCCACAGTCTTGCCTAACCACATACGCGTTACACTGGTTTAACGAAACAAGCTACCCCAGGGATAACACCAGCGCCACCTTCTCAAAGAGTTCATATCAATAACAAGAAGACCTAAGCTCGATGTTGGACCGGGGCATCCTGACGGTGCAACAGCTGTCAACGCTGTTCGTTTGTTCAACGACTAACACCCCTAAAGGAGTCTCTAGATTTCATCCAACGCCGTGTTCACGGGTACGCAGGTGCGGGTTTTAGATAAACAGGGCGGCCCGGTCTGAACTCAGAATTACGTGGCCGGTTGAATCAGATCACGTATCTCTATGTTTTGATAAACAGGCGGTGTTTTGATAAGCAGCCCGTCCAGTTTTCGATATCTGACACGGTACGTATGTTTTGATAACAGGCGATCCGGTTTGAATCCAGATCAGGCTTTTGATAGGTAAACAGGCGCCGGTTTTGAACTCAGATCATGTTTTAGCTGATGAATAGGCGAGGCCAGTCTGAAGATCTATAGTACAGTACGTAATGTTTTAAAACATTAGGCGATCCGGTCTGAACTCAGATCATGTCCGGTTTGACAACCTCAGATCACGTGGTGTTTGGCTCTCATGAACAGGCGGGCCCGCTTCTGGCTGAGAAATCACGTATGTTTGACTACGGACCCGCGCGGGAGAATTGCATTTTGCCGAACTCAGATCACCGCTCGTATGTTTTTTGGACCGGCGCCTGTTTATCAGAACACATGATCTGGGCGATGCAATGGAACGCCCAGTTTTCAGTAGAGTAACAAATCGCCTGTTTATCAAAATAAGCTGATCTGAGTTTTCGAACCGAGTTCCCCGCTGTTAGTAGAGCCCGGAACTTCTATCTAAGGCTACAAAAGAGTTGTCATCTGCGTTCCAAAATGAAGCCATGGTTTTTGGTACAAAAACAACAGTCATGTACTGGCCCGTACACGCAAGGTCGGGTGGCGGGTGTTCTC
>a1308cae-d721-4ecb-815c-4c2847bfd0dd_Basecall_2D_000_2d Marta_PC_default_sample_id_2245_1_ch252_file360_strand_twodirections FAST5/downloads/pass/Marta_PC_default_sample_id_2245_1_ch252_file360_strand.fast5
TTTCTTTGATGTATGATCTGCTCGCCTGTTTTATCAAACCCGCCTTCCTCATACACATTGGAACCCGAACTTCCTCCCCTGCCTGTGAGATAATGGGACGGACTCCTGCGCATCCAAAACCCCTGAATGTCCGACGGGATGGCTCTTGACATGCGCTGATACCGGGCTATCCCGACAGGCAACATCGCAAAATACTTGCTCCCCTAACAGATCCCAGATCCAAACTTTAGACGGTTTACACGCCTCACGACGACTCCTCAATAAGACAGACGCCCTCCTGACTTGAATACAAAAATGCCATATCTACCTCCGGCGCCTGCCTGGGACAACTTTGCGTGTAACGACTTCCACCCAGGGTTGACATTCGTAATAATTAAGACCCACACGGTGATTGAACTAAAAGACCCAGTCGCTTATACCGAATATCGCACCCTCGCCCGCAAGAGCTCGCACCACGACATTCTCAAGGGACGTCGACTGGGGCAGCCCTATAACGCCTTGATTCCTCCACCGCATCCTGACATGTGGAACGGGTTCCTCGTCGTTTTGTTTCAACGACTAGCCCGCCCGAATCCCGATTCATCCAACCGTTACTCATACCCGAAATCGCATTCCGTGTGAGGTCCCGTTGAAACAAAACGAAACCCGTTGAAAATTGAGCGGTCACAGGAGTAGTTCACCCCGGTCCATAGAACCGAGGCGGTCAGTCTGTTATTGTGTCCAGTATATGAACTCCTGTTGAGAAAACAGTGTGGGCGCTCCGGGGCTGGTCTTTGGCTTCAGAGTCAAGGTCTAACTCGGTCGTAGGTCCAAGAAGCGTGGTGGCTTAATCAGTAGTAATAGGAGTTACCGTCTCTAAAGTTTGAGTAGACTGGAAGCATATCATAATAGTAGTACTGGAGTTGTTGTGATGTTACAAAGTCCCAAGGATTATTTGTCGTGGAGTCGTGCTCTGTCCAGGCTATTTGTCTTAGATACTAAAGTTCAAGTTCGTGGATATTGGTCCCGGGGAGACAGTCGTTCTGAGTTGAGTTTTCGCCTAGCCACGGTTAGGCGATTTAAGCACAGGGCAGGGGTGTAGAGTCTGCACGCCCGTGTGCCGCGAGTCGTACCTGCAGCAGGGAGGAGCTTCGTGCATGTGTGTAGTGGCAGGGAGGAGGCCCAAAATTTTATTGAACCATGGAGGCCG
>1c1d9c97-8f0b-453f-a61c-2fc78aa98371_Basecall_2D_000_2d Marta_PC_default_sample_id_2245_1_ch48_file406_strand_twodirections FAST5/downloads/pass/Marta_PC_default_sample_id_2245_1_ch48_file406_strand.fast5
GATCTATCCTCGCTCGTCTGGCCCATATACAAAACATAATGATCGCATTCGAGACCGGACCGCCTGGTTTTATCAAAACATACGTGATTGAGTTCAAACCGGATCGCCTAGTTTAGAGCCGACAGATTTTACCGCCTCATAGAGTACAAACCGATTGATGGAACCGCCTAGGGTTCTCTCCACTCAGAATAATGGTGAATTTCATGGAACCGCCTGGTTCCTCCCACTCATAGGGTCGATCAAAAATTCGACGCGGATCGCTGTTGCTAAGACGGGACAGTGACTGTGACTCATGTCAAACCGGCGGTTTGTACGGTACGATCACGTCGATTTTGGGCCAAACACAGGCGAGCTCGCTTTGAAATGAGATCACGTAGTATTTTAACAACACAGGGAATGTCCCGGTCTGACATCTCAGATCACATGCTCACTCGGGTTTATAAAGCCCAAGCGTGCATTTGTGAAGTCACGAGTCGAGGTCAATTAAAACCAGGGGATGGAGGGATTGTGATCACAGGCTGAGTGGAACTCTTCATGGTTGGGACGCAGGGAGGATTTTGGAACCCCCGGTAGTGGTTGAAGCGCTCGAGGCAGTTGCGTTGGACGCCGGCATGGCATGTAATGGTTTAGCGGGAGCGAACCCGGTTGCCTGAATGCATGGCATGGATCTTTGTGACGCCTCCAGGCGAAGTTTTGTAGCGGGGGATGCTTTGTCAGCAACCCGGGCTCTGTTACCTCGACTGCATAAGCAGCGCATTTGCCGATGAAGTCCCCTGCTCGTTGTGACGCTGCATACCGGATCTTACGCTTTGTATCAAATATGGCGATGGCAGCAGTAGTGGTTGAACAGGCAAGTTCTGGTTTAACC
>487e1ad0-94bc-49b7-9cfa-0d8735a8231f_Basecall_2D_000_2d Marta_PC_default_sample_id_2245_1_ch398_file75_strand_twodirections FAST5/downloads/pass/Marta_PC_default_sample_id_2245_1_ch398_file75_strand.fast5
GAACTTGCCTGTCAGCGGTTTGCCATCTAAAATCGCAGATCCTCATGTGCTAGTCGTTGAACAAAACGAAAAGAACCGTTGGGACATGTTGCTGCCCGGTCAGGGATGCCCGCAGTCAACATCGAGTCTGTAGGTCTTCTTGTTGATATGAACTCTTTGGAAGCCCCTATGTTATCCTGGGGTATTGTTCGTTAAATCAGTATTGACTGGGTCGTGGTTTAGGCGACTTGTGGGTCTTAATTATCATGAAGGATCTTGAGTTTTCCGCATTGTGCCAACTGAAGCCTACTCACTGGGTCGAGCCTGTTATTAAAGTTCAACAGCAGATCTTTTGTTATTAGTCGTCGTGCCCTCTATTGTTGTACCCTGGCCACGTTTAAAGAGTTCATCATTGGGCTTGTCTAGGATAGAGGTCTTTTCTCATGTGTCTCCTTTCATACGGGTCCTCATTTAAGGGGCACTGATTGTGTAGGCTTTTCAATTCACCTGGCTGCCGCGGCCGTTCGTATCATCTCCACAAGGGCAGGCGTTAGTTCTCGACTGTGTGGCTAGAAGCTATGTTTTGATAAACAGGGCGATCCAAGTTTTGGATGAAATCTACGCTGTGTTTTGATAAACAGGCGATCTCAGTTTGAACGCTAATCACGTTTCTTCCATGTTTGTAAACGGCGGCGAATGCCTGTTTATCAAACATAGCGATTCTAGCCACACACATTCGAAAGTAACGCCTGCGGGGTGTGGAGATATCTAAACGGCCGCGGCACCGAACTGGAACTTTTACAACACACAATTACTTGTCCCTTAAACCCCGCTATAAGGCGTTGAAAGGCAACATGAGAAGGACCTGTCTCCCCACGGGATGAAAAATGCACTGTCCATTACAAAGCGGCACCGACCAAGCAAGACAAAACAGATTGGAACTTGAGACGAATAGGCATTACCAGTAGTATGAGGCTTCAGTTCTAACAAACCGCAAAAACTTAATGCATTAAGTTAAGCGGATAAGCAAGTCTCTGCCTAAAATACATACGTTACACATCGATTAACGAACAAGCGGAGGGATAACAGGGAGCGATCCTCCAAAGAGTTCATATAAACCAAAGAAAGCAGCTGAGTTTGTTAGAAAGCTGGGGCATCCCTGACGCTTGTACAAAAGCGTCAAACCGGTTCGTTCGATTTAAAAACGACTAAACACGAGGAGAACGGGCATTTCGAACTGGAGCACGTTCTATCTTTTTATGTTCTGC
>83d612f3-5901-4711-9c58-3f9579aa5d60_Basecall_2D_000_2d Marta_PC_default_sample_id_2245_1_ch20_file43_strand_twodirections FAST5/downloads/pass/Marta_PC_default_sample_id_2245_1_ch20_file43_strand.fast5
CTTCTTTGGGTCATAGTATATTACTACTAGTGTTAGTAGAGCTCAGGATGATGTGAGTAGTCATGGAGCCGATGTTTATCAGGGCTACCTGTTGGCAAACATAGCACCCGTGATCGCGTCATCCAACGCGAATGAGCGTTGCCAACATATCCCGCCGATTTAACAGGGCGGCTTGGACTTAGGATTCGGGCTCAGTTGCCAACGGAACCCCTTAAGGGAGTTTCAGAACTGCGTGTTTGCCTAGTAAACCCGATCCAGTTGCACGAGCCAGGATCATACAGCACCGAGGGATAGGGACTATTAGACAACGAAGTAGTGCTGGCGCTTGCGCCTCGATCATCCGTAGGATGCGCGATCTTTAATCGCTGAGAAGGACTTACGTGCTGCTGCATGTGTTTTTTCCTGAAATTTAATTGCCTGTTGCCTTGTAGAATTGTGGTTCGGTTCTGATCGTACGTGTCTGGTTACACATGCTTGTCACAAAGGCAGGGTTGACCGCCATTTCTTTACCCCAGTTCACCCAACGCATAGCCCCCCAGGCCTGTGGTAGCGGTTGCCTCGCTATTAGGGAATGGACGAATCGGTTGCGTGCCTGTTTTGGTACCGCGCTAAGCATGGCTGATGCTTGACTTGCCTGTGTTCTCCTCTATATTTATATTTCCGCCTTCCTGCCACGAGAGGGATCAGTTCCATGCTTTGTACGGGGGAGAACCCCGGTAGTCTTTGTGCCTTGATGCCAGTGTCATCACCGTACCCCTATTTAAGAAGCCAAGTGATTATGGTGAGGCCCTGCCCCACGCCGTGGGCACTCCTGAAGCACTGTGTTAGATCTTAATCTACTGGCAGGCTCGCCTCTTAACTCCAACCTATCTAGAGGCGAGCTTTTGATAAACAGGCGAGCCGGTTTTGAAGACCCAGAATCATGTTTGATAAACACAGGCGCCGGTTTACGACATCGAGATCAGTAATGTTTAATAAAACTCGTTGCGCAGGCATTTTCATAAGCCCAATGGCCGTAGTTTTGGACAGCTTTAGAGGCGGTCCGAAGTTCCATACAGATCACAGTAGTTTTGAGATAAACAGGCAACCAGCGTTTTT
>a17493ca-66bf-4ed8-9152-d75c6545a1a5_Basecall_2D_000_2d Marta_PC_default_sample_id_2245_1_ch466_file70_strand_twodirections FAST5/downloads/pass/Marta_PC_default_sample_id_2245_1_ch466_file70_strand.fast5
ATCGTTGATCTGCTCTTCACCTGAATTGAGCAATGCCCCGCGTAGCGTGAGTCGTTGAACAGAACGAATGGAATTTACGCCCTGGTGCAGCCCGGTTCCCGGAGAACCCCAGTCGCGGCTCCGGTAGGATGGTAAATCTTCCTTGTAGACGCGAGCTGTGCCCGAGGCTCCCTGTGCTCCATGCCTGTTTACGCCTTGGAACCCTTATCGGCTGCTGATCACGGTGGGAGCTGTACGTATCATTAACATACGAACCCAACTTTTGTGAAGTTATTGCGACGCACGCCCTCAAGCTCACTCACAGACGGGTTGGTCCAGTTCAGAGAACTCTTTGACGTGAGTCCTTAGTGCCGCTTATTTACCTCCCATGTCCGTGCATGACACTAATCCCGCCACTAGGAGGCGGTGGTTAACGGGTTGTCTCATTGTTTTTCACCGGGCATTGTATCAGGACAATAGATGTGGGCTCTAATTGAGAGTTTTAGTGCGAGGCGTCCATAGATACCCGCAAGGAGCGAGTTAGTCTGTAAGGGTGGTGTGACGCTAGGAGGCCAAAATTTGGCGCCTGGAGAGTTTGCACAGCAGGGGTCCATGGATATTCGACGGTACACGCCCGTAATGGGGTTCCAACGCGGATCGATGTTTTAACTCAAAAACAGATTGCTTTGCTCAGGCTCAAATGCATTCGATGGGGACGCCAGAACGGTTCTCAGGGATAAAGATTCCGCTAGGTCAAACATTACCGTAGATGCGCCCGGGACAAAACTTAACATCTGTCATGCAGAGACTAGACACATCTGACCCGGATGTTACAAACGAGACGTTATGGTTTATAC
>3a70a9e9-55f7-4cdd-8cfb-e0d85ed82e9a_Basecall_2D_000_2d Marta_PC_default_sample_id_2245_1_ch314_file13_strand_twodirections FAST5/downloads/pass/Marta_PC_default_sample_id_2245_1_ch314_file13_strand.fast5
GTTCGCTACCTCTCTGTTTATCAAACCATAGCTTCTCCTCGCCACATGCCGAGACTACGCCTGCCCTGTGGAAAACGGGTGGCCGCGGCACTAAATACCGTGCAAAGGCCGACACAATCACTTGTCCTATTAAATGGTGGAGCTCCGTATGAAGGCAACATGAGAAGGTAGTTGCCGGACAAGCCAATGGCAATTGAACTGTCAGTACAAAGCTGACACTAACCTCAGCAAGACAAAATAATTGCGGCACGTGCTCAAACTACTCATACCAGTGAGTAGTAGCGTGCGGTTACTCGACAATTTAGAAAAATTAACTTCATGATAATGCAACCCACAAGTGCCTAAACCACGAGACCCAGTCATGGTCTACTGGAACAAGCTACCGAGGGGACTACAGCGCCGCCTTCTCACACAGGTTCATATCAACACCAAGATGTAAGCACTCATTTGCTCACGGGGCATCCTGACGGTGCAGCACTGTCAACGGTTCGTTTGTTCAAGACTACCGCAGGAACTTGGGGTTCCGCTATCTCAACCGGTTTCAGTGCAATGCCCATGCATCTGTTTGTATTAACAGTAGCGGCGAGCAGTTCACCTAGCAGGCGAAATTGCGTTGGATCTCAGATCATGTAATGTTTAACATCGGCAGTCCCTTTTCAACCTCATGGATGTACACGTAATGTTTGAAAACAGGAGGCCCGGTCTGGCATTGGTCGATCAGATGTGTTTGGAGTTTTAACTAGTACAGGTCAGTGTATGTTTTATCAACGGGGATTTTTCTGTTTTTAA
>e03ffde2-d9c5-40fd-b4b6-93abe18b9c85_Basecall_2D_000_2d Marta_PC_default_sample_id_2245_1_ch23_file249_strand_twodirections FAST5/downloads/pass/Marta_PC_default_sample_id_2245_1_ch23_file249_strand.fast5
GAAATCTAGTTCATCCGGCTCATCTGCTTCTCGTAGTAGCGTTGTCAACCGCAGAAGCTAATTTCTTATCAAAACTCGACCCTGTTAGCCTAACGCCTTGATCTCCGTGTTGATAAAGATCGCTCTTAGCTGTCCAAAACATTACGATCGTGAGTGAGTTTTCAACTGCTACGCCGATGAGGCAGACATGAACCGTTTGTTTATCGCGGTTCCCAAACGCGCCTCAGCTAAAATAGCTTCTAGCCACAAGGCACACATTAGAAGGTAACGCCTGCCCCTGTGGAGATATCTCAAACGGCCGCGGCACATAGAAATCGCAAAACCGTGCACAACACGAGGTCTGGCTTGTTTCAAATCGATTGCGGGCAGTGTGGAAGGCAACATCAGAAAGACCTGTCTCCTAGTAACAAGCGATGAAATGTGCATGGTTCGGGCCAAAACATCGCTAAGGGTAACAAGCAGCATAAGAACACAGACCCTGTGGAACTTTAACAATCACTCATACCGTAGGTAGTAGCGTGCGGTCGCACATATTTAGAGACAAATTAACTTCTTGAAAACATTAAGCAAGAGCAGGTTATCCACAATGATACCAAGAACTAGTCGCTATGATTAACAGCATCAGCATACAGGTCAAGGGACACGGAAAACACTAGGGTACCTACAATTCTCAAGGAGCTTCGGGGACCATTCAGCAACAAGAAGGAGATATCCACTACAACTCATTGCTCGGCAATCCTGGATGCGCTCGGGAATAGGGAATTCCGCTTCGTTGTTCGCTAAAGCAACTAGCACCCCGTACCGGAGTTCCCCATGAAGGAATAGTTCTCTTATTTAG
>b7c7e645-1e48-49d8-be23-50d24efbc7f2_Basecall_2D_000_2d Marta_PC_default_sample_id_2245_1_ch4_file21_strand_twodirections FAST5/downloads/pass/Marta_PC_default_sample_id_2245_1_ch4_file21_strand.fast5
CCAACAGCCCTTGATCTCCGTGTTGAAAACAGGTGTTTATCTGAGATGGATTAAATCTGTAGTTCATCCGGACACCATGTGATCTCTGAGTTCAACAACCCACGCTGGTTTATCAAAACAGTCAGGTTATTAGTTTTAAATGAACGCCTGTTCTTAGAGCCGACAGTCACCCATTAGGGATACATTAGTGTGGGGAGGACCCACCGGCTCGGCTAGAGGCACGAGCTCCGATTTAAAAGCATGATGTCCTATCAAATCGGGCGCTGTAGAGGCAACAATTCACAGCAGCCTGGTTATCGCACGCTCGAATGAATTACGTATTTAATCGGGGTCAAGCTGACCCACCGAAAAACCTAGATCCGTCGCCTCCCACTCAGATAACGATCGTGGACTACCGTGCAGTCACTAACAATGCAAAGATCGTGCCACGTAACAAACTAAGTCTTAGCGGCGCCAGGCAGTCAATAGCTTAACGAAACAGCAGCCGAGGGGATAAGCTAACATCACTTCTCACAGCATTCATATCATCGACCGCAAGCCTCGCTCTACAATGTTTCGTAAGGGTAGAATGAACCTGCAGGCTCGGTCGACCCTTCGTTTGTTTCGACTCAAAGCTCACGCCGAGGCAGTGGCGTTAAATACAGCCGGAGCTGTTTAAAGCTGTGGTGCCGATTTAAAACGGGCCTGTTATGGCACTCGATGCTGATCTCCTTCATGGAAATTATAAGTGAATCCGGCACCGTTGTGTAAGCGTCTTACAAATTCTCTGCCGGCTCGCCTGTTTATCGACTAATCGTACTGAGTTCAAACCGGCTTTTGAACGAGGCCAAACTTCGGCGGGAACCTCTGCATGGCATGTAGAGTCTGTTGGCTGAGAAGGAGTCTTGTTGCGATAAACAGGCATTGGGATTTTGCAAACTGGCGGTGACACAATTAGTTTTAAAACATCGGGAGACCAGGTCTAAATGGGGTCAAGTGTAATTGTTTGAACAGCTCGAGGCGGTGATTTTACTGAAGCCGGGCGTTTGAACTCAGATCACGTAATCTTTTGGGACCAGGGCAAGCTTTCTGTCCC
>3ae28f75-1bd7-45bb-9ea0-0ecaf965ee7d_Basecall_2D_000_2d Marta_PC_default_sample_id_2245_1_ch242_file35_strand_twodirections FAST5/downloads/pass/Marta_PC_default_sample_id_2245_1_ch242_file35_strand.fast5
GAAATTTTCTTCTGTGGCTCTGGTCGCCGCCTGCTTTATCAAAACATGCTCCCCCTGCCAAGCATACCTCATGCCCTGTGGGAGCTCGTAAAATAGCCGCCTAAGCGGGACTGCATCTGTCTTAAGACTCACCCCCTGACATGTGTTGAACCTGGCGGGCTTATGAAGGCAACAACCCAAAACTTTGCTCCTCTAAAGACAGCCAATGACGGAATGCTGGTCAGTAAGACGCTGGACGACATGGATGCACCAAAGACATACGTGTCGTGGACCGTAAAGCAACCTCAGTGAGTAGCCGTGCGGTTACCTCATATTGCCTGAAGGTCAATTTGTAAAACTAATGCCGCTCAGGATTGATCAAGACCCGCCTGAAGCAATGCACTGGTCTAACACGCATGACGGAATAACGCCCCGGAGGGACCACGCCCTACCTTCTCGACACGATATTCATATCAGCACGCAGACTACCGGACCTCGATGTGTTGGACTGGGGCGCATCCTGACGGTGCGACATGTTTAGAACGCTTCGTTTGTTGGACCGACACCCCACGAATCTCGGATTTCATTAAACGTCAGGCGATGTACGAATTAGGGATCTTTCGGGCTTTGAGCGAACAAAAAAGGAACCGGTCGAATAGGTGTTGCAGCATTCAAGAATTCAGGAGTCAACAGTAGGGATTTAGTCAGTATCTTCGTGCGAGCCAGGCAACTCCGTGCGAGAGAAGGCTCTGTCGAGTGGCTATGGGCGGGGGGTTATGTTTCGAGTCAAGAGTCTGACGCTTAGGGTTTGAAGACTTGGCGTGATCATGACTCAACCAGTCAGTTTTACCGTCTTTGAAGATATACAGGCCCTCGCGGACAGGTACAACGAAGTGATGTTACGTGCCGGTCCGAGAGTCTGACATTCACGTATTTAGGAGTGCTTGTTATGTCCAGCGAGTCTTAGTTCCCACAGTTTCAAGTTCGATCGGCGTTAGAGGGAGACAGGTCTTTGGGTTGTTCGTTAGGGTACCATGAGTTTGGAGCGCAGGGACAAGTGAGATCTGTGAGGCTTTGGCACGGTTGTGAGTGCGAGGAACCCCATTTTTTACAGTCGAATATGATAGCAGGGGAGGAGCTTCGTGCGCTGGTGTACGGTGGCGAGGGAACAGGTGTTGATAAAACCAGGGCGACGTTTTATGTTTATGTTGGTCACT
>327ee77b-e06f-452f-a55e-a630888f03ac_Basecall_2D_000_2d Marta_PC_default_sample_id_2245_1_ch288_file244_strand_twodirections FAST5/downloads/pass/Marta_PC_default_sample_id_2245_1_ch288_file244_strand.fast5
GCTTTATTTGCTGGTCGCCCTGTTTAGTACAACTAGCTTCTAGCCACATGCGGAATTAACGCCTGCCCTGTGGAGATATCTAAACGGCCGCGGCACTAATACGAATTCTGCAAGGGCCCTAAGTGTAAGCTTGTCCTTAATCGAGGACCCGTATGGCAAGGCATACGGGCGCTGGGTTCCTAAAGACCACAATGAATCGATCTGTCAGTACAAAGCTGACATAAAATAAGCAGAGCACAAACCCTGTGATGCATCTTTAACACAAACTACTCTCATACCAGTAGTAGGCTTCAGTCTTCAATTGAAAATTGATTCATGATAATGAGACCCACAAGTCTGCCCTAAACCACGACCCAGTCACACTGATGCAACAGCCTACCCCAGGAGGACCCGCCTTCTCAAGAGTTCATATCAACAAGAAGATAGCAGGCCTCGTTGGGCCTCTGAATCCTGAAGTGCGGGGTGTTTAAGCCTGTTCGTTTGTTCAACGACTAACACCGGAACTTGACGATTCATCCAACTCGTTCATGGCAATCCGCCATTATGTTTTACCAACAAGGCGAGTGTTTTTATATAAATTAGGCGGTCCGGTCTGAACTCAGATCACGTATGTTTGGTCAAACAGCGGGGGGTTTCTGCTGAGATAAGAGTCCCCGCGTTGAACTCAGATCACGTAATGTTTGATAACAGGCGGCCCGGTTCGAACTCCAGATCACCGTAAGCCCGGTTTGAACCGCCCATGATCTAGTCCTAGTTTGAACTCAGAGATCAGCGTAAGTATGTTTGATAAACAGGCGACACGTTCTGTTTTTGA
>c1838c40-cb1c-4578-9e10-cdba3b1fa3ca_Basecall_2D_000_2d Marta_PC_default_sample_id_2245_1_ch507_file167_strand_twodirections FAST5/downloads/pass/Marta_PC_default_sample_id_2245_1_ch507_file167_strand.fast5
ATTGGTTACTGCCTCTACTTGGACCGGTTGAAGCCCCTGGCGTGAGGTGTCCGTATTTCAGAACGAACGAATTAAGGACGATGTGCTGAAGAGTCCGCAGTAGGGGATGCCTCAGCACGACCCCGAGGTCTCCTGAGTGGATGGTGCTTGTTACCTCTATGCGGAGCCTTGTATCCCCGAAAGCCAGGCGTGACCGGAGGGTGTTACGTGCAGATGGCGGAGTGGACATGATCATTGCACGAGCATAGCTGACATCTGAATCGACCGAATCCATTTGACTCCAATGTGCGGGAGGCCTAGGTACTCGACATTGAAATTTGAGAGGGTGGTTGGTCGTACGTAGTGCTTAGTTGTGACATGAACCATGCCAAACTTGCATGAGTGTGCTAGGAAAGAGTGGTCCCTCCATGTGCCGTGCCAGAATGTATCGAGTCCCACGCACAATAGTACGCTGCTACGTGCACGGAGTCCCCGCATCCTAAGGAGCGTCACATACTCCCACACTAGCAGGGAGGAGTTGCTTCCACGGGTGGTGTAGCTAAGAAGCGCCTTTACTAAGCACCGAAGAGTCCAGGCGCCCGATGACCGCATGCCCCCAATGTCGGCTGCTTTAAACAGACGGAAGCGTCAGGACAATGTTGAGGGCTTCCAAGGCGATCCGATTTCCGACGAGCGAAGTACTGAGTCGTGTATGTGCCCTCAGGATAGTGCGAACTCCTATGAGAACATTGTGAGGCGCTGTTGCTTCCGGCGTCTACTGATGGGTCAATTGCAGGCGAAAATGCTGGCCAGGCCTGACATAACCGGCTGGCAATCCGGTTTAGCACGATCTTGCGAATATGAAGCGCACACCCCACTACTGACTGGGGCCGGAGTAGTTGGTCGAAGTTGCACGAGAGGGTTTGTGCTTACGTAGCCTGTAGTGCTAATTTGACATACGAATTTCATTCAGTACCAGTAGGGAGGACAGAGTTAGCCCGTATGCCCTGTGCACCAATGGCATTGCGCAGATAGTGTACGTACACGGTGCAGTTAATGTGAGGAGGCTTTAAACTACCCGAGGGAGGCGTCATTATCCATATGGTACCAGGCAGCGACTTGTTGGCCCACCCGGGAAGGCGTCGTGTTAATGTTAGATGACCGAGGACCACCC
>7615b6a4-3c7a-45f5-ac6d-1337e702ed45_Basecall_2D_000_2d Marta_PC_default_sample_id_2245_1_ch120_file125_strand_twodirections FAST5/downloads/pass/Marta_PC_default_sample_id_2245_1_ch120_file125_strand.fast5
TACATCTCTTGGTGAGTACTATCCCGGGTTCTGATAGAAAACCATGCCGTAAATGGATCGGCAGGTGTAGTATGAGATTGTGCACGCACTATCAAAAACCCGTGCATCCATCGACGCGACGGTATGCTCAGTCGCACGCAGCCCAGGTGTTGTACTAAAACTCCCGCCGAGCCTAAAAGGTTTGTAACCCTCATACGCCATCTGAAGATTCGAGCAATGCCATGGTTGATCAACAGGGCGTAATGGGGGTTGCAACGAGCGTGTCCAGGCGATACGAAGATCCCAAGTCGCTGCGTGGGGTAGGGTGGGGAGGTAACGAAGTTAAAAGGACGTAGTTGCTCAGGATCAGGAAGTAGGGATTTCCGCTAAACTCGAGTATGGGTCTCTTTATGAATCCTCGATAATTGGCGGGGTTACTCCTACCCCGCTCCAATGTATTTAGAATCGGGAGTGTATCGCTGGACATCTAGTTGTACGGATGGAAGGTCTAACCTTGCGGATCAGCCAATGAAATCGATTGTTTCAGATCGTGGGAGCCCCAGCGGAGCCAAAGCTCTTAACATACGATTGTGCGGTGCCGAGATATGTTGTATCTATTGGGTCCAAGGATTTGACATACTCACAATGCTTCCATCGCCCGCGGTGGAAAGAGGTCGTCGCCGCTTTCCGTCGCACGCCATGTATAGCATTACGGCACAATAATTTGGTGCGCCCTTGCACGATGTCGATGAGGAGCCGTCATTCCAACTCGAGGGCAAGGCGTCACTTCGTAATGGTGGAGAGGGAATAGTAGTGTAAGAACATAGAGCAACGGTTGATGGGGGCGGCAG
>ee69eeac-df37-46c4-bf5c-64f4cc5ed02b_Basecall_2D_000_2d Marta_PC_default_sample_id_2245_1_ch350_file262_strand_twodirections FAST5/downloads/pass/Marta_PC_default_sample_id_2245_1_ch350_file262_strand.fast5
CGTACTTGTTGATCGACCTGTACGCGCCGTGACCCCGCTCATCATCCTTGCGGCTTCGTAGCGATAGAGGTTGACAATACATAGATTTTGGCCATAACTCAGACGAATGGGTACGATGTTGAAAAAGCAGCTCCCGCGTATTTATGAGACAGGACTTTATACGACTAGGGTTAGCGAGAATGCCGGCAAACCGCCTGGTTGAGTAAAAGACCTACCGGCTAATGGTGATGAATTCGAACTCCCGAGTGAGTTTACAACAGGAACTCCCGAGAGTCCGGAAACAGTTAACCGTAGACTTCGATGGGAACAGTTGGGACTTGCCGCGTCAGGAAAAGTGACGGAATTGTGGAGCAACGAGTGGATGAACTTACTGCTTGTCGGCTGAAAGAAACGTGACCGAGCTCGAAGGGTTTATCACTCTTAGCACGCGCCCTGTAGTTCGCGTTAATGAGTGTAACTGGGTAATCTATGGTGCTTCCGAAGGTGCCTGTATGCGTACTGATAGTAGAAGTCGCCGGCTTCTACGACTTGTGTCCCGACGAGGCATCGACAGCACCCTCTAAAATATGACCGCTAATTGTTCAGTTACCGCAGCGGAGTGTATTTTGGTCTGTGAACCTTCAATCCACTTTTGGCTCCGTTGGAGCTTTAGATGAGTGTGTGCAGGAAGCCAGTTTAATTCCATGTTGGCTTTCGGCCAAGTGCCCGGTGCCCCGCCTGATTACTTGGACAAGTTGACCGCGCCATTTTAATTGGAGGCGCCGGTGTTTGATAGATACCTCGCACAGGGCAGGCGTCGTTAGATGTGTGACGCTAGAGAGCTAAAGGTGTTTAATAAACAGAGGCAGTCGTGTTTGCTTTATGA
>5feb21b8-34fd-47eb-bbbb-4638b5eeceba_Basecall_2D_000_2d Marta_PC_default_sample_id_2245_1_ch408_file536_strand_twodirections FAST5/downloads/pass/Marta_PC_default_sample_id_2245_1_ch408_file536_strand.fast5
GAAAATCTCCTCTATATCCACTCGCGATCCCGGGAGCCTAAACTGGTTGCCACTGGACGAGGCGTTGTCAGACATTATGTGGGGCTCGCAATCCCAAGCATGTGCCGCGGTTGCTAAAGCCCAGAACCCTAATGTATCTATTTACCACAAATCCGAGGCAGCCAGGCCTCGACGATGCATACCAATCATGTTGTCAAGCGGGAGAATTGTGGTTGACAGTCGAGGCGATGTCTTTACCAACAGTCGAGGGAGGCCCGTTGCGACCGCCCAGACCCGTAACTTGTCTAAGCGGGAGTGTTGGACATCGGCGGGGAGCTGTGTCAACAGTTTAGATGAGGCGTCAGAAGTTCTAGCCGCATGAGAACGTCAACTTTGTACATCCACGAGGCGGTCCAACAGTTGCGGCCGCGAGCGTAAATGTTGCACCAAGCAGGGCATTGGAGGCCAGAAGTTCCACAGGCTGATGAGTCTAAATGCAATCGTGGCGTAGCCGGACAGAAAATGACGAATCGCCCACTTGCACGCCGTGTTCAAGGGATGAGAATTCCGGTCCAGACACTCGAGTCTCTGAGGTCTCTTTATGTTAGATGGAACTCCTGTGCACGAGGGCGCCGTGTTACTCCCTCTAGGGTGCTTTAGTTCGCTACATCAGTGGTAAAATCGTAGCGGTTGGGGGCAGACTTGGCCTTAATTACTCATGCAGTGAATGTCGCCAAAGGTCTTGCGCAAAGGCGACAGCCTACGAGCTGAGACGCGTAGCCCTGTCTTGTTTACCTCAAGTTGCCAGAACTTATTTGTGTGGTGCGTAGTCTACTGTTAGGTTTGTAGCCTGGACAGAGTTCCAATTGCACTTACGTGTGCTAGGGAAAGAGGTCTCTTTGGGGTATTATTGCCTTGCCAGACGCCTGATAGCATTGAACCACAGGATAGTCTGCGCCTAGTCTGCACGAGTTTGGGGTCGAGAAGCGGCGTTGTATTAGATATGGCCACAGGGCAGAAGCGAGAGTCCTTTAGAATGGCGGAAGCTAAAGGTTGTTGTGATAAAAGGCGGCAAGTTCTTTGGACTTTGGAGCCTTAC
>8a0c0cdd-eaff-4c98-8883-f6630190b504_Basecall_2D_000_2d Marta_PC_default_sample_id_2245_1_ch428_file146_strand_twodirections FAST5/downloads/pass/Marta_PC_default_sample_id_2245_1_ch428_file146_strand.fast5
CGACTTTCTTCAGTATGGTCGCCTGTTTATCGAGAAATCTAGCCTTCCCCGCCACACACACATGTGACTGAAGCCTCCCTGCCCGTACGCAAACTCCGCATCACTCGCGGCAAAGGGCTCAATACGCCGTGCGGGACGCCTAGAACCTGGTCCCTTAAAATTGAGAGGACAACATGGGCGACAGGCACTCGCTCCCCGCGAAAGACGTCTCCCACGCTCGAACTTGGAAGTGGTTTAAGAACTTCCGTAGCACGGCTGACGATTGCACCGACAGAAAGGACGCTGTGGGACTTTAACAACTACTACGTACCGTGAGCCTATGGGTTCCATGTTCGACATAACTTTAGGACAATGGTCAATTCATTAGATAATTAAGACCGCACAATTATCCGCTCCCAGGACCATGCTAGACCTTAACGGAAACAGACATACGCCCTAAGGGGTGCCAAGCACGCCTTCTCAACGAGTTTCATATCGGACCAGAAGACCACCGACTAAACGTGCTCGAGGCATCCTAACCTCCTGCACTCCAAAGTGTTCTAACGCTTCGTTTGTTTCAAAAGCATAGCACAGGGGATTTGATCTGAGTTCAAACTTAGTAGCGCCTGTTTATCAAAACATTACGTGATCTGAGTTCAAACCGGACACGTGATCTGCGTTGGTCCAGACCGGACCGCCGCCGTTATCAGGCCGAATTACGTGATCTGAGTTCATCCAAAAGCGACTTGATCGAGTTCAGACCGGATCGCCTGTTTTGTATCAAAACATGATCTGAGTTCAAACCGATAAGTGTACTTAAGTTTCAGACAGGGGCGCCTGTTTATCAAAACAGTCAATCTGCAATTTCATCCGACCGCTTTGAGATGAAGGTAATTCGGCGGCGTGAGCTTGTCGTTGAACACAAACGAACCGTTGGCACGTCGTGCACCGACCCATTCCGAGGAGAGGAGCAATGGAGGTTCGTGAGGTCTTCGTGGTGTTGGATATGAAATCGTGGAGAAGGTGGCGAGTTTTCGGTGGCGGGGGTAGGGTTATTCGTCCAGTAAGTCTTACGATAGCGTCGTCGACTTCAGGGGAGACGTTGGCGTGCGGTAACCAAGGCGTGCGGTTTGGCAGTCGTTGAGAAGGTAGGCGAAGCACCTACATCCGCTCGTAAATATAGGAGGTCAATTGAATTCCCAGTCGTTTTGTTGATTGGCGTTAGCCGTTAGAGTTTGTATTAATACACATTCTAAGTTCGTGAGCGATCTGTCGGAGGGGTTAGTAGTTTTATCTAGATTTGCACAGTTCGATAGCCAATGCCCGCTACCCCGTGCGGAGTAAAGTGTCTTCGCCCGTTGCCGCGTCTGCCTTGCCAAGAAGCGTTTTCACTAGCAGCACACGAGATACCGAGGGAGGCCTTTCAAATCGCGTATTGTGTATGAGGGGGAGCCATGATATTTTTTCTCCAACCTCAAGGCGGGAGGGGATTTTCGCTGGCGGACTTAGCGTAGACGTTGTTGATAAAAACAGGCGATGGTTTTTGACTTCATAATGACCTCACGGGCTCAGGAGGAATGTTTGGAGCCTGACACCTCAGGCGAGTGCAAGTTTTGGCGGATCCCATGTAACGGTTAATGTTAGTTGTATCTGAACTCAGATCAATGTTGGCCGGTTTGAACTCAGATCACCGTAATGTTTTGATAAACAGGCGGCTACGAGTTTGACACCTGAGATAAAGACGTAATGTTTGGATCGGGCAACGAGAAGAGTTTGATGGTTTATTTC
>16cafbc1-6eca-44c5-af5b-5a9b4705970f_Basecall_2D_000_2d Marta_PC_default_sample_id_2245_1_ch178_file63_strand_twodirections FAST5/downloads/pass/Marta_PC_default_sample_id_2245_1_ch178_file63_strand.fast5
GGAACCTGTGGCTCCCGCTGTTTATCGCTAGCCTGAGCCCAGTATTAAAAATAAGTTCAATGGGATGTAACACGTTTTAATAAACTCCACCTGTTATCGACACTCAGCGTTTATCAAAAACATCGCCTGTGTTTATCACAAACATCGCCTGTATGCTGTCAAACCATACGTGATCTGAGTTCATAACAGGGTCGCCTGTTTATCAAACATTACGTGATCTGAGTTCACACTAACGGGTCGCCTGTTTATCAAAAACATACGTGATCTGAGTTCAAAATATCGCGCCCCCGTTGTAAAAACAGCTTCTACTCCACACACAGCTTAGAAGGTGACGCCTCCCCCTGCTGTGGAAGACTGGCCATCCTCGCGCAGCAACAATGCCCGTGCCTGAAGACTAGATGTGTCTCCGGGCCTGGCACGGGGCCGATTGAGGACGCGACCACTCAGAAGATGACTTGCTCTCCCTAGCACGGATCGGAACGCGGAAGTCTCATTTACAAATTCAACGACATCAAGCTGCACCAACAACATAGACCCCTCAATTGAATTTAACAACTACTCGATATAAGTGGCTGGGTGAGCCTTCCAGTTGTTTTCAACGACCGTGTCGAAAATTAACTTCATGGACCTTACAGGACTAAGATCTGCCCCCGAAACCGCCCGGACGCAGTGTCACACTGGACCTTGGACGAATAATAAGCCTACCCCCCAGGGGATAACACGCCTAGCTTCTCAAAGCGTGTTGCCTATCAGCAACAGGACAGAAGACCTCGACCGACCTCGGTTGTTGAACTCCCTGGATCCTCGGAATCCTCCGGTGCAACAGCTGTCGACCGTTGCGTTGTTTCTAACTAACACCCCCACGCTGCGTGACGCGTTCAACCGGCCGGTTGAACGGAGATCGCGGTTAGGGGTGTCAGTCGTTGCAACAACGAAAGCGGTCTAAGCGTCGTTGGGATTCCCAGGGAGCACCCCGGTCCAACACAGAGGCAGTCATTGAGGTCTGTCGTGTTGATGGAATTTGTGGAGAAGAGTAGGCGGGGCGTTGCGTGCGGTAGCGAGGCCTGCTGCCTGGATCCTTTGAGGCAAATGCGGTCTGTGAGTCATGGGTGAAGAAGTCCTTGTTGTTTGGCGCATTACTTGAAGATAGGCAGGGCGCCTAAAGGCCACTTAACTGGAAATCAGTAGATTAGTCAGCGGTTAGAGGGGACATGCAATTTGTATTGTAGGCGTCTATGTCCCGATTTTATGTATTATGGCGGTTCAAAGTTCCAATCCGATCTTTGAGTAGGGAGACAGGTCGTCGCGGGTTATTTGCCTTCCATACGCCATGCTGGCCCGTGCAGGGACGATACGTGGGCTGTCGAATTCAGTCGGTGCCGAGGAGGCGCCATTTGCATCTGACCTCGAGGAGGAGTTCGTCACCGTGGTGGAGGAAGGCTGTTGTCCATCAAACAGGCGACCAGCCTATA
>668321ef-0b8c-42ba-a780-12ba3718cd81_Basecall_2D_000_2d Marta_PC_default_sample_id_2245_1_ch210_file110_strand_twodirections FAST5/downloads/pass/Marta_PC_default_sample_id_2245_1_ch210_file110_strand.fast5
AAGGTGTTGGTGCTCCTCCCGTATGCTCGCCTGTTACCTAAAACCCGCTTCCCTCCCACACAAGATCTGACGAAGCCTCCTCCCTCGGGTTACCTGTGGAACGCAAACTCCTAACACTCACAAACCCTCACAAACTCTATGACGTGCAACTCATCGTGTCCCTTAGACATCCAAGCGTATGGCAAAATACGAAAGCTGAGAAATACTGTTGCTCCCCACGCACTAAAGCATGTGAACTTTTCAGTGAGACAGCCTGACACCCACGCACTCCAAGACAAAGACTCTGTGGAACTTTAACATAACATCAGCCCATGTTAGTAGTAGCTGTCTCAGTTGCGACAACTTTAGAAATCGACTTCATGATAATTAAGACCGCCACAAATGCCCCAAACGTAACAGGTGACGAGTCTACACTGATTAACGGAACACGCCTACTCTATCTACGAACTCCAGGCCTCCGCACACTATTGCGCGTTAATGGACTAAGAAGACTAGCCCGACCGCCTGTTGGACCGGGGGCATCCTGACGGTGCTCGCAAAGCTTTAACGTTCGTTGTTCAACGGACCGGCACGCGTAACGCATTCATCCAAACACTTCATCGAGATGACCGTGCGATTCGTGGGGCTTGAACACAAACGAACCGTCAGCAATTTGAGAGGAGGCAGTCAGCGAGATCGTTTAGAGCAAACACGAGATTTAGTCAGAGTCTTCGTGTTGGATGGAATCGTGGAGAAGGTGGCGAGGTGTTTGATGGCTGGGAGTAGGGTTATTTCGGTCAGTGAAGGTCTATACCGGGTCCGTGGGTTTGGGCAGGACTTGTGCTTAACCCATGCAGTCCATTGTCCTCATTGTTGAATAGGTAACTGAATCCATAGAGCCACTATGAGGTTGAAGTAGTTTGTTGAATTCGAAGATTATTTTGTTAGTGCGTGAGTTTATAGATGTTAGGTGAATTTTGACATTACAATTCACGTCAGTGGCGTTAGAGGGAGCCAAATTATCTTCTGAGTATGTTGCCGCCAGATCTTCCAGGCCGGTTAGCATGTCGCACAGAGGTACCGTGAGGCTTTGCACGAGTTCGTATGAGGATGTGGCCGTTTAGATATCTCACAGCAGGGAGGCAGTTTCGTGCACGCTGTGTGTGGAGGAGGAAGGCTAGTATTTTACGGCAACAGGGCACGTCGGTTGGTGTC
>0045dd6f-9de1-45c1-aee1-3a04899d2b2d_Basecall_2D_000_2d Marta_PC_default_sample_id_2245_1_ch104_file372_strand_twodirections FAST5/downloads/pass/Marta_PC_default_sample_id_2245_1_ch104_file372_strand.fast5
CTTTCTGTTGGTGCTGATATTGCTCGCCTGTTTGATCAAAGGGCGCTTCTAACCACACACACACATTAGGATGACGCCCTGCCCTGTGGAGATATGGGACCGGCCGCGGCACTAAAACCGTGCAAGGGCTGACAATGTGCTGCTGGCGGACCGCGTATGAAAGGCGACCGTAGAAAGATGTCTCCCCTCCTAGCCAATGGAAATTGAACTGTCAGTACAAAGCTGACATAAATAAGCACAGACAAAATACGTGGAATTACAAACTACTCATACCAGTGAGTAGTGGGGTTCCAGTTGGGACGACTTCGAAAATCAACTTCATGATAATTAAGACCCGCCAAGTCTGCCTAATACGACCAGTCACACTGATTAACGCAACAAGCTCGCGAGGGATAAAGGGGCCTTCTCAAAGAGTTCATATCAACAAGAAGACCTACGACCTCGATGTTGGACCGGGCGTAGCACTCTACGGTGCAACATGTGCTGGATTTCGTTTGTTTCAAAACGACTAACACCCCTAAAGCGATCTGAGTTCAAAAATGGCTCAGGATTTCAATGAGATTAGCGTTCCCGAATTCCAACCAATTACGTCCGGTTTGAACTCCAGATCACGTAATGTTTTGGACCAACGAGTGTGTTTGTTAAAAACAGGCAGTGCGGTTTGAACTCAGATCACGTGGTCCTCGTGTGCTGACCAAGAGTCATGTTTTGTAAACAGGCGACCCGGTTTTGAACCTCAATACATGTATGTTTTGTATAAAACAGGCGCCGGTTTGCGTACGCCAATCACGTAATGTTGTACCAACATGCGATGTTTTACTAAACAGGTGTCGTCTGCTGAAATCACTGTTTTAGATAAACAGGCGTACCGCTTTTGAACCAGATCATGTTTGATAAAACAGGCGATCTCGATTTGAACTCAGATTACGTATGTTTTGATAAACAGGGCAACTCCTGTTGGGACTCAATCACGCCCGGTTTGAACTCAGATCACGTTATATGTGTTTGTATAAAACAGGCGAAGTTCTGTTTTATGT
>70e9c9c9-dae4-421d-93ee-0fea7d60d77c_Basecall_2D_000_2d Marta_PC_default_sample_id_2245_1_ch410_file49_strand_twodirections FAST5/downloads/pass/Marta_PC_default_sample_id_2245_1_ch410_file49_strand.fast5
GAAATGTGACTCTGGTCGCCCCATGCTTCTGGCTATCAAAACATTAATGATCTGAGTTCAACCGGAACGCATGTTTATCAAAACATCGCCTGTTTTATCATCAAACATACTGAAACTAAGTGCTTAGCGTTGACATCCGGTATACGCCTGTTTATCAAAGCATACTTGATGTGAGTACATGAAATCTAGAGCATGGTCTCCAAAATAACTAACTACTGTAAGTTCAACCGGCGCCGCGTTTATCAACATACGTGATCTGTGAGTTCAACCGGTACGTTGCTGATGGCAACGAAAGTTAATTGATCTGAGTTCAACCGGTCTCCTGCCTGTTTATCAAGAACACCGCCTGTTTATCAAAAACATTACGTGATCCAGGTTCGCATAACCGGATCTCCCGGTTTATCAAAACATTACGTGATCGGGTTCAACCGGACACGTCGTACTGCTGGAGACAAACCGGGTCGCCTGCCTGTTTATCAAACATACGTGATCTGAGTTTGCAAATGGGGGAGCCTCCGGAGGTTTTGACAAAACAAAAAGCTTCCTAGCCACACACATTGAAGGTAAACGCCTGCCCTGCGGAGCTCTGAAACGGCCACGGCACTAAATGCGTGCAAAGGCTACAATCACTTCGTCCGTAAAGGGACTATCTATGAAAGCAACATCGATCTCCGGGAAATATACAGGAGAGCTCGTGCTCCTCGACAAGCCAATGAAATTGAGAACTGTCACCACAAAACCCGACAGTATAAATAGCAGAAGCGCAAAATAGGATCTGTGGAACTTTAACAAACTACTCATACCAGTGAGTAGCCGGCTTCAGTTGGGACAAGACTTGAAGAAAATTAATAAACGTGCCTGATAATTAAGGACCACACGTCTTCCCCTGACACGACCAACCAGTCACAATCGGGCTTGGAATGAACAAGCGAGAGCCGAGAAAGGATAACAGCGCCCCCACCTTCCACAGAGTTCTTCATCAAAAAGACCCGCAGACCTACCGGACTTCGATGTTGATAACAGCGGCATCCTGACGGTGTGCAACATGTTCCTAACAGCGTTTCGTTGTTCAAGACTAAAGATCCCTTCGCTGGCGCCCGGTTTATCAAAACAGCGGCATTCCCTCGGAGACACACACATTAGAAGTAACGCCTTGCCCTGTGGAGATATCTAAACGGCCGCGCACATCAAACCGTGCAAAGGGTAGCAATCACTGCTTGTCTCCTTAAATGAGGACCCGTATGAAAGGCAATATCGAAAGACCTGTCTCCTCGAGGACAAGCCAAGATCAGAAATTCGACTGTCCACAAAGCGCAGGATAAATACTCACATGGAGACAAAAGACCCTGTGTGGAACTTTAAACAAATAACTAGGTACTCCGGAGTTGGCTGGGCCTTCAGTTTGGGACAACTTTAGAGGGGGCAAAATTAACTGATTTCATGGGAGCGATCAAGCCCCACAAGTCTGCACTAAAGTACGAACGAGTCACTGGATTAACCATCTAAAACAAGCTACCGAGGGATAAGCGCCGCCACCTTCTCGCTGAATTTCATATCAACAAGAAACACCTAACTCCCGCGCCGTTGGACTCGGGGCATCCTGACGGTGCAACATAGTTTGGACCGGTTCGTTTGTTCAAACTATAACTACGCGCACGCTAGATCTTATGGAGTTAAATGCAACCAGGGTTCTTTTA
>2152a0d3-b6ae-430a-96e7-986b4dd7c999_Basecall_2D_000_2d Marta_PC_default_sample_id_2245_1_ch440_file69_strand_twodirections FAST5/downloads/pass/Marta_PC_default_sample_id_2245_1_ch440_file69_strand.fast5
ATCTTCTGTTATGTAATACCTGGTGGCCTCGCCGTTATACAACAGCAGGGTCAATGGGAGTTGCAAACGCGCTCCCGCTATGTTAACAGAGCAGCGGATGATGAAACTGCCAACGCCTCACGTGGCCAACATAATGATCGGAGTGCCAACGCATCCCGCCGTATTTAAACAGGACGCTAATGATGAGAATTACGGATGAAGCGCAGTTAAGGTATGAGTGGAACCCCGTAAGTGGTTGTGAAATACAGAAGGAGTCCAGTTGGAGGCGAACAGTGGATGTTAGATAAACAGGCGGGAATTAGTTTAAATACCAAGATCGATGAGGGATTTGCGGCAAACTCTACGATCACAGGTTACGTACGTTAGCGGATAAAACCCGTCACAGTTGTTTACAAAGTTGCACACTACAGTGCCGGAGATACCCGAACTTTACATAAGCTCGCAGTATGAAATGGTTAATCTTGCCTCTGGGGTGATGTGCACGCGAGCGACATTGGGCTCCTGACTAAGTGGTTCCTGTCGCTGGACGCCGATGGCTCTCCTCGTAGCATGAACTTCCGGGAACGGTGGCTGCCGCTTCCTGGGGTGGAATTCATTTACGCTAATTGTTCAGGCGACGCCGCCACTAGCATAACTACTCCGGCTGTGATTGCCGTTCGCAGCTGGTTGTTGGTCGTGACAGTATTGCCACGTATGTGGCGCCGGTTGTTGACTCTGGACGAATCATTCGCATGCCCGAGTGTCGGGGGAGACAGGTCGTCGGGGTTGCCTTTTGCCACTCATCTGCAGTCCAAGGACATCATTGTGAGGCCCTTGCACGGGTTTTTAGGTGCCGGAGGCCCAGTCTAGATATGCCCACAGGCAGGCGTGCGTTAGAGCTGGTGTGTAAGGGGAGGCTAAATATGTTAGACAAACAGGCACGGTCGATGTCGGC
>ce4a4cbf-042b-406e-914b-34fc66623afe_Basecall_2D_000_2d Marta_PC_default_sample_id_2245_1_ch23_file175_strand_twodirections FAST5/downloads/pass/Marta_PC_default_sample_id_2245_1_ch23_file175_strand.fast5
AGTATTTCACTATCCCGCTCACTTGGACCGGTTAGACGCGAGTAGCGTAGAGTTAATCGTCGGAGCCAAAGAAGCGTCTCGAAAGTTGAGGGTCGAAATCTACTAGGGATGCACAACGAGTACAGTGGTCATGCCTGCTGGAGTACGGTTAGGGAGCTCTCCGAGTTATACATATATCTAAATCTGCGTCCGTGAACCGAGTGGCTGGCTGGTCTGGGGCGGGTGCCCGCTGGTGACGCCTTGGGCATGTGAATAATTGTTGAGGTCTTGCGCAATAGGCATAGCACATAACCTCGAAATTGTGAGTTTAAAAGCGAATGGTTGTTATGTAAGTGATGCAACTTAGTTGTACCTGAGGTTGTTGAATATTCCAAATCTCAGTGTGTAGGGAGAGCCAGGTCGTTAGCGATTAAGTTTAATAGCATATCGCACTGCACCCGGAGCCTTATGTACACCTATGCGCCCGTTCCACTTGCAGAAGCGTTTTGCACTGACTAGGACAGAAGCAGTGCGCTTCTTCAGGGTGTAGGAGCTGGTTTGCCCTCAAGCAGCGAGATTGCGTAAAGAACCCCGTACGAGTATTCGTACGTGCTAGTAGGACCGAACGCTTGTCAGCAGAATTTTATGCCGGAGTCCGAACCGCAGTTGACACCCTCCGGCGCGAGTAGCTTAAAATTGTGTAAACCTCAGCCTTCACGCAGATAGCAGCTTTATCAACGACCTCGAGCTTATTTTCGGTCGAATGAATGTATAACGTAGTGGTTACGAGAGCTTCTATGGCTTATCCATCCTAATAGGTGAAATCGATGTTACGCGCAGACCATGTATGTGCAGCTTACGAAAGAGCAGCTGGACATAGCAGACGAATTGATGCATTCGAGATGGTTGGTTGGTCGAATATCCTTAACGTAGTTGTAGCCGTGAGTCTTTACAGTGGCTGTGGAGGAAGACACGAAGTATTCGACTTGCGGTTTCAGCGTAGCGGTGAGAACAGGCTTATCTGCATAGCCGCCTTGCCACGTGTCGATCGAAGAAGCAGTCTAGGTATAGCAGGGTATAGGGAGGCGAGTTGGTGATGCCCTAATGTACCAGGGGATAAATTTGTACAAGGGAGGAGGACGTCCTATTTGTATAACGTTATTACAGAACATAGGC
>6fb9490b-48ef-4513-b9ae-633ad40e7121_Basecall_2D_000_2d Marta_PC_default_sample_id_2245_1_ch408_file132_strand_twodirections FAST5/downloads/pass/Marta_PC_default_sample_id_2245_1_ch408_file132_strand.fast5
GGTCGGCTTCTGCTCTATATTGCTTCGCCTGTAGTTTATCAAAACATAGTCAATTGGGCTTCAGACCCCCAATCCTAAATTTGACCCACTCATTAATCTGGCCAGTTCAACCGGGTGACGCCTGTTTATCAAAACACTACGTAATCGCGAGTGCGAACCGGGTCGCCTGTTTATCAAAAAGATCGTATGGATCGCGAGCAAACGCGCCGTTTGGAGAGTGGAAGTGGAGATTGCCCTGTAGTTTAGCGGCTACGAACAACCGTCTCACGGTTGGCGTCAGGATGCCCCGGTCGACATCGAGGTCGTAGGTCTTCTTGTTGATATGAACCTTTGAGAAAAGGTGGCGCTGTTATCTCCCTGGGGCGCTGTTTCGTGCTAATCAGTGTGAACTGGGTCGAGTCGTGGCCAAGGAGACTTAGGTCTTAATTAGCCGGCAGTGAGATTTTTCTAAAGTTGTCCCACGGCAAGACGACGATAGCACGGCTGAGTAGTTATGCTAAGTTCCACAGGGTCTTTTGTCTCTGCTTATTATGTATTGGATTTGTACTTACAGTTCAATTTTCATTGGCTTGTCCTAGGAGACAGGTCTTTTCTCATGTTGCCTTTCATACGGGTCGCTTCCAAGGGACAAGTAATTGCCTATAGTGCACGATTTTTAGTGCCGCGGCCCGTCCATATCGCCTAAGGCAGGCATGTTAAGTCCTAATGGTGTGTGGGCCGAAACAGGTTGTTATCAAACAGCAGGATTTTGAAGCGAGTTACGAGCCGATGAAGAGGTTTTCGCGGTTAAGATGCCAGGCAATTTTAATAGTTTCATATGTTGAGCGTCAGAAAGGCGGTCCGGTTTGAACTCGATTACACGTAATGTTAGGCCAAAGGCGCCAGCAGTTTCAACTGAGAATCACGTAATGTTGTGATAAACAGGCGTCGGTCTGGTCGGAACTCAGATCATGTATGTTTTACCAAAGCACCGATGCTTCAACTACGAGTACAAGTACACTGTCTGGGGGGAGTTTCGATAAAACAGGCGGTCTGCCAGTTTGAACTCATAATCACGTATGTTTTGATAAACAGGCGACCCGGTTTGAACTCAGTACATCACTGTTTTTACAGAATAGACCAGGGCAGTCTTTT
>ffae7eeb-a9e7-4570-b929-003d2fbba8e8_Basecall_2D_000_2d Marta_PC_default_sample_id_2245_1_ch372_file2_strand_twodirections FAST5/downloads/pass/Marta_PC_default_sample_id_2245_1_ch372_file2_strand.fast5
GAAATCCTCTTATTGCTCGCCTGTTTATCAAAACATAGCGATTCCTACACACATTAGAGAAGTAACGCTGCCCCTGTGGAGATCTAAACGGCCGCGGGGACGAGCACCGTGCAAAGGTAGCACAATCACTTGTCCTCAAATCGGGCCCCGACTCCATCTGAAGGCAACATGAAAGACCTGTCTCCTAGGACAGCCAATGAATTCGATCTGTCAGTACAAAAGCTGAAGGGTGAAGCAAGACAAAAAGACCCTGTGGAACTTTAACAAACTACTCATACATAGTGAGTAGTATGAGCTTCAGTTGGGACAACTTTAGAAAAGTCAACTTCATGATAATTAAGACCCCACAAGTCTGCCTAGAATTTACGAACCAGTCACACTGATTAACGAAACACGGCCTACCCAGGGATAAAAGCGCCACCTTCTCTAAGAAGAGTTCATATCAACAAGAGAAGATAGCCGACCTCGATGTTGGACTGGGGCATCCTGACTGCGGGACAGCTGTCCAACGAGTTTCGTTTTGTTCAACGACTAACACCCCACGCGATCTGGAGTTCTCAAAACCGGCGCCTGTTTATCAAAACATTACCGTAATTCTGAGTTTGCTAAACGGAACACGCCTGTTTTATCAAAACATACGTGATCTGAGTTCAAAACCGGGCACGTGATCTGAGTCCAGACACTCGGGCCGCCTGTTATCAGGACTACATTACGTGATCTGAGTTTAAAACCTCGATCGCCTGTTTGTAAAAACATTAGACCTTACTGCGTTGCTAAATGGGGTGGCGCCTGTTTATCAAAACATTACCGTGATCCATTCAAACCCAATCTCGCCTGTTTATCAAAACATGATCTGAGTTCAACCGGACGGTCTCCTCTTATGGCAAAACATCGCCTGTTTATCAAAACAGCTACGTGATCTGAGTTCAAACCGGACCGCTTGTTTATCTAAAAACAAATTACGTTATCTTAGTTCAGACCTGACCGCCTGTTGGTATAAACAGTCAGTGTACATTGAGTTCAAAAACCCAAGATCGTCTGGCTTTATGACAAAACAGGTTAGATGATGTCACGAATTCATCTCCCATTTC
>d1a8f1d2-e422-4b15-bce0-bdb7bc024f4a_Basecall_2D_000_2d Marta_PC_default_sample_id_2245_1_ch363_file134_strand_twodirections FAST5/downloads/pass/Marta_PC_default_sample_id_2245_1_ch363_file134_strand.fast5
CTACTGTCCCTTCTATTGCTCGCCTGTTTATCAAAACAGCTTCTAGCCACACACATTGGCGGAATAACGCCCTGCCCTGTGGAGATATCTAAACGGCCGCGGCACTAAACCGTGCAAGGTAGCACAATCACTTGTCCCTTAAATGAGGACCCGTATGAAAGGCAACATGAGAAGACCTGTCTCCTAGGACAAGCCAATGAAATTGAACTGTCAGTACAAAGCCTGACATAGAATAAGCAAGACAAAGACCCTGTGGAACTTTAACAAACTACTCTCATACCAGGTATAGTAGCGTTCCAGTCGGGACAACTTTAGAAATTAACTTCAGGTGATAATTAAGACCCACAAGTCTGCCTAAACCACGACCCAGTCTCACACTGATTAACGAAACCCATCCACCTCAGAAAACAGCGCCACCTTCTCGACCAGTTCATATCAACAAGAAGACCTACGACCCCCGCTGTTACTCCGGCAATGGCTCCTTGCAACAGCGTCCAACGGTTCCTCGTTTGTTCAGCCACGACTAACACCCCACGCGATGGCTGCAAACCTCAGCCGGTTTTGACATCGAGTCAGGATTAGAGGTTTTGTTCAATGTGGCTTTTGAAACAACGAAAAGGCTTCAGGTAGCGGCTGCGGCGCATACTAGTACTTATTAAACATGGGCAGGTCGTCGAACAACCCACTTGTCGATAGGGGCTCTTGGAAGTCCGATGCGGGCTGTTATCCCCAGGGGTAACTTGGTTCATTGATTACATGTTTGGGGTCAATTCTATGTCAAATTTTTAATTACTATAAGAATTGGTTCTTTTATTAGTAGATTTTATTACCATTCATTGCTATGCGAGGTTTAGTTTTACTCCCGGTCTACCCCAACCGAACGGAACACTTGGGTGCTCAGTTTATGATTAGGGAGGGAGCAATTGAGGTTCGTTAAAGCGGCTCCAGGGGTCTTCTCGTCTTATATTTATGGTTTCTCGCTTCTTTCACGAGAATCAAGTTTCATTGATTTTCAAGGGAGACAGTGTAGTCTTCGTGATGCCATTGATATCCGGTAGATTTAAGAAACACATGACAGCTGTGATCGGATTCCGCGCAGGAGCTTCAGAGGTACCCCCGGCGTGAGAGGTCACGCTATTACTGGGCAGGCTACTGCGCTGGTAATCAAGAGGCGATGTTTGTACAACAACAGGGCAACCGTTTGAGTTTTTATA
>af4d3a0e-98cd-4313-8238-bdeff62b5dd0_Basecall_2D_000_2d Marta_PC_default_sample_id_2245_1_ch220_file135_strand_twodirections FAST5/downloads/pass/Marta_PC_default_sample_id_2245_1_ch220_file135_strand.fast5
GTGGTGTTGGTGCTCTGTAGCCCTGTTTAGTACAACCACCTTCGGCCCACATTGGCATGACGCCTGCCTTGGAGGTGGGCTATCGGCCACAACGCACTAGATACGATTCAATAGGCCACAATCAGTCCCTTAATGAGATCCGTATGCAAGGGCATGAGAGGACTACTGTCTCCTACAGCCACCCAACTTGGAACCGGGTCCAATTTACAGTACCGATACAAATATCACCCTGGAGCAAGGCACAAAGTAGTGCGATATTTATGAGGTATAGGCTCTCCGGATCAATGGGCAATTCAGTTGCATATTCCGCAAGGTTACTGTCAGATGATACCTGCGGCTAAGTTAGATACAGTAGAGTCCTATTATACGAAACATAGGGCGAGGGGACCACACCTTTTAGGCGTCTTCGGACTCGTAGGCAATAACTACCACTCGGTTTGGGTGAGGCATCGGTACGTGGAGCGGCATTTTAATACAATAGTTTCGTTTTGCTAACAACACCAAGAGATTGGCTGTCAGATGAGGCAATTCTGCGCTCGACAATTTGCTCCTCGCCCACAGGTCCCCGACCCTCCCCTGCCCTGTGTTGGAAAATGGCCTCCTGAGCAAGCGCCAAACCGTGCAGCCAGCGCCCTCAATCGTCGGGCCTGGCACGGATACAGTCTGAAAGGCGACTCGCTCCCCAAGGTAGTTACGCGCTACAGATGCAATCCGGACTCTGTCGATCACACTCAAGTAAGCTCCACCAAGACAAAAATACTGTGGAACTGTCAAACAACCTCTCATCCAATCGGCTCTGCCGTGCAGATTTGTACACGGGTTCCCGCGCTTGGACTGTCATACTCACTTGCCGGCCCACAAGTCTTACGGGTTGCGCCGACCCAATCCGCTGGTGCTGGCATCGCCTTCGCCACAGGGAGCCTCAAGTCTCAGCGATTCATATCGCTCCGCAACACCCCACTCGCCGGGTGTGTCAAGGCGGGATCGCGCTGACGTGAGTACATAGCTGTCATGGCGGTTCGTTTGTTCAACATCGACAAGGCGATCTGAGTTTTCG
>f1b9e51e-337b-4b14-94d1-76e78295ba2e_Basecall_2D_000_2d Marta_PC_default_sample_id_2245_1_ch25_file314_strand_twodirections FAST5/downloads/pass/Marta_PC_default_sample_id_2245_1_ch25_file314_strand.fast5
AATTATTGCTCGCCTGTTTATCAAAACAGCTTCCTGGGTACATAGGGGATTAGAAACTCCCTGCCCCTCGTGGAGATATGGGACGGGCTCGCGGGGCTACATTTAAATTAGCACAAGGTCCTTTACACCGGTACCTGGGCGCGCAGGCCGATTAGCGAAAGGCAACATGAGAAAGATACTGTCTCCCCACACTCGCGATGAAATTAAACTGTCAGGTCAGATAATCACTAAATACAGCAGCTCAAGACAAAAGACTTCAAAATGGTCACAGATTGCTCAGGTAGGCGGGCCTCATGTGGACATCAAAATAACTCCGCTAATTCAGTTGTAAGACTTTGCCGAAGGACTTACTGTCATGGGACTAACAAGTCTCGATAACTCGCCTCGCCACAAGGTCTGTTATCAATAAACAGATGACCCCAGTCCTCAAGACGCATCCTGGAACGCCTCAATAGCGGCACGGAGCCTCCACGACCTACCGTGACGCCGGAGTTCAAACCTCCGGAGATAGCACGCTACGATGTTCGGGTGGAGCATCGGTAGCTTGGCGACCTAGCTAGTTCATCGGTCGTTTTGTTTAACAGCCCACCCCACGTGAATTCATATCCGGCCCCTGTTGAACTCGCGATCAGCTAAATGCTGTTTTGAGCGCGTCGAGGATTTGCTTTTAGTGGCACGGTACGGTGGTTTTTGATAAACAGGCAATGCCGGTCCCTGGCGGTATCACGTATGTTCTCGCTCAGGCGGTTGTAAATATTTTTCGATACATGTACGGATGCTCTCGTTTTCAACTGGACTCGGCATCAAAAGGCGCACTGTCTCAACCACATTACGTATTTCGCGGCAAAGCGACCTGTGTTTTAACATCAAAGGGCGACATATTCTCCTCAATAAGCAGCATTCCCCGGTACACACATGCCCCAACACTAAATCATGTGTAAGCAAATACATCGGCGGCACTAATACACGAGTTCAGAGCTACCCGTAGGGTGCCTTCACATCGTAAATGACCTCCCGAGGTAAGATCTGAAAGGCAAGTCGCTGACACAGCAGCTGTTATCACGGGACCCAATGAAGCAGTGTGCGTAGTCCGTATAAAGCTCTCTTCTCTAAAGGTCCAGCAATAAAGACCGTACCATCTTCGTAGCGCGGACACTCGACTCTAAGCGTGACAAGTGGGTACGGCTTCGTTGTTAAAGGG
>88349841-48aa-41df-8783-2db13a5ed089_Basecall_2D_000_2d Marta_PC_default_sample_id_2245_1_ch388_file330_strand_twodirections FAST5/downloads/pass/Marta_PC_default_sample_id_2245_1_ch388_file330_strand.fast5
ACTTTCTGTTGGTGGAGATATATTGCTCGCCTGTTTAAAAACAGCTTGCCTCCACACATTGAAGCCCCTGCCTCCTCGTGTACGCAGGTACCCTAACCGCGCATCCCTCACAATGACGCGTGCAAAGGCCTAAATCACGATGTGCCCTTGACATCCATAGATAACCGTACCGAGGCAACGAACTCAGAGACATACGGGCTCCTTTAACAAGGACCGGGCAATTGGAACTTCAACCGCAGGACAGCCTGACATAAAATAAGCGAAGACAAAAGACTCTCGACTTGGAACTTAACAACTACTGCTACCAGTGAGCCTCTAATTCAGTTGGGACAACTTGTCGAAAATTAACTTCATGATAATTACATACACGAGATCTGCCCAAACTAAGCAATTACCTGATTATGCATCGACAGCCGAAGAAGACCGCCGCCGGAGACATCTTCTCACCTCTCGGAATTAATGGGTTACGCAACACCCCACTCGATGTGTTGTAACTCCGGCATCCCTGACGGTGCAACATGTTTACACGCTTTCGTTTGTTCAACGACACCCGCACGCGATCTCATTTCAAACCGGCCGTTAAGCAATGAGATCGCGGGCGGGTGTTAGTCCGTTGAAACAACGGAAACCGTTGACAGGCCTTCAGCATGAGGAATCAGGAGTCTCAGGCCCAGGCAACATTAGTTAGAGTGTCGTGGTTAATATGGAAGCCTGTCTTTAGGAGAGAAGGCGGCGAGTTTGGTGGCGCCGAGCGGGGTTATTCCAATCAGTCTTAGACTCAGTCCTCGTCAGAGGCGACGTGAGTTATTAAGGTCATGACCGGGAGTTACATGTCCCCAAAGTTGAAAACGAAGCGATAGAGCCCGGCTGATGGAGGTCAGTCGTTACAAAGTTCCCACAGAGTATTATGTCTTTTGGTGCGATCGTGTCATGTTAGGATTAAAGTTCACTGCCCGTGCCCGTCGTGCAACGTTAGGGAGCCGGGTTATGGTTTACACTAGTTTGCACCCATTATAACAAGAGTTCAGGCGCTATGGAATTATTTAGTAGGCTCAGTCATGAGATATTTTCAATCATTAAGGCGTTTCACCCGCGCAACTCCCGAGGAAGGAGGAGGCCAGGAACATTCGCCGTGCCGGGTTGTAACCGGAGAGAAGCAATGTTGTTGGGACTGGAAGAGACGCATTTTACTCATCCAATCACGGTCCATTTAACCAAGTACGGTCCGTTGATAAAACCCGGTACGTGTCCGCTTCAACCGCCAATCACACGTACGGTTTTTACTGACATCAGGCGATGTTTCTTGATAAACAGGCGACTCGAGTTTGGATCCTCAGAACTACGTAACAGTCTCTTGTTACGAACTCAGATCATGTAATGTTTGTATGATATAACAGGCGCCCGGTTACGGACTGGGATCACGCGTGGCCTGTGCTATGCACGTCAGAACTAACTGGCCGAAATCGTTAGCGCCTGTTGCACCGTCAGGATCTCCGCGAGTTTAGACAGCCCCGATCGTAGGTGCCCTGTTGTTACTTGTCTATGAACTCTTTGAGAAGACGGCCCCTGTTCCTTAGGGCCTTGTTCGTTGATCGCTTTGACTGGGTCGTATTTAGGCATAACTGTGGGGTCTGATTAGCCTGAACCAAGTTAGATTTTCCTCAAAGTTGTCGAGACCGCGAAGCTACTACTCACTGGTATGGCTAGTAGTTGTGTTAGACAGTTTCCACGACTTATTTTGTCTTGCTTGGTTGATGTCAGCTTTTGACTGACAGTTCGACTTCATTGGCTTGTCTCTAGGCACGTTGTCTCTCATCTTTACTCCTTTCAGACCGGGTGTGGCTGTTCAAGAGCGAAGACGTAATTGTGTCTCACCTTTGCACGTTGCTGCACTCGGCCGTTAGATATCTCCTACAAGGCGGCACGGCGTCATTCGCTAATGTGTGTGTGCGCCGAAGCTATGTGTTTTTTGTGATAAACAGGCGACGGTTCTCGTGTTTATAAC
>8b06c276-049f-403a-afec-9935c2d1cc70_Basecall_2D_000_2d Marta_PC_default_sample_id_2245_1_ch279_file149_strand_twodirections FAST5/downloads/pass/Marta_PC_default_sample_id_2245_1_ch279_file149_strand.fast5
TTTCTTTGGTGCTCTCTGGTCGCCTCCCGCTGTTTTATCAAAAGACCCTCGCTTCCCTCGCCACACACATTGTGAAGCATCCTCGCCTGTACCATGTTGAAATGGCCTCCTCCCACATAGCACGGGTGGCACGTGTTGCACTACGGATGATTGTGTGCTGAACTCCAGCATTATCGAGGCACACTCTAACGCACCCTCCTAACAATTACGCCTAAGCCCCAAAATGAAATGCTGGTTGATCAACATCGACGAACGACTCCAAGACGACATACACTGTGGAACTTTAGCAAATAACATGACTCCAGTGAGTATAGGTGGCGCTTCGGTTACTCTAACAATTTGAAAATGTAACTTCATGGCCCACTTAAGACTACACAAGTTATCCCCGAATAGCACGCACTGAGAGTCTACATGACTGCTCGACGGAAGACCCTACTACCTAGAGACTACACGCCTATTCTCCCTACACGTTCCTACTGACATACAGAAGATACCGGACACGGGAATCTCCAGCCCCGCATCCTGACTCCTTGCACTCGACATGTCGGACGGTTTCGCGTTTGTTTCGCAACAGCCCCCACGAATGATCTGAATTAGTACATCGGTTTAACGAGTCTGTCAGCAAATTCAAGTCCCTTGGAGGCTATGGCGTTGAACAAAACTTTGAATCCAGGAACCCCGATTCAAGCCAGGCGATGCTTTACGACACTTATGTTAGTTATTTGCGGAGTGGATAGTTGGAAATCGATGAGAATTTGGTGGCTATACCCCTTAGGGCTGTCGATGCCAATCCAGTGGACTCGGTCGGTTTAGATTCGCAGCGGGTCCGTCTAATGGTAGGCGATTAAGTTTTGGATTTTCGAAGTGAGGCAAGCACGCTAGATAGGTATAGTACTGGAGGTTAGTCCAGTCCCACGCAAGCACGTATGTCGTGCGTGCTTTGTCGTCAGCGTTGTCTTACTGACAGTTTAATTTCGTACCGTTAGGGAGGCGCGGTAACATGTCCGGGTGTTGCCTTCGAGGCCCATTCGTATAGCGTCAGCAGGCCCACGACTCGTCTTGAGACGATTAGAGGCGTGCTGCTGAAGCGTTTTGCCATCTCCACAGCAAGGCGAGGAGTTCGGGATTTAGTGGTGTGGCACGGAAGATGTTTAATAGGCATAGGAGAAACAGTTTTATGACTGTTGGTATCTATGGA
>8d1e3484-5f4a-49d8-a905-24ef9473490e_Basecall_2D_000_2d Marta_PC_default_sample_id_2245_1_ch461_file125_strand_twodirections FAST5/downloads/pass/Marta_PC_default_sample_id_2245_1_ch461_file125_strand.fast5
CTGTGCTCCGCTTTCTGCTCCTGGTCATGATAAAAAGTTCGTAGGGCTTCCTAGCCACACACATGCTAGGATAACGCCTGCCCTGTGCGATATCTGACGCTCGCGGCACCTAAAACCGTGCAATGAGCACAATCACTTGTGCCCTGTAATCGAGTGGATCTGGCGGGAAGCCGCAATGTGAAAAGACCTGTCTCCTCAAAGATAGCGAACCGTCTGAATCTGTCCGGGCCACACCGCTGACACTATAAAATACCAGGCCGACACAAAGACGACTGGCTCGTACGAGTTTAACAAACCTACTCATATAGTCCGTAGGTGGCTTTTCAGTTGCTGACACTACTGTCCCAAAATTAACTTCCGCTCTACTTCGACTCACAAGTCTTCGCGGATACGAGATCACGAGGTCCACTGATGCACTGAAACAAGCCTCGCGAGAACGCGCCACCTTCTCAAGAGGTTCATATCAACAAGAGAAGACCTACGACCTCGGTGTTGGGTGAGGGATCCTAATCCTGATTGCAAAGCTAGTTGCAACGGTTCGTTTTGTTCAACGACGACACCCCACGGGAGCGGGTATGAATTATGGAGTTAATGGTAAGTTCAGGCTGCGTATATTTTGATAAACTCCGGCGGAGGATTTGGCCTGCTGAACTCAGATCACACGTATATTTTACCAAAACTAAGGCGATGTTTGACATATGGCGGCAATGGCTTTGGCATCCAGATCCGTTATGTTTTGTATATAACATCGGGGATAATGTTCTTTATCGTTTATATGTTCA
>7a576e9e-d4ca-4f1b-a5a6-fa1d9f25e7ea_Basecall_2D_000_2d Marta_PC_default_sample_id_2245_1_ch209_file358_strand_twodirections FAST5/downloads/pass/Marta_PC_default_sample_id_2245_1_ch209_file358_strand.fast5
GCGCTTATATTGCTCGCCTGTTTATCAAAACATGATCCTCGTTCTAACTGCGGCGTACTGTGAGTTCAGACCGGACGTGATCTGGAGTTCAAAACCGGACCACCTGTTTATATCAAACAGCGCTGTTTATCAAAACATCGCCTCTTGATAGTCGCCATAAGAGGTCCGGCGCCTGCCCAGTGACTACAATTTAACGGCCACGCGGTATCCAACCGTGCGAAGGTAGCATAATCACTTGTTTTCTCTTAAACCTAGACCCTATCAATGGCATCACGAAGACTACACTGTCTTCCCCCCTTAAATCTAATGAAACTGATCCTCTCGTGAAGAAGCGAATAAATATAAGACGAAGACCCCATGGAGCTTTAAACGAGTACGCTAATGCTCCCTCCCTAATCGACTAAAACTGAGCACCATTACGTGGTTTTCGGTTGGGGGTACCCCAGAGACCCAAACTCATCAACACGAACCCGTAATAAAGGTACTAATAAAGAACCACAATTCTTATAGATCAAAATTTGACAGTCAATTGTGACCCAAACACTTGATCAATGACGAACAAGTTACCCTGGGATAAATACGCAATCCACTTTAAGAGCCCCTGACACCGCGGTTAATTCAATAGCGAGATGTTCCACTTCAGGGTATTAGGGCGCGGGCGTACGAGTAGGGTAGAACACGGTGTTTCGTTTGTTCAACGCATTGAAAACCATAGATGATCTGAGTTCAAACCGACCGGTCGTATTTATGT
>1acd44dc-9a55-471b-a279-b7e62b4a5294_Basecall_2D_000_2d Marta_PC_default_sample_id_2245_1_ch470_file133_strand_twodirections FAST5/downloads/pass/Marta_PC_default_sample_id_2245_1_ch470_file133_strand.fast5
TAAATGTTTGGTGCTGATTGCTCGCCTGTTTATCAAAACAATAATGCTGTAGAGTTCAAACCGGGTAGCTCGCCTGTTTCAAGGCCTCTCCTCGCTGTTTGTAAAAACATTACGTGATCTGGAGTTCATAAACCGGGTCGCCTGTTTTATCAAAACAGCTTCGGCGCCACATGCTACGAATAACGCCTGCCCTGTGGGCGATATCTAAAACGGCCGCGGCACTAAAACCGTGCAAGCGCTGTGCTTGTTAAATCGGTGAGGACCGTATGGCAAGGCAACATGCGAAGATACTGTCTCCACATAAGCCTAATGAAATTGAACTGTCAGTACAAAGCTGACATAAATAAGCAGACAAAATACGTGGAACTTTAACAAACTACTCGACCCGTAGTAGCGTGCAGTTGGGACAACTTTAGAAAAAATTAACTTCATGATAAGGCCGATGCGCCTCCACATGCTTACGCTAGATGGCCGACCCAAGTCCTGGTCGTACTAACCATCGGCCTCTCGCACGAGGACCACCTACTTGCTAGCAGTTTAATCATATACAGGGGACTACCCCTCCGTTGCTCAAAGGGCATCCTGACGTGTGCAAGTCCGTTAATGCTTTTCGTTTGTTCAACGTAAGCAGCCCACGGGATCTGAGTTCAAACCGGCGCCTGTTTATCAAGGCCTCCTGTGCCCACACACAGGTTAGGGGACTACGCCTCATTGTAGGTCCGCAGACCGCTCCTGGGACCAGCAAACCGTGCAAGGTAGCACAATCACTTGTCCTCGTAAATGAGGACCCCCGCTGCAAGACAGGCTCCGAAGACCTGTCTCCTAGGGTACATCCAATGAATTAAACTGTCAGTACAAGCTGACATAAATAAGCATGACAAGATAAGTCCTCGAACTTTAACAAACTACTCATACCAGTGAGTAGTAGCGTGCGTCGCTCGGTCCGCGAATAAATTAACTTCATGATAATGCCGACCCACAGTCTGCACTAAACCACGACCCAGTTTACCACTGACTTAACAATACAGCCTACCGAGGGGATAACAGCGCCACCTTCTCAAGGATTCATATATCTGCAGAAGACCTACGACCGCGTTGGGTGCTCACGGGGCATCCTGACGTAGCAAGTGCGGCGGTCAACGGTTCGTTGTTTTCCAACACGGATGCAATGTACCGGCGGTTGGCTAAAGCGGCGTTCTGTTA
>4ef1a11e-53a5-46a6-a038-c3b00f248b94_Basecall_2D_000_2d Marta_PC_default_sample_id_2245_1_ch370_file129_strand_twodirections FAST5/downloads/pass/Marta_PC_default_sample_id_2245_1_ch370_file129_strand.fast5
GGTTTTTCTGTTCTGTACTGTTTGTTGCTCGCCTGTTTATCATAAAACATGATCTGGCGTGTTGGACTGAGATCGTCTGTTTATCAAAACATTACTTGTATTGGCGTGCCGCTCGACCGCCTGCCTGTTTGACCAGTACAAAAACATGGCGTACTGAGTTCAAACCGGACGTGTTCCAGTTTAGACCGCCAATCGCCTGTTTGGTATCAACAATAATCTGTACCGTGCCTGCAAACCTGTACGGATCTCATCTTCAACCGGCGCGCTTGTTTATGACAATAGGGCTTCCCTACAAGATGGAGAACCGCAGCCTTCCCCCTGCGTGGAGTTATTCGGACGCTTCCGGCACGACTCCGTCGTGCAAGGGCGCGTAAGACGTTCCGGGTGCATGCAGCCGTATGAAAGGCAACCCCAAAGCAGCTCGTCTCCCCACACGGCCAAGTGGAATTGAATGAGTCTACACGGCTGACATAAATAAGCGAGCAAGACAAAACCCTGTGGAACTGTCAACAACTACTCATACCAGTGAGTAGGTGGATTCCAGTTGGGACATATGTAGAAAGATCATAACTTTCGTTCATACTACTTACAGACCCACAGTCTGCCTAATACGAGATAGAGTCTACACTCATTAACGAAACAGCGCCCCGAGGGAGCACACGCGCCCAGTCTCGGAATGTTGGCTATCAACAAGAGACCACCGATACCATTGTGTTAGCCGGCATCCTGACTCCCTACGGTGGCAAAGCGCTGTCAACGGTTCGTTTGTTCAACAGCACTAATACCCCCACGCGATGGGGTTTGCACTGGAACGTTCTGGTTTATGTTGTTT
>a7339f2c-a2ad-4d90-b9f0-b1cc725db751_Basecall_2D_000_2d Marta_PC_default_sample_id_2245_1_ch349_file102_strand_twodirections FAST5/downloads/pass/Marta_PC_default_sample_id_2245_1_ch349_file102_strand.fast5
GAAAACAGTGCCTCCGGTTGAGTGGGAGCAAACCGATTACATGTGTCGTAGGTCGTTGAACAAACGAAGCGTCTTAAAAGCCTATTTAAGAGTCAGGATGCCGAGAGTCAACCCGGTATGCTTATCCTTGTTGATGAACTCTTTGAGAAAGGCGCTGTCTTATCGCGCCCTCGCTATTGTTTCGTTAATCAGTGGTAATGGTATGTGGGAGGCGAAGACTTGTGAGTCTTAATTATCATGAAGTTACATGTTCTAAAGTTGTCCAGACGCAACAGCTACGACTGACCCTGAGTTTGTCAGTGTTACACGGATCATTTTGTCGTCGCTGTCATTATAAGCTTTTACTGACAGTTTAATTCATTAGTCGTCAGGGAGACAGGTCGTTACTCAGGTTGCGCTTTCATACATGTACCTCATTTAAGAGACGATTTAGTTGTGCACGGTCCATTGTCCATGTGAGGGTGCCGTTTAGATATACCCGCACCGAAGGCGTCTATTCGTAAGGGTGTGTAGAGAAGCTAGACTGTTAGATAAAAACCCGCCGGTTCATGGAATGCCCAATCGCGTGGGGTGTTAGTCGTTGAACAAACGAAAGCGTCAGCACGTGTTGGTCGCGTCAATAGGATGGGGATTCCGGAGCCAGAAATCGTATTTGGTGTTAGGCTCCTCTTTGAGGCAGAGCCAAATTCTTAAAAGCCCTCTATGTTTAGTTCCGGGCTGTACCTCCTATGACGATCGTTAGGCCTGAAGTCGAACCCTGCGTAACGGCAGTCGATTTCACGGTGTCCCATATGGAAGCGCTACGATAGTATGAGGTTGAAGTTCGCAGAGATGTATTTGTCTTGGGTAGCCTGATTATGTCAGCCTTTGTAATGAAGTTGCATTCCGATTTTCGATTAGTGCTAGGAGGATCACGTCCTCCATGGTCGCCTTTCATACGGGTCGCCAGTGCCCGGAAATAATGTGCACCCTGCACGCCAGTTTCCGCCCGATCCGAGAATATTGCACAGTTCAACTAGAGGAGCGCATTGTTAAATGGTTATAGAGTGTGTAAACGGAATAGATGTGA
>ea27e9de-cbea-46be-81e8-0884402df0c4_Basecall_2D_000_2d Marta_PC_default_sample_id_2245_1_ch217_file108_strand_twodirections FAST5/downloads/pass/Marta_PC_default_sample_id_2245_1_ch217_file108_strand.fast5
TTCTTTGGTGCCTGGGTTGGACGATTTGCTCCCGGAGCATTAAAATGATGGGGACCTTCATCCGACTGCACGCCCTGGTCTATCTAAAACATGCATTAATCTCCATGCTGACGCTCCCGCTGGTTTTATCAAAACAATAATCTTGGCACTTCAGTCGCCATATGCACGTGCCTGGCCGAGCAACGACTTAATGGAGTTCAACGCTATCTCGCCTGGTCTGATGAAAGACTAAATCAATCGTGGAGATTTCAACCGGCCGGTTTGAATGGAGATCACACGGTGGAGATTTAGATCGGTTTGAAATAAACGAAGCGTTAGGCCGCGGCTGCCGCCACGGAATAGCGGATGCGCACCCCGCTGTAAAGCCAAGTTGAGGCCCGCGCTCCGCTGAATCCAATGCTTATTCGCCGAGGACCTTGGTTCATTAATCTAAGTGTTGGGTCAATGTCTAGTCAATTTGACTTATAAGAATGTGGTTCTTTATTATTACCTGATGTCATTGCCATTCGGTGCCGAGTCGTTGCCTCCCGCGTCTACGCATACGAACTACCCCATCATTGGTGCCTAGTTTATAGTGAAGGAGGGGAGCGATGCAGTCGTTGCGCCAGCCATGGAAGAATTATCCTTAACCTTAGCTGTCGCCGCGTCTGTCACAGAGGAGTCAGTGTTGCCTGCTGTTTGCCTGAAGGGTCTACGTAATTGGTACTTCAGTGGACCACGGGCTAATTAGGCGAAAACAGAGTAGGTATATGCGTACTGTACATAAGGTTGGAGGGGTTTGACAGATAGAAACAATTAATTATCTGGTACCTTCGACGGCAATAGGGTAACCTCTTGACTGAGCACGAGGCGAATCTTTAACCTACCCGGAGACCTTCCCGTGGCCGGCGATTCACGCCGTATGTTTTAAACAGAGGCTTCAGTTTTGAACGAGAACCCAATGTTTGTGATAAAGGCCAGGCATAAAGTTCTGTTTACAGTTTATTTACAAACACCTTG
>ef252c64-3b3d-4bab-a0d7-f05976f88c61_Basecall_2D_000_2d Marta_PC_default_sample_id_2245_1_ch432_file99_strand_twodirections FAST5/downloads/pass/Marta_PC_default_sample_id_2245_1_ch432_file99_strand.fast5
AGACAGGGCTCTAGTATCCCGATTGGAGCCCCCGCTCCGGGTCCATCAAAAGCGACCCATATCGTAACTGGATTGCCTGAGGGCCGAAAATATTGTTGCTCCATAGCGTAAATGACCGCCTGAGGGTCCAAAACAACCTAAGTGTTACTCAGCAACAGGAATGATGCCGATTATCAAAACACCCGTAGAACCTGGTTCAACCGCGAGCGCTTAGATCAAACATTACCGATTACATCGAGTTCAAACGGAGGGTTTAAAAGGCAGTAAGGATTAGGGGTGTTAGTCGTTGAACAAACGAACCGTACGACAGCTGGCTATGCACCGTCAGGATATGCCCCGGTCCAACATCGAGGTCGGTAGGTCTTCTTGTTGATAGCGATCCTTGAGAAGGGCGCTGTTATCAGCGCTATGTTTAGTTGCTGATGAGTGTGACCAGCCTGGTGGTTTAGGCATAGACTTAGGGTCTTACAGTGAGCCGAATACGATTTTGCCAGTGTGCAAATACCCAACGACGGACGCCACACTGGTATGAGTAATTGTTAAAGTTTTCCACAGGGTCGTTGTGTCTTGCTGAGTGCTGTCAGCTTGTACTGACAGTTCGATTCATTGAGTCTTAGGGAGCGAAGTCTTTTCGCCGGCTGCCTTTCGAATGCGATCATTTAAGGGACAAGTAGGATTGTGCTCCATGTCGCACGGGTTTAGGTGCCGCGGCCGTTTAGATATCTCCACAGGCAGGCGTGTTATCGGGGATCCGATGTGTGGGCCGAAACAGCTATTGTCTACAACAGGCGCGGTCCATTTAACGAGATCGCGTAGGGTAGTTAGTCGTTGAACAACGAACCGTGACCGCAGCTGTGCACCGTGAGGATAGGCATTCCGGCTAGACCGGAGGTCGTAGGTCTTCTTGTTGATATGAACTCTTTGAGAAGGTGGCGCTGTTATCCTGGCGCTATGTTGCTTGAATGAGTGTATAGGTGAACTATCCCGTACGGGGAGCTTACCTGATCGATGAGGCAAATCGATTTTTTCTAAAAGTTGTCGCAAACTGAAAGCTACTACTCACTGGTATGAGTACCGTTATTAAAGTTCCACAGATGGTTGTGTGTCGCTTATTTATGTCAGCTTTGTACTGACAGTTTGGATTTCATTGGCTTGTGCTAGGAGACAGGTCTTTTCATGGTTGCCTTTGCCATACGGGTCCTAAGTCTAAGGACAAATAATTGGTGCTACCTTGCACGAGTTTTAGTGCGCGAGTTTAGATATCTCCACACAGCGGCAGGCGTTAATGCCTAATGTGGTGTAGGGGATACGGGTTTTACAACACAGGCAGATTCTGG
>01c2d9ab-51e8-42cd-8b32-af193eb30ff8_Basecall_2D_000_2d Marta_PC_default_sample_id_2245_1_ch393_file209_strand_twodirections FAST5/downloads/pass/Marta_PC_default_sample_id_2245_1_ch393_file209_strand.fast5
GAAATGTCTTGCTCCCTCGATTGCTCGCCTGCTTTATCATAAACAGCTTCCCTCTACACACACATTAGAAGTAACGCCTTGCCCTGTGGAGATATGCAAACGGCCCGCCCGGCACTAAACCGTGCAACGCTAAGTGGTACACCGTGCCCTTAAATGAACGATCGCTGAAGGGCAACATGAGAGAGAAAAGACCTGTCTCCTAGGACCAATGGAGGAATTACGAAACTGTCAGTAAGCTGACACATAAATAAGCAAGACAAAAAGACCCTGTGGAACTTTAACAACTCACTCATACCAGTGAGTAGTAGCGTTGCGGTCTGGGACAACTTTAGAAATTAACTTCATGACTAAGTCTAAGACCCACATGCCCTAAACCACGACCCAGTCACTCACTGACGTGAAACAAGCTACCGGAGGGGATAAAAGCGCCACCTTCTCAAAGAGTTCATATGGACCCACGGAAAATATAACCTACGACCTCGATGTTGGACTCTCGGCATCTCCTGACGGTGCAACAGCTGTCAACGGTTCTCTGTTTGTTCCAACGACTAACACCCCACGCGATCTGAACTTCAAAACCGGACCGTTGTCCATGACCGCAGTACGGATTATATTTTGATAAAACAGGCGAGATGCACTTATGATAAACAGGCGGTCTCGTTATGAACTCAGATCACGTAATGTTTGTGATAACATCTAGGCAATGCGTTTAAACTCGAAATCACGTGTTGGGGTTTGAACTCAGATCTATGTTTGATAAACAGGCGATCTTGCGGTTTGAACTCAGTACTACAAGTAGGTTTTACCGGCTCAGAAACATAGGCGACACGTTAGGTGTTTTTG
>b2ae0a42-d370-49e5-baf8-c86372b6f24f_Basecall_2D_000_2d Marta_PC_default_sample_id_2245_1_ch408_file421_strand_twodirections FAST5/downloads/pass/Marta_PC_default_sample_id_2245_1_ch408_file421_strand.fast5
TTTTCTGTGCCTGCTGACTTGCTCGCTGTGTTCTGACAAGGCCTTCCTCACCACATTGGCAGGAACCTCCCCTGCCCTGTGGGAGAGCTGGCCAAAACAGCCGCGGCGCATAGCCAAACCGTGCAAGGGCGCCGCCATGCTCTGTGCAAGCTGCCTGAGATCGATCTGAAAGGCAGCAACCGGCGACACTCTGTCTCCCCACACTCGTAGAGACGCAATCGATCCATCAATTTCCGCAGTACGCCACTACAATACCCTCTGAAGCAAGACACGCCTATCAGTGTCCAGGTGTCCCGCCTCGACCATACCGTAACATCATACAATTCAGTTGGGACTTCAGAAATTACATAACTTCGTAATAGATTAAGCGATGGCCATTATCCGGGCCGACCCAGTCAATGGGCATTAAGCCTCGCGGAGCAAGCCTCCGCCTTCTCAAGAATTATATCAGCTCACAAGGATAATATCCACGACCTCGGCTTGTTGACTCGGGGCATCCTGACGGTGCAAGGCGCGGTCAACGGTTTCGTTTTGTTCAAGACCACTCTAAGGATGGCTGCTTTGCTGACTCGGCGCCCCCGTCCGACAAACGACGTGCTTCCCTAGCCACATGCCATGACTACGCGCTTCGTGAGTACCCCAAACCTCCGGGCGCCGACCCGTGCAAGGTAGCCGATCATTGTCCTGCGCTGCAATGTGTCGATCTGGCAGGGCATACGGATACCCCAAAATACTGTCCTCCGGGGCAGATCAGTGCTAAACTGTTAATCCTAATCGGCTGACATAATGAGCATAGGACAAGATAGGTTCACCAACTTTAACAACCAACCCTGGGGTGTGAGTAATTAAGCAATTCAGTCTCGCTATTTAGGCGGGCTCTTCAGCTCCAACATTGCGGCCACAAGTCCAATCTCCGCTCCACATCGAGTTATTCCACTATTGCGGCATCATAGTCACCCAGTAAGCAAGATAGGGGCCACATGCTTTCTCAAGAGTTCAGTAACAAGAAGACCTACATACGATGTGTTGATCACGGGGCGATACGGTACCGTGGCACATACCTGTCAACGGTTCGTTTTGTTCAATAACGACTAGCACCCCGCCCCAGCATCAAGTCTCGATTGTG
>68a69473-7e04-4c83-951f-eb37c3bdf984_Basecall_2D_000_2d Marta_PC_default_sample_id_2245_1_ch265_file13_strand_twodirections FAST5/downloads/pass/Marta_PC_default_sample_id_2245_1_ch265_file13_strand.fast5
GGAACACTTATCTCTGATATTGCTCGCCTGTTTATATCAAAGCCCTCCTCCCCTCTTGATCACATAAGAGGTCCAGCCTGCCCAGTGACTACAAGTCTAGACGCCGCGGTATGGGGCTCCGTGTGGAAGGTAGCATAATCACTTGTTTCTTATAAAAGGCCACGGCTGGTAATGCATGGCAAGAAGACTACACTGTCTCCTAAACAATCAATGAACTGATCCTCGTGAAGAAGCGCGAGAATATAAAGGCCTACAGAAAAACCGAAGGCTACGTCAAACGAGAACCTCAATGCTCCTCTAAAAATCATAAAAACTGAGCGCATACGATGGGTAATTCGTTGGGGTGACGCGGAGTACGGACTCCAAGATCACCCTGAATGTAATAAATACTAATAAAGAACCGTTGACTTATAATCGCAAATTTGACATAAATTGACCCAAACATGATCAATGAACCAAGTTATCTGATAAAGGCGGGGCAATCGCGGATTAAGAGCCCCCATGACAAGTGGGTTTATTGAACTACCGCGTGTTGGATCAGCGGGTTCGTAGTGCAGCAGCCCATCATTCGTTTATTTCGGCGTTGAAAACCGACAATCCTGTACCGATTTGCTGAATCCGTCCGGCGAGGCATTTGAAGGAGATCGTGGCGGTCCCGTTAAACAAAACGAAACCGTTAACAGGCCTGTTCGCCACCGTCAGGATGCCCCGTCGACCAAACCAGTCGGTCCGCGATTTCTCTTGTTGATATGGAATCACTCTTTGAGAAGATAGTGGCTAGTTAGGTCGCGGGGGCTAAGGGTCTTCGGTCAATCAGTGTAACGGTATGTCGGTTTAGGCAGACTTTGATCTTAATGGTCATCATGAAGTTAATTTTTCTAAAGTTGTCCACAACGGCAGCTACTCACCCTGGTATGGATAGGTTTGTTACGGTTCCACACAGGGTCTTTTGTCTTGCGTAATTTGACGTTGGGGTTTTACTGACAGTTCGATCTTCATTGTGGCTTTAGGGAGACAGGATCTTTTCTCCGGTTGCCTTTCATACGGGTCCTCAAGTCCACAAGAACTCGATTATTAGGGCTGTTGAAGGAGTTCCGTGAGGGGCGAGCCATTTTAGATATCTCCCCACAGGGCAGGCGTTACTTCTAATGTGTGTGGCCGAAGACATTTTGACTAACATAACGAAGGAGGCGCGCTGTTTATCAAAACATTACGGTATGATCTGAGTTCTAAACCGGAACACGTGATGCGCGTTGAGGCCGGTACGCCTGTTTATCAAACATACGTGATCTGAGTTCAATAACGATCGCCTAGTTTATCAAAACATACGGGTCTAATTCATCCATTATCTAAATGTCCCACGGCGCCTGTTATCAAACATACGGTAGTGTGAATTTGCTGGATCGGCTCGCCACTGTTTATCAAACATACGTGACCTCGAGTTCAACCGGCCGTCGATAAAAGGATCACAGAGTTGAGTTTAAGCCAAAACAGGCGTCCGCATTTAAGATGCAGGCCCAAGTCATGTTTTGAGTGAAACAAGGAGTGTTGGCTACTAAGAAACAGGCAGTGGGCGATTCGGGGAAATCAGAAGTCCCCGGCGTTAGTCGTTGAACACGGACCGGCGTTAAAGGCTGTTGCACCGGGCGGTAGAAGCTTCCGCTAGCCTCCAGGTCCTGCCTTGGGTTGATATGGGACTCTTTGAGAGAAGCGGCGTGCTGTTATCCCTCTGGGGCTCTGCTTTCGTTAATCAGTGTGACTGGGTCGTGGTTAGGCAGACTTGTGGGTCTTAAGTCTATCATGAAGAAGTTAATTTTTCTAAAGTTGTCCCAACGAAGCACCTCATCAACTGGTATGAGGTAGTTTGTTAAAGTTCCACAGGGTCTTTTGTCTTGCTTATTTATGTCATTGTTTTGTACTGACAGTTCAATTCACTGCCGTGGGGGGAAAAGGGTCTTTTCTCATGTGCCTGTTCATACGGGTCCTCATTTAAGGGACAAGTGATTGTGCCTACCTTTGCACGGTTTAGTGCCGCGGCCGTTTAGATATCTCCCACAGGGCAGATGGCGTTACAGTCGGATTGTGTAGGGGAGACGACTGTTTTGTAGTCAGACAATAGAGGCGACCATAGGAGTTTAA
>2ccc926c-32de-40d2-abcb-96915e16f29d_Basecall_2D_000_2d Marta_PC_default_sample_id_2245_1_ch57_file182_strand_twodirections FAST5/downloads/pass/Marta_PC_default_sample_id_2245_1_ch57_file182_strand.fast5
TTTTTTCTTCTGTGCTCTCTGTTCACTATCGCCTGTTATATCACAACATCGCCTCTTGATTACCATAAGAGTTATGAGCGCTCCAGTGGACTACAATTTAACGGCCGCGGTACTAACCGTGCGAAGGTGAGCATAATCACTTGTTTCTTAAATAGGGACGCTATCAATGGCATCACGAAGACCACTGTCTCCCCCTTAAAATCAATGTAGAAACTGATCCTCTCGTGAAGAAGCGAGAATATAAATATAAAGACGAGAAGACCGGGCCAAGCTTTAAACGAACCTCAATTGCTCCCTCCTAATCACTAGACTGAGCACCAATGATGGGTGTTTTCGGTTGGGGACTCGCGGGAGTAAACTAAACCTCCACAATGAATGTAATAAATACTAATAAAAGAATACACAATTCTTCTTATAATCAAATTTGACATAAATTGACCCAAACACTTGATCAATGAACCAAGTTACCCTGGGATAACATGCATCCAATTACACACCCCCATGAGACAAGTGGGTTTACGACCTCGATGTTCAATCATGGCTCAGGCTCCCGTAGTGGTGCAGCCGCTACCGCTCGGTCCGTTGTTCAACGATTAAAACCCTACGTGATCTGGCTTCAACCAAACGGTTCGATATCGAACCGTAAGCATTAGGAGTAGTTAGAGTTACGTCAAATGGGAACCGTTAAGAACAGCTTTAAGCAGGAGTCCGCATTTACCAACAAGGCAGGTCGGTCGCGTAGTGGTTGATATGAACCTTCCGACGTAGAGGTTCCCCTGGCGGGGTTGTAGCTTCGTTAGATGGCCAGTGTGACTGGGTCGTTAAGGGCAGACTTGTCGTATTAATTATCATGAAGTTAATTTTTCTAAAGTTGTCCCAACGGCGAAGCTACTACTCATGGTCGGCCCAGTAGTTTGTTACAAGTTCCCCAAAGGTTTTTGTCTTGCTTATTTATGTCAGCTTTGTACTGACAGTTCAATTTCATTGGCTTGTCCTAAGGAAGTCTTTCTCATGTTTGCCTTTCTATACGGGTCCTCATTTAAGGGACAAGTGATTGTGCTACCTTGTGCACGGTGTTTTAGTGCCGCGGCCGTTTAGATATCTCCACAGGGCAAGGCGTTACTTCTAATGTGTGTGGCTAGAAGCTATGTTTTACCAAACAACAGGAGAAGTTCTGTTTATGTTTATTTGA
>fc8c7732-217b-4e80-8b5c-b5712a2e7552_Basecall_2D_000_2d Marta_PC_default_sample_id_2245_1_ch17_file423_strand_twodirections FAST5/downloads/pass/Marta_PC_default_sample_id_2245_1_ch17_file423_strand.fast5
GTTCTGAGAGTGCTCGCCTGTTTATCAAAACAGCTGCGCCACACACATTAGAGACTACTGCCTCATCCTGTGGAGATATCTAAACGTCGGAGGCTCCCTGTTAGGTACGCCCCAATGATGTCCCTTAAATGAGATACCGTATGAAAGGCAAAGCTGAGAAAGACATCTTCCCGACAACTAGATGAAGTGCACTGTCAGTACAAAGCTCATGACATAAATAAGCAAGACACGACAGCCCTGTGGAACTTTAACATCGCCATATAGGTACGCGTAATAGCTTTCAGTTGAGCTAACTTTGAAAAATTAACTTCATGATAAGTTAAGACCCACAAGTCTGCCTAATACGAGCCGGCAGTGTCAAAATAAGCGAGCGAGGCGTAAGGACCGTCTGACCAGCAGTTGTAATGGACTACAGGCAACGACCTCGATGTTGGACCGGGGCATCCTGACGGTGCAACAAGCTGTCCAACGATCCATTTGTTCAACGACTAACACCGGAGAACTCGTACCGTTCAAACCGCTCATTTACAACCCGAGTCAAGAGTGTGACTGTTTTGATAAACAGGCGATGATGTTTCTGATAATAAACAGGCGATTGCGGTTTGAACTCAGATCAAGATCGTTTTTACCTTAAACAGGCGATCGCTGCTACGCTGAGATCATGTCCGCGTTGTTTGAACCGAGATGTACACGTATGTTTTTGATAAACAGGCGACCCGGTCTTAACCGTAGATACAGTGTACTAGTGGTTTGTATGACATGGGAGATTTCGTTTATGTC
>a7ff24d6-9025-4346-8585-b69a206f3b72_Basecall_2D_000_2d Marta_PC_default_sample_id_2245_1_ch124_file247_strand_twodirections FAST5/downloads/pass/Marta_PC_default_sample_id_2245_1_ch124_file247_strand.fast5
GGTTCTTCCGCCTGTTGGTGCTGATATTGCTCCGGTTTATCAAAACATACGTGATCTGAGTTCAAACCGGCCAACCTAAGGATGTCACTGACTTCAGACCGGCTGCTGTTTATCAAAAACATCGCCTAGTTTATCAAAACATCGCCTGTTTATATCAAAACATACGTGATTGGCGTTTCAAATCCGGGCCGTCTGTTGTTTAAGACAACATCGCTTGTTGTATCATAAAATAATAGTGTGATCTGAGCGAGTTTAAACCGCACTCCCGTATTATCACAATTACGGCCTGCGCGCTTTTATCAGCTCATACACTGGATCTCCCGCTTTGCAAACCATATACCGTCTACGGGCTTACACGGTTATGTTTTAGAAGCGGGAGAAGATAAGGCGTTGTCCAGGCGATGACATTATATTTTGACTAGATAGCATCGAGTTGATACAGATCGGCTGTTAGCAGAACATTGTTAGATATGGCTTACACACGTCGTTACAATAAGGCGGGAGTCGGTTGAACGCCAATAGAAGTGTCCGTTGGCCATCAGAAACCTAGTATCTGTTTTGTATCGAACAGGCGGGCGGTTTCATGGATCGCCCATGACTGTTTGGTATAATAAACCCAGGGTTTTCGTATGGGACCGCCCATTAACCCGTGCGGAGGCATACAAACTTCTATGCCTCAGTCGAGTCAAAATCAACCCGTCAGTGGATTGGGAGGCCCAGAATTCTGGCCTCATAGTTCTAACAGGATTAGGATACTACCGCTTAAAATCCCTCTGAGTAGGCAAAGAGCCTCGAGCCAATACGTGTTACGGGACTTCCTCCCCCTGTAGATGTTTACTGCCTGGCAGCTGAATGGCGGCAAGCTCCGAACGACCTTCTGACGCCTAAGCCGGAATGAATTACTAGAACTTTAATCCCTCTAAATACGCCTAATGAAGCGAAGCGGATAGGTAAATTGCTGATTTAACATGATCAATAACAACATACAATCTCAACGGAACAATTCATTGCATAACTTTGTAGCGAGGGTGCTTCATATCTTCGACTTAACGTAATGCCTATCACCGCAGACCCACAAGTCTGCCTAAACCCACGTAACGAGCATTGGGACCTTAACGGAATAACCCCTACTCCCAGGGGACCAAAGATCGCCTTCTGCCACGCATTCATATTAACAAGAAGATAACGCTACCGTGTCGCATCGGGGAGCCTGAACTCGTGGATGCACGAGGCACAGTGCTAACGGTTCGTTTGTTGCAACGACTAACACCCGCCGAATGCGGCGATTCATCCAACGCCGGTTTGTGAACTAGTCAGCACCTAGTCTGTTTTACCAACACTCCGGCATCCCGGATTTGACTCTCAGGACTGCGTCTCGTCTCATGCAGATAGACGGTCCATGTTAAACTCAGTACGCCCGTATGTTTTGATAACTATGAAGGCGATCAGTGTTTGTAACGCTCTACAATCACGTAATGTTTTGTAATAAACAGGCGACGTTCTGTTTATATTCGTAC
>82cb349c-ad77-4e9c-b2bc-bd9a63cf35a7_Basecall_2D_000_2d Marta_PC_default_sample_id_2245_1_ch423_file321_strand_twodirections FAST5/downloads/pass/Marta_PC_default_sample_id_2245_1_ch423_file321_strand.fast5
GCTTTTATCTGTTGGTTATCCTTCTTGCTGAGGTGTTTATCGGAACACTCGCGCTTCCTAGCCACACACATTAGAGGCAACGCCTCCGTAGAGGTCCCGAACTGGCCATTAAGAGGCTAACAAAACCCCGTGCAAGGTAGCACAATCAGTCCTGCCTGTAGGCAAACGCTGCGAAGAGCGAGCGGAAACGCAAAGGCGGACCTGTCCCCGACACCGCAACATGAAATTCGAACTGTCATTGGTACAAAAGCTGACATAGAGCAAACCGGCAGCAAGACACAAAATGAATCTGAGAACTTTAAGGCACAAACTAGGCATGAGGAGTATAGTAGTGGCGTGCATTGGGACAACTTTAGAAAAAGTGCAACTTCAGCATGGATAAGATTGCGCAACCAAATCGACTCCCCTCCAGTTGTACACTGATTACGAAACAGACAGCCCCGGAGCCGCAAAGCCTTCTCAAAGAGTTCATATCAACAAGAAGACTACGCATCCGATGTTGGACCGGGCATCCTGACGGTGCAACAGTCGTGCTACGGTTTCGTTTGTTCAACAAAGTAATAACACCCCACGCGTGATCTCGAGTTCAACCGCTCATTTGACATCAGCAGCGGTCCTCGCGTAGTTTTAACCGCGATCCGGTCTGAGTAGGCCAGATCACGTATCCGGTTTGAACCTCAGATCACGGTAATGTTTTGATAAACAGGCTCGCATGAGATGCTGCAGTACGAACCGGCGTGTTTGATACCAAGGGTGAGTAAATTTATGCGTTGAACCCAAGTAAGTGTACATGTTTGACAAACAAGCGAGGCGCCGGTTTTGAAATCTCAGATCACGTATGCTCTGCGCGTCTCTAATGGATACTCGCTGAGGTCGTAGTATATCGTTATATTTTTACCAAACAGGCGAGCCCCGCTTTGAACCAATCAACCTTCGACTGCCAAAATCGGAGCCTGGTTTCTTGGACTTTGGTTGCTGGCCAAACTCTGCAAATGCTCGCATCTTGGTAAGTTATGTTTGATAAACAGCGGGAGGTTTTGATAAAACATCGGGGATTTTCACCTGAG
>a0839614-5bc1-4dfa-b85e-00761d2c23a4_Basecall_2D_000_2d Marta_PC_default_sample_id_2245_1_ch320_file63_strand_twodirections FAST5/downloads/pass/Marta_PC_default_sample_id_2245_1_ch320_file63_strand.fast5
ATGTTCTTTCTTACTCTGATATTGCTCTCCGCTGTTGGTAAACACCTCGCCTTCCTAGCCACGCCTTAGAGCCTCGGAGGTCAGATCGCAAACGTCTCCGGCGCGAGCATAGCAAACCGTGCAAAGGCCGGCAATCATCCTCTTTACGGGTCATCGCTCGATCGAACGCAGCCTGGAAAGACCTGTCTCTAGAACAACTCCAATGAATTGTGAACTGTCAGTACAAAGCTGACATAAAATAAGCAAGACAAAAAACTCGTGGAACTTTAAACTACTCCGATACCGTAGTAGTAGCTTCAGTTGTAAACTTTAGAAATCTAACTTCCCTGACCTGATAATGAGACCCACAATTATCCACTAAACCACGACCCGTGAGACCTTAACGAACAAGCTAGCGAGGGGATAACTAAGCTTCTCAAAGAGTTGCCTATCAATAAGAGAGACTTAACCCACTCTCGATGTTGGACTCGGGGCATCTCCTGACGCTGCTGAAAATTCGGCTTTCGTTTGTTCAAAGCCTAACACCCCACGCGATCTCGATTCAAACTCAGATCGTCTGTCTATCGGGTAGCTCAAAAGTTACGGTGATCTCGATTCACGTGATGGGGCGCCTGTTTATCAAACATACACTGTGATCTCGATTCATGACCGCTCGTCATAATGAGTCAGCATTAGATCATTTTGGGCCAACACCCAGTTCAGTAACCCGGTTTAATAAGTACGAGTCGAGTTAACTGTTTGGGCTCGCAGGCGATTTTAGATAAACAGGCGGTGTTTTATAACAGGCGATCTCGTTGAACTGAGATCAGTATATATTGTTTGGGTAAATAGGCATTTGTTCTTTTAT
>635d33e4-a015-4a5f-bc7c-a9fca8e249f9_Basecall_2D_000_2d Marta_PC_default_sample_id_2245_1_ch155_file35_strand_twodirections FAST5/downloads/pass/Marta_PC_default_sample_id_2245_1_ch155_file35_strand.fast5
GGAAGCTCTTGGGGCTGGTTTATCGCTCGCCTCGTAGTGCTTCAAACATGGATAGCCCACGTGTTGGTACACGGGACTCCGGTTTTGTATCAAAACAGCCCTGATCTGGAGTTCAAACCGGCGCCTGTTCACAAAGCGCTCCTTCTACACACATTAGAATGACCCCTTGGGTCTGCAAACGGGCCACATCAACACGGCGCAAATGTAGTTCAAGCACAATCAGTCCCTGCGCACTGGCTGAGTCTGAAAGGCGCTTCCTGAGAAGATAGTTGCTACAATGAAATTTGAACTGTCAGTACAATCCAAATCAAAAATAAGCAGACAAAGACCGCCTTGCGGAACTTTTAACAACTACTCATACCAGTGAGCGGCTCCGTGCCTTCGACAACTTTGTAGAAAATCAACTTCGCTGATAAGATCCAGACCCACAGTGCCTAATACGAGCCAGTCACATACTGCTCACGGAAAATATCCAGCTCGGCCCCAGCAAACAGCGCACAGTTCTCAAGAGTTCATATCAACACCAAGAAGACCTACGACCTCGATGTTTGACTCGGCATCGACTGGGTCGCATCGGTCAACGCTTTCGGTTTGTTCAACGACTAACATCTACGCGCGATCTGAGTTCAATACGCTCATGTTTGAGTAAGCAATCGCGTCGTGTTTGAGCACAGGCGATTGTCTTTGATAAACAAGGCGTTCGGTTGAACACAGGGTCAATACTATATGTTTTGATAAACAGGCGGCATTTTGAGTACAGGGTCAAGATGAGTGTTGACCTGAGGCGACAAAGTTCGTTATACGTTGGGTCGTC
>99447f87-9fcb-4544-a061-08d12c24215c_Basecall_2D_000_2d Marta_PC_default_sample_id_2245_1_ch490_file166_strand_twodirections FAST5/downloads/pass/Marta_PC_default_sample_id_2245_1_ch490_file166_strand.fast5
ATCTCTGTTGATCATACTCTGCTCGCCTGAGTGTTATCTAGACATGCTCCTCGCCACACATTAGGGGTACGACCGCCTGCCTCTAGGTTGCGAAAACGCATCCCCATCGACGAACCCTCAAGACTCAAGGCGTGCACGCCTATACCGCCGTAGTGTGCTAAAATCGACATCTCCAAACATTAAGGGCGGGCTCCCCCAAAGACCTCTGTTATCGACACGGACGCTGAAATTACATAAATGTGCTTAAAGACGAACACTCACTCCAATAAACTACAAAAGATACGGGCGTGTAACGGAATAACTACTCTCATACCCGTATGGTGCTGCAGTTTTGTGACAAAGACTTTAGGACAAAATTCAATATTCATGACTACATCCACAGACCTAAGACACAGGTCTGCCCTGACAAAGGACTGACGAGTCCACTGGTTCGAAACGGACAATAGCTGGAGAGGGGTACGACATGCGCCTGTTCCGCACACGATTCCACTATCGCAACACGAAGACTGACTAAATCTCGATGTGTTCTAACGGGGCATTCCTCTGACGGGTCGCAACACCTGGTGCCAACGGTTTCGGTTGGTTCAACGACTAACACACGCCGAATGCCTGTTTTCAAACCGGCCGGTTTATGACGAGATCGCGTGCGTGCGGTCTCGTCGGAGGACAAACGCAACGGTCTGACAGGGTGTCCAGGCACCGTCAGGAGTGCCGCGGTCCAACAGTAGCGAGATGCGGGCTTATCTTCGTGGTTAATATGCAATGCTCTTTGAGAAGCTAGGCGAGTTCTCCGGGGGTAGGCTGTATTCCGTTAAGGTCAGAGGTCGACTCAGTCGTCGGTCCGTCAAGAAGCGCTTGAGTCTTAATCAGTGATATCAACCAGTTAATTTTCTAAAGTCGTCCCGACTAACGAGGCTCAAGGTGGGAGGTCATGTTATATGTTAAAGTTCGAGAACTTTTGATCCAGTCGTGCTGTCGAGCGTTGTACCTTACCCATTTGAGGTTTTAGATCTAATTGGCAATTGCCAGGGAGGCCCTCAATTATATGTCCTCAGGTGTTGCCTTCGATAAGCGGTTGTGGGAGTCGAAGGCACATCATTATGTCAGTCTTGGCACGCGATTTAGTGCTTAGGAGCTGCCATTTTCAGACTCAGGGGGGCAGCGTTAGGGTTCTGAACTGTGTGGCGAGGAAAGCTGGGTCTTTGAAAGCTAACCAGGCGCTTCTGTTTATGGC
>8af2934b-03da-4dc3-9372-044df9a3e3f2_Basecall_2D_000_2d Marta_PC_default_sample_id_2245_1_ch54_file107_strand_twodirections FAST5/downloads/pass/Marta_PC_default_sample_id_2245_1_ch54_file107_strand.fast5
ACGTCTGTTGGTGCTCTCTGTGATCTCGCTGGTTCATGAAACATTTAGCCTCCACACATTGAAACTGACAACGCCTCCTGCGGTGATGCGAAAATGCTTCCGGCACCCACCAAACTCGATTTCACAAAGGGCCTAAGATCTATTGTCCCTGAACTCAACCGTATGAGGACGCAACACCTGAGGGACGTACCGCGCTCCTAGTGAAGATCCTAGTAATTAATCTAAAGCTGGTACTACACAACGCTAGCATAGCACGCCCGCATAACAAATTACTGCGGAACTTTAACAACTACTCTCATACTAGAGTGAGCCTATGCTTCATGTTCTTCAACAATGCGAAAATCTTAACTTTGCCTGAGTACGGATTAAGATAGAGTGCCCTGACTAAATGACGAGTCTACACTGACTGTAACGCATGAACCACCCCGCGGCCGCTAGACATTCTCCCGTCATATCTCGCGCAAACCTCCCACTCAAATTTAACAGCATCTGACGTGACCAGGTAACTTTCAGCCTGAATTTCTTTTGATTCGACCGCCTCGACACCCCGCACGCGATCTCCCGTCGCTGCAACGGTTAACCGAATCGGCATGCGCGATTGCGGTCGTTGCAACCGATGTACCGTTGACGCTAATTTGGGCGGGAGGAGGTGCCGAAACAAACGAACGAGACAGTGCCGTAATTAATTAGATGCTACCCAACGTGCAGGCGTTATGTAGAGCTCCGGCTACCGTCAAATTTCGTGCACAGTGTCGAGGTGTAGACTCGTGCGGGAGGGCTTAGAGTCTGTAAGGTTAGTAAACGCATTAGTTTTATAAGACTTGTGCGTTGGGCAAGTATATTGAATAGCACCCTCTAACACCCGACTGAATGAAATAGTTGGTCAGCGTCCGGAGGGAGTCTGTTAAATCGTACAGGAGTGCTGTCGGCCTATTTGAGCGATTTGTAGTCGAGGTTCAACAATTAATCTCATTGTTAGTAGGGAGACAGTATGTCGCGTGCGTCAGCCGTGGGCCTCCCCGTGCCAGCAGAGATGAGTCTTTCGATTTGAAGGGACGATTCGTGGGAGGTGCATTCATATGGCGCGAGGGGGCATTCAGTCGCGGATTGTGATTGGCGGGAGGCTCTTTTGTAATCGGCTGAGGCACTAGCTTTCATCAAATTTGACGTCTGTACCTGATGTAGTT
>d759a31d-d35a-4c73-82a4-a7f96558dd11_Basecall_2D_000_2d Marta_PC_default_sample_id_2245_1_ch31_file62_strand_twodirections FAST5/downloads/pass/Marta_PC_default_sample_id_2245_1_ch31_file62_strand.fast5
GAGCCCATGGTTGCTCTAAAAGACAGTAATGTCAATGGCGTTGAATGCGGACGCCTGTTATACGGAGCCAAACTTGCTTTTGTATATGAGCCAACAGAACGTATACAATTGATATCGCACGGGTGAAACCGATCCCTCGATGAGGTTTAAACGGACGAGCCTTAGATTACTCAACGTCATGACGCGATCGCCATATGCAAAATGGACTCGCCGAGGCTTAAAAATGATGAATCCAACGCATGGAACCCCTTTGCTCGAGAGGAGCCACGTGACCTTGGAGTATGCAAACGCGCTCAGTTCAGGCGAACCCAGACGCCGTGGGAGGTGTGCTTAAAAATTCGACCGACGAGGCAAACCGTCTCATTGCACTAATTACGGAGATGTAGCGGAAGTTCCAGCGGCGCAGTAGCTCCTTATTGGTTTAACGGCATCCTTTGAGAACCTATGGCGGGTTGTATATCTTCCGGGGCTTAGTTCATTCCACGTATGACGCGTATGTGATCCGGGGCATAACTGTAGCGTACGAGGTGCTCAGGCATTATTACATTGTCTTCTAGAAGTGTGCGCAAAGGCACGCTAAGCTGCACTGGGCCGGAGTAGTTGTCAACATTCCCACAGAGTGGTTGTGTGTGGTGCTGATGCCTGTCAGCTTTGACTAACGATACTTCAATTTGCTTACAGTGTTGCTAGGAGACAGTTATTTAGCCGGGTCCGTAAGCGTATCTCGTCAGAGGGATAGGTTGGACAAGTTGAGGATTTTAGTTGAAGCCAGTTAGGTAGGCCGAGGGAGCGGAGTTTGCTTACGATTGGTGTACCCTACAGGCGAGCACATGTTGTGAGCGGATAAAAGGAGGCAAGTCTGATGTCGTAGGA
>8976bdb5-4e0f-4d2c-8ef3-34b6797a8552_Basecall_2D_000_2d Marta_PC_default_sample_id_2245_1_ch324_file59_strand_twodirections FAST5/downloads/pass/Marta_PC_default_sample_id_2245_1_ch324_file59_strand.fast5
AAGTTTTTTCGTAAGCCTGGGTCCGCTCCGGTTTGAACGAGAATCACGTATGTTAGCGGGAGAAACACCCGTTCTTGTTAGAACTCAATCACAGTATGTTTTTATAAACCCCTCGAGTTATTCATACAAACACGAGGCGATCCCGGTCGGAACCTCAGTACGATTCCGTCTTCCATCGAAATCGCGATCGACTGTGTTTTGATAACAGGCTAGCCGGAGTTTGGAACCCTCCAGATCTCCCCGCTGGGAGCTGTTAGTCGTTGAAAGCAAACGAGAACCGCTTGACAGAGGGTTTGCACCGTGAATCGAGAATTCCCTCATGAAATCGTAGGTCGCTTTCTCTTGTTGGACCTGGAACATTCAGGGGACAGGCGCGCTGTGTCTTCCCTGGGGCTCGCCGGGTCTTCCACGCCGTGCTGAATCGTAGCTGGTGGGTTCCGGGGAGACTGCTGTATGTACGGCCGCCGGCAGTTGGATTTTTTCGCCTAAAGTTGTTAGAATGCGACGCCCCTCAGCCGCACTCTAGTATGAGTAGATTGTTAAAGTTCCACGATATTTTGTCTTGCTTATTTATGTCAGCTTTTGTACTGGAAGTTCACAATTTCATTGGATGTGTCTAGAGGAACAGGTCTTTGGGGTTGTTGCCTTCATCAGATCCAGTCGGATAGCAGCGACATCATGTGCGCTAGTTGCACGCCGCGCGTCGTGGCCGAAGCGTCCATATCTCCACAGGGCAGCGAGAGTCATGCCACGTGTGTGTGACGAAGGGTGTTGATAAAGCCGCTACGACGCCACAGGACCCGTTAGCCAAACGAGATTGTTGAACCCACAGATTATGTTTATCTCATACAAACAGGCGAGCGTTTTGTACAAACAACGCGGGGATTATTAATTGTTACAAGTATGAGCGATACAAAAACCTATGTTGTACTAACGCAGGGATTTAAGCTTTACCAACCGGGCCAGTAGGTTTTGATAAAACGGACCCGGAGGCAAGTTCACGTTACTGTTTGATCAAAAGACCTATGCGC
>74414525-7bf3-454b-aa44-415ac652678c_Basecall_2D_000_2d Marta_PC_default_sample_id_2245_1_ch440_file71_strand_twodirections FAST5/downloads/pass/Marta_PC_default_sample_id_2245_1_ch440_file71_strand.fast5
GAACGGTTGGCTCCCCTATCCCGGTTGCTGTGCCGACGGTTACGTGCTCGGCGGTGGCTTTGGACTTTAAAAGCGTCAGGGATGCCCGCATTAGACGCCTCCATGGTAGGTCTTCTTGTGCTCATCGAACTCTTTGGAGGACACTCCGCTGTTGTAGCTCCCTGGGGCGCCTTGTTTGCGTCGATTCAGTGTGACTGGGTCTGTATTTAGGCATAATCTCCGGTATCCACGTAGCCTGAATAAGTCTAACTTTTTCAACAGTTGAATGCACGCCCTACGATGCATCGACTGAGTAGTTGTCCAAAGTCGCACAGATGGTCTTTTGTGCTTGCTTGGTCGTGCCCTTGTTGACTGGACAGTTTCAATTTCACGGGTCTCTAGTCTTTAAAGAAGGGTCTTTCATGGCCTGTGCCTTTCAGCCCGGGTCTCGACTTTAAGGGACAATTAACCTTGTGCTACCTTTGACGCCCGGTTCAATCCCTCAGGCGTTAGATATGCCCGGCGCAGGCGTCTGCATTCTCCGCTGTGTGGCCTAGAATACTATTGTGTTTGAGCCAAAACAGAGCGCGCCTGTCTATCAAACCAGGGTTCGGGGGCCACAAGATTAGAAGCACGCCTCGCGGATGGAGTACCATGAACAACGAGCCGGGCAGCAAAACCGTGCAAAGGCTGCACACGTACTTTGTGAATCAACCTAGAAAGCAACATGCGGGAGAAAGTACGTGCTCTAGAGGACACATGTAAGGAATTGAAACTGTCCATACAAAACCGTAAGACATAACCAAGGCACACGACAAAAACATACGTGGGAAGCTTTAACAACAGCTACTAGTACCACCCATGCGAGGCTCCGGTCCCGGTTGTAACAACCTTTGGAGAAAAATTAATGCATCGATAAGTTGCGGATACAGGATTATGCCTAAAACCACGACCCAATTCCACAAGCGCTCAGTGATAACGAACAAGGCGCCCCAGGGAGATAACAGGCCATGCGTCAACAAGGAGGTCCCATAACAACAAGAAGACCCGACTACCGGAGTTTAATAGGAACTGGGGCATGCAGGCAATGTTAAACAATTTGACACGGTTCGGAGGCCCGACACGACTACACGAGGGGGATCGGCCCGCGTTCTAAAATGCGGTCGATATGTTTATCAAACATGACTTAGCACTTCACCTGGTAACGCGGATCGTGTCTGTTTGATTTATCAAAATAGACGTGACCTCGTGCCGACGCTCGGTAAGGTTTCTCCCGCCGAGCCAACAGCATTACTTGGGTTACGTAACGTGGACCATTGGATTCA
>5ae4c0cd-39b9-417f-ab8c-1b30b1591b4c_Basecall_2D_000_2d Marta_PC_default_sample_id_2245_1_ch147_file3_strand_twodirections FAST5/downloads/pass/Marta_PC_default_sample_id_2245_1_ch147_file3_strand.fast5
TCAACATTGCCCTCTGTGGTCTGGGGTCTTCGATGAGGTTACAAAATTCGTATCGCTCGCCTTAATCGTGACCCTGTCAAACATGCACGGCGTTTGCTATCGACTCGGATCTCCTGTGGTCTAGATTCAAACCAGGCCGTCCGGGCAGTCCAAATCGTATTTTTACTTACGGCGGGAATGCATTCTAGGATCTAGCAGTTGACAGTCGTATTTTTAGTAGATGAAGGGAGAAGTTAAGGATTTTGCGACCCAAATCACCGTAGGTTTCAGGCACCGAGGAGATCAAGGGGGGCATTTTGGAACTCAGATCATGGTTTTGGGTACCCACATGGCGCTTCTCTGAACTCAGACCACGTGCGGTTTAAACTCAGATCACGGTATCGTTGTATAACATCAGGCGACGCCTGTCGTAGAGCCAAAGGCTGTCCTCCTCCACACACCGGGCAGGGATTCCTCCCTTCGGGTCGCAAACCCACTCCGGCCTAAGCACCAAACCGTGCAACACCGGCAATCGTCCCTGCCTGGCACTGGATGCTGAAAGGCAACGGCGAAAGACTCTGTCTCCCCCTATACCGGGCAGTGCGTACTTCAATCTCACGGCTGACATAAAGCACCAGACAAGACCCTCGTGAGAATATGTCTAAACTACTCATACCAGTGAGTCCTGGATCTTCCAGTTGTCGCTAACTTTGCAAGGGTCAATAATTCCATGATAGTGCATACAGAGTCTGCCTAAGCGACCCAGTCATACTTCATGAAACCTAAACACTCGCGAGGGATAACATGCGCTTTCGGATAGAGTTCGTAGCCGCAACACCAATATCGATGTTTCGTAGCCGGCATCCTATCACCGGTGCAACCCTTTAGACCGGTTCGTTTGTTCTGAGCTACACGGAATTATACAGCTTCAACCGGACGTTCTGTTTATGTTCTTAACCAATTATGGCC
>4ab0040f-8917-45b7-b493-9fc8ada9faac_Basecall_2D_000_2d Marta_PC_default_sample_id_2245_1_ch130_file40_strand_twodirections FAST5/downloads/pass/Marta_PC_default_sample_id_2245_1_ch130_file40_strand.fast5
GAAATCTCCTTTGCTTACTGGGTTCGCCTGTTATCGCCTGAGCATGCTCCTCCACACACGTGGGAGTAACGCTAATCGCCTCCTGTGTGGGAGATATATCGACTGGACCGCCTAGCACTAAATGCGTGCAAATCTATGAAAGATCATCGTGCTTGACAACCGGGTAGCATGAGTGCAAACAGCAACATCGCACGACCTGTCTCCCTCTAACGAGTGAATTGGAACCGTGAACCCCACTATAAGACATGGACGACGTACGCAGCATAAAAGGATCCTGTGAACTTGTAACATAAACTACTCGATCAGTACCTATGATAGCGTTGCCGTTCGAAACAATTTGTAAACACGCACGCCTTGGGTTAATACCTTAAGACGGCCACGTCCCGCCTCACGACTGAATTACTACTGGATTAACGCAAACAGACAGCCGCCACCCAAACTCCGCCTAGCTTCTCTCCACAGTTGAGCTGGTATAGGCCGCAACAGACCACGACCTCGACGTGTCCTCCATGGCCGAATGGGTCACCTGCGGGCCTGATTCCTCGACCGCTTCGTTGTTTCGACCGCATCTAACACCCCTAAAATGCGATCTGGGTTTGAAATGCCATACTCGTTTGAACCCGAGATCGCGATTTAGAGTTAGTCCGTCGAAACAAACGAAGCGTTTTGAACAGGCTGTTGCCACCGTCAGGGAGATGCCTAGGAGTCCAACATATGGCGCAGTCGTGTAGAGCTTCTGTCGTATTTAAGATGGAATCGTGGAAGAGGGTGGAGTTTGGTGTGGGGGTGAGGCCTCGTATAATGTCCAATGCTTGGCGGTGGTTAGTAAGTCACGTTCTATTTGGCAGGTTGAACCCACGTGCTCGTGCTAAAGTCGTCAAACTTGGAAGGGGCTCATAGGTATCGGCATCGGTTGGTCCGGTCCGAGAATCTGTCTTTGATGCAAGGTCATGTCGTGAGGCTTTGCTTAATCAGGTGTCCAGTCGGTAGCGATCTTTGAGGAAGGATGTAACTCCTGTCAGGGGTATGTCGTGAGTTCCAACAGTCGTCCCGCGGATGTTGCCCCGCCGATAAGTCTTCATAGTTGCACGATTTGATCAGGCGGGCGTTTGAAAACGCCAGGGGAGGCGTCGCTGTTGAGCGTATTATGCATTATGAAGGGAGCGAGTTTTGCGGCAGCGGCGGGGAGGGAAAGATGTTTTGTATAAAATTTTACGTTGGTTATAGCTCTT
>0a15ae8f-59f3-459e-ac86-76be3839cd6d_Basecall_2D_000_2d Marta_PC_default_sample_id_2245_1_ch411_file155_strand_twodirections FAST5/downloads/pass/Marta_PC_default_sample_id_2245_1_ch411_file155_strand.fast5
CGAAACACATGTCTCGCCTCGGCTGCTGCAGTTGTCTGTTTCTGCTCTTCACCTGTGTTATCAAACATAGCTTCCTAGCCACACATTAGAAATAACGCCCTGCCCTGTGAGATATCGCTCGGCCGCGGGGACAGCAAACGCGTGCAAGGGCGCAGATCACTTGTCCCTTAGACCCCGCACCGTAGAAAGATAGGCGGGTAGTGTCTCCTAGGACAAGCCAATGAAGTGAAACTGTCCAGTACAAAAGCTGACATAAATAAGCACCGACAAAAGACCGTGGGCAGAACTTTAACAAAACTACTCATCAGTAGTAGTGCTTCAGTCAGCACAACTTTAGAAAAATTAAACTTCATGATAATTTAAGACTACAAGAGGTGCCTAAAAACCACGGACCCAGTGTCACACTGGATTAACGAACAAGCTAGCGAGGGATAACAGCTGTCGCCAAAAGAGTTCATATATCAACAAGAAATACACGACTACGCGATGTTGGACTGGGGCATCCTGACGGTGCAACATGTTCAACGGTTCGTTTGTTCATGACGACTATGACACCCTACGCGTACTGAGTTCAAACCGCGTTCGCCTAATTTATCAAAAGCCGTACGTGATCTCGAGTTCAACCGGCGCCCGCTTTCGTATTAAAACATAGCTTCCTCACACACACATTAGAATGACCGCCTCTTGGCTTAGAGATATCCTGACGCTCGCCCCGTAATGAAAAACCGTGCAAATCTAATAATCACTTGTCCCTTAAATGAGGATAGGGTCTGAAAAACGCAACATTAGAAAGACCTGTCTCCTAGGACAAGCCAATGTGGAAATTATGAACTGTCAGTACAAGCTGACATAAATAAGCAAGACAAAAGACCCTGTGTCGAATTAACAACTACTCATATACCAGTGAGTAGGCGCTTCAGTCGGGACAACTTCCAAAAATTAAACTTGCATACTGATAATTAAGCCGTGATCACACTCCACGACCACACGTTGACACCTGATTAACGAAACTCGCCTCACCCCAGGGGGACCAGCGCCACCTTCTCTCAAAAGAGTTTCGATATCAACAAGGCAGACGGACTACGCCTCGATGTTGGACCAGCGAGCCTTAACGGTGCAACAAGCTTCAACGGTTTCGTTTGTTCAAAACGACTAACACCCCACGCGATCTGCTTCGACTGGCACTCGTCATAACCCAGATCTCGGCGTTATGAAATTCAAATCGTTGAAACCATGAAACCCGTCCGCACAATATTCAGATAGTCAGGGAGCTTAAGAATTACATGAGAGATTAGTCAGTCTTCGTGTGTTGAGTCGGCAAAGCGTGCGAGAAGAGTAGGCGTGTTGTTGGGTGCGGGTATAGAGGCGTGGTTTCGGTCAACCAGTGTAAATCAGCGTACCGTCAGTTACGGGGAGATATGATAGTCATTAACTGTAAGTGCTGGAATTAGTTTTGAATTGTTGCAGACTGGAGGCTACATGATAGGATAGTTGTCTTCAAGTTCGAAGGATTATTTGTATGTCTTGCATTGGTTAGGCGTTAGAGTGTTGTCTTAATGACACCCACATTCCATGTCGAGTGTGAAGTTTTGGGGGGCGCTTATTTTCCGGCGTGCCGATTCCAGGCCATTAGATAGAATGTCAAGAGCGGGGTCTTTCGACAATGCGGGAGTTTAGTGCTAGGATGGCGTTTGGAGTATACTCAAGGGCAGGGGAGGGATTCGTCACAATTGTGGTGTGAAGGGAGGCTAGTTTAGATAAAACAGGCGACCCATTTGGGTTTTAA
>750e6876-2b39-47fc-bdad-08ecdb628ef9_Basecall_2D_000_2d Marta_PC_default_sample_id_2245_1_ch309_file297_strand_twodirections FAST5/downloads/pass/Marta_PC_default_sample_id_2245_1_ch309_file297_strand.fast5
CTGTTCTCTGTTGGTCAACCGATTGCTCGCTGTTATCAAAGCCTTACGTATTAATTCATCCGGGCCTGTTTAAAAACATATACGTGATCTCATTTGGACTGCGGTTCGCCTGCTTATCAAAACATCGCCTGTTATCAAAACATTGATCTGATGCGTTGCACTGGCGCCTGTTAGGACCATAGCTTCTAGCCACACACATTAGAAGTAACGCCTGCCCCTTGGAGGACTTACGCTCCCACAACGCGCCCAAACCGTGCAAGGTAGCACAATCACTTGTCGGGCACCGCTACTGAGTATGAAAGGCAATAGTAGAAAGACCTGTGCTCCTAGGACAAGCCAATGAAATTGAACTGTCAGTACAAAGCTGACATAAATAAGCAAGACAAAATACTCGTGGAACTTTAACAAACTACTCATACCAGGTTAGTAGTAGCGTGCAGTTGGGACTTTTTACAAAAAATTAATTTCATGATAATGAAGACCCACATTGCCTAAACCACGACCCAGTCACCTGATTAACGAACACCGGCTCGAAGGATAACAGCGCCACCTTCTTAAAAAGAGTTCATGACAAGAAGACCGCACTACTCGATGTTGGACTGAGGCATCCTGACGTGCAACAGCTGTCCGGACCGGTTCGTTTGTTCAACGACTAACACTCGACGCGATCTGAGTTCAAACCGGCGCCCTGTTTATCAAAACATAGCTTCCTAGCCACAAGTGGGGACTCTACGCCTGCCGTGTGGGGAGCTGGCAAACGGCCGCGGCACCTAAAACTCAATTCAAAGTAGCACAATGATTGTCCCTGCTATCCAGACCCCGTATGAAAGGCAACATGAGAAGACCTGTCTCCCTAACACACTGGATTTGTAATGAAGTGCCTGTCAAATCTCCCTCGGATCATAAATAAGCAAGACAAAAATACGCTGTGGAACTTTAACATCACTCAGTAGCGTGAGTAGTAGCTTCAGTTGCAACAACTTTAGAAAAATTAACTTCATGATAATTCAGATGCACAAGTCTGCCCCCAACCACGACCCGTTACACCTATTAACGGAAAACCAACGGCCCCCACCCATATACACACACCCTCGTTTCTCAAGAGGTTCATATCAACACGCAGACCTACATACATTGTTGAGGCGGATCGGTACTCTGATCCGGGACATGTCAAAACGTTTGTTCTAAGCTACTAAAGAGATCAACCATTCGGATGGGATGGGTTGACCGTTAACCTGTTTCTTGA
>28f1bb7a-541f-4d89-947f-dd8b5b6a6b1e_Basecall_2D_000_2d Marta_PC_default_sample_id_2245_1_ch500_file80_strand_twodirections FAST5/downloads/pass/Marta_PC_default_sample_id_2245_1_ch500_file80_strand.fast5
TTTGTCGTTGGGTCAACATATTAATCGTTTCTACGGAATTTTATCACCCAAAACTAGCCCATGCCTGCGTTAAAACTATCCTCCGCGTTGCTAAAACATCACGTGATGCCGATCCAACTCGGCGCTCTGTTTAAAACATTACTGTGATCTCCCGTCTGTCAGGGACCCGCTAAGGTTATGCGTAGTTCAAAATCCGAAGCGCCGCCGTTTTCCAAACACTACTATTCTCAAAGGGACACGGATGCCAGAAATAGCCCAAATCGCTGTGCGTAACCGCTCTAGCCACAGCGAAGCACGCCCCCTGGAGTTCAAAGGCCCCTAAGGAATGGACTTGTCAAGGGTCCCTGCGGGACTCGTATACAGGGTGGAAGCACATGAGAAAGACTATCGTCTCCTAGGACACTCAATGAAATTGAACTGTCGATCACGGGGCTGACATAAAGCACCAACAAAAGACCCTGTGGAACTTTAACAACCTCGCTCATACCGTAGTAGGGCCTTCAGTTGGGACAACTTTGAAATTAATTGCCTGATAATTAAGACCCACATTATCCTAAATACGAACAGCAGTCACACTGGCTTAACGAAACAGCCTCGAGGGCGATAAAAGCGCCTCGTCTCAAAGAGTTCAGCTATGACAAGAAGATCGACTAACTCCCTCCGTTGGACCGGGAGCCTGACGGTGCAAGAGCTTCAAATGTTCGTTCATTTCCGACGCTACACGACGCGATCTGGATTCAGCAAACTCGGCGCCGCGTTGTATCAAAACATACGTATTGGCTTCAAACTCGACCCGCCTGTTTTATCAAAGGCTCGCCTGGTCCAAAACATTACGTGATCTGAGTTCAACCGGATGCCTGTTTGTGTCAAAACATCGCCTGTTTACAAAAACATACTTAGATCTCATTCAGACCGGCCACTGTTGCTGACCACAACAAGTCAGTGATCTGAGTTTAAAACCGACACGTCTGTTTGGCC
>e1421ef8-50fb-40ec-85bb-cbcb0f1ea078_Basecall_2D_000_2d Marta_PC_default_sample_id_2245_1_ch241_file10_strand_twodirections FAST5/downloads/pass/Marta_PC_default_sample_id_2245_1_ch241_file10_strand.fast5
TGGGTTAATAACTGCCTCCGGTCCGACCGCCCAAGCTCCCGGGCCTAGGTGTGCTTACGTTGAGTAGGCGGGCTTTATCCCCACTGTGCACCGTTACGCCTAGTCGCGAATTTCTAAGCACCCGGGCTTAGGTTCCTTGTTAGATGGAACCTCTTTGGAGGACAATGGCGCCGCTGGTTATCCTGGGCGCCTTAGTTCGTTAGTTAATGTACCTGGTAAATGCGTCCCCAGGCATAACTGCTGTATGTAGCACTTAAACGAGTCGATTTTTCAGGACAGGTCTTGCCAGACGCAACGCCTACTCGCATGGGCTCTGAATAGTTGTGCGAAGTTCCCCAGAACTGTTGTGCTGCTTACCTGTCTGTCAGCTTTGTGTGACCTGGACAGTTGCATCTTCATTGGCTTGTCTGCTAAGGAGGGCGCTTATTCCCGGCTCCTTTCAGTTCGACCGCCGGGTTAGCATTCTAGGGACAAGTAATGTGCCTCGTCGCCATTTGCGTGGGCGCAACGGTCGAGCTCCCACAAGGCGGCATGTCTCGTCTACGATCTTAGCGCGCAGGACATGGTTTTGAGCGCGAGGCATGTTGTAATGCATAGGAGGCTCCCGCGGTTGTGCACGCAGATCACAATGTACGTGTTGAGCTAACAGGCGCCGCCGGTTGAGAACGAGGACTCCACGCATGGACTTATTTTACTAACAGTCGGCGATGGTCTTTACCAACAGGCGGTCCAGGATTTGAACGCGATCACGTATGTTTAATACAACGAGTTGCGGTTTTACAAACTCAGATCACAGTATGTTTTGATCAAACAGGCGATGTTAGGGCACCGAAGACAGGCGATGCGCGTATAGCAACATGCAGAAGTTTAGATAGCACGAGATCACAGTATATGTTAGGAGATAAACAGGCGATCCGGTCTACACGTATACAGATCAGTTCCATTTAACGAGATCACAGAGTTGTTTTTGATAAACAGGCGAGCCGCATTTATAATACCACAGTATGAGAGTGTGATAACAGCTAAGTACCTGTTGTCTC
>baae2ee1-2482-4ec0-bc74-749a3638e173_Basecall_2D_000_2d Marta_PC_default_sample_id_2245_1_ch45_file61_strand_twodirections FAST5/downloads/pass/Marta_PC_default_sample_id_2245_1_ch45_file61_strand.fast5
TGTTCTGTTGGTGCTCTCCTGTTCCTCCTCGGTTCCTGCCACACGGCCTCGTGCTACCACACACCGGTAAAGGATAACGCCTGCCTTGTGGAGATATCAGCGCAACGGCCGCGGCACTAAAACCGTGCAGGGCCACAATGATGTCCCTCTTAAATGGCGACCCGTTGAAAGGCAACACTGAGAAAGATTTGTATCCTAGGACAAGCCATGAAATTGAAACTGTCAGTACAAAAGCTGACATAATAAGCAGCAAGACAGATGCTGTGGAACTTTAACAACCTACTCAGACCAGTGGCTGAGCCGTGCGGTTGGGACAACTTTGTAGAAAATCTTAACTTCATGGATCCAAGACCCACAAGTCTGCCCTAAACTAGACCCATTACCTATACTTGACTGAAACATAGGCCCCGGAGATAACTCCGCCCACCTTCTCAAGGATGTTATCATATCAACAGAAGACCTACCACTCGATGTTGTAACGGGGACTCTGACATCGTGCAACCCTCGTGCGACCGGTTCGTTTGTTCAACGACACCCCACGCGAACTCGATTCGCTGAAGCCGGTTTGGATCCCAGATCACCGGTCGTTAACAAACAGGCGAGTTTCAATGGGGAATCAGGCACTGTCCGTCGTTAAATTGGAGGGGCTGCCTATGTTTTAACATCAGGCGATGTCTTCGATAGACTCATACGACCCGTACCGTTAGCGTAATAATCGGCTCTTTTTGTGAACAGGCGATGTGTTCAATGGGTACAGGCGGTTCCATTTGGCTGGAGCAAATCGCTGTAAGTGTTTGTGTCA
>d0d7244a-a22d-42c7-81cd-d7cf03f1061d_Basecall_2D_000_2d Marta_PC_default_sample_id_2245_1_ch221_file263_strand_twodirections FAST5/downloads/pass/Marta_PC_default_sample_id_2245_1_ch221_file263_strand.fast5
TTCTTTCTGTTACTGTAAAATTATTCTCCCAGCAAATTCTAAAGGCTCATCCATTAAAATACAGCTCCCGATGTCACAACAGGCACAATGTTAGACTCCATGAGAACTCGTAAACCCGTACTCGATATCCCACAACGTATCTGAGCATTCAGACCAATAGAGTTCAGGCGATACAAAAGTTAGTATTTTGAGCGATAAAAGGCGGGAGATTTGGAGCCAAACTAGCAGGAACCCAGTGTTGCGATAAGGAACTCGAGTGCATGGTTGTAACGCCAAGCAGGAGGCATTGTGTTGGAACCATCCGCTCATGGTTTGGACGATAAGGCAGCCCGTACCTTACGAACTCATCATATGGACCGGTTGACGGGGCCTCTATGAGGGGCTGCAACGAATGAGTCGACAGTGCGCTGCTCTTCAGACCCGATTTACGCCTGGTGCGCGTGAGAACCCCCCGCAGTCTCCCTCGGCGAGTACTTAAATCTCCTTGTATAAATTGTGCTGAGGCTTCTTCCAGGGCGATATTTGAGGCCGCTCGTTAATTCATGAATCCTCTATCTGATGCGCAGAGACATCCTGGCTATCTGGACCCATTACGACATTGTCCACAGTGTCTCCGAATATATGGCAGCGCACGCGCTCAGCTTCGCATGTGCCGAGTAGTTTGGTCTTAAATGGTCTCCTGTCAAATTTGTATGGGCGTGCCGCTTCCATGATGTATTTAGGAGGGCGTGGTTTGACATAGCATGCCACTTGTTAGGCGAGACAGTATAGCGGTTGCCGCGCCAATTAGATGTGCAGCACGTTGCACGATTTTAGATGCGCACGAGGACCCCGTCGAGGGTGAGAGGAGCAGTTACCTGCACCGACTTATTATCTCAAGGAGGCCTATGTTATAAAGAGGATTTATATGTGTTTGATGACAACAGTGAGGA
>7a4ac10e-1a4b-4ea4-8ce7-1d61a94bf129_Basecall_2D_000_2d Marta_PC_default_sample_id_2245_1_ch349_file118_strand_twodirections FAST5/downloads/pass/Marta_PC_default_sample_id_2245_1_ch349_file118_strand.fast5
GAAAACGCTGCGCCGGCAGTACTCGGAGTTCTCCAGCACTAATCAACTTACCGTGCCATCGAAAGCGTTCCCGGGTTCAACAGGGCTAACAATGATCTGGCGTCACTAAACCGAGTGAATTTGCTCGAGCATCAAAATGATAAGGGACTTCGATATGAATGGGACCGCCTTGTTGCTCCATAAAATCACGGATCTGGCCAGTCGGCCCAACGAGTTTGCCTGAGGAACCCAGTGGCAACATTTAAAGTCGTTACCGGCACCTGGAAACGCCCGTCACCCAAAACTTCAGACTCGCCCGCGTCGAGGAATGACCGACGCGTTGAACACCCGAGCCCGCATTATATCATCCTTGTGTTAACGGCATCGTCTTGGGGAGCAGATGAAGAACTTCTTAACGCTGAGGTGTGTTTCGTGCGGGCGTGGTAGCCTGATGCTTTAAGGCATATGTGAATGCTTAGATGTGACTGGAAGTCGTGTCCGCAGTGTGTTCAAAGCAGCGCCTAAAATATGAGCCAACCGAATTGTCCATTCACCCGCATCTTTGGTCTGTGAACCTTATATTAGTTGACATCGCACGTTCAGTTAGGTCGGCTTGTTGTCCTAAGGAGGGCCGAGTTTTACCGTGAAGTTCGACCTGCATGTAGCGGGCTAAGAACATTGTCTGCACGGTTGAGAGTTCCGATGCCAGAAGCGTTCATATGGGCAGCGAAGAATCCGTAAGGGGTGTAGTTATGTAACGCGCAGGAGGCCTAGTGTTGTCATCCACGTCACGAGAGTCAGGGCAGCGTCGAGTTAAATATGTTGATCAAACAGTAGACACGCTTAC
>0200166e-d070-4092-9ec1-be5d6b5ace7a_Basecall_2D_000_2d Marta_PC_default_sample_id_2245_1_ch330_file89_strand_twodirections FAST5/downloads/pass/Marta_PC_default_sample_id_2245_1_ch330_file89_strand.fast5
CCTTTCTTCTTAGTGCTCGCTGTTAAAACAGCTTTCCCTCCACACACATTGGAATAACGCTCCCTCTGTGGATATGGCCAACGGCCGCGGCACTAAAACGCGCGTGCAAAGCGCACAATCATTGTCCTCCTTAAATGTGAGATAGGGTCTGAAAGGCAGCACATGAGAAAGACCTGTCTCCCCACGCCGGCCAATGAATTATCGAACTGTCAGTACAAAGCTGACATAAATAAGCGACACAGCTCGTGCGAATTTAACAACTACTCATACCAGGTCGAGGCGTGCAGCTTTGGGACAACTTTAGAAAATTAATGCTCTATTAAGCCCCTAAGTCTGCCGGCCAAACGAGTTACGCTCTTACGCAATGGCACCTACCCCGGAGCGCCAAAAGTTTAAGAGTTCATATCAACAAAGAAAGACCTACGACCTCATTGTTGAGGGACCGCATCCTGATGCACTCGGTTTTCTTAAATCTACGCTTCATTTCGTTCAACGACTACTACAGGGCAAGGCTTAGCGTTAAATCTGAGGCCTAAATATTGTTTTGTATTAGACAACTCCTCAGCCCGTATGTACCGTCAAAACCGATGGGGCTGTCCAAAACATGAAATCTTATCGATTCATCCACTCGCATGCGTATTAGTGCAAACATAATCGTTGGGGTCCATCCAATGCATTCTGTTTATCAAAAACATTACCTGTGATCTGAGTTCATCCACGACTCACGTGAGAGTCCGGACCACACCTGTATTAGCGTCCGAATACGAGCTTTA
>e82feb48-b9da-4038-966d-bc213e850ba4_Basecall_2D_000_2d Marta_PC_default_sample_id_2245_1_ch77_file309_strand_twodirections FAST5/downloads/pass/Marta_PC_default_sample_id_2245_1_ch77_file309_strand.fast5
GCGGGTTTACTGTCTCACCTTGACCGGTTACGGCATGAGAACACTGTTGAGGCCGACAGTATGTTGGCCTACCACGCAGGGCAGGCGTCAGTCCGGACGCATCACCGTAACTGTTTACATAACAGAGGCGATTTGAGTCCGAACGAGTACGGATCTAATGTTGAGACAGTCGAGGCATGAGATGTTAACGCTCGCAGGACCCACGCTGATAAATTTGTAGCCTGAGGCAACGGTTACCGGCAGATGAGTGGTTTGACAATAGGCTGCCAGTCGACCGCGAGTGGATCGCGTGCGTAGCTGTCGAAACAACGGAAGCGTTGGCTAATGTTGGCGCGTTCGAAACCGCAGGCTTCCAGCCTAACGAGTGGGCTGCTTGGTTAAGCTGAATCCTTTACGCAGGGCTGTTGTATATCCTGGGCGCCTTATTTTCGTTGGATCGAGTGGACGCCCTGGTGGGTCTCTGTCGCAGAATTAGTGTATGGATTATCATTAAAACCACTTTTTCGAATTACTTTAAAATGCACGCTCACTACCGCGACCTGGGCCGAGTAGTTGGTCGAATTGCCACAGGGTTTTTGTCTTGCTGGTCGCTTTACGTCTTACTGAAGTTGAATGCCCACTTGGCTGTGTAGGGAGCAGGTCTTTGATAGCTATTGCCTTTCATAGAACTGAGTGCACCCACGAAATAATTGTCAGCTAGTCCCCGGACGTGTTGCTATCCCGCGGCGTCAGGTACCCCCCATCGCACACGCAGCGTGTGAGCTTCGGACTTGTGAGGGAGAAAGAGCTATTTTACTACAAAATAGAGGCAAGTTTCTGGTTCTATTCTGCTAGCC
>85ba49fc-2262-412e-87fe-bbb706b90503_Basecall_2D_000_2d Marta_PC_default_sample_id_2245_1_ch473_file23_strand_twodirections FAST5/downloads/pass/Marta_PC_default_sample_id_2245_1_ch473_file23_strand.fast5
TCTTTCTTTTCTGTGCTGATGCTTCTGAGTGTTATCAAAACATTCTAGCCACACATTAGAAATAACGCCTGCCCTGTGGAGATCGCTATCGGCCGCGGCACTAAAACCGTGCAAAAGCGCAATCACTTGTCCCTTAAAATGAGGACCCGTATGAAGGCAACATCGCAGAACACTGTCTCCTAGGACAGCCAATGAAGTGTAGAACTGTCAGTACAAAGCTGACATAAATAAGCAAGACAAAAGACCCTGTGAGAACTTTAACAAACTACTCATACCCGTAGTAGCTCCGTTCAGTTATGGACAACTTTAGAAACAATTAACTTCATGATAATTAAGACCCACATGCCCTAAACCACGACCCAGTCTACACTGATTAACGAACAAGCCTCGAGGGATAAAACAGCGCTTTGCCAAAGAGTTCATATATCAACAAGAAGATGACACCTCGGGGTTCGCTATGACTCGGGGCATCCTGACGGTGCAACACTGTCAACGGTTCGTTTGTTCAACAGCTACTAAAAGCGATCTCATTCGATGGGGTTCAAACCCCATTATGGAGTTTTAAACCCACCAGGCGAGTGGTCGCCAAGTCTCTAGTACCGGGCCTTTACGGTTTCAACCAGGATCAATTAGTTTTGACTGATGAGCCGATAACAGGGGTTCGTTGGGACTCAGTACCGCTGTTTTGGTAAACGACTAGGCGGTCCGGTCTGACTCAGTACGAACCTAACTGTTGTGATAAACTAGAAGTTCTGAGTTTAGTGA
>626131d7-84d6-496c-8d84-662b35b9b8e9_Basecall_2D_000_2d Marta_PC_default_sample_id_2245_1_ch324_file240_strand_twodirections FAST5/downloads/pass/Marta_PC_default_sample_id_2245_1_ch324_file240_strand.fast5
GTTTCTTTTCTTAATATATTGCCTCCCGGTTTATGAGCCAACAGTGCTCCCCGCCACATTAAGGGGACGATAACGCCTGCCCTCCTTTCTACGCGATATCTAAACGCTCGCCATCCCTCTAAACTCAAAATTCACAAAGGCCTAAGTACGGGTTCGGGCTCCGACTGGCCGACTTGTATGAAAAGGCGGACATCTCAGAAAAGGTTGCTCCCCTAACGGGACTCAATCGAAATTGGGGTTCAGATCACGACGCTTGACATAATTACTCCAAGACAAGACATAGACTCCTGTGGAACTTTAACACGTATACCTCCATGAGCCGTGGCTGGCTCTCCAATTCAAGTTGGACACTAACTTGCCGAGGTTAATTTAATAACTATTAAGACCCGCCTTGGTGAACTAAAGGGACTGAGTCTACACTCTTGACTGAAGCCAACACAGCAAGCCTACCCCTACTGTCATCAAAGCGCCTTCGCAATTACTCGCCTACGCAAACGACACGACCTCGACGTGTTGGACTCCTCAGCCCCGAATTCGTGATTCTCGAAGGCCCTCAATTGCTCGTCCTTTGTCAACGGACGCCTACCCGCTGCAACTGAGTTAATGAACCCCTTTGAAGATGCGATCGCATTAGAGAATCAAATCGTTGGATATAGCAATGAGATTCTCCGGGGTGTTGTTGCGAGCAACAAAAGGAACCGGTCTAACAGTAGCATTCGTCAGGTTGGTTTAGTTAGAGTAACATCTTTGGCGAGAGGGGCTCCTCAGGAGATATGTCACGGTGTAGACCGAGGCCCCTGGTCTTCCCTTCGGGCTTATCGGCTTCGTTAAGTCCGACGCGGGTCCGGTATCCGTGATAAGGCGGGTTGAAGTTTTGAGTTGTTGAAGAGCACTCTGGAACAAGCTAGCTACAACGTGCAGCCGTTGTTACATTCGAGAGTCGAGTAGTTTGTTAAATATGCGTACAGTGTTACGTGCGTGCTTGTACCTATGTCAGCGTCGAGATTAATTACTAATTGCCATTTAGAGGAGGGGCCAATTATTTTTGCGTTGCGTCTTCATACGAGTTAGGCGTGCCAGGAACCTACGGGCGTCTTGGATTCAAAGGGGTTTTAGGTAGCTTGTGAGGAGGCGATATTCGGAGTACGTAAGGGGGGAGGAGATTTCTAATTACCCTGTGGCGAGGGAAGGCGCTATCTTTAATAAAACAGGCGACGTTTTAGTTTATGTG
>21a4e542-f2b5-43a7-a64c-c9266ad528b5_Basecall_2D_000_2d Marta_PC_default_sample_id_2245_1_ch20_file9_strand_twodirections FAST5/downloads/pass/Marta_PC_default_sample_id_2245_1_ch20_file9_strand.fast5
TTTTTTCTGTGCTGTAATCTATGCCTCGCCGTGGCCAGCAGACAGATGACGACCTTGGAGTTGACAGCGGCGGCCCGCCTATTTGTCAACAGGACCGACACCGCCAGATGTAAATCTCGAATTCATGAGGCCGAAGATGTCCAAGGCTAATGGGAGTGCCAAACGCATAGATCAACGTAGGACTGGAATTCGAATCGGCAAATCTCCCGCCGATTAAAACACCACGACGCCATGTAAAATGATGGGATCAGACGCACCACGGTGTGCGAGGCAGTAGGGATTAAAGAATTAAACCTGTCAGGACGCAGGCGTCAGGATCCCGTGAATAGGGATGCGGGGCTCGCGAGTATGCTTATTATCTTGAACCTCCCGGCTTTGAAAACGATTATGGCTGGATGTTGCTTCCGGGCTTATCTACTCGTAGTACTGTTATAGGCGAATGGGTCTACTGGTGGATCACGGGCGCAGTGGATTGTTGCACTAAAGTGTCGCAAACCCGCAGCACGGAGCCGGACTGGGCGCCGTGTTAGTTAGGACAGTTGCCCCAAACTTTGTTATCCGTAGTTAGTGCCGGTTGGCTCAGGTTCAGTGCGGTAAGTGTGCACAGGCATGCCCACTTATTTGGTGAAATTGCCGTCCCTCATGGCCTCCATGCCGCACGGGCTGTATTGTACGGACAAGTTGACCCGCCGGTTAGTGCCCACGAGCGTTCTTACTCAGGTACCCGCACGAGCAGAGTTGATTATCCAATGTGTAGAGAATGAGTGTTTACCAACAGAGGGCAAGTTTATTTGATATTCTTATATGCGCG
>478b6843-140d-4cd1-952d-509e85721a5b_Basecall_2D_000_2d Marta_PC_default_sample_id_2245_1_ch355_file32_strand_twodirections FAST5/downloads/pass/Marta_PC_default_sample_id_2245_1_ch355_file32_strand.fast5
GAAATGTGCCTGATGCTCGCCTGTTTATCTAGCCTCCTTCACACACACACATTGAAGCAACGCCTGCCCTGTGTGAGATATCTAAACGGCCGCGGCACTAAACCGTGCACACTGGCTAAATCACTTGTCCCTTAAACCCCACTCGTATGAAAGGCAACATGAGAAAGACCTGTCTCCTAGGACAACAAGCCAATGAAATTATGAACTGTCAGTACAAAGCTGACAGCTAAACTAAGCAAGACAGACCGCGCGTGGAACTTTAACAAACTACTCATACCAGTGAGTAGTAGGCGATCCAGTTGGGACCGTCGAAAAAATTGGACTTCATGATAATTACAGACCCACAAGTCTGCCTGAACCACGACCCAGTCAGATCGGACCTTAACGAAACAAGCTACCGAGGGATAACAGCGCCTGTCTCTCAAAGAGGTTCATATGGACCACGCAGACCTACGACCTCGATGTTGGACCGGGGCATCACTGACGGTGCAACAGCTGTCAACGGTTCGTTTGTTCAACAGGACTAACACCCCACGCCGATCTGGATGTTGAACTCGGCGCCTGTTATCAAAACAGGGCCTCCTGTCGCCACACACATTAGGAAGGTAACGCCTGCCCTGTGGAGATATCTAGGACTGAACGCCTAGGGCACTAAACCGTGCAAAAAGTAGCACAATCACTTGTCCCTTAAATGGATCGATCTGAAAACGCAACATGAGAAAGACCTGTCTCCTAGGGTGGCCAATCAAGAAGAAATTGTAAACTGTCAGTACAAAGCTGACATAAATAAGCAAGACAAAGACCCTGTGGAACTTTAACAAACTACTCATGAGTTGAGTAGTAGGCCTTCCAGTTGGGACAACTTTAGAAAAATTAACTTCATGATATAATATTAAGACCCACAAGTCTGCCTAAACCACGACCCAGTCTCACTGATTAACGAAACAATAGCCCCGGAGGGCTACCGCCACCTTCTCAAAGGATTCATATATCAACAAGAAGACCTACCCCTATCGATGTCCAGACCGGGGCATCCTGACGGTGCAACAGCTGTCATACGGATTTCGTTTGTTCACGACTAACACCGACGCGATCCCCTTCATCAAAACACGTTGCTGGAGTCGAATTCCCAATTCCTTGGTCGTTTAGAATAGAAACGAAACCGTTACACGGCGTGCCAAGTCCATAGAATTCCCGGGCAGTAAAGTCAGTTAGTTTTATGTAGTTGCGTAGTCATAAGAAGCCTGTTGCAGAGGTGGGAGGGTCCTTCGTAGAGCCATCCCTGAGTCAATATTTTGACAACTCGGTCCGGTCATTTGGATACGTGGGTCCGTACTGTGAGGTCTAACATGGAGTTAAGTTTTTCTCAAAAGTCGTTAGAAAGCGGCAAAGCACCATAGATGATGGGTTGAGGTCAGTCTTCAAGTTCGGCACAGGTCGTCGTCTGCGATGATGTCGTTAAGGCGTTGTTAATGACACATTCACAATGCGTACCAGTGTAGTTGCTAGGGAGACACATTATTTTCTAGAGTGTTGCAGTTTTTCCAACAAGTCCGGCGTTAGGGGCACATCCGATCAACACGATTTGCGGAACTTTAGTCGAGGAAACCCATTTGGAGTATGGGCGCGAGGAGGGAGTTCGGTCACATTAATTGTGTTACTCGGGGACTAGGTTTTGTCCGACTAGTAGCGATGGAGAAAGTCCACTGTTTTATGTCTGC
>887d1f1a-d291-4d97-b4fb-322607dfd39d_Basecall_2D_000_2d Marta_PC_default_sample_id_2245_1_ch278_file194_strand_twodirections FAST5/downloads/pass/Marta_PC_default_sample_id_2245_1_ch278_file194_strand.fast5
ATGAACTGCTGGTTTCTCATCCGGGAATAATCGTAGATGTGCCGGTTCCTCCCATGAACTTCTGTGGGAACATGTTTGTAACCTGCGCGGCAGCGCGTCGGCAAATCTTCCTAAACTGTTTGTACCGCCTGAAGCTACCCGCGGTTCTCAGCCCAGTAAAACTCTGGTTTTCTCGGGATCGAGCTCGTGCCCTCAACAATTGCCGTTTCAACGCTCCATCTGTTTTGACCAGGCGGCACCCCGGTTACGGCCCATGAATGGTTCTCTCCGCTAACGCGGCGCTCCCCTGTTTACTAGCATCCTCCGGTAAATTTTGCTCTCATCCGGCTAAATTTCTGGAGAAGCAGCATCGCCTCGGCGCGCGCACGGGCCGCAAGCAATCGACATTGGCTTGACATAGCGCTCCATACGCGGCATTCCTGGATCACACAGCGTAATGCTCCTGCAACGATCTGGAGCGCAGCGGGGGGACGCCTTGTACCCACAACAAGCGGCAGTAGATTAATCCAGATACACAATCGCGGGAACCCCAAATACAATGGGTCCTCAGCTACTAGGGCGATGGTAGCCTGATGCGTCTCTGACATCCTTAACAAGGATACTGCCTCGGTAGAGGCCAAGCAGATTAGCCCCTAACCGATGGGATCATAAGGGTTGACCAAATGATATATAGAGACACCATAGGGTCACAGTTAGTAAAAGCAGGATACACTACATACCCCGTGTCCAACTGGAGTGGCAATCATCAAATTTGGAGCAAATCCGTTTCGTTTGTTAAACGAGCCACACAGGATGACTAGTTAGGGCAAAACGTCGTTAATTGTAGCTAGCC
>1137f748-a84d-4f82-ab2c-81fd3e8b9e76_Basecall_2D_000_2d Marta_PC_default_sample_id_2245_1_ch278_file50_strand_twodirections FAST5/downloads/pass/Marta_PC_default_sample_id_2245_1_ch278_file50_strand.fast5
ACAGAATTACAGTTTTAATCCAAAACCGCTCCTATGTTTACCAAAATACAGGCGACCTCGAGTTTAAGTACCAGAAGTAGGGTCGCCTGTTTTACTACAACAAAGCAAGTTCCTGGGCCGAGGCACCAAAATTGAACGGCAGTTGCGGCGAGTCGGAAAATTCTGACCGCACTCAGTCGCGAAATTTATGGGGACGCCTCCTTGGTACCGTCAGCAACAGGAGCTAAGAAGTCCCCACTGAGATGCGAACTGTTGGCATGAACCCTAATGATCAGGTCTTCCAGGCCAGTAAAATTCCCACTCATAGATCGTACCTGTCAACGTATACAAGCACGAGCCGTTGTATGGCCGACAACAGGTCTAGTATTATCCCCTGTCATCCCGACACCTGTGATGAGTTTGGATAGAACCCGCTAATGTTCTGGTGACTGATGATACGGGACCGCGCTCGTTATCGGACGCCTACCGGATCAATCGTATGAGAAGTGCGCCTGTTCTGACGCACGACTGAGGCCGTATTATGAAATTCGGCATCCGCCTATTTAGAGCGGACAATCTGCTAATGCACTCATGTAGCGGGTTTGTAACAGGGCAGCCCTGTATGTGGGGACTTCAGCAGCCACGGTGTTGGGCTAGCCGACAGTACTTAGTTGCTGGGATGGTAACTGCGTTACAAGCCAAGCGTTGAGCCATAACAGCCCCCCTGATGGACTGCATTAATGGCAGGCTTTGAGATAGAACCCGGTGATTTGCGCAGGCGGGAAACTGGGAGTTAACTCACGGCCCGCGAGTGGGATGACGTGTTGCCTCGGCCAGGCGAAGTTTTGTGAGCCGGGGAGATGTTGACGCTCGAGCAGGCATGGGCGTCGCAACTCAGTACGCAGTGTCTGCGGTTTAGAACCTCAGTACGCCGACTCGACGTTTGAGCTAACGATGAAGGATTGTCCCGCTCGAGTGAATGGTTCTATAATAAGGCATGCGTTGGTAGCGTACAAACCATGGCGTTATAGACCAGGGGAGATCCGTCT
>2ff4952c-776b-45b0-b8ea-715d7e8e511b_Basecall_2D_000_2d Marta_PC_default_sample_id_2245_1_ch388_file326_strand_twodirections FAST5/downloads/pass/Marta_PC_default_sample_id_2245_1_ch388_file326_strand.fast5
GGTTCTGTTGGGTCAACAATTGTCAAGGCCAGTTAGCCAAGACCGATCGCCTGTAGTGGCTGGTTGAAACAGACCCAGATTAGCCAGCGGACATCCTTACCGTGCCTGGAGTGAGAGACATTTACGGGGTGACCTCCATATTCAAATGCCTCAGTGCTATTAAAACATTACGTGATCTGAGTTCAACCGGGTCGCCTGTTGATAAACAAGACTAAGGGTCAACCCAGTGCGCCAAACCGGGCCGCCGGTCTATCAAAGACTAGGTAGATCGAGTTCAACCGGATCGCCTGGTTGACCCCAAAACAGTACGTGATTACCAGTGCCAACCGGACGCCTAGTTATCAAAAACATTTACGTAATGACCCCATGCCAACCGGCCGTGTCAGTCTACGGAATCGCGTGGGGGGTAGTTAGTCGTTGAACAAACGAACCGTTGACAGCTGGTTGCACCCGTCAGGAAACTCCAGTCGAGGACCGAGGTCGTAGGTCTTTCTTTGAGTATGAATTCTTTGAGAAGAGCGCGTGTGCTGACTCCCTGGGGGCCTGTTTCTATGTCTAACTCAGTGTGACTGGGTCGTGGGTTTAGGCAGACCCTTAGTTGGTAAGGCTTAAGGCGATACTAATTTTTCTAAAGTTGTGGATTGAAGGCGAGCACGCGCCAATCTATGGGAGGTAGTTTGTTATAAAGTTCCACAGGGTCGTGTGGTCGCTGATGTCATGTCAGCTTTGACATGACAGTTTCGGATTCATTGAGTGTCCTAGGAAGGCCAGTATTTGAGGTTAGGTTTTCGACCGGGTCGCGTCATAAGGACAAGTAATTGGTGTGCGCCCTACCTTGCACGGGTTTTTAGTGCCGCGGAATAGTCGTTACCATCTCCCACATAGCAGAAGGCGTTACCTGCCGATCTTGTGGCTAGAAGCTATGGTTTTGACAACACAGTGACCAGGAGTTTTT
>99ecd099-5e65-4192-9027-ffc019ac7547_Basecall_2D_000_2d Marta_PC_default_sample_id_2245_1_ch309_file33_strand_twodirections FAST5/downloads/pass/Marta_PC_default_sample_id_2245_1_ch309_file33_strand.fast5
CTTCTGTTGGTTACTCTTACTCGCCCTATTTATCAAAAACCTATAGCTTCCTCATACACACATGCTAACGCGAAGCTCCCTGCCCTGTGGAGATATCTCGACTGAACGCCCGCACCCTCGAACTCGGGCGCAAATCTACCCACGCCATCGTCTCAAATCGTAGCATGAGTGCAAAGGCAACACCTAGAACAGACCCGCTCCTCGACACTCTCACGAATTGACACCCCACTACACGGCCATGAAGTTAAAACTGTCGATCAAGATAAATACGCCCTGGCACCGACATAACGTGAGTATTTAGCCCATATACCTCGTAGCGTAGCTCTATACCTCATATTTGCAGTTGACGACTTTGTCGAAAAATTAATGCCTATTAACACTTAAGACTACTAAGTTATGCCCTCAACCGCGACCCAATTGAGGATAACTGCATCAAGACCGCAAAAGAACACGCCGGGGTTACTCATGAATATTCAACCTCCGCAACTACATACTCGATGTTGGACATCGACTAAGCATCTCGTATCTATTAGACGCCTCCGATCCTGGACCGGTTGAAGTCGGCTCTAACGCCGCCCAGTGGCTGAAGTTCAATGAACCCCCTTTGAAATGCATCTTCCGATTCAACAATGCTTGCAGGCACGTAGAAACGCGTTTTGTAGAGGCTATGTTGAACAAATTCGGAAACCGAATTTGTTGCACCGTAAGGATGCTTGTCAACATTAGTTAGGTTAGTTAGGCTCGTGGAGGATGAATTCTTGACGATAGAGGCGGTGGTCTTCGTGCTTACCCCATGCGTTAATAGCGTAATTGCGGGAGGGGATGTACGTGAGTTTAATCAGTGAGTATGAAGTCACGTCTCTAAAGTCGTGCAGACACGGCAAAAAGGGTATAGATGCATGGGAGGAGTAGTCTTTGAGCACGTTCCACACAGTATGTCGTCTGGCGTAGCCTGTCGACTGTCAGCGTGCTTACTAAAGTTCAGTCCAATGCGATCTTCGGAGGATCTGTCGTAGAACATGTTGTGAGTTCCAGGCTGCCCCGTGCCAGCATCGATCTTGGATAGCCCGTGCAAGAGTATTCTTTAGGTCTTGGAAACGCGTTTGAGTGCTGGGCGCGAGGAGAGGGAAGTCTCGGGCAATTACACTTGTTATCCTCGAAGGGAGGGACTTTTGGCTAGCCAGGCACGTCGACACTGTTATATATA
>fe53175c-c6d6-472f-9d70-b5f2e3f6d615_Basecall_2D_000_2d Marta_PC_default_sample_id_2245_1_ch17_file129_strand_twodirections FAST5/downloads/pass/Marta_PC_default_sample_id_2245_1_ch17_file129_strand.fast5
AACACCTTCGCTCCGCGCGGGCATACCTCTCGCCCCTTGTCAAATTGCGGATATCTAGAAGCCCTCCGGCGCCCGGCACGTGCGGATACCACAATGAGCAATTGTCCACAGCTGCGCTGACCCGGGGCCACCTGTATGAAGGCAACATGAGAGGACTACTGTCTCCCTACATCACTAATGAATCCGGGTTTAGTAGATAAATTACACACTATACAAGCGACAAGACCCTGTGGAACTGTCAACATCACAGGCTGGCCCAGTGAGTAGTAGGGTTCCGGTTACACACAACTTTAGGACAATGACTGGGTTTAGTAACTACTTAAGACCCACAGGTCTCTTAAGGACCCATGCGTCACCTATATTAACCCAACAAGCGGCGGAGGTATAAAGGGGCCTTCGCGAAGAGTTCATATCACAAGAGACTACCATACTCGATGTTGTAACTCGGCATCCTGACGGTGCAACCACCTGCTACGGTTTCGTTTGTTCAATAGATAAGGGCCGAGTTGGGCATGCTGTCGCTCCGGCTGTCTGACAGAGCTCGCTTAATCTGTAGCCTAGTTTACAATATCACTGCCCCTTTTATCAATAAGCTGTGGTACCCTTCAACCCCTCCTGTTTATCTAAAGGCATATAATCTGTATCGATTCAATCGGCGCCTGGTCTTTCAAGACTAGCTTCCTCGCCACAGTCCCCAATGACTCCATGCCCTGCGGGTGACCATCGGCCACGCCAGCATGGGATATCAATCGTGCATACAATCATTGTCGGTGGCCTGGCGATATCCGGGCGGGGATCATCCCCGGAGCTCGTGTCCTAAAAAGCCAATGAAGTTACGCTCTTCCTGTAACATGGCCCCTATCGAGCAAGGCCTAACCGTACTAGAACTTTAACAGTACTACTCATACCGATCAAACTATCCTTCCAATTCACAACTTCCGAAAGGTGTGGCGTGCTAGTAGCTCAATTACTGACCCACAAGTCTGCCTCGCTCCCATGCAGTCAGGTGATGTTTCTCGCAACCGCACCCTCTACCCCAGGGGACCCACGACATTGCGCGTCGCTCCTCCGGAGATAATAGGCTGGTTTGCTCGGGCATATGGGTCAAGACTTGCACCTCCGCTGTCAACAATTTCGTTGTTTCGGCCTACTCTAAGGGGCAATTCGTTACCGTTCAACCGGATGTTCTGTTAAATGTTTCACTGCTGGCT
>0f40f6a5-638f-4cdc-9efb-10278497e67d_Basecall_2D_000_2d Marta_PC_default_sample_id_2245_1_ch250_file298_strand_twodirections FAST5/downloads/pass/Marta_PC_default_sample_id_2245_1_ch250_file298_strand.fast5
TTTTCTTTCTGTGCTCATGGGTTGCTCTCCGCTTTTATCAAACTAGCTGTTCCTCTACACACCACATGCGAAGTCCAACGCCTGCCCTGTGGAGATATCTAAACGGCACCCTACTAAACCGTGCAAGTAGCACAAGTCGGTTGGCCCTTACGGGCCATCGCTGCAAGGCAATGGGTAGAAGACCTGTCTCCTCGACAGCCAATGAATTGCTAAACTTTACAATCTAAATAATACACCTGAGCAGACCAAAGACCACTCGTGGAACTTTAATAACTACTCATACCCGTAGCTGAGCCGTCGGGCACAAGTCCACGACTTCCCGAGGTCGACCTGATAATGCCACCTCCCACGTGATCGATGGAGGATGGGCTGCACCTAAAATCATTATGCGGCCATAGGGCCATAAAGAGCCGCCACCTTCCCACGAGTTCCATATCAATAAGAAATACTACGACCTCCCGTGTTGGACCCTGGGGCATCCTGTACGGGCACTGTCCAACGGTTCGTTTGTTCAAAAGGCCGCAGATCTGACTCGTTCGTAGCCACTCGCTCTGTTTATCAAAGGGCCTCCTGCTATACACATACCTTACGCAACCTCCCCTTCGTGGTCGCACGCTTCTGGCCAACCACCGGCACAACCGTGCAGATCAGCGGGGTGTAATGTGTCGATCGGGCGGGGCTGTAACCGGGCAACATGGGCACATACTGTCCTCCTCGACAAGCCAATGAAATTGAACTGTCAGTACAAAGCTGAGACTAACCCATAGCACCACAAATACTCGTGGAACTTTAACAACCTACTCATACCAGTGAGTAGGCCTTCAGTCGTCGCATATTCAACATTGATAACTTCATGATAATTAAGACCCACAAGTCTGCCCGCTCCACGACCCAATAGTCACCTGATTAATGCAACCACACCCTACCCCAGGGAGATAAAGAGCCTTCTCACGCGTTCATATCAACAAGAGATAGACAATAGCGATCATTTGCTGAGGCGTATAATCTACGGTGCAGGCATGTCAACTATTTCCGTTTGTTCAAGGATAAGAGCCCTACAGGGGCTGTAGTGCATTCAACCATATCGTCTCGTTGAT
>22bafe27-bc4f-46d9-8358-a355e5308602_Basecall_2D_000_2d Marta_PC_default_sample_id_2245_1_ch221_file49_strand_twodirections FAST5/downloads/pass/Marta_PC_default_sample_id_2245_1_ch221_file49_strand.fast5
TTTTCTTTCTGTACTCTGATGCTGCTCGCCTGTTTATCAAAACATAGCTTCCCTCCACACATTAGAAGTAACGCCTGCCCTGTGGAGATATCTAAACGGCCGCGGCACTAAAAAAGCAGCGTGCAAGACACCCGTGCTGAGGACCCCACTGTATGAAAGGCAACATGAGAAAAGACCTGTCTCCCCACGACAACTCCAATGAATCCTGAACTGTCAGTAAAAAGCTGACATAAAATAAGCAAGACAAAGACTCGCTGCGAATTAACAAACTCAGTACTATAGGTATAGTAGCTTCAGTTGGACAACTTTAGAAAAATTAACTTCATCATAGTAATGATAACCCACAAGTTGCTAAAACCACGGACCCGGTGGTCATTGGGGTACTTAACGAAACAAGCTCGCCAGGGACCGGCACAGCGCTTCTCAAAAGAGGCCTTCAATACGCAGACGCCACTCGAGTTCACGCATGTACTCCTGACGGTGCACCTGTCTAACGCTTTCGTTTTGTTCACGGGACTACCGCCACGCGATCTCGATTCAACCCCGCTCGTTGAACCGAGTCACCATCACGTGTTTTTCGATAAACAGGCGAGATCCGGTTTAAAACTCCAATCACGTATGTGTGTTGGCCCAAACCTAGGCGACCCAGTCTGAACTCATTACTACGTAATGTTTAGCCCACGGCGATCCGGTCAGCAAGGGTCACATAATAGTTATATATTGTTTTGATAAAGCGGCGACCGTTTCGTGTTTATGTC
>9b4c1d9c-6f54-47c4-8496-ef861d6a4855_Basecall_2D_000_2d Marta_PC_default_sample_id_2245_1_ch370_file434_strand_twodirections FAST5/downloads/pass/Marta_PC_default_sample_id_2245_1_ch370_file434_strand.fast5
GAACTAGTTCCTGCTCCACTACTCCTTCTCCACGCCTGCCGAAACTACCATGCTCCCTGTGAGATCACATGAATAGAGACGCCTCCTCGCGGCGTTGCCGGATAACCGCCATCCTTGTTAAATCAACCGGGTGCAAATTGGCACATAACGAGCGGGCGCCTCCGTGAATCGCCTATAAGCCGGCGAATTGTAAAGGTTTAGTGACAGATAATGGCCCTCCTGGAGCAAAGACACGGACGACAACGCCCTGTGAACTTTGTCCAACAAACTACTCGTATAAGGTTAGTAGTGAGCTTCAGTCTGAACAACTTTAGAAAATTAACTCTTTGATGATAGATTAAGACCACGCAAGTTGCCCTGACTAATGACGAGTCTACACTGGATTGACGGAACAAAGACCCCGCCAAGCCACGCCACTTCTCCACGCGTTTCATATATCTAACACGAAAACACCACTGACGATAATCTTCTACGGGAACTCCTGACGGTGCGACCGCCTCAAATTTAGCCACGGTTCGTTTTGTTCGACCGACTAACGCCGCCCATCTTGACTCGTCGATGAACGGTTGAGATTAACGAGATTCAGGCGTTAGAGGCGTTGAAACAAACGAAACTCAGAATTTACTCACGGGGTGTTACATAGAGGAATTCGGGGCGTTAGACACATGAGATGCTAGTCTTCGTGGTTAGAGTATAGGAAACAGTTGCGTGGCGAGACAGGCGCGTGGTGGCTCCGGGAGTGTTTAGCGTCATGCATAAGGTCTGTAGACTCGTGAGTCCTTAGGCATCGTGATTAATCTGTGAGTCGTAATGGAGTATTAAATTTTACATGTCTTCGGCAAATATGGAAGCGCCAAAGGCCTATACGTAACTCAGGAGTAGTTGGTCAAAGTTCAGCGAGTCTGTCGTCGTGGAGTGTAGGTTCGTTGGGATTTGTAAATACTAGCATTCCATTCGTGGAGTGTCTTTAGGGAGCACAGGTCGTCGCCGTTGCGTCGCACCTAGGTCGCTACCGTCAGGGACAATGACCGTGGAGCTAGTGCACGGAGCTTTTGGCTGTGGAGGAGGCGTTTGCGCATTTAGCAGCGAGGAGTTTTCGGATTTAGGGTCTTGAAGCGGAGTGGATAAATTTTGGCAACGAGGAGCGTTTTATAGTTG
>f8e34a70-34f6-4b9a-825d-3affa24c7c1c_Basecall_2D_000_2d Marta_PC_default_sample_id_2245_1_ch158_file11_strand_twodirections FAST5/downloads/pass/Marta_PC_default_sample_id_2245_1_ch158_file11_strand.fast5
CAGTACTTCTGCTCTTACTAACACAGTTGCGGCAGAACCCCGGGCTATTAGTCATGTTGCACGGACGGAATCGTCTACGAACGTCCAGGGCTTCAAGGGATTACGCGTGCCATATAGAACATGATTGGTCTGCTATAGAGTGGGTTCCGAGAGCCCAGGGACTGCGTAGGGACAGGGTGTGCTTGCGGCGCGGTGGTAGCCTGATCTGTGTTAAGGCAGGTGTGAACTCTTATCGATGTGAATAAAGCGGTATAGCACTATTGTTTGACCAAGTGTGCGGGGCGACATATAGGACCTGAATCTAATTGATGCATTGCCGAGTGTTGTATGTAACATCTCTTGAATCAGGTTGTAGGGCTGTGCGGTCCGTATGGATGAGCCACGAAGACCATCCACGTCTCGCCCGTATGCCGGTGTTACGGACAAGTGGCGCCCGTGCCCCGCCAGAACTGTATGGTTCACGGACAAGTCGCCACGCTGTTAAGGTGCCCGGAGCGTTGCACCTCCCACAGGGATGAGTTAATATTCAGACATATCTGTATGTAAGGGGAGGCCTGGTTGACGCCCTCCGAGCGAGCACGTTGTTGTGAACCTCGCAGGATATCGAAATGCACTCCTTAGGTCGTCTAAAACAACGGAATCGTGACAATGTTACGGAACCCCGCAGTAGAAGTCGCACGCTCGAACGTAAATGGTCTGAGTGTGCCTACATCGACCGCCTGCGAGAAAAACGAGGTTGGCTACCTCCGGGAGTGGTTCGTGAACGAGTGTGGACGGTAGTGGTTCGAGGCAATAATCTTGAGTGCTCAAGGCGATGGATATTGTTGACGTCTTGCAAGGGCAAAGGGACGGACTACGCCACTGGTCTAGAGTAGTTGGTCGAACCCGCAAGATGGTTGTGTGGTGCGCCGTATAGCTTTATATTAGTTGTAATGACAGTTGCAATTTGCCTGCATGTGCAGGGGGAGACGATTGCGTCGCTTCATAGCGCTCCCATGCACGAGGATCTGTACTCAAGTCCCAGTTGCTGCGAAGCGTTTGGAGCCTCCTGGCCGGAGTAGGGAGCAGTTTCAATTAGGGACTTATGTATAAGAGGCAGGGTGGTTGTGAGCTAACGAGCGAGCAAACAGTCCGGCAGATGAATCCAAATGCCCTTAGTTGAGGCCTGGAAGAACGAAATTAGGGTTGTGCACGAGCGAGTCGCATTACGCTAGCATCCCCGAGTGGTAAATTGATGTGCTGAGTAGTCCCCAGCCGAATGTAACGCCGATAACAGGTGTGCTTCGGTGGGGGTCTGAGCCTCGTAGATCATTAGGAAAATGTAGGTGATGGATCGGCTCAAGGAATCACTAATTACAGTGTGTGCAGATAGGCAGCACGCCTAAAGTAGTACTCCATACGGTGATGTGAGTAGTTGAGAAATACTTCTTACCGTGGTTAGTGTCTTGTAGCCGGTCCATGCCTAATGAATATCGATCCTAAGGAGGCGCTAGAAATATTTACCTCATGATGCCTTGCCAGGACGCTCTCAGTGGGATGCACATATGGATTATGCTAAGTCTGCAAAGGGTTTGGTGTCGCCGCCCGAGCCTGCTTCCATAACATACCCGAGGCAGGGCGTCATTGCCACGGGTGGTGTGGCCACGAGGCTAGTTGGCATAAAAACGAGAAAAGTTTAGGTTTAGTGTCCC
>68e7d12f-231d-4b4c-99e5-aee4fdf706cb_Basecall_2D_000_2d Marta_PC_default_sample_id_2245_1_ch84_file42_strand_twodirections FAST5/downloads/pass/Marta_PC_default_sample_id_2245_1_ch84_file42_strand.fast5
GTCTTCTTTGGTGCTCTGGACTATTGCTCGCCTGTTATCTAAAAGCTGATAATTCTGGCTTCTAACCGGGCACGTGATCTCCGATTCAAACCGACTGATCTGGAGTCCAAACTCTCAGATGCGCTGTTTAAAACATCTCCGGTTTATCAAAACATTACCGCGTACTTGGGGTCTTCAACTGAAAGCCTAGGTGTTCTGCGCAAAACATACGGTGATGCGTTGGGACTGCGGCGCCTGTTTATCCACAACATACGGTGATCTGGAGTTCCAAACCGACCACCTGTTTATCAAAAAGGCGCGCGCTGTTTATTAAAGGCTTCCCGCCGTTATCAAAACATACGTACTTGGGGTTCAACCGAACGTGATCTGGGTTCATAGACCGGACGTGGTGTGATGCGTTCAAACCTCGAGCACGTTTATCAAAACAGCGGTTCTAGCCACACATTAGAAGCAACGCCTGCCCTCGTGGAGCTGGCAATCCGCGGCACTGAATGCGTGCAAGGGCGCAATGATGCTTCTAGCATGCCTGAGATGCGTATGAAGGCAGCCCTGAGAAGATAATTTGCTCCCCCGACAAGCCAATGAAATCGAACTGTCAGTACAAAGCTGAACGACTAAGCAGCAGACAAAGCCCTCGTGGAACTTTAACAAACTACTCATACCAGTGAGTAGTAGCGTGCGGTTGGGACAACTTTGTAAAAGGATGCTATATTCAGTAATGAGGACCCACTAAGTCTGCCGATAACAGATAAGAGATATTAAGGTAACGGAAAACAGACATAGCAGAGAGCCACACGGCCTATTTGCGCGAAGTTCATATCAACAACAAGAGAACACGATACTCGATGTTTGGACCGGGGGACCCTGACGGTGTAAAGAGGTAAATTCAGGCTGTTCGTCCGTTTCGACCGACATAGCTACTAGGGCGATCTGGAGTTCGGTACAATACGTTCTGTTAGGT
>5ae10ba1-30bb-4f53-b197-59431eeb2c68_Basecall_2D_000_2d Marta_PC_default_sample_id_2245_1_ch25_file54_strand_twodirections FAST5/downloads/pass/Marta_PC_default_sample_id_2245_1_ch25_file54_strand.fast5
AATCTCTTCTTTGTGGGTCCTGATATGCTCGCCTGTTTATCAAACATAGCTTCCTACACACACAGTCGAGACGGACGCCCTGCCCTGCGCGATATCGCACGGCTCGGGGGCACTAAAACCGTGCAAGGTAGCACACAATCATGTGTCCCTGTAAAATGGGCGCTATCACCGGCTGAAGGGACATAGGCGACAAAATACATGGGTTCCCCACGGACCTGAATGAATCGTGTCAGTACAAAAGCCGTAACATAAACCACGCACCGACAAAATACAGTGCGGAACTTTAACAACTACTCATACAGTGAGTAGTGAGCTTCCAGTTGTAGGACAACTTTGTAGAAATTAACTTCATGATAATGCAGACCCGCTAAGTGCCTATGCGCACACGACCCAGTCACACTGATTAACTGAAACATAATGGAGGGATACGACAGCGAGCTTCTGACCAAAGAGTTCATATCAACGAGAAAGACCTACGACCTCGATGTTGTCAAACTCGGGGCATCCTGACGGTGCAACATAGTGCGACCGGTTCGTTTGTTCAACATAAGACTAACACCTAGCACTAGGATCTGGGCCGAATTCCCCTCCTGCTCCAAAACAGCCTGTTCTCCAAAATCCCTTATCCCTTATTAAGAATCAATGGGATATGGGTCGGAACTGGTTCCTGATGGCTAACATCGTGATCTGAGTTCAAACCATTCTCGCCAAACGGTTTTCTGGCTAGCTCAAAATAATTATCTCGATTCATCGCAAAAGCCTCCTGGTTCCTGCCCCTCTCAAAATACTCACGTGATCTCGGGTTCATGAACAGCCGGTTTGGGACCGGTACCACGTATTATCCGTCAACCGATAGGGTTTTCATGAATCCACAGATTTTACCGGCGATAGGAGACAGGCGTTTGCCATAACGCGATCGCAGTCTGAATTTAATAATAGCGATGAATCGGTAAGAATTTCCCGTAGGCGAGTCAAAGGGGCTGTTGGCGGTCCAAGCGGCAGCCACGAATTAGTAGCAGATCAGGGTCTTTTAAACAAGGCGGGAGGGTTTTTGTGATAACAGGGCGGTCCGGTCCGGCAGGGTCAGATTAATCTGTTTTAGATAAACAGGCGCCGGTTTGAACTCTCACAGGTGCTTTTAGCAACGGGAGTGTTTGATAAACGGCGATGGAGTTCACGGGCAGTGGGGTGTCCCGGTTTGAACTCCCGCAGATCAATCTGTTGTATGAGCACAGGCGTGGGCTTTGTACGAACTCAGATCAGCATGCTGTTGTGACAGGCGACGTTTTCTGTTTATGT
>9fdcbdac-b2f6-44a0-a503-691b5a593391_Basecall_2D_000_2d Marta_PC_default_sample_id_2245_1_ch175_file161_strand_twodirections FAST5/downloads/pass/Marta_PC_default_sample_id_2245_1_ch175_file161_strand.fast5
TTTTCTGTTTCTGTGGACTTGCTCGCCTGTTTATCACACAGGTGGCCTCCTCGTCAACATAGATTGCGAAGTCCACCCCTGCCCTGTGGGAGCTGACCGCTCGCGGCCGCACCCCTCACAATCGTCCGGGCTAAGAGCTTGTCCTTACACTGGATCCGTATGCAAAGCAACCTGAGAAGAGCCCTCCTGTCTGGCCCACATAAGCGATGGCAATTAATCGGTCAGTACAAAAGCTGGCATAGCAACGCTCACAAGACAAAAGACCCTTGCGGAACTTTAATAAGGCTGAGGTTAGTAGTAGCTGCGTCCGCGTCAAGACTTTGCCGAGTAGATCATATTCATACTCTGATTAATGACCTAGAGGATGTGATCACGCAACCTAAGGCTGTGGCCTGATGCAACCCCTCTTCGCCGCAAGGATGCTCAATACATAAAGTCCAGCATCTTCATCGCTCACGCGCACTCCTACGCAATAGCGATGTTGGACTCCAGGGATCTTACGTACGTGGCACTTCGACCAGTTCGTTTCGCTATAGCCCACGCGTACCGTGCTGAGGCTGTTTAAGACCATACGTGATCTCAGTCTTCAAACCGGGTCGCCTGTCTAGACGCTACCTGTGATCTGAGTTCAAACCGCCAGATGCGCTGTTTATCAAAACATAGCTTCCCCACCACAGCTTGAATAACGCCTGCCCTCGGGTGGTCGCAAATGGCGCTCCCGGCCAGCAAACCGTGCAAGACTACCCACAATCACTTGTCCTCTAACCGCTGGCGGATGCGTAGTGCAAGGGCAGCTGAGAGACTACTGTCCTCCTCGACAGCCAATGAATTGAACTGTCCAATCGGATAGTACATAATGGAGCATAAGGACTCACAGATTGCAAGAGTATTCTCGTAACCTACTCATACCGGTAAGCCTGGATTCCAGTTGGCTAGCTCTTCGGAGGTCTTCTAAGATCTTCGTAACATTAAGACTCGCCTAGTTGATCAGCCGGCCAATGCGGATCTACGTAGTAGATGCTCACACGGCAACAAGCTCCCAGGGGTTACACGCCGCCTTGCGCCGCCCGATTTCATATCAACAGGCAAGCCCGGACGCACTGGTTCTATGAAAGGCATCCTGACCCCCTTGCGTACGGCTGTCAACGGTTCGTTTGTTTCACGGGACGGCACGCGATCTGGGGTTCGGCTCCAACTCGCTGTTTTAATGAGATCGATTTAGCGGCCAGGCAAGTTTTGTCGGCTGACCCGGGAGTGTTATGGGACCAGGCGGTGTCCCTTTTGTACGCTGCGAGATCACGTGGAAGCCTATTGCTGGCGTACATGCTTTTTGACATCAGAATTAGGTTCTGAGTGACCATCTAATCTGTTTTGGTAACATCGAGGCAGCGATCCCTTTGAGTAAGTGGTGTCACCTGTCATATGTTCCGATAAACAGGCGATTAGTTTTACCAAACCGGAGTCGGGTTAATGTTTTGATAATACCCACTAGGCGAGTATTAGGTTTGAGTGGCACAGGGTCATAGTGGTTTTGATAAAGGGTAATATGAGGCGTCT
>f29d33b5-54e4-432d-ab79-478c34a29f3c_Basecall_2D_000_2d Marta_PC_default_sample_id_2245_1_ch405_file132_strand_twodirections FAST5/downloads/pass/Marta_PC_default_sample_id_2245_1_ch405_file132_strand.fast5
ACATCTTCTGTGTGCTCTGATCCTCGCCTGTTTATCAAAACATAGCTTTCCTAGCCACACACAGGCTTAGAAGCCTCGCCGGGCTCGTGGAGATATCTAAACGGCCGCCCGGCACTAAAATGCGTGCAAAGGTAGCACAATCATGTGTCCCTTAAATGAGGACCTCATGAAAGGCAACATGAGAAGACCTGTCTCCTAAACAGCCAGTAGAAGAGTTGACGAACTGTCAGTACACACGGCTGACATAAATAAGCAAGACAAAATAACTCGTGGAACTTTAACAAACTACTCAACCAGTGGCTGGTAGTAATTCAGTTGTGGACAACTTTAAGAAAATCAATGCCTGATAATGGTGAGACCCACACGTCTGCCCCAACCACATGCAGTCGCCTGATCCTGGAAGCATCGAAGCTACCGAGGAGCGACTAAAGGCCGCCTTCTCAAGAACTTCATCAACAAGAAGACCTACGACCTCGATGTTGGACTCTAGCGGCATCCTGATGCGGCATGCGAAAATTCGGCTTCGTTGTTCAACGACTAACACCCCCACGCGTGAGCGTCATGAATCGTTGCTGAAGTCGATCTTTTGATAAGCTCCGGTCGAGAATCCATTTGACTAACCGGTACAAGTGTATGTTTTACCAAACAGGGCGATCCGCGGTTTGCAAACTCAGATCACGTATGTTTGATAAAGGCTACCCGAGCATTTTACAACCATTACTAGTAGTGTTTACCAGAATAAGTTAGATTGCGGTTTGAACCGGGTCAGATCTATGTTTTGTGATAAAAGGTGATACCTGGGGAC
>7b9515d4-71e2-4e5d-9fba-91e83ea0baf9_Basecall_2D_000_2d Marta_PC_default_sample_id_2245_1_ch489_file121_strand_twodirections FAST5/downloads/pass/Marta_PC_default_sample_id_2245_1_ch489_file121_strand.fast5
CCCTTATTATCAAAAATAACTTGGCCCGCTTCAACGCGCCTCCATAATGGTATAGAGTCAACAATCATCAACTTGCCGACGCCGGACTAAATGATCGGCGTCAAGACGGGCACGCCTTGGTATCAAAATTCCATAAAGGCGCACTTGTTGCAACGGACGAGGCTCTTGGATCATAACGCGGACTTTCCCCGTTCAGCAACAGATGACTAGATCCGCCACCCGAATCGGGTGGGGTCTTCATCGAGATGTCTATTAAAAACGACCTAATGGTACTAGTCAACGCGGCCGCCGTATTTAAACAGAGCATAGCCCGGGCTGAATGCCTCCCGGGCCATGGTTGAAAAACATTAATGGGGTTGGAACTCGAAATGGTAAGGGGTCCAGACCGGGCGGGTGACCGCATTCAACGCGAGCGTTCACGGCAGTCCCCGGGCAATTAGTGTATTTGACAACGGACCATGAGTGCACGCTGGTCGCAGTCAGGCTGCCGAGTTGCACGCTCGAGCTGGCTGCCTTATTGATGTGAACTCCTGAACCTTTGTAGGCGACTGCGTGTGGTAGGGGCGCCTTATTCAGTTAATGAGTGGTAAAGCCCTGATGGTGCACCCAGACATGTGGCTGGATCAGCCGCAGTGATTTTCTAAATTGTGTCTAAGGCATAGGGCCCGCACTGGGCTCATAGGTTGGTCGAATTGCCAAGATTATTTGTGGTGCGCTTATGTAAGGTTGTAGACTTAACAGTCATTTAGACTTACTAGTGTCTAGGAGGACACCATCTTGTCGCCGCCTGTGATCCCTTCAGCGAATGGGAGGGTTCACGAAGAACCCGACTTGTGCCACCCTTGCACGGTTTGCTGATGCGGAGCGTTGAGGTATCGCCAAGGGAGGCAGTGCGTTGTTCGGACTGTGGGCTAAGAAGCTGGTTTGATAAACAACCCGGCGGTGCGTTGGGACCGCATACCGCTGACTTGTTGGCCGACATACCCGGTTCGGTTAGAACCGGAGCAGCAATGAACTAATGTCTACCAACAGAGGCATTGATTGGCATGAGATCAAGGTATGTTGTGACACCAACAGAGGCAAGTTTGGGTTAGGTGTTACG
>472ab943-4d82-4c02-a87a-f11b3d726aca_Basecall_2D_000_2d Marta_PC_default_sample_id_2245_1_ch59_file74_strand_twodirections FAST5/downloads/pass/Marta_PC_default_sample_id_2245_1_ch59_file74_strand.fast5
CCGTTGGTTGGTGCTCTATTGCTCGCCTGTTATCAACACACCTATTCCCTCACAAGTTCAGAAGGTGGACGCCTGCCTGTGGAGATGAATACCTGATGCCTAGCACCTCAAACTACCCTAATTGTCCGACACCACACTAGTATCGTGTCCCTGACATGGCATGGCGTCTGAAAGGCGACACTCAGAAAATACGTGCTCCCCTAACGGCCGGATCGAACTTGAACTGTCAGTACAACAGCCTGACGACATAATGCACAAGACAAATAATCTTGGAACTTGATAAATAACACGCGCCTGAGTTGAGCCTTATGGATTTGCCAGTTGCCAACAACTTTAGGACAATCTAACTTCATGATAATGAATAACTGGCCACAATTATCCTAAACCGACTGACGGCTTACACTGGACTTAACGAAACACAGCCTACCGGAGCGATAACGACACGCCTACTTCTCTCGCACGAGTTGCCGCACAATATGACACCTGAAGGGACTACCTCCACTCGTGTTGGACCGCGCATCTCCTGACGCTGTGCAACACCCCGTGCTAACGGTTTCATTTGTTTCAACGATAGACCGCACGCGGAATTGCACTCGTTCAAACCGATAGGGTTTGACCGCTGAGTCACGCGATTTAGGCGTTAGTCCGTTGCAACAAATAGAAGCGTTGACAGGCTGTTGCACCGTCAGGATCCCCGTCAGTCAACATGGCGGTCAGTCGAGGTCTGCTGGTCCATATATGAATCGTGGAGAACGAGGGTGTCGGGCTATACGCGGGGTCTTTGGCTTATGCATAAGGCTTTACACGCTTTAGTTTGAAGCAGCTGTAGGTCCGTAATCGTAGTAGATGGAATTAAGTTTTGGGGACAAGTCTTACACGCGATAACATGGCGAGAGCAGGCTCACACTAGAGCCTATACTGAGCAATCGTGGTCCAAGTCAGCGGAGTCTGTCTGTCTTGGAGTGCTTTACTTATGTCAGCTTTATGTACGTAGACAGAGTTCCAATTCCATTAGGGGTCTGTCTAGGAGGACAGTCGTTAGGTGTGCGTGCCAGGCTATGCCTTTCACGCGAGTTTTTCAGGGCAGGTGGACAAGTGATTGGGGCGTTGTGGCACGAGGTCGTGCTGAGGGGTGCGCTTCAGAGTGTACCTCCCACAGCAGGGAGGAGGTTCGGGCCAATTGTGGGCGGAGGGAAGGCTGTTGGCTCATACAAAACAGGCAGAGCGCTTTATATTTTT
>40d4041c-6889-4bd1-922d-537d3dd29fa3_Basecall_2D_000_2d Marta_PC_default_sample_id_2245_1_ch220_file251_strand_twodirections FAST5/downloads/pass/Marta_PC_default_sample_id_2245_1_ch220_file251_strand.fast5
TCCTTTTCCGCTGGTTACTTAAAGCTCCTGCTGGCGTTGAGGGGCTGAAAGAAATGTGAGTCGAATGGTGCTGCAACTTCGAGCACCCATCCCGTGGCGCACGACTGCGGAGTCGGGCTGCCCCCCGCAGTGCACGCCTATAGAACCCTTATTGTGGTTACTCCTCGAGGCCTTGTTCCCGAGGTACGAGTGTCTGACGCTCGCGCTGTGCAGTCAACCCTGGTACCTCTAGTACGTAGTGCACGCAGAGCATCTCCTGACATCTAAACCTGGACGAGGCAATCATTTGCACGGGCTGTATGCGACGCAGCACGCCCTCTCCGCACACTACCTATTGTTGTGGCGCTGCCGAGTGGTTGTGAACCTTGAGTGCATTGACATACCAGTGCATGCCACTGACAGTGTCGGGGAGAGACAGTATGTCCTCATGATGCCTTTGCCATACGGCTGGGATGTCACGCACAATGATCTGCACCTGTGAAGAACGGTTGGCCTATGCCGCGCCCGTATTCAGCTCCCCAAGCGGCAGGCGTCTACTTGGGCCCGACTGTACCCCGAGTGTTAACGAGCGGAGGCGCGTACCAAAAGCGAGGCGATGATTTGACAGCAGACCCATGAGTTGTACCAAAAAGCGAGCCAGAATGTTAAGCAGCACCCAGTAGGAACAGGTTATTTAGATAACAGGCACAGGAGTGCGTGGAACAGGCCCAGGATAGAGAATAATAATGTTGTTAGCACCAAACGCGAGTTAGAAAGAGGCAGTCTAAGTTGACGAGATAACGAGTACAAGGCTGTCTACAGAACAGAGGGCAATTATTTAGTGTCATATCC
>153bb213-5225-4ddf-ba87-9c77edc7fea4_Basecall_2D_000_2d Marta_PC_default_sample_id_2245_1_ch7_file413_strand_twodirections FAST5/downloads/pass/Marta_PC_default_sample_id_2245_1_ch7_file413_strand.fast5
TGTTTTTATTTGTAAAATTATGGGTTTCCTTATCCAACACAAGACTTTTATCAACACTCGACTTCCCTCCGCGCGGTACCCGGCTCAATCCTCACTGAAATTGTGAGGCAAACCCTCTGGACTACCAGCCCCTCAAAACCGTTTAAGGCCTAACGCTGAACCTTGTGCTTGACACCGCTCCCTCTAAAGACTCCTAATCTGGCACGACGGGATAGGCACAAAGCCTAACGTTAACGAAGCACACGACAAAAACCCTCGAATGAAGTTAAAGTGATTCCAGTATCACCCTAGAGGGCTAGCCTGTACCTACGACAATGAGAACACTGAAGCCCGAGAGCACTACAGACGACTGTAATGTCGCGTCGAATAATTTAAAGCCATATGATAAGCCTTAACGGAAAGACACTGTATCTACCAACTGAGCCTGGATAACGGTCTGCCGGTTGGACCACGACACTCAATTGCTTTACGAGGGACAATCCTGATCCTGAACGCCTCAAATTATTAGGACCGCCGCGGTTGGTCGCACGAATACCCACGCGGAACCTGGGATTTTCACTAACGTACCTGGGAGATGACAGCCACAGGGGTAGCCCCGCTAGAGCCTTTTACCCGTTAAACAAACGCAACGGCCGCAAACACCAGGTCGATGTTGACTCGCAAGGCTACATCCTATACGCCTTGGGCCAACATATGGCGTTAGGGTAGAGCTTTCTTTTGTTTGAGCTGAGCACACGCGCGGAGAAGGTCTTAGCTCGTCAGTATGGGCTCCGCTGTTGTTTAGATGGGAGGACCCGGTGTGACACGCCCAGTTCCCGTGCGATATTTAGCATTTGCGGCTATGAGAAGCCATTTGACAGAGAGGATCTTCAGCGTTCCCCTAGGAACCCGCGTCCAATAGGGGCAATTGAGTCAGGTCGTTACGTGATTAGTATAGGATGTAGTTTGAGAACTAATAAGAGTGTGCTCCGGCGTCGGGATAGCCGTGATATGTTCCGTGCGCGTACAGGTTAAACCATTTGACATTCCATTTAGTCAGGAGGCCTCGGTGCTGATAATCAGGTCCTGGCCAGGCTGCGGTTTTTCCATATAAGATTGTTTTCGACTACGGAAGACACAATAATAGATTATGAGGAGGCGTGCACGGTTTGTGCCGGTCCTCGGGGGCTTGGTTGTGCACCTGCGATCATGTCAATTAGTACCTCGATTTGCTCTATGGAGTTTCAGACGTCGGGCTGATGG
>bfa99ac3-229d-4b44-ab0f-5814550610df_Basecall_2D_000_2d Marta_PC_default_sample_id_2245_1_ch261_file72_strand_twodirections FAST5/downloads/pass/Marta_PC_default_sample_id_2245_1_ch261_file72_strand.fast5
TGATAATTATTATACGGTTTTGAACTCAGATCGCGTGGGCTGTTAGTGTCGTTAAATGAACAAACGAACCGTTGACATAGCCTGTTGCAGCGTCAGGATGCCCCGGTCCAACATCCAGGTCGTAGGTCTTCTTGTTAGCTGATATATGAACTGCTTTGAGAAGGTGGCGCTGTTATCCCCCCTGGGTAGCTTGTTTCGTTAATCAGTGTGACTCTATCTGTACTTTAGGGCAGACTTGTGGGTCTTAATTATCATGAAGTTAATTTTCTAAAGTTGTCCCCAACTGAAGGCCTACTCACTGGTATGAGCCGTTGTTAAATATTCTACAGGGTCTTTTTTGTCTTGCTTATTTATGTCAGCTTTGTACGTAAAGTTCATGATCTTCATTGGCTTGTGCGGGGAGACAGAGTGTCTTTTCTCAGCTTTGCCCTTTCATACGGGTCCTCATGTCAAGGGACAAGTGATTGTGCTACCTTTGTAAGACATGGTTTTAGTGCCGCGGCCGTTTAGATATCTCCACAGGGCAGGCGTTATTTCTAATGTGTGTAGCTACCCAACATGTTTTGATAACATTTAGAGCAAGATGTTTACAGACAAAGAAACAAACTGAAGACCGGTTCTCCTCCTCTCGGGATATTTCCGCCCAGCATTGGAATCGCCCCCGCGTGGCGCGTATTAGGAAAACTGAAGGCTCCCGTGAAGGGGCTCCACATTAGGATTGGTTCCCCTGCTGAGGCAATATTCTGGAAGGAGGCTGGAGAGCCTTCTCCGGGGCTGCATGCAATATCTTCCGGTGGCCGGCGGCGCCCCGCTTCCGGGGGCGCGCCGCCTAACGCCTTGGAAGCCTTTAGGCTCTAATAGGCGGGCAAATCCCTCGATTCGGTGCGCAAGGCATCTTCGAAAGTCCGTGCACGCTGACGGAGCCGCATCCGGGGCGATTGAGGGGCTCAAGAATCTTCCACGGGCCCTCGGCGGGGGGCCCCCGAGGAAGCCGGCGGAGCGTTCTACCGGAAGTTGCTTCCATTAGCCTGAGGGAGACAAGGCGCCTCCCGAGTTCCTAATAGGAAGCCTGGGGTTGGAAGGCGTGAATTAACGATTTCGTTTTCCCCTACGCGCGGGAGTTATGCATTGCACTCAGGCGCGAGTTTCTCCACGGCCGCTCTACGGGCTGTTCCGATTCCGCTTTATAGCAATAGCTGTTTAAATCGTCATGGCTCGGACTAGCGCCTGTTTATCAAAACAGCTTCTAGCCACACATTGAAATAGACGCCTGCCCCATGTGGAGATATCTAACGGCCGGGTGCACTAAAACCGTGCAAATAGCCACGTAATGTGCTGTCAATGGCGGGTACCGTATGAAGGCAACATCCGAGAAAGACCTGTCTCGCCGTAGGACAAGCCAATGAAATTGAACTGTCAGTACAAAGCTGACATAAATAAGCAAGACAAAAGACCGTGAACTTTAGAACTACTCATACCAGTGAGCTCCCGCTTCAGTTGGACAATGTCCCAAAAATTAGACTTCATGATAATCCAAGACTCACAAGCTGCTTAACAGTACAGATGACCCGTCATAAGACTGATTAACATGAAACAAGCTACCCATAGGGATACAACACCCTACCGCCTACAGAAGTTTGATGACAAGAAGACTAAGGATGGAGCGTCTAAATGGGGCAGGGGACGGCGCAACATGTTAACGGTACATAGCCCCCGATGGGACGACGTAACAGCTAATGCACCCCAGCAAAATTTAGGCCTTTTCGTTGTTTTATATTTAACAACGGCTACGCGCCTAACGCGAATCTCCCGCATTCAAAATTCCCGGTTGTTTGCAAAATTTATGTTCTCCTTGGGTACAATTGTGA
>acbf6bf9-4a16-4741-b450-41a71c339ab1_Basecall_2D_000_2d Marta_PC_default_sample_id_2245_1_ch443_file206_strand_twodirections FAST5/downloads/pass/Marta_PC_default_sample_id_2245_1_ch443_file206_strand.fast5
CAAATATTGCCACCTCCGCCTGTTTATCAAAACAAAGGCGTATTGGGTTTGAACCGGGACAATCTTAGATCGTGGTTCAGACCGGGGCGCCCTGTTATCAAAACATAATTGATCTGCGTTGTCAAACCGGACCGCCTGTTTATCAAAACATACGTGATTATCGGGACGATTAGTGAGGTATTATCTCAGCGTCAGACACGACGTGATCTGAGTTCAAACCGGCGCCTGTTTATCAAAACATTTAGCGCCACACAGCGTGGAAGGTAACGCCTGCCCTGTGGGGTATCTAAACGGCCGCGGCACCCAAACACCGTGTACAAAGACTAGCACAATCACTTGTCCCAAATCATCAACCGTATGAAAAGGCAACATGAGAAGACCTGTCTCCTTATAGGACAAGCCAATGAAATTGAACTGTCCAATCCGATAAGTACGGATGAGGCCCGACAAAATGATCCCCAACTGTCTAACAAACTACTCATACCAGTAATAGGCGTGCTTTGGACAACTTTGAAAATTAACTTCATGATAATTACATCACAGTGCCTAAACTAAGGCGTCACACCTGATTAACACGAAACTGCACCCCGGGGATAAAGAGCGCGCCTTCTCACGAGATTCGTTACCTTAATAAGAGACCACTAAGGATCGATGTTGTGAATGCACCTCGAAGTAGTAACGTGGGATAAATTCTGGCTTTCGTTTGTCAAAGCACTAACGCGCGAATTACCGGCGTTCAAACCAATGTTCTGTTTATGTTCTTATA
>58aee227-6802-405a-a5db-ec9204a1f00d_Basecall_2D_000_2d Marta_PC_default_sample_id_2245_1_ch116_file97_strand_twodirections FAST5/downloads/pass/Marta_PC_default_sample_id_2245_1_ch116_file97_strand.fast5
TGCCTGTTAGTCAAAATAACTTTAAGCCATTTATCGCACGATCGCTGACTGCCCGTGAGATGAATAATGTTGACCGCATATCGGAACTGTTACTCCGAGGCCGAAAGATCAACCGTGTCAGACTCGATACGGAAATGTCGCACGACGGCGACTAATGATGGGAATTCGAACGAAGGGTGCAGATTGCGAGCAACGGTATGAGTCATGAAGCGTGCATCGAGGCGGGCGATAGTCGGTAGGTTTAAACAACGAAATGGAAGTCGCCGCTTGCACAATGCGCAGTAAGGGGATTTCCGGCTAACACCAGCTTGGTGGGCTGCCTTGGTTGGATAACATCCTTTGGAAAAACGAGTGTCTGTAGCATCCCCTATGTGTTTATTCATCCCACGTATCTATAATCGTAGTGGTTTGCGCAGATAAATGTGGGTCTGTACGTAACGCAGTGGATTTTCACAAATTGTCCGAAGGCGAAGGCCCGCCCGCACTCATGGAGTAGTTGTTAAAGTTCGAGCAAGTGTTGTGTGAGTGGGTTAGTGCTAAGGTTTGACTGAATTAATTTGCATGGCCCAGTGTCTAGGAGACGAGTCTTCTGCCCGTTGCCTTTGCCGACGCTATCTCAGTGCCGAGGACAATCATTAGTGTCGGACGGTTGAGAGTTTGCTTAGAGCCGTCCATACTCAAGGGGCAGGCGTCCACTTTCAACTTGTGGCTAGAAGCGCTGTTGTATGATAAACAGCGAGAAGAGCGTTATAG
>bc32aa3d-fc4c-456b-b14e-1242845eaf05_Basecall_2D_000_2d Marta_PC_default_sample_id_2245_1_ch25_file98_strand_twodirections FAST5/downloads/pass/Marta_PC_default_sample_id_2245_1_ch25_file98_strand.fast5
TGTGCCCTGTACTTAACATGGTACGACCCAAGTTGAGCGATCAACCGTGATTTACTAGACACGAGGCATACGAACGTTGGCGGCGATACCAAATAGGTGGTTGAGCAATAGACACGAGCCAGTCGGCAGTCGAATACACAGACTATCCAGTTGGACGCACTACGCAGGCCAAAACCAGTGTTACTCAGTCGACAGGGCACCCGACCCAGTCGAGCCAGAAATAGCAGTATAGAATTAATCAATTTACAATAGCGAGCGAATAACAGTTGTCAGAGGCCCAAAATATGTCACAGGAGTCGAAGGGAGATCACGCAGCTTAGTCGCACGCTACACAGTAAGTATGTATGTGATAACAGCGGCGCTTTACCGAAAACGAAGTTAGGCCTCCATGTTTAAATGCCCAACCTCCCTGTCGTGGTTAGCTCAGGGAAAGACTGAAATGGTGACGATGCTCCTGAATCACATTGTCAGCGGATCTCCTGCATAGGCACGCCTACCCTACCTCCCGGCTCTTGTGATCCAAATTTCCCCTAGAACTCTTTGTGGTGCTTCCTTAGTGCGCTTGGCTCGCCTAATTCAGTCCGACATCCCATGTATTGCGCGGGAACCCTGGTCGCACTATTGCCGTGCACCCAATCGCGCAAAGTCGGCAAAGCGAAGTCTTAAGGCTGCAGCTTTGCGGGCCGGAGGCTTCTCAACACTCCTAATCGAGGCGGGGGTTTGGGTCCCGGACTGTATGTAAGGCACGACTCCATTTGGCTCCGGGGAAACGTTTCTGCTTTGCCCTCTTTAACCCTGATGGT
>f3f6ed56-28a0-4e69-aec8-43750b24a910_Basecall_2D_000_2d Marta_PC_default_sample_id_2245_1_ch9_file54_strand_twodirections FAST5/downloads/pass/Marta_PC_default_sample_id_2245_1_ch9_file54_strand.fast5
GATCGGGCGGGAAGTTTTAGATAGAGTACAGGTGATCCCGTTGCCACTGGCGGATGGTGAGTACTGTTTGTCCTGATAAACAAGCGCTGTCTGGCTACAAAACAGTGTTGCCGCCCACACACACATTTGGAAGTAACTCCCTGCCCTGTGTGAGAGTATCGCTGAGCGCCCGGCACTAAAGCTCCCGTGCGAAAGCTAAGTACACTTGTCCTTAAATGGCGGAGACCCGGCGTATGCAAAGGCAACAGGCAGAGACCTGTCTCCCCTAACAAGCCAATGAAATTGAATTGAGTCTACAAAAAGCCCTGACATAAGATCAGCAGCAGACAAAAGATGCTGTGGGGGTGTCACGGCAAGACTACGCCTGAGTGAGTAGTGGGGCGTGCGGTTACGCTAAATTAGAAAATTAACTTCATGATTAAGACCCACAAGTTCTGCCCCTAACCACGGTACGAGGGTCGACATACTTAACGAAACAAGGGTAGCGAGGATAACAGCGCCACCTTCTCGATTCAAATACCCCAGGGCCAATACGGATGTTGGTAACGGCATCTCGTAGTCCGGCGCCTTCATACGGTTCGTTTGTTCATCGACCGCCTCTAAAGGATCTGGATTCATCCCTGGGCTTTGTGAGCCAAAGCGTGATTTTGAAGCTCGGGGAGAATGTTCTACCCTGGGGTCTGAATCCGGTATGAATCAGATCAATTTAGCGTTGTAGTACCAAAATTTGGCTAGTCTGTTTGACATGACTCGAGGCGAACTAGATTTCACGCTCCGGGTCTTACGCCAGATCACTGTTTGACTACAACAGGCGACCCCAGTCTGAACTCAGGATACGTATGTTTTGATAAACAGGGCACGTTATTCGTGTATGATAAACAGGCGATTGCGTTGTTTAGGTACCAAACCTGTACTCTGTTTTACCCAAGCAGGCGATTTCTTTTATGTTTGATAAATTGACTATACA
>ddaba43f-3ea7-4f0d-8658-0a1634344fff_Basecall_2D_000_2d Marta_PC_default_sample_id_2245_1_ch393_file88_strand_twodirections FAST5/downloads/pass/Marta_PC_default_sample_id_2245_1_ch393_file88_strand.fast5
AATGCCCTGTTATCAAATACACTCCCCTCTTGATTACCATAGCAGTGTTAAGCTATCCCGCGTATAGAATGCCAATGCGCGTAACGCTCTGAATTTACGAGACCCCTCCTGACATTGTTCTGTAAATGAGGGACTAACTGAAGACCGAACACCCAATAAATTGCTCCCCCCTTAAAATTCAATGAAATCTGATCCTCCTGCGGAAGACTCGAGAATAAATATGAAAGGGGAGAGGACCATACGCGACTCATTGCCTGAAGGACCCCTGGTTACAAAGCCTCCTCCCCTAATCATAACGCCTGAAGCACCAATGATGGGTAGTTTGCGGTTGGGGTGACCGCGGAGAATCCTAAACTCCCAATGACGCAGAAAACCAGGTGCTCAATGACAATAAAGAACACAATTCCTCTAATTACAAAAATTGTACGACAGTTGGTACGAACTCTTGAATAATGAACCAAGTTATAGGTCGCGGATAGAAATCGGTCTCTAAAGCACTAAGCCGCGCCATGTAACAATTTGCCGACTACAGTTTTCATGCTAGGTGCCAGGCAGATCGTGAATAAAGCCCGCTAGTTTCGTTTTGTTTCAGCCCGATTACCGACCGCACGCCTTGGTCGGAACTTCATCTACAACTGGCCCGTTACATCCCAGTCGACGCAGCCATTTAACGCATCTTTAGTGCTATGTTTAGCTGAACGAAGCGTTAAAGAGGCCTGTCTAAGCATTAAGGGATGCCCCGGTCAACAATAGCTGGAGTGCGAGGTCTTTTATTGTTAGATATGAACCTTCAGCGACAACCGACGTGCTGAGGCACCCCTTAGTTGTTCATTCGCTGAAATTGTACCCTGTAATCGTTAGGCGACGTGTACGGTGTAGTCGACGTATTGATACGGCAATCCAATTTTTTCTAAATTGTCCGGAAGCGCAGCCTACCTGGTACGGGTTTGTGCAGGTGTTGGCGAATTCCGCACATTATTTTGTCTTGGGTTCATATGTTAGATTTTGTATGTACCGGGACATTCAATTTCCACTTGGCGGTTCGCTAGGAGACAGAGTCTTTCTCTGCACTATATTTGCCTTTTTTCATCACGGTACCCGTATTCGCTAATAGGACCATGCTAGTTATTTGCAAGCGAATTTTGCTTGGAGGCGTTCCAGGGGTATCTCCCACAGGGCGAGCAGTCTAGTATTCTCGATCGTGTGTGGCCCCGAAACTATATTTTTGATAAAATATGAGAAGGAGAGGCGTTTATAG
>725b7411-fec0-4f30-84b5-95b09b93dee6_Basecall_2D_000_2d Marta_PC_default_sample_id_2245_1_ch285_file34_strand_twodirections FAST5/downloads/pass/Marta_PC_default_sample_id_2245_1_ch285_file34_strand.fast5
GTGTTCTTTTCTGCCTGATGCTCGCCTGTGTTTATCACAAAAACATAGCTTCCCTCACCACAGATCCACGGAAGCCTCCCTTGGGGTCCAGAGTGCTCGACTCCTCGCGGCACCGACTGGGGTGCAAAGGGCCTAATGACGGTTGGCTTGGCACGCCTGAGATAACCGTATGGCACGGCAACACTTAGAAGATAATTCACCCCTAACGACGCAGAACGCGAATCCATCTGTCGTACAAAGCTGACATAAATACATTCCAAGACAAAAATACTGTGGAACTTTTAGCAAATATAACAACAGGTTTCATACTATCCGTGCGTGCTCCACTGGTCCGCAACAGGGGAAACTTAACTTCATGACTAGATTAAGCCACAAGTGCTGCCCGCACGTAACCACGGGAGTCTACACTGACTTGGAATACAGCCTACCCCAGGGGTACGACATAGCCTTCTCTCCACGAGTTTCAGCAATATCAACAGGGGACTGACACCCGCCTCGATGTTGGACGCCTCTGAATCCTGACCGGTGCAACAGCTGTTGTGGACCGGTTTCGTTGTTCAACGACTAACACCCCACGCGATCTCGAGTTCAAACCGGCGCCTGTTTGTATCAAAACATACGTGATCTGAGTTCAAACCGGACGTGATCTGAGATCAGACTCACTGGGTATCTACGGTTGTTGGTAAAAACATACGTGATCTGAGTTCAAAACCGGATCTCGCCTGTTTTATTATCAAACATCGCCTAGTTTTATCAAACATACACTTATCTGAGCAAAATGGGAACGTACGTGGGGGTTAAGACCAGAACGCCTGTTTTTATCGGCGTGACAATCTGTACCGTGCCTACTAAAGAATGGACCGCCTGTTTATCTAAAACTCGACGTGAACTTGGGGTTCAAACCAGCCGGTTGACGGGAGATCACAGGTTTATTTTCATAACAGCGGGAGTAGCGGAGAATAGGTCGGATGAACCCAGATCAGGATTGATTTTTGTCCAGATAGAAATAGGAGTGCTTTTGATAAACGGCGCCGGAATTTCAAACGAGTCACGCGTGCCCCGTGCGGTCCGTTGAAACAAAACGAAACCGTTGACAGGTCGTGCGGTCGCAGGAACAGGAGTCCGGGGGCTGAGAAGTTAACATTAGGTCGTAGTGTCTGCGGCATATGATGCGAATCGGGCGAGAATGTCGTATGAGGCGGCCTTGTGTTTCGTGCGGATGCGTTAGACCGTCAGTCGTTACGGGGAGGTCCGTGATCGATCAACCCCTAGTCGTAAGGAGTATTTAAAGTTTTACCGTTCGTGCAATATATGGAGAAGGCACGCTAATAGAGCTACGGTATGGAGTAGTCGTTGCACGTTCCACAGGAGTCTGTCGTCTGTGGCGTCATGTCGATGTCCGGCGATTCTTAAAGATGCACTTCCGCGTCATTGGAGTTGTCTTTAGAGAAGAGGCGCCCGATGCGTCGCCCATCTTTGAGTCGCACCTAAGTTAGACACAAGAGTTCGGCGAGAGCTGAATTGGTATTGGCGCGTGCGGAGTTTAGATATCTTCAAGGGCATGTAGGACGTTCCCCGCATGGTGGTGAGAGAAGGAGAGGGCAGTCGATTGAAAAACTTGTATGGCTAGAAGCAGTATTTTTAGGCGGGGAGCGTTTTATGTTATGT
>a5de927c-0a3d-4f6b-a589-e4ad03ab1a0f_Basecall_2D_000_2d Marta_PC_default_sample_id_2245_1_ch442_file61_strand_twodirections FAST5/downloads/pass/Marta_PC_default_sample_id_2245_1_ch442_file61_strand.fast5
GTACTTTCTGTTGCTCTGATATTGCTCGCCTGTTTATCAAAACACACCTTCTAGCCACACACATTAGGCAGGGTAACGCCTGCCTATGCGCGAGTACCCCTAAACGGCCGCGCACTAAACAGTGCAAAGGTAGCACAATCACTTGTCCCTGCTGAAGACCCCCGTATACGGCTCGGAACCGGACCCGAGGACGACCTGTCTCCTAGGACAAGCCAATGAAATTGAACTGTCTCAGTACAAAAGCTGACATAAATATAAGCAAGACAAAGACCCTTGGAACTTTAACAAACCGGGATACCAGTGAGTAGTACTTCAGTTGGGACAATGTTGAAAAATTAACTTCATGATAATTAAGACTCACACAAGTCTGCCTAAACCACGACTACCAGTCACACTGATTATAACGAAACATAGCCCCCAGGATAACAGCCCCGGAGCTTCTCAAAGAGTCATCATATAACAAGAATAAGCCTATCACGACTGGGGACGTGTTGAACCGGGGCATCCTGGACGGTGCAACAGCGGTCAACACGGTTCGTTTGTTCAACGACTATAACACCCCACGCGATCTGAGTTCTAACCGGGCGCCTGTTTATCAAAACATACGTGATCTCGATGTCAACCGGGTCGCCCTGTTTTGTTATCAAACATTATGTGATCTGAGTTAAGACCGGATCGCCTGTTTATCAAAACAATGATCTGAGTTCAAACCTGACACGTGATCTGAGTTCAACCGGACGTGATCCGAGTTCAAACCGGATCGCCTGTTTATCAAAACATTAATCGATCTGCCTGTCAACCGGCCGTTGTTGAAATCCGTTCCGGGGGAGTTGTCGTCGTTGAACATGACGGTGAAACCGTTTTGACATGTTGCACCGTCAGGATGCCCCGTCGATAGATCGTAGTCTGTCAGTCTTCTCCGATATGAACTCCTGTTGAAGGGAGGGGGTGTTAGTACCCCTCCGAGGCTGGTTTCCATGCAGTCTTAGACTGCCTTCGGTCATTTGAGGGCAGGACTTGGCTTAATCAGTCATGGAATCAGGTTCTCCGACGTTAGGCGACATGAAGCGAGCGATCGCTAGTGAGCGGGAACAGTTGCGTCCGCAAGATGTATGTCTTTAGTGCGATGCTTCACCTATGTCCAGGTTCTTACTGACAGATGGCGCAATTCCGGTTTGCGTGAGGCGTGCGCGAGGGAGCAATCTGTTCTCGATCCATGCCTTTGCGACCCCATGCGTGCCAGGCAGGGACAACCCGTATTGCTAGTTTGCACGAGTTTGCTGCTAGGGATGGCGTTAGGGAGCTCTCCAACCCCAAGGGGAGGATTTCGGATTTAGGTGTGTGGTGCAAGGGAGCGCCATAAATTTTGGCATACCCGGGAGCGTTTTAAC
>56259015-a5a6-4a0e-aa5d-498de5129955_Basecall_2D_000_2d Marta_PC_default_sample_id_2245_1_ch80_file118_strand_twodirections FAST5/downloads/pass/Marta_PC_default_sample_id_2245_1_ch80_file118_strand.fast5
TAAAAACATAGCTGTCGCGCCTACCCCCCACCCACAAATGCTCTCCTCAGGATAACGCCTGCCCTGTGGAGATATCTCGAACAGCCGCGGCACTAAAATCGTGCAAAGGTAGCAGATCATGTGTTCCGTAAATGCGAACGATCTGGCAGGACGCAAAGCTGAGAAAGACCTGTCTCACCCTCTATAAACAATGAATGAAGGCAGTGTGCCGTGTACAATCTCGACATATCATAAATAAGCAAGACAAAGACCCACCCTGTGGAACTTTAACAAACTACTCAACATACCAGTGTAGTAGTAGCGTGCAGTTGGGACAACTGTCGAAAATTAACTTCATGATAATTACAGACCCACAAGTCTGCCCCTAACCACGGCAGTGGTCGACATAATGATGGAATAAAAGCTACCGAGGAGATAACAGCGCCACCTTTCTCAAAAGAGTTCATATCAACAAGAAAGATCACGACCTCGGGTTCTATGACCGGGGCAGCTCCTGACGGTGCGACTAGCTGTCATACGGTTTCGTTTGTTCAACGACTAACCGCACGCGATCTCATGCTAAATCCGGACCGTTGTTGAGTACGAGTCACTAATTATGTTTTGATAAACAGGCGATCCGTGTTTGAACTCATTATAATGATTGTTTATGATAAACAGGCGGTCCGGTCTAAACCAAGTAGAGTGTTTTGATAAAACACTAGGCGGGCTTTACCTCGTATCCATGTACCTCGTAATGTTTTAACGGGCTACCCAGAAGTTTGGCTTTGATACAAAGATCAGTAGACTGTTTGATAGGC
>9417392c-e23c-46a3-a714-d8aac2edd288_Basecall_2D_000_2d Marta_PC_default_sample_id_2245_1_ch374_file291_strand_twodirections FAST5/downloads/pass/Marta_PC_default_sample_id_2245_1_ch374_file291_strand.fast5
TTCTTCTGTTGGTGCCCCCGCTCTCTTGCTCTCCCATGTTGCTCCACCTGAACTCGATCACGTATGTTTGTGAACGCCATTACGTAATGTTTTGATAATAGGCGATGTTTTGATAAAAGAATGACCTCGGGGTCCGGTTCATACAGTACGTATCCGGTCTGAACCCAGATCACGTATTGGCGGTTTGAACTCAGATCACGTGTTTGGTAGCATCAGGCGCGCCTGTTTGCCAAACAGGGCGTTCCTAGCCCACACATTAGAATTAACGCCTGCCCTGTGGAGATATCTCACAACGGCCGCGGCACTAAAACCGTGCAAAGTAGCACACAATGGCCCTCTTGTCCCTTAAATCCCGACCCGTATGAAAGGCAACATGAGAGGACAGCTGTCTCCTAAAGACAGGCTAATGAAATTGAACTGTCGGATCTACAAAGCGCTGACATAGAACAGCAGACAAAGATGCTGTGGAACTTTAACAAAGCTCCTCATACCAGTGAGTAGGTAGGGTTCCAGTTGGACAACTTTAGAAAATTCATCAACTTCATGACTACTTAAGACCCACAAGTCTGCCTAAACCACGACCCAGTCACACTGATTAACGAAACAAGCCCCAGGGATAACAGCGCCTTCTACAAAGAGTTCATCAACAAGAAGACTACGACCTCATGTTGGACTGGGGCATCCTGACGGTGCGAGCTCAAATTGTCCAACGGTTCTCGTTTGTTCAACGACTAACACAGGGGTTACCGTATTCCGCTGAACCGGCGCCGTTAGTACAAAACATAGATTGATCTGAGTTTAAAACCGGGTCGCACTGTTTATCAAAACCATTACGTGATCTGCTTCAAACGGGCCTCCCTGTTTATCAAAAACTCGACCCTGTGAATTAGGCCCAACTGTACGCTTCCCGGAGCTCAAAAACATAGATCGTACCGATGCTGGAACCGCTTTATGGTTTATGGCACAACATCGCCTCAGCCAAATTTGACTCCGGGGCCCGCTTATGCGTGCAACAGAGGGCAGGGTCATGATGCCACTCCAGATCGCCTGTTTATCAAAAGCACATCGCCTGTTTATCAAAACATTACTAGATGAGTTCAAACTGAGACGTTCAGTGGTA
>39451bf0-3705-4562-9978-f8d526e93f8f_Basecall_2D_000_2d Marta_PC_default_sample_id_2245_1_ch124_file508_strand_twodirections FAST5/downloads/pass/Marta_PC_default_sample_id_2245_1_ch124_file508_strand.fast5
GAAACGTCTCCTCTCCTCATGTTCTCCTGCTATCAAAATGTCCCTCCCTCACATTGGAACTGACATTTCCTTCCTTCTGTAGCTCGTAACTGGGACCCTCCACGAAACTTGAACTTCCTATATGACAATCTTTTCTGGTCAAACTTAGTACGGTCTGCACGGCAAACCTGAGAAAGACTTATGTTTCCCTAGACACAGCCATCGAATGAACTGTGTCAGTACAAAAGCTGACATAAATAAGCAGACAAAAGATCCGCTTAGAAAACTTTAACAAAAGCCTCATATACCAGGTGGTGAGTGAGGCCTTCAGTTGGGACAACTTTAGAAAAATTAATTTCATGATAATTAAGACTCACAAGTCTGCCGGCACGACCTACGAGTTACACTCATTAACGAATAAGAGGCCCCCAGGGAGCACAGCGCCTTCCAAAGAGTTCGATGAACAAGAATACGCACCTCATGTTGGACTGGGGGCATCCTGACGGTGCAACAGCTGTCAACGGTTCGTTGTTCAACGACGCACCGCGCCCGAATCTCCATTCGCCTGACGCGGCCGGTTTGAACCCCAGATCAGCAGTCTGTCTTAGATAACAGGCGATGTTTTGATAAACAGGCGATCCGGTTTTTGAACTCTCGAGCCGGGTTTGAACTCAGATCATTTGGGTTTGAACTCCAGATCACGTATGTTTTTGTAACAGGCGACCCGTTATGAACTCTACGAACCCTGCGTGTTACGACTCAGATCTAATGTGGTTTTGATAAACAGGCGATCCGGTCTGAACTCGGATGTACGTGCCGCGTTGAACTCCAAATCACGTATGTTTGATAAACCTAGGCAAGCTTCTGTTTC
>aac8e664-aea7-446e-a038-da0bbe1cced1_Basecall_2D_000_2d Marta_PC_default_sample_id_2245_1_ch132_file144_strand_twodirections FAST5/downloads/pass/Marta_PC_default_sample_id_2245_1_ch132_file144_strand.fast5
GACGTCTGTGCTCTTGCTCCTCTTACTACGCCCGCCTTGCTCAGCAAAAAATTGGACCCTCCATTCAAACGCGACAAAGTGGACCGCGTGTGAGCGAACCCCTGTTACTCCAGCGACAGTAAACCCAATGCCATGCGAAACGCCTGGTTGCTCAGAAGATCAATCTGACCCGTGCCGACGGGCATGCCTAGAGTGTTAAACAGCAGCGTAATCCAGTCAGAAGCATCGCATGGTTACTAAAAAAGCATGCCGGATCGTATCCGTACAAACGATACGCGTGTTGAGGCGGGCATTAAAAGAATTAAATCGTCAGGCAACGGTGCCGGATGTCGAGGGTCCGAATCCCTAGGGATTAGAGACAGGCGTAGTAGTATTTGGGTGTGCCCTGAGCGATAGTTGCAATCCCAGAATGTGCTGGCTACCTCCCGGGCTGTTAATGCTCAATATGGAACTCCTATCTATGTTCAAGAAAATCGCTGTATGGCCACGGTAGCCAGGCGACTTACATTTGGCTAAAATTGTTAGAGGCGCACGCACGCGCTCAGCCGCATTCTTACGAGTGTTGCCGAATATTCTTAAAGTTATTTGCTGTGCCGGTTGTATGGACCTCAGTTCAACTTGCATTACCATGTGCTAGGAGGACACTATCTTCTCCGATGCCTTGCCGACGAGGTCTACAGTAAGGCACATAAGCTCTAGTCTGCACGGTACAGTGTTGCTTAGAGGCTCAGTCGATATGCCACAGAGGCAGCGAGAGTTTAGTCAAGGGTGTGGGGGCAGCTAAATGTTGTAGCTACAAAACGAGGAAAGTTCATGTCACA
>91be897c-0591-4226-b45a-1969e646c163_Basecall_2D_000_2d Marta_PC_default_sample_id_2245_1_ch8_file153_strand_twodirections FAST5/downloads/pass/Marta_PC_default_sample_id_2245_1_ch8_file153_strand.fast5
GTTGCTGGGTATTGCTCGCCTGTTTATCAAATAGCTTCCACTACACACCAGGGCATGACCTCCCCTTAGGTTGCGGCAGTCAAACTTAAACGGCGGCACACCGGAGTGCGTGCAACACACGGTGGATGTCCTATGCAAATGAGATACAAGATCTCCAGAAAGGCAATAACCAGGACCTGTCTCCTAGGACAAGCCAATGAAATTGAACTTATTTACGTACAGCCCGGCCAATAAGCAGCGACAAGAGCCGTGGAACTTTAACAATACTCATACCCGTAGTAGGCTGGTTCCAGTTGGGACGACTTTGTCCCAAATTAACTTCATCATACTTTAAGACCCACAGTCTGCCTAAACCACGACCCAGTCACCTATTAACGAAACTAAGCTAGCGAGGGTAGAAGGGTTCTCGACACAGTTGCTATCACACAGAAGACCTACGACCTCGATGTTGTGGACCGGGGGATTATCCTGACGGTGCATCGTCCAACGGTTCGTTTGTTCAATAAGCAATACCCACGCGATCTGAGTTCAAACCGGCGCGCTTTTTATCGACCACTCCCCTTAATTACCATAAGAGGTCCAGCCTATGCCCAGTGACTACAATTTAACGGCCGCGTAAGCGTTGGAACAACGCGCTGATTGTTTGATCTAACCGCGGCTGGTAATGGCATCACGAAGACTCACTGTCTCCCCTTAAATCAATGAAACTGATCCCTAAATAACGGGCGAGAAGCAATATAGAACTGAGGCAGACCCCGGCTGGAGCTTTAAACGAACTCAATGCTCCCTCCCTAATGCTAGGTACTGAGCACACCAATGTAATGACGGTGTTTCATTTGCCGACTCGCGGAGAGTAAACGCAATACTCCACAATGAATGTAATAGGACTACCTAATAAAGAACCACCAATCTTTCTTATAATCAAATTTGACAACATTGGCTCCATACACTTAATGAACTAAGTTACCCTGGGGATAACAGCGCAGTGCGCTTTAAGCGGGCCTACGGTAATTTGAGCGATGTTTGGAGCTTACAGGTATGCGTGGCGAAGTAGGGTATAGACAACGGTTTCGGTTGTTCAACGATCCAATGAACTGCGTCGATGATGGAGCACGTTCAATGTTTATGTTTTTC
>d9bf9164-9d54-4149-a60c-c4ea2d071a8e_Basecall_2D_000_2d Marta_PC_default_sample_id_2245_1_ch383_file434_strand_twodirections FAST5/downloads/pass/Marta_PC_default_sample_id_2245_1_ch383_file434_strand.fast5
TTTTTTGCCTGTTGGGTCATATTGCTCGCCTGTTTATCAAAACATCGCCTCTTACTTGGGAGAGCAGTTCAGGCTCTTGCCCAGTTAGGCCGGTCAATGGACCGCCCGGGCCGACGGTAAATTCGAAGACCCCGCTAATCATATGTTCTGCCCTAACCTAAGGTGGGCTGGTACACATGGCGAGCACGAAGACTACATGTCTCCCCTTACAAATCAATGAAACTGATCCTCTCGTGAAGAAGCGAGAATATAAATATAGACGAGAGACCCCAATGGGAGCTGTGCAAACGAACCTCAATTGCTCCCTCCCCTAAGGGTCACGCTCAGGCCACCGATGGGTCTATAGTTTCGGTTGGGGTACAGGGGGTTAAACTAAACCTCCACAATGAAGATCTGATAAATATACTAATAAAGAAAACCACGAGATCTTCCCTTATAGATCAAATTTGACATAAATTGATCGAAAACATTGATCAATATCGTGACCAAGTTACCCTGGGGATAACAGCACAATCCATTTACGAGCCCCCTATCGACAAATCTGGGTTCGGCAGTGTTGGATCTCGAGCGGATTATTAGTTCGTGGCCTCAGCCGCGGGGCTAACGGTTTCGTTTGTTCAACGATTAAAACCCTACGGTATGATGAGTTCAACCTCGGCGCCCTGTTTATCAAAACATAGTTCCTAGCCACACACACATTGTAGAAGCTAACGCCTGCCCTTGCGGAGATATGGGACGTAGCCGCGGGACATAGAATCCGTGCAAAGTAGCACAATGGTTTACCTTAGTGAATGAGGATCTGGCAGGACGCAGCGAAAAGGTGTCTCCTAGGACAAGCCAATGAACTTGCAACTGTCAGTACAAAAGCTGACAGGTAAATAAGCATACGACAACATCCTGTGGAACTTTAACAAACTACTCATACCAGGGTCGATGCTCGTGCATTTGGACACAACTTTGCCGAAAATTAACAATTCCTGAGTATAAGTAAGACCCACAAGTCTTCGGAACCACGACCACCAGTCACTAACCTTGACGGAATAAACACACCCGAGGTATTAGAATAGGCCCGGTCTCTCGGAATTTAGATGTATCAACAAGAAAACACCACAGACCTCGATGTTGGACTAGGGCATCCCTGACATGTCTGAGACCAGCTGTCCAAATAGATTTCCGTTTGTTCAACGACTAACACCCAAGGCAGTGGGTTGAATTCAACCATATGTGTTATGAC
>47967d8b-5a79-4b56-b1d4-0b6afd897f6a_Basecall_2D_000_2d Marta_PC_default_sample_id_2245_1_ch391_file210_strand_twodirections FAST5/downloads/pass/Marta_PC_default_sample_id_2245_1_ch391_file210_strand.fast5
GAAACTGCTCTCCCTGTTTAACTGCCGCCTCGGATGTCAGCAAAGATGCCCGCATACACATTAGGACGTGAAGACTGACGCCTCTCCTCCGCCCAGCACCCCCAAACGCTTCCGCTAGACTAAAATCCTTGCTAAACCCTATGGCACTCATCTCTCGAAAGGCAGCCTCCAGAAAGGCTGGTCCGCACAACAGATGAAGATCCTGAACTCTGTTCCTGTAGCACGGATCGACGCACGGGAGCAGACAGCGCCTAACAGGTTACGATCTTTAACAGAACAACAACCCCTCTGACGCTGGACCAAACTTCAGTCAGAGTTACCTATAGCTTTCCACCCGCGAAGACTGTAAAAACTTTGAGTAATGCCTCCATTAACTTACATAAAGCAGACCCATTTGCCCTCACGACTTAACGAGAGTAAGGGCACGCATATGCACGAAAGACATTCTCAGCATTCTATCGGCAGAAGATACTCTTCACCCCTCTCCAACATGTTTCTGGTATATCCACGGCATCGCTGACGGTGCAGGCACGTAATTTCACTCATTTCTTTTGATTTCCTCGACCGCCTCTACACAAAGAGATGTATTAACTCATGCCCTGACTAGGCTTTCAACCGAATGCAAATTCGAATTCGGTAGATTTGGATGAAACCGGTCTAAGCACTAATTTGCGGCCTACCCGTTGAAGGAATCAAAAGGGTCGGAAAGCTTCACGTCAGGATGCCGTGGTCCAGTAACACCGAGTAGTTTTGGGGAGGGCAGCGAATTCTAATGTAGGGTGAGGCCCTCGTATGTCGATGCGTTAAGAGTCTTATACAATGCTTCCTTTGGGAGCGGTGTTAAGATTTGGTGAGTTGGCATCTAGAGTATAGGAACGTTAATTTTTGCCAAAGTCCCGTAATGAATCCACTACGTGATGAGATGGCGTTAGTTTGCGCGTTAAAGAGGGGTTGACACTGTATATGTCGTCTCTGCGATCGGTTGTCGTCAGCGATTTGTATCCTAAACCAGCATTTCAGTTCCGTGGAGTCGTTAGGGAGGACAGTATGTCGGCCTATCGCCTTTGCCGATTCAGGCACCTTTAAGCGTGCACAAGATGCGTGATTACACCGTGCGGAGTTTAGTCCGGAATCGTTCCAGGGGTGGGTACTCGGAGGAGGCAGTCGATTCACAATTGTGAAGGGAGCGAGGTTGCGGCCCGGCGTCGAGAATTTTAGTAGCGGAGTCAAAATATGTTGCCTCATGGAACGCGACCTAAGCGTTGGGCTGGGATGACAATCTGTTGACAAATGGGCTCGAATCCATTTGACTGAACTCAGGCCAGAATCTACGGTGCCCCGCAGTCGACTGTTTAATGGCCCGGTGGATGTTTATCTACTCAGGCGACGTTCTGTTTAATGGTGTTTTGGTTAACACTATAACTGAC
>845b2f69-9e8b-4b4c-abfe-7ddcff9c5f36_Basecall_2D_000_2d Marta_PC_default_sample_id_2245_1_ch314_file214_strand_twodirections FAST5/downloads/pass/Marta_PC_default_sample_id_2245_1_ch314_file214_strand.fast5
ATGTTAAGGTGCCGCCGAAATCACCAATCCCCTGACGTTAAATCGTTGGCTCGCTCGCAGTCGTCTGAAGGTTTGCCTAGTCAGGAATGAGGATTCTGAGCTCCAGGTCGTAGGTCTGTGGTTGACGTATGAACTCTTTGAGAAGGTGCTAGTTGGTGGGTAGCCACTTGTTCGTTAAATCAGTGTAACTGGGTCGTTAGGCACTGTGGGTCTTAGATTATCATTAAAGGATTATTTTCCCTTGTCAACGATATGGCGAAATCGACGGGACTACCGCCAACTGGGCTGAGTTTGTTGACCATTCCTAAAGATCTTTTTGTTACTTGCTTATTTACGTGCTTTGACCTGACAGTTTCAATTTCATTGACTCTAATGTGCTAGGAGGACAAGAGTCTTTCACGCTGTTCCTTCATAACGCTTGGGTTTAGGGACAGGTAATTGTGTGCCTACTTTGCACGGTTAGTGCCGCGGCCGTTTTTAGATATGGCACAGGGCAACCCCATTCAATGCTTGTGAGGGCAGCACTGTTGTATAGATAACAGGCGCCGGTTTAGAACCGCCCAGATCAATCCATTTAGATCGTTGAAAACAGAACGAATCGTTTAGGCCGAGGCTGCTAAGGACAGCGGAGACCCTGATTAACAACAGCCAGGTCGTAAACCCATTGTCTAATAGGAACTCTTGGAACGCGCAACCATGCCCTATCGGTTATCTAGCAGGGTATTATTAGTTTTGATCGAATAAATCGGGTCATATTACATCTGCATGTATTGAACTTCTTGGATGGTGGCTCTAAGATAAGGAAAAATTCCCATTTGTCATGGCACGTTAAGTTATACGTTCGTGGTCACCTCCTAGCACCGGACGCCTAGGCAGAACTTCTCCTGAAGTCGACAGGGAAATTGTAGGTGTGAGATTTGTTGCTCGGGCGTAACAGGCTGCCAATCTGGTCTCTTCTTATGAAAGCGATTTCCTGCTTTTCACCAGGAACAGATCAGTCGCATGGATTTGTACAGGTAGGGAGACAGTGACCTATGATTCGTGATCCATACTTATAACCACATTATCGGTTGCGCACGCGAACAATTACGACGCGCTACCCTGCACGGTTAGGATACGCCGAGCGTTGAATCTAGCAAATCACCGGCAGAGCGGACATCCTATAGACCAGGGAGAGATGTTTTACCAACAGGCGACGTTTTATTTATATGT
>ab56c9a8-46b0-4e9c-a883-31e8f8c041e0_Basecall_2D_000_2d Marta_PC_default_sample_id_2245_1_ch317_file135_strand_twodirections FAST5/downloads/pass/Marta_PC_default_sample_id_2245_1_ch317_file135_strand.fast5
TTCTTCGTCACTTAAACATACTTGCTCCAGTTCACATCGCATGGCCATGGTTTTACTACAACAGAGGCGGCTTCAGTTTTTGCGAAGCATGAACTGATTTTGTACGCCCTCAGAGAAGTTGCGTCCCGGGTATGGAAGTGCCCATGGTACTGTTGGCTCAGGCGGTTGAAATCTATAGAGTAGCGCAAAGCATACGAACTTTGTACGCTCAGGACACGCGGTTGCGGAGTTGTAAAGCCCAATGGCATCTGTCGGCTAGCGGAAGTCGGCTGTCCGCATGGAACCTCGATGGCATGTTGGCTAGATGAACCATAGGCGTGCCGCGTCCGGACGAGTATCTAATCTGTTGTATAGGCCAGGAATGTTTTAGATGAGGAGTGGTTTGACACCTCAGGGGAGGGGAAGTTCTCCATGAGAACGATTCTGTTTGTACGCACCGAGGAGGCCAAAGTCCGCGCGGTTCCATGGACGCGAGTACGCACTCACGCTTTTATCAACAGCGGCGATGCTTTTGGAACGAGTATCACGCCAACTGTTGGGCTAGATGAAGGCGTCGGCTCGGCGCCTCGACCGCATCGACTTGCTCGTTAAATGCAGACCTAATGATGGTTTTTACTACAACAGCGGGAATCCGGTTGAATTGAGATCACTAGTGTGTGCGTTGGGACTAAATGCATCGACTTGTCGAGCGGGGAGTGCGGTTGAATAGCGATCCCCTGAGTATTTGGGACTGGAGGATTTCAACAGTTTAACTGTTCTTATTACGACAGCCTTAT
>663b3afd-e2e4-4dbd-b3ab-bc15bb7ea278_Basecall_2D_000_2d Marta_PC_default_sample_id_2245_1_ch245_file138_strand_twodirections FAST5/downloads/pass/Marta_PC_default_sample_id_2245_1_ch245_file138_strand.fast5
GTTCATATCTGCTCGCCTGTTTAAAGTAGGTTCCTAGCCACACATGCGAAGCAACGCCTGCCCGTGGAGAGCTGGGACCCGGCCGCGGCACCAACCGTGCAAGGTAAGATCACTTGTCCCTAAATCGTAGAGATGGCGTATGAAAGGCAACATGAGAAAGACCTGTCTCCCCTATAAAGCCATGAAGTGTCTGAACTGTCAGTACAAAGCTGACATAAAATAAGCAAGACAAAAATACTCGTGGAACTTTAACAAATACTCATACCAGTGAGTAGTAGCTTCAGTCGGACAATTTAGAAAATTAATTTTCATGATAATTAAGACCCACATGCCTAAGCCGACCCAGTCGACATCATTAACGAAACAAGCCTACCCCGAGGGGACCACGCCACCTTTGCGCGTCATATCAACAGGAGCCTCGGGGTGTTGGACAAAGAAGCATCCTGTACGGTGCAAAAGCTGTTGAACGGTTCGTTTGTTCAACGATAGCAGCGGAACTGCGTGATGGCCTCATAAATCTCTGTTTATCAAAACAGCTTCTAGCCACACACATGCGAAATAACTAGTGCCCTCGTGGGCGATATCTAAACGGCCTAAGCACTAAAACGTGCAAAGCGCACAATCATTTACCCTTAAATGCGACCCCGTATGAAAGGCAACATGAGAAAGACCTGTCTCCCCTAAGACCACAGGCAATTACGACTGTCAGTACCAAAGCTGACATAAATAAGCAAGACAAAAGACCCTGTGGTCGAATATTTACAAACTACTCGGGCTATCCGTAGTAGCGTGCGGTTACCGCCTGTCCGCAAATTAGACTTCCTGATAATGCAGACCCACATTATCCTAAAACCACGACCCAGTCGCCTGATTAACTGAAACAACAGCCGCGAGGGGATAACAGCGCCTTCTCAAAGAGTTCCTATCAACAAGAAGACCTACGACCTCATGTTGGACCGGGGCATCCTGACGGTGCAAGGCCCTGTCTAACGGTTCGTTTGTTCAACCCTCACCGCCGCGATCTCGATTCAAACCGGCCGTCCAAGTCCAGGATTATAGGGTTTTGATAAACATGAATGCGTTGAGTGAGATCAATCTGTTTGACTAACCGGCGATCCGTCCAATGGCCAGATCACGTATGTTTTGTGTACAACATCAGGTAAGAGGCCTTTC
>568e2635-6583-4f07-b2d0-918813f75a5b_Basecall_2D_000_2d Marta_PC_default_sample_id_2245_1_ch507_file155_strand_twodirections FAST5/downloads/pass/Marta_PC_default_sample_id_2245_1_ch507_file155_strand.fast5
GCTTTTCTGTCGTGCTGATATTGCTCGCCTGTTTATCAGATAAACAGCTTCTAGCCACACAATTAGAGACTAACGCCTGCCTCGTGGAGATATTAGAACGGCCGCGGCACTAAACCGTGCAAAGGTAGCACAATACGTCGGTGTAGGTGAAAGCTTACCGTATGAAAGGCGACATATGAGAAAGACCTGTCTCCTAAAGCCACCGGAACCCGTGGAACTGTCAGTACAAAAGCTGACATAAATAGCAGCAAGACAAAAGACCCTGTGGAACTTTAACAAAACTACTCATACCAGTGAGGTAGGTAGGGTTCCAGTCGACAACTTTAGAAAATTGCAACTTTCATGATAATTAAGACCCACAAGTCTGCTAATGACCAAGACCCAGTCACACTGCTTAACGAGAAACAAGCTACCCCGGAGATAAAGCGCCACCTGTCGCCACGAGTTCATATCAACAAGAAGACCTACGACCTCGATGTTGTAACGGGGCATCCTGACGGTGCAAAGCTAGTTAACGGTTCGTTTGTTCGGACGACTAAAAGGAGATCTACATTCGGGGACCAGTTCAAACGAGTCCCGTGTTGCATTTAAATGGCCAGATCACGTACCTGGTTTGAACAGCCAAGGCATTGATATTTACAACAAACAGGCGTCCATTGTTTAGACACTGAATTAGTGTCATAAACAGGTATTTTAATCGTTGAAGCCGGCAGATCCGTTGGACCCGGCTCATCCACCACTAGGATATGAACGTGGAGCTACTGACACCGGTAGTCGTAAACCCACTTGTCGGCCCACTAGCTCTTAAAGTGGCCAATGCGTGTTATCCCCAGGGACAAACGTGGTTCATATTGATCGCTGTTGATAATCGGTTGTAGATCGTCGGATGTTGCTTAAGAAGTCTTATTGTCTTTTTGATCCATAGGTATTTTTATTACCATTCACGTGTGGAGTTTGGCCGTTTTACACTCCGCGTGGTCAGCGGAATGAAAACTCGAATGAGTCTGGTGCTCAGATTTTGTAGTAATGTGGGGGAGGGAGGCATTGCCAGTGTTAGTTTCATCAACGCGCTCCGTATCTTCTCGTCTTATTTAGACGTCTCCCCTTCTTCACACGAGAGGATCAGTTTCAAGTATTGATTTCGGGAGACAGTCGTGATTCGTGATGCCATGCGTCGATACTAGTCCCTATATTTAAGAAGAAACAATACGTAGTGCTAGTCGCAAAGCGGAGGCCCGCGGCGTTCGAGTTAAATGTAGTCACTGGGCAGGCTGGAACCTCTTATGGTAATCAAGAGGGCGATGTTGTGGCCAAACACCGAGGCAAGACCGTTTATGTTTATAG
>efa5c858-3307-4258-ac69-2a24897a814f_Basecall_2D_000_2d Marta_PC_default_sample_id_2245_1_ch197_file39_strand_twodirections FAST5/downloads/pass/Marta_PC_default_sample_id_2245_1_ch197_file39_strand.fast5
GAACTTTCTTGTACGTATGCCTCGCCTGTTTTGGAACTAGCCTTCTCACCACACTAGGACATTAGAAGCTCCCTATGCCCTGTGGAGAGGTATCTCAAACGGTTTCTAAGCAACGCACACAACAGCGTGCAACTACGGATCGTGTCCCTGCTAATGAGGAAGCTTGAACTGTCAAATTGGCTAACACCTGCTCCCTCGAAGGACCCCCACACTAACGTGTGAACTTTCTACTAATAACGCCTGAAATCAGTAACTGATTCAAATTTGACATATGTCCCACTGCCAAACTTGAATAACGATGCCGACTACCTAAGTCCCGCTCCATACTCAACACACGCGAAATTGATAAGCATACTTCTTAACGAGACCGACTGAGCATACAAGCCCGCACGAAAGTTAACACGCGTTAGACTGGCTCTAAGAAAACACCCCTCATTTCTTTGCAAACACTACTCCAGTCGCCCGCTCCAGAATTCTCATTCCCGCCAACATTGTTTAGACCGGTTCCGTTGTTGCAACGACTAACGCCGACGCGATCTCAGTTCAACCGGCCGGTTTGAACCCCACTGCGTCGGCGTTAGTCCCGTTGAAACAACGAAACCGGTCCAACATGTTGCCGCACCGTCAGGAACCCTATCAACAATGAGATTTAGTCGAGGTCTTTCGTGTGTTGTCCATACCCAACTCTTTGAGAAAAGGCGGAGGTCTTCATCCCCTGGGAGCCTAGTTTCAGTCACAAGTCCAGTGTGACTCGGTCGTGGATGTTGGATAAGGCGGGTCTTAATCAGTACTCAAAGTTAAGATTTTCTAAAGTCGTCATAACATGGAACCCACCTACTACGGTGAGTCGAGTAGTTTTGTTAAAGTTCACGAGTCCTTTTTGTCTGTGGGAGTCGTCGTCAGGGCTTTTGTACGAATTCAGCCAAGTTCGTGAATATTGTGCTAAGGGGCGCTAAAGTCGTTGGGGCCGTTGCCTTTCATACAGCGGTCGGCATTTAAGCACATCCGTATTGTGCTACCTTTGCACGGTCGGTGTGCCGGAGTCGTTCCATCTCCACAGGGGGCAGCGGTCGAGTTCGGCACGTGTGGTGAGGGAACAGGTTTGAGACCAACAGGCGCGTTAACTTTCGTTTCTTACCTCTGAT
>c9ed413a-cba4-4d09-bc92-f2c21ba0d523_Basecall_2D_000_2d Marta_PC_default_sample_id_2245_1_ch64_file84_strand_twodirections FAST5/downloads/pass/Marta_PC_default_sample_id_2245_1_ch64_file84_strand.fast5
GGAAATTTGTTTTCTGTGGTGCGATATATTGCTCGCTTGTTTATCAAACATAGGTTCCTAGCCACAAGTTAGAAGTAACGCCTGCCCTATGTGGAGATATCTAAACGGCCGCGGGCACACCTAAAAACCCGTGCAAAGGTAGCACAATCAGTCTGTCCCTTAAACCGGACCCGTATGAAAGGCAACATCCGAAAATAACCTGTCTCCTAGGACAAGCCAATGAAGTGAACTGTCAGTACAAAAGCTGACATAAATAAGCAAGACAAAAGACCGCTGTGGAACTTTAACAACCACTCATACCATTAGATAGTAGCTTCAGTTGGGACAACTTTAGAAAATTGATTCTAACATTACGGCACAAGTCTGCTAAACAACCACGACCCGTTACACTGATTAACGAACAAGCTACCCATACCGATAAAAGCGCCATTCTCAAGAGTCCGCTATCAACAAGAAATAACTAAATACTCGATGTTGGACCGGGGCATCCTGACGGTGCGACCATAGTCAACGGTTCGTTGTTCAACGACTAACACCCACGCGATCTGAGGTTCAAACCGGCGCCTGTTTATCAAAACATCGCCTCTTAAGGTACCGTTACCCGCCCCCCAGTCAGGGGAGCTTGAAAGTGGTCCATTAGGCCACGTAGTGGCCAACCGTTCGGGTAGCGTAATCACTGTGCTTAAAGTAGAGACCTAATGTATAATGCATGAAGGTCACTGTCTCCCTACTCCAATCGATCTGAAACTGATTCCTGTGAAAAGCAGGATCGCTTTCAGCATACGGAAGATACCGATCGAGCTTAAGCCCAGCAACAATCTCACACCTACAATTCCCGGTAAAACTTTGCCAGGAGAATCTGCGCCGCTGGCTTGGTTGCCCTTGACAAGCAACGAAGTATAACTTACGTAATTCAGTGAAACAATCGAATTTTCCTTATTAGTATGCCAGCCACACTCTCCTAAGAATTAATAATTTAATGTACATGAAACCCGATTATTCGATCAACGCAACCAAGTTACCCTGGAATAAACAGCGCAATCCATTTCCGCATATTCCTATGACAAATGGGTTTAAAGCCGGTGTTGAGTCACAGGGTCATGGGTGTAGCAGCCTAGAGAGACAACTAGTTTCGTTTGTTTAACGATTAAAACCCTACGTGATATCGGAGTTAAAACTAAACGTCGTATTATGTTCTTACTATTGTGATT
>66cef2e9-5ac7-46a7-a35d-cb467535432b_Basecall_2D_000_2d Marta_PC_default_sample_id_2245_1_ch337_file30_strand_twodirections FAST5/downloads/pass/Marta_PC_default_sample_id_2245_1_ch337_file30_strand.fast5
GGAAGATAGGCCTCTTATCCGTACCATGTCGCTGCTCAGATGAACATGTGGATCTGAGTTCAACTGGACCCTACTCATATGCTTGACTGAACCCAGTTCGGTTGCGTAATGGAACGCCTGTTTATCAAACATCCACTGATTTCTGAGTTCGTAAGCGGTCGCCTGTTGCTAGACATACGTGACTTGCTGAGTTCAAATGGTGGGCGGCGCCTGGTTCCAACATTGCTCCGCCCCACAAGATAGGGATGCCGAACGCCCTGCGCTGTGCGGGTACATCTAAACGGCGGCAGCAGCACTAAAACCGTGCAAGGGCCTAAGTAACATTATTTACGGGATCAAATGAGGTACCGTATGAAGAAGGAAGCCGTAGAAAAACGTAAGTGTGCTCCCCAAAGACACCGGGATTGAAATTGAAACTGTCATACGGTACAAAGCTGACATAGAATAAGCAGACAACATGTGAATTAGCGCACAACACTACTCAGGCCTGGGGTCGATAGTAGGGTCGCGTCCGGTCGCGCATGGAATGACTTCCCGGAGGTCAACTTTACAGTTACGTAATAACAGTGCGCTCGCAGCGGATGCTTACATCGCCGACCCGAAATTAAGCTGACTGCTGTGGAAGAATAACCCCACCCCTCAACACCCGCCCAGGATACGAAGGATACTCGAGGAGGCACGGGGGAATTCTACGCACAGAGTTTAGACCCTATCGGCCCCGCAAAATAACTAAATCTACCGATCTTCATCAAATCGAAACCATGTACCTTAC
>1e3258bf-8294-41ce-b5cc-12e341926a2e_Basecall_2D_000_2d Marta_PC_default_sample_id_2245_1_ch190_file154_strand_twodirections FAST5/downloads/pass/Marta_PC_default_sample_id_2245_1_ch190_file154_strand.fast5
GGCAAGTGGCTCTTGTCCGCTGCGCTATGTGCGGACCCCTGTGGGCACAGGCGGCTCCGAGATACATTTACCCACACGCCTCGGGCGTGGCGGTCTGTCGATCCGCGGGATACGCAAAGCGGCAATAGGCCACACTACCTGGATGCGATTGCTCAACTCTATAAGGGTACACAGTGAGCCTCCGTGCGTTACGATCAACTTTAAGCGGGTCAACTTCAAATATAATATCAAGACCCACAGTTCGACAATGTACAAGGCGTTCAGTAGTGCCTGGCATGGCAACACGAGGATCCACTAGATGATTTGCTCAAGGATGTTGGGGTATCATCAGGCAAATAACACTCGATGTTGATAAGGCATATCGCTGACAGGTCCCACATAAGGTTTACATTCGCTTTCAACAGCCTCTACAGCGCAGTCTCAAGTTCCGGGGACGCTCGTTTATCAAAGCCACACCTGTCAGCCGCGCGGTGCCACAGCCTCGCCTGCTGTGGGCAAATACCGCTCCTCCACAGGCCTAAAACCGTGCACGCCTCTCGCGGTAGATTGTGCCAATCGCTCCATATCGATCTGCGGCAGCCTTAGCAGAAGCCTGGGTTCTCACAGCGCACCCCTGGCAGTGCATCTGTCGATCACCACTCTCCTGGCATAGCCTAAGCAAGGCCGCGCTCAGATTGCCAACTGTCAACATCACTCATAACCGGGCTCCTCCAATTTGCAGTTACGCCTAGCGTGTCCCCGCCTGCAGTCAACTTAGTAACAATGCCGCCTCCGACTCAGTCTGCCGGCCGATAGGCTTCCGCTCAATGGAACGCCTCACCCCGGACCGCAAGCCTAGCCTCGACGGTCGCCTCGCGTCCAATATCGGTCGCGCGCAAGACTACCGATGGATGGTTCTACTCCGGGGATCGCCGTACCTCGGTGCAGCGCATGTCGGCGGTTCGTTTCGTTCATTAGGACTACCCACCCGATCTGAGTTTGCTCAATCCGGCCTGTTTTATCAAAACATTGATCGTAGAGTTCGGGTGGCACCGCTTTCCGCTAGTAAACATAGGTCGTATCAGGTTCAATGGGGTCGCCTGTTTTATCAAAACAGTTAGGTTGATCTGAGTTTGGGACCCCTTCGCTGTTTGGTACAACATAATCGTGGGGTTCGGGTGGCATAACCCCTTTTGCTGACGCGATCACCGTCCGCGTTTGCAACCGGGCAGTCAGTATTTTGGCTCGGAGACTTAGTTTTGGTCAACCGGGAGTGCAAGCGATTTGAGTAGCGAGCAATGAGGTTCCATTCCAACCAAATCATCTGTTGAGCCATCAGGCGCCTTTTACAAACATCCGTGTTCGGCGGCCAGGCAATGTTAATATAGGCGCGCTTCCC
>6ee89e6b-58d9-4d30-a12a-c730fe0f2ee9_Basecall_2D_000_2d Marta_PC_default_sample_id_2245_1_ch409_file92_strand_twodirections FAST5/downloads/pass/Marta_PC_default_sample_id_2245_1_ch409_file92_strand.fast5
GTTTTTCTGATAAATTTTGGTGCTGATATTAACACTGTTTATCACACTCACTGTCATAGCTAGGACACATTAGAAGTATAGAGTCAGATCAAAGAAAACTGGACGAACCGCTCTCCTCCACCCCGGCACCCACTCTCCCGCGTTAGTTCAACAGCCCTCCCTCAATCAATACTTGCACGTAAATATCCCCTCTCCATCCTCTGAAAGGCAACATGGGACCCCGCAAGACTAGGTTCTCCCCCTGAAGCCTAATGCCGTGAACTCCGTACGGTGACAGACTCGCTCCCCTAACCCCACGGACGCGACGGTTTAAGACGCCCTAACGACGATCCAACTTAACGACATCACGACCTCTCGACTCAAAGACGAACCTCCATACTGAGCCGTGCGTGTTAGCCCTCACTGGTCGCGAAGACTTGTAAAACTAATGCCTGATAATTAAGATAAGCACATGCCTTAGAACGACCGACCGAGTCGACTCTGACCTGAAGCCAAAAGACTAGAGGCCGCGAGGCCCACGACATTCGCCTGCAAATTCATATCCTAGCCGGAAGACCATAGCACTCGATTTAACCCTCCCATGCTGGACGTGTATTCCAACGGGTTTGCTGGCCTTTTCGTTTTGTTTTCAACGGACGGACACGCGCACGATCCTAATTCGGCTCCAACGTTGCTCAGTCGACGGCAGTTCCGGCGTAGTGCGTCCGTTGGAACAAACGAAAGCATTAACAGGGTGTGTTGTGCACCGTCGAGGAGTCAGGATGCGTTGAGAGGACCATCGAGTGCGAGGTCGTTTGCTGTGTTGATATGAAACTCGTGTGGAGAGAAGGTGGCGGAGTTTGGGTCTCGGGGCTCAGCGGTGTTTCGTTAAGTCAGTGTAAGGCTTCGGTCTAGGGATGTAAGATCCGTATGTGCATTAACCTGGAGTTAAGTTCACATTGTTGAAGCTCGGCAAGCGGCTATAGGTAACCGGGAACCCTTTGGTATTCAGGTTCCCAGTTGAGTAGTTTGTACGGTCTGTACGTTAGGTGTGCCTCATGTCTACAGGCGTCCGTTGAGATTGACAGTTCGAGATCTCTGTCTACGATCCGTTGTCGGCCACAGGTCGTCTCGTCGCGTCCCAAGGGGTCTGAGTCTTACGCACACCGCCCGGTCTTTGCACGCCGCTGTGCGTGAGGAGGCCAGTCTGCATCTGGCGCAAGGGAGGCATTCGTGCCATGTGGTGTGAAGGAGGCGCTGTTTGGCCGATAAAACCCGGGAGAAAGGTCGTTTAGATGTC
>f1b960b4-054d-4dc1-bb39-acc2e72fa47c_Basecall_2D_000_2d Marta_PC_default_sample_id_2245_1_ch77_file254_strand_twodirections FAST5/downloads/pass/Marta_PC_default_sample_id_2245_1_ch77_file254_strand.fast5
TATTCTTTCTTGCTCTGCCTCACAGATTTTTGCCCGCCTCGACTAAACCAATGGCCCGGTTGGGACTGAGAACGCCGGTTGTTAACAGCACTATAAGCGGGGTCCTTAACGGAGGACGCGTTCAGGATAAAAGACTGCCCTCAGGTACTAAAACTTTGGTAAGGGGTACTAAAATAGTTTATACCAGCACTAATAAGTGATGTACCCATTGAACAGTGGCCCGGTTGAGAAGCGAGATCACAGTATTTGAGCGATAAAAGAAAGGAGAATGCGGTCATAGGGACCGCCCAGACTGCCGATGGTGTTGGCCTGAGGGGTGCGGTTAAAGAACGAATGAGTCGCATACGTTGCTGCTTCCAAGCTCAGGCTCCCGTTTACACGACTTGCGCGCGTTGGAGGGTCGCCCCCGAAGTCCGGCGAAATTCCTTAAATCTTGTATGTGCTCTACGAGCCTGCGTAGCGAGGTTGTATATCTAGCCATGTGCCTTTAATCAGTGTGACGCCTATCTGTGATTTAGGCAGGACTTGGCGGTATGGATTACTCATGAAGTCGATTGTCTTCTAAAATTATTTAAAGGGACGCGAGCACCGCCCACCGGGTATACGGAGTAGTTTGTTGCACGTTGCCCCACACAGAGTGGTCGTGGTGCGTTCAGTCGTGTACGTTGTATAACTATGACAGTGCATTGCCTTACCGTGGCCCCTAGGAGCACGTGGTCCAGGTTGCTTCAGCCCCTATCCCATTGCCAGAACGGTGTGAGGCCTGCGGTTTAAGATCCAAGAATAAGTTTAAAACTAGAGAGGGGACGAATTTGTAGGTTTAGAGTATTATGTACCCGCAACTACGACTTGTTATCGGATAGAGGCGAGGTCGTCGTAC
>109afb0c-a9bd-4ebd-b8ca-b6d8bf592b8c_Basecall_2D_000_2d Marta_PC_default_sample_id_2245_1_ch30_file67_strand_twodirections FAST5/downloads/pass/Marta_PC_default_sample_id_2245_1_ch30_file67_strand.fast5
AATGCAACATGGCTCACAAGAGATCCATCTTCGACATCCAACCACCTGTTTATCGAAAAACATTGCAACAAATCGAAATACCCTATGCCTGTGTGGAACAATCTACATGTGGAAGGGAATCGGGGATAGAAGATAAATTGACAGACATAAGCCGGGCAATTGACAACAAGGTTCGGGCCGGACAACCACCTCATACCATAGAGGGCGCGCTCGCTGGTCGCATCTTTAACATCAACATGGGGTCAAGCGTGCGTCTGCCTGTTAGAAAATCCTGTCAGTAATGCCAACAAGTCTGCTAAACCACGACCCAGTTGTACACTGATTAACGAAACCAAGCTACCCCAGGGTTAACAGCGCGCCACCTTTTCCCAAAGAGTTCATATCAACAAGAAGACCTACGACCTCGATGTTGGACCGGGGCATCCTGACGGTGCAACAGCTGTCAACGGTTCGTTTGTGTTCAACGACTAACACCCCACGCGATCTGAGGTTCAAACCCTCCGGTTGGGCTAAACATACGTGATCTGAGTTCAACCGGCCGCCTGTTCTGGCTCATGCTGATCTGAGGTTCAGACGGGATACGTGATCTGAGTTCAAACCGACCGCCTGTTATCAAAACATCTGTTTACAAAACATCGCCTGTTTATCAAAAACATACGTGATCTTAGTTCAGACTCGACCGCCTGTTTATCTAAAACATACGTGATCTCATCTTCAAACCGGCGCCTGTTTATCAAACATTCTAGCCACACATTAGAAGTAACGCCTGCCCTGTGGAGATATCTCAAACGGCCGCCCGGCACCTAAATACGCGTGCAAGGTAGCACAATGAGCGTCCCTGCGCGGCGACTCCGATCTGAGGGACGCAAACCTGAGAAAGACCTGTCTCCCTAAAGATGCCCAATGAAATTGAACTCTGTCCATTGACAGACGCTGACACCTGAAGCACCGACAAAGACCCTGTGAATTTAACAAACTACTCATACCAGTGGCTAGTAGCTGGGGTTCCAGTTGGGACAACTTTAGAAAATTAACTTCATGATAATTAAGACCCACAAGTCTGCCTAACCGACCCAGTCACCTATGGTTATGGAGCATCGAGCAAAGCACGAGATAGCTCGAGCCATAATGCTTCTCAAAGAGTTCATATCAACAAGAAGACCTACGACCTCGATGTTGGACTGGGGCATCCTAATCTGAGTCCCAACATGTCAACCGGTTCGTTTGTTCAACCACTACAACACAGGGAGCGTACCGTGTTAGCTAAACCTGAACGTTCTGTTTTATA
>c2b27881-10f2-401b-a6c5-d2d7d08283e1_Basecall_2D_000_2d Marta_PC_default_sample_id_2245_1_ch241_file65_strand_twodirections FAST5/downloads/pass/Marta_PC_default_sample_id_2245_1_ch241_file65_strand.fast5
TGTATTTGGTGCTCTATCCACCAATGTCGCCGGGATGGATCGTAGCAGTTCAACCGGGAGCCAGTTGCGGGACATACACGTGATCTGAGTGCCACAACACGCGGGGTCACGTGATGGGGAGTTCAAAGCGATACGCTGGTCCATCAAACACTCAGCCGATTGGCCAAAACATACTACGTGATACTAGAGTGCCAACCGCGATATCTCGCCTAGTTTATCAAAACATAACGCTACGGGTCTGACCCAGTCATAACTGCGAGACCTCCCGGTGTTAGGCGAGTGACGACGAAGTCCAGGAGACTTATGCATTGATTTACATCCCGGTCGAAGCTTTGGGCTAATGCGCGGGCAGTACCCGAAGTCTCATAGGGTAGAAGTGGGCGTGTAGTCTCCCTGGGGTAGCTTGGGGAGCGCGAGTTAATCACCTATGACGCGCGTATGTCATGCTAATACGGGGTCGTAATAGCTGATGATCGTTAAGTCTCGGGGAACCAGCTGTAAATCTGACAATGATAGACCGATCGCTTGTTGGGCCCATGTATTGCATAGCCGCAGCGCTGAGGTGGAGCGTGCGATCGAAGATTGTGTGAACCATTGGCTGTGTGAGACAGTTGTGTAGCCTCCGCGTTGCCCTGCCGGGCTGTATTTACGAACAAGTATTGTTGGGGTCCGTCGCACGCTGAGTTCCGCGGAACGTATTAGATCCATTTGCCAATGTAGAAGTCCAGTTAGATACCCACAGAGGGCGAGGCGTCAAAGTCGAGTGTGACAGGGGAGCACAGATGTTATAT
>2ee18b6a-31ee-4c38-b9de-70f9a1b2a5cf_Basecall_2D_000_2d Marta_PC_default_sample_id_2245_1_ch71_file117_strand_twodirections FAST5/downloads/pass/Marta_PC_default_sample_id_2245_1_ch71_file117_strand.fast5
GAACGGTCCCTCTCCTCCCCGCGCCATGCCCCATCGCCTGCTAGGGTCGAAGATCCGCCTCCCCTGCCACATACAGCGGACGATTCCCGCCCTCTAGGGTTATCGACGTGTTCCTTAATGAAGCGTGGGCGAGGCAAAGCCGGCACTACTGTCTGGCCGCTAAACAATGGCATTGGCTCGTGAACACCTAACATCTAAAATACGGGGCGCCTCTAAAAGACTGGTACGCTGACGTGGAACTGTTGTCAAGACACGCTGACGACCGACTCCAATCTAACATACAATTCGTCTCGACTTTAGAAGACAATCTATTTCATACCTTGGCCTATAGCCGGTTATCCTAAACCTAAAAACTGAAATCCATGGTTAACGCAGACCCCTCACCGCAGCAAGCTCGCCTAAAAGACGTCTACGCGTGAATGGACTAGGAGCTCACATACCGCTGTTGTAACGGAATGACAATCCCGGGTCCCAAGCACTGTTTTCTAACGTCGTTTCGTTGGACCACGACGACCTAAAGCCCGCCCGAGTCTGAATTCGGGTGGATCCCTTTGGCTGAAATGCATTTATGAATTCATGCGTTATGCTGCAACGAAGCATTCAGACGATATTCGAGGATTCCGGGAGTGCACGAGTTTGGATGAACCCCATTCGTGCGGTGGTCGTGGTCGGAACAACGACGGAAACTTGGCGGAGGGACTACCCAGAATGCTATTACCAACGAGCCTACCTAGAGTGTCCCCTTGAGTCACCATTAACGGTGGACCGTCGTGTGCGGAGAGCTGTGGTGAGTTATGATGCGTTAATCAGGCGATTGGTACCTAGTTTATAAGACTTGTGCGATAGGCAAGTAGAGCCAACACCCACACTATGCGAATAGTCTGTCGACCGCACGTCAGAGAGGGATCTGTCGTTATTGGAGTAGTTTCGTTAAACAAATTTGGTGCACTATGTATAGCGGTCCCCGTTAGTAGATGCGTCTTTACAGGAACCTACGAGTCTTTGGATCTTCAGTTTTGGAGGGCGGGCGTCAGCAATATGAGTCTTGGGGTTCAGTTGCCTGTCGCAGATCCGTTTGAGTATACCCACGAAAGAAGGAGATTTGTGCCGTCGAATTATTGTGAGGAGCCGGAGGTTGTGAGTTTTGCCCAACCTAGCAGGAGTAGGATTTCGTGCATGTGGGCTTAAATGTTTTTTGATATAAACAGCGGATTTTGAGTGCATGCCATAATGGCATGTTTATGGCCCAAAAATATGGCTCGAGCGAACTGCCATTATTACGCCAATCTAATTGCGCTTTGAACTCAGTTACGTATGTTTTTTCACTCTCCATACCGTACGGTCTCAGCCAACCGGGCCGATCACTGTTGAGCTCATCAACAGGCGATCCATTTATGAACTCAGATCAGAGTAGTGTTTTAAACAGGCATATTCTGTTTATAATTCTTACTAT
>85dae391-9eca-4ee5-9300-9d0642131396_Basecall_2D_000_2d Marta_PC_default_sample_id_2245_1_ch433_file334_strand_twodirections FAST5/downloads/pass/Marta_PC_default_sample_id_2245_1_ch433_file334_strand.fast5
GCCGTCTGCTGATTCTCCTGGCTGTTGTAAAACATGTCGCCGCCCACATTAAGGCACTCCTCCCCTTGAGGTCTCGCAAGACTCACTCCGGCCTAAGCACCGGCGTGCAAGGGCCACAATGATGTCCTCGTAAGTCCCCGCTCGCTGGGCGAGCGGAAGCCCAACCCAAGATGTCTCCCCACAGGCCGGGCATTCAATCGTTAATCCCACTACGATACACCCTGAAGCAGAGCCACAAATACTCGTGGAACTTTAACAAGCTGCTCCAGTGAGCTGGCGGCGTGCGTGCCTATTTGCCGCAAATTAACTTTAGTAACATCAACTCCACGGTTGATCACGATACACGACCCCGTGTCACACTACTGGTGTCATGGAACGCTCAAGCAGAAAGCGCCGCTAGCGTTGACTCGCCTCGAATTTGCCTATATCACAGGCAGGTAAGCACTACCCCTCTGTTGCTCACTCATCGGAAAATCGGTGCAACATAGCTGTCCAACGGTTTCGTTTTGTTCACCAACCACCTAAGGCGTACCGTTTCTGGTCGGATCGCTCGTTTACAATGAGAGTCAGTAGTGTATTTTGAGTAACAGGCAGTTTCGGCCTAGGCGATGCTTGTTACTCGTAGCATGGGAGTTATTCTGCGTCCCAATCACCTGTTTGATAAACAGGCGGGGTGTGTTGTTTTATCAACACAACCATTATGAGTTAAATGCCGGGGCCGTTTTGGCTACACAAGCCCCCTGGTTTATCAAAACATTACCTATCTGCGTTAGGTGCAATGCTCGCGCTCTTTATGGCTAACATTACGTATTGAGTTCGGTCCAAATGTCGCCCTGTTTATCAGCACAATTCTGTTTTTAAAAACATAAGTCTGCGATTCGGGTATGGTACTCCCTGTCTCCGGGGCTTACACGATCTTGACCTCGATTTCAATGTAGCGGCTTTTACAGGCGATCAGCGGTGCTGTTCAAAACCAGGGAATTGCGTTATAGGGACCCGGGCTAGTCAATTTTGAACAGGCGTGCATTTTGCCATACAGTCGGCGTGCTAATAATGAGGGAGATAGGAGTTTTAGTGGCGGCAAGTCGGAGTTTGCTTAACTGTTGCTCGCTGGCGCGGCAATGGCCGGTTTGAGTACCGAGATCATAGCGTCGTTGACATAGGGCATTGTTCGTTTTTGC
>6f77c081-c31e-40de-8fd8-83bc565deb4a_Basecall_2D_000_2d Marta_PC_default_sample_id_2245_1_ch260_file102_strand_twodirections FAST5/downloads/pass/Marta_PC_default_sample_id_2245_1_ch260_file102_strand.fast5
GGTTGACGTAGACCTGTGTATTACGAGGAAATCGGACGCCTACGTAGTGTAAAAGATCATGCCATCCTAAAATGCCAAAGCGGTAGTATTAGAATGTCTCATCGCATAATTGAGTTGCCTAACAGAAGCCTGTGTCCGGACAGTTTGACTCGAGCGACATGAATTGCCGGCGACTAAAATTTATCAAGCGGGGTCCGATTCAACGCAAGCTCCCGTGCTCATCAACGCCCGCCTGGTTCACAAACATAAATGGTACGGAGTTGCCAACGGCCGGTTGAACTCAGAGATCGCGGGCGGCTGTGCGTTGAACAAACGAACACGTTGACAGATGTTGAGGGGCAGGCGCAGGCAGTCGCCTCAGGAACATCGGTGGTTACCTCCCGGCTTTACCGAGACATCCCTAGAACTGTGCTGGCTCTCATGTTCGTGCTGGATCTCCTGATCATTAGGCGAAGCTTGGTGTATCTAATCTCAGGCATTTATTTCGACATTACTTTCGAATATGGCACGAATAGCCTACTACTCTAGACCTGCTCGGAGTAGTTGGTCGAAGTGCCACGAGAGTGTTGTGTGGTGCTGGTCTATTGAGCCTTTGGCCCGAAGTTTAATTTGCCAGTGGCTTGTCCTAGGAGACAGAGTCTTTTCTCATTATTGCCTTCATAAACCGGGTGCCAGCATTGAGGACAAGTGATTGAGGCCTTGTGCACGATTTGCTTGCACCCCCAGCCGTCAGAGCCCCCACAGGGATTGTAGTTATCAAGGTGTGACAGAGGGAGGCCAAAATGTCTTGGACGGAGGGAGTCCG
>6f84a08e-5259-4b34-8f16-8922701df4fb_Basecall_2D_000_2d Marta_PC_default_sample_id_2245_1_ch42_file652_strand_twodirections FAST5/downloads/pass/Marta_PC_default_sample_id_2245_1_ch42_file652_strand.fast5
GTTTCTGTCTGCTCCTGACTTGCTCGCCGGGTTTATCAAGCGCTTCTAGCTTGTACACACACATTAGAAGTAACGCCTGCCCTGTGGAGATATCTCAAAACGGCCGCGGCACTAAAAGCCCGTGCAGGGCGCAATCATTTGTGCCCTTAAATGAGATGAACTGAAAGGCAACATGAGAAAGACCTGTCTCCTAGGACAAGCCAATGAAATTGAACTGTCAGTACAAAGCTGACATAAATAAGCAAGACAAAAGACCCTGTGGAACTTTAACAAATACTAACATGGGGTCAGTAGGTATAGCGTGCAGTTGGGACAACTTTAGAAATCTAACTTCATGATATAATTAAGACCCACACATTCTTACACGGCCACGACCCAGTCACAATAGCATTAACGAACAAGCTACCGAGGGGAGATAACAGCGCCACCTTCTCAAAGGATTCAGTCAGCCAACAAGAAGACCTACGACCTCGATGTGTGTTGGACGGGGCATCCTGACGGTGCAACACCTGTCCAACCGCTTTTCGTTTGTTCAACGACTAACACCCCACGCGATCTCCATTCAAACCGGCGCCTGTTTATCAAACATTTCTAGCCACACACATTAGAAGTAACGCCTGCCCTGTGGAGATGGGACATCGACCGCCCGGCACTAAAACCGTGCAACGGCGCTAAGATCAATGTCCCTGACATCCGGACCCGTATGAAAGGCAACATGAGAACATACTGTTATCTCCTCGACAAGCCAATGAATTAAACTGTCAGTACAAAAGCTGGACATAAATAAGCAAGACAAAAGACCCTTGTGGAACTGTCAACAAATACTCCATACCAGTGAGTAGTAGCTAATTCAGTTGGGACAACTTTAGAAAAAATCGACCTTCATGATAATTAAGCACAGTCTTACGGATACACAAGATCCAGTCACACTGATGCAACGAAACAATAGCCTACCGCTAGGATAACAGCGCCCACCTTCTCAAAGAGTTCATCAACAAGAAGACCTACGACCTCGATGTTGGACCGGGGCATCTCATCGACGGTGCAACAGCTGTCAACGGTTCGTTTGTTCAACGACTAACACCCCACGCGACTGAGTTCAAACCGGCGCCTGTTGTTATCAAACACATAGCTTCCTAGCCACACACACATTAGAAGCGACGCCTGCCCTGTGTGAGATATCACGCTCCTAGGCACTAAAACTCGTGCAAAGCGCTAAGTACGCTTGTCCTTATAAATGGCGAGGACCCCTGTATGAAAGGCAACATCTAGAAAATACTGTCTCCTAGGACAAGCCAATGAAGGCTTGAACTGTCAGTACAAAGCTGACATAAATAAGCAAGACAAAATGATCGGAACTTTAACAAAACTACTCAGCCCCGTAGGGTAGCCGTCTCAGTTGTGGACAACTTTAGAAATCACACTGCTTTGGAGTAATTACAGACCCACAAGTTGGTGCCTAAACCCACGGACCCAGTCAACACTGATTAACGAAACAAGCTCTAGCGATAAGCGCCTACTGTTCCAAAGAGTTCATATCAACAAGAAGACCTCACGGACCTCGATGTTGGACTCGGGGCATCCTGACGGTGCAACAGCTGTCAACGGTTCGTTTGTTCAACGACCGGACTACCCAAGGGGGATTGGCGTTGAATGCGGCGCTAGGTTGTTATCAAAACATACGGCATCTGTACCTAAATTCGTAGCGGACCGGTTCGGTGGGGGAGGTCGAGGAACGTCACGAAACGTTAAAGTCCGCTTTGGAGCAATAGAAGCGTTCTAAGGCTATAACAATTGGAGGTAGAGGAATGCGTCCAGGCCAGTGGAAAGTCCCAATTGCGTGGTTCGTCGTGGGAGTAGCTCTCGGAGAGTACGTTTACGGAGGTGGGAGTTCGGGCGGACCCAATAGGCGTGGTTTTGGATTCAGGCTGCTAACAGTTAAGTCCTTTGGAGGCATATTAGTCACGTGATCGGAGGTCTATACATGGGAGTTGAGTTTTTAGAGTTGTTGAAAACCGTAATAGAGAGGCGGCTCGCTCGTGAAGGCGGTTGGTCTACGAAGTTCGGAGAATTCTGTCATCTTAGGGGTCGATGTCGTAGTTAAGCGTTGTCTTAGTGGGATTCGCGTCCCCAGATCCAGTCGTGCCGGCCGAAAGAAAGTCTGTCACAATGTCGGCGTTTTGAATAGGGTTGGCGTCGCGCGAGAGGGTGTACAGTCTTCCAATTTGCGGGATTTGAGTCCCGGGCGTTCCGGGTGGGCCACGAGGAGGCTTCGTCATACAAACTTGGCAGGAAGAGGTTTTTGGCTCGGC
>7b8b8bda-c17d-4a9e-b6db-31c5eb013df8_Basecall_2D_000_2d Marta_PC_default_sample_id_2245_1_ch419_file310_strand_twodirections FAST5/downloads/pass/Marta_PC_default_sample_id_2245_1_ch419_file310_strand.fast5
GGAACACCCTCTCTTCTCTTTTTATCGCTGCCTAGCGTCAAAAGCCGCGTACACACAGCGAAGTAACGCTTGCCCTGTGGAGATGGACGCTCGGGGGCACCGACGCGCGAACGGTCTGCACACTACCGCGCGTAATTACGCTTAAGTACCCGGCGTATGAAAGGCAACACTGGAAAAACTCTGTCTCCCCCCACGGCCCAATGAATTGAACTGTCAGTACCAAAGCTGACATAAGAACTAAGCAAGACAAAAGATAGTGCGAATTTAACAAACACTCATACCAGTGAGTAGGTGGCTTCTCAGTGCCCAACAACTTTAGAAAAATTAACTTCATGATAATTAAGACCCACAAGTCTCTTATCCAAACCACGACCCAGTCACGCTCTATTAACGAAACAAGCTAGCGCGAGGGATAAAGCGCCTTCTACAAAGAGTTCATATCAACAAGAAGATAAGCCATCACTCGATGTTGGACCGGGCATCCTGACGGTGCAACAGCTGTCAACGCTTTCGTTTGTTCAACGACGGACATGGGGACGCGTACTCGCCGAAATTCCGGCGCCTGTTATCGCTAACATCACTGTGATCGCCTGTCAAACCGAGACCGCCTATTTATTAAAAACGACCTCCCGCCTGTTATCAGAACAGTCGATCGTACTGAGTTCAACCGGGTCGCCTGTTTATCAGGACCATATGATCGTAAGGGTTCAACCGGCCGGTTTTGCAATCGCCGCAGGTCGGAATTCTCTCACAACCCATTACGTTCCAGTTCAATACACTCAGATCACGTATGTTGGCGTAAAATACCCGGGAGTCTTTTAATGAACAGGCATCGCAGCTTTTGAACCCCAGATCACGTGGTATTTTTTGAGCACAGGCGTTACGGTTGAAGATCCAGATCACGTAATGTTTTGATAAACAGGCGAGTCGTGTTTTAATAAACAGGCGAGCCCCCGGTCTGAACACAAATCGCCCACGTGCCCGAGGTTTAACGCACTTACGTAATGTTTTGATAAACAGGCGATGTTTTATAACCGGGGATATGCGGTTTGAACTCAGATCACGCTGTATGGTTTAACAACCTAGGCAAAGCTTTCGTTTTTTAG
>2aecc964-5a8d-4f3d-834f-8de616d373df_Basecall_2D_000_2d Marta_PC_default_sample_id_2245_1_ch250_file182_strand_twodirections FAST5/downloads/pass/Marta_PC_default_sample_id_2245_1_ch250_file182_strand.fast5
GTTTGGTGCTCCTCCGCTATTGCTCGCCGTTATCACAAACATTATAATCTGTGAGTTCAAACCGGGTGCCCTGTTTATCAACAGACAGCCTGTTTATCAAAACAATAATCTTGACCCTGTTCAATGGGACGTGATCTGAGTTCGGGTGGGACGCGCGATACTTCCAGTTTTATCAAACATATAAATTGATCTGAGTTTTCAAACCGGCGCTTATGTTTATCAAAACACTGTTCTAGCCACACACATGCGAAGTAACGCCTGCCCTGTGGGAGATATCGCAAACGGCCGCGGCACTAAAACCGTGCAAAGGCTAGCACAATCACTTGTCCTTAAAATGGAGCCGTGAAAGGCAACATGAGAAAGACCTGTCTCCTAGGACAAGCCACCGAAGATCGAATTGAACTGTCAGTACAAAAAGCTCAAAATAAAATAAGCAAGACAAAAAGACCGTGGAACTTTAACAAACTCTCATACCAGTGGCGTGTTTGGAGCTTCATGGGACAACTTTAGAAAAAATTAACTTCATGATAATTAAGACCCACATTGCCTAAAGTACGAGGACCCAGTTGACAATTGGAGAACCTAACGAAAACACAGAGCGCGAGTAACAGCGCCACCTTCTCAAAGAGTTTCATATCATATACTGACAAGAAGACCTACGATTGGGGCTGTGTTGGACCGGGCATCCTGACGGTGCAGGCCCTGTCAACGCTTCGTTTGTTCAACGACTACCGCCGACGAGTGCGTCGATACATCCGCCTGTTATCAAAGCCTCGTATCTTATCGCTGTCAAAAATGACCCGGGTTGGTTGGGGTTCCACAAACGGGCTGTCTGTTATCAAAAAACATCGCCTCTTATTACCACTACAGGTCCCTGCGCTGCGCCCAGTGGACCAATTGTAACGGCCGCGCGATCTCTAATCCGTGCGAAAAGGCTACATAATCACTTGTTTCTTAAATAGCAACTAGTGAGCAAGCATCACGAAGACCCACTGTCCCCCTTAAAAATCAATGGAAACTGATCCTCTCGACGACTGCGGAGACAGAATATAAGACCCACCAGAAGACCCCATGGGCTAGTCAACGAACCTCAATTAGTGCAAACTAATCACTACAATGGGCTAGTGATGGGTAGTTTCGGTTGGGCTAACTCGAGTAAAACTAAACCTCCACACCGGCCGGTGATAAAAATACTAATAAAAGAACCACAAATTCTTATAATCAAAAATTGGCAGCACGTGTGTGACCCAAACATGTACTTAATGAACCAAGTTACCCTGGGATAACAACGCAATCCACTTTGGCAAGCCGCCGGATGACAAGTGGGTTTGAATACGGGGATGTTGGATCAGGGTACTCCGGGTCGTGGCAGCCGCTACTAACGGTTTCGTTGTGTTCAACGAATTCGTGACCAATCTGAGTAGATAAATGGTGAATTTGGCTATAGTAA
>77984ef6-0080-4745-add7-bd267112fede_Basecall_2D_000_2d Marta_PC_default_sample_id_2245_1_ch210_file119_strand_twodirections FAST5/downloads/pass/Marta_PC_default_sample_id_2245_1_ch210_file119_strand.fast5
CTTTTCGTATTTCTGTAGGTAGTATTGCTAGCCATTTGGACACGGATCACAGTGACTGTTGTACTACAAACAGGTGAATGTCTGATAGTGAAGCCATGAATAAGAGTTGCAGGCGGTCTAGATAAAAGTTTATAATAGAGGCGATTTCTAGATAAGAACCGGGAGATCCGGTTTGAAGCAGATCTAGAGTAATGTTGATAAAACAGGCGATGTTTGGGTAAAAGAGGCATTGGGATATTTGACGCTACAGATCAGTTGTTAATATGTTAGGTAAACCCGACGAGGGGTTTGAACGCATACGTAATGTTTTACCAACAGGCGATTTATCCATAACAGGCGATGTTGTACCAAACAGGCGATGTTGTCCACCAACAGGCAGGCCCGGTTGAACGAGATCTTACTAGTAATGTTGTACTACAACAGGCGATCCGTTAACAGCAGACCCAAATGAGTAGTGTTACAACGAGGCGCCGCAGCAAATTCACATGAGATCATACTGTTGATAAAAGCCGCGCCAGGCGAATATCCAGTCATCGACCCGTAGAGTAGGTGTTGTACTACAAACAGGCGAGCTGTTGGCCTCACTCGGGGAGTGCATTAGACCCAACCGAGTAGGGTGATGCCCGAATTCATGAGATCGCCGTAGTGTCCTACCAACGCACCCCGAATTAAGTCCAAGCCCGGGCTGTTACATAGACAGAGGCGCGCCGGTTGGAAGCCCAGAATGCCCCCAATCCCCTGTCTAGTCGTGCCGGACAGACCGAAAGCCCGTGTACGACGCTGATGCACAAGGGGATGGGATGCGCCCTGAAATCTGCGTATTGGTGTTGCGTAGCCGGAATCTCCTTGCCCCAGGTGAAATTGCTCCGCTCGAGGTCTCCTTTTCGTCTGCTTTCCGAGTATCTGACTCTGACTGCGGGCGAGATGTACGGTATCCATTAGGCACGTGGATTGTCCCTAAATTGTTGCGGGGGACGCACGCCCTACTAAGCTGCATGGGCCGGAGTAGTTGCCGAATCCCGAAGATGGTTTTGTGGTGCCGTGAGTTCAGCTTTGTATATACGAATTCGTGCATCCTCATTGGTCCCGGGGAGCACGAGTCTTTTCGCTGGTTGGCTGCCCTTTTCGGACGCCGTGCCAGTCCCACAGGGATGATTGTGCGCCCTTGTCGCACGCGGTTGCTGATGCCCCCGAGCGTCAGCTCTCGCCACAGGCGAAGGGAGGTTGCTTTAGAATGTGTGGCTAGAAGGCCCTGTGTTAGATAAACAGAGGCAAGTTCTGGTTTATGTGCT
>6a3cbacb-dbb6-42f4-94be-addbd2c88847_Basecall_2D_000_2d Marta_PC_default_sample_id_2245_1_ch368_file46_strand_twodirections FAST5/downloads/pass/Marta_PC_default_sample_id_2245_1_ch368_file46_strand.fast5
TTCTTCTGTTGGTTAATTAAAAGATAACTGCACCCCTGGTCTCAAAACGGGGCCGTGCCTGTACCGTCATGAGAAACTAAATTTATCAGCGTCTAATGATCGAGTTTCAAATGGCGGATAACCTGATCAGTTGAACGAGTACCGCCTGTGCCGCCGACAACTCCCGTGTCATCAAAGACGCCTCCCGGTTCCCGGAGCCTAAAGACTTTAACCCTAAGCTGCTAGTTGGAAATGCAATCTCGCCTGTTCTCAGCAACACCCTGATCCCATTCAAATGGCGGCGCCTTTATCAGCAAAGAATGTGAACTTGGAGTTTCAACGCACTCCCGTAGTACAGTGCGGAGCTCGAGACGCCCGCCTGTTTTACAAAAGCGGATAGTGATCTAATTCATGGAAACTCTTAAAACGCGTTATCCCGACAGACACCGCCTGTGTTCTGATAAAGACCAGCCGTAATCTCAGTGCCTGAATCGGATTCCTTATTAGATAGACACGTAATCTCAGTTGAGACGCAGAACTGCCGGTTCATCAGACAGACCGCCTGGTTATTAAAAGATGACGCCGTAGTACGATTTCAAACGCGGCCGGTTCAGGCGGTGGAATTAGGAGACTTCCGGTAGTTGTCGGCTCAACGAAGGCTTCAAACGCCGACAATTAAGCGTCGCGCAGTCGAGAAGGATTCCGGGACCGAGTCTCTATCTCCTTATTACTATGTTAACATCCTTTGTTAACGCAGGTGGCCTAGTTATGCGGCGCGCTTGTTGAGTTCGGCTGAGTGCAACATGCTTATTTAGGCAGACTTACTCGTATGGATTATCATGGAAGGTCGACTTTTTCACAGGTCTTTAGAACCTGGACCGAGGAGCCGCCTACGACTGGTCGGAGTAGTTGTGACAGATGCCCACGAGGGTGCTGTTGTGGTTAGGGTTAGTGCTTTTGTGACCTGGACAGTTGCATTCCATTTGGCTTGTCCTAGGAGACAAGTTATTTTTTCAGCCGGATTGCCTTTTCATAACGCTTGGCACGTCCCACAGGGTAACAATTGTGCATGGCGCCTATTTGTCGCCACGGTTGCTGCCGAAGCGTTTTTCAGATGGGACTAAGAGGGCGAGCGAATTTAGTTGATGAATGTGTGTGGCTAGAAGGGTGTTTTGATAAAAGGCGATCCGGTTTTAAAAGCGAGATCAAGATCAATTGTTTACGATAACAGAGGCGAGTCATTTTAGATGAACAGCGGGAATGCATTTTGAACGAGTACGTGTTGTATGTAGCATAAAACAGAGGCGCCGGTCCGGCGAATCCAGAATCCCCTGTGAGTCGTTAGGCTACCGAACACCGTCAGAACTTTGCACGCGTCAGGAACCCGAGCTTCACAATAGGATGGTATCCTGTTAAATTGTGCTATGGCGTAGCTCTTTGAGGCAGGTCGACTGCGCGGACTGTGCTTACCCCTGGCGCCTTGTTCGTTGAACGCCAGTGTAACATGGGTCGTATTCAGGCAGACTTGTACGTATCCGATCCATGGAACCATAATTTTTCGCACAGTGTGCCAACGAGCACGACGGACATGGGCTCAGTAGTTGTTAGAAGTTCCAGAACTCTTTTTGTCTTGGCTTGATGCTGTCAGCTTTGGCCCACGTGCAGTTGGATCTCCATTGCTAGGAGGACACCAGGTCTCTTTTCTCCATGTCTGCCTTCAGCCATGTAGCATTAGGACAAGTGATCTTGCTACCTTTGCACGGTTGCTAGTCGCCGCGGCAGTTTGCCACTCTCCCCACAGGGAGCAGTCGTAGATGCGTAAGTGTGTGTAGGAGGCAAATGTCTTACATAAGAGGAATTTATATTTTAACTTTGATGTATTACCT
>19075fec-de9f-4c1f-a257-56e335043009_Basecall_2D_000_2d Marta_PC_default_sample_id_2245_1_ch320_file328_strand_twodirections FAST5/downloads/pass/Marta_PC_default_sample_id_2245_1_ch320_file328_strand.fast5
TCTGATATTGCTCGCCTGTTTATCAAAGCTACGGTGATCTGAGTTCCAAAACCGGATCCATTGTTTATCAAACATGATCTGAGTTCAACCGGGCCGCCTGTTTATCAAAACATGATCTGAGTTCAAACCGGGCCGTCTGTTGAGTAAACATCGTCTTTTGGGCCAACATATATGCATGTGATCTGAGTTCAAACCGGCGGTTCCCGCGTTATCAAACATAGCTTCTAGCCACACAATTAGAAGCAACGCCTGCCCCTGTGGAGATATCTAAACGGGCCGCGGCACTAAAACCGTGCAAGGGTAGCACAATCACTTGTCCCTATTGACAATGAGGACCCGTATGGCGAAAGGCAACACATGAGAAAGACCTGTCTGCTCCTAGACAGCCAATGAATTGAACTGTCAGTACAAATGACATAAATAAGCAAGACAAAATACCCTGTGTGGAACTTTAACAGAACTACTCATACCAGTGAGTAGGTGAGCTTCAGTTGGGACAACTTTAGAAAATTGATTTCATCTATAATGCAAGACCCACAATGCTTGCCTTACGGATACGAACGAGTTACACTTAGATTAACCGAACAAGAGCTACCGAGGGATAACAGCGCCACCTTCTCGGAATTCGCTATCAACAAGAAAGCTACGACCTCGATGTTGGTAACTGGGGGCATCTCCTGACGGTGCAACATAGTGTGCAACGGTTCCTTGTTCGTTGAATAAGCAACACCAGGGGATCTACATTCAGCGTAACGAAAACGTTCTTGTTTATGTTCTT
>ac693d4f-106b-4392-8a9e-805ed3e30c6d_Basecall_2D_000_2d Marta_PC_default_sample_id_2245_1_ch16_file18_strand_twodirections FAST5/downloads/pass/Marta_PC_default_sample_id_2245_1_ch16_file18_strand.fast5
GACGTGTTTGGTGCCTGATTAACAGTGTTCCCTCCTTCATACACACATTAGAAGTAAAACGCGTCTCCTGTGTGGAGATGCTAAACGGCCGCGGCACCAAACCGTGCAAAGCGCGGTATCAATATTGTGCCCTTAAATGGAGCCGGTGGCGAAGGCAACATGAGAAATACTGTCTCCTAGGACAAGCCAATGAATTGAACTGTCAGTACAAAGCTGACATAAATACGGCAGACAACAAGGGGCTCTCGTGGAACTGTCAACAAACTACTCATACCAGTGAGTAGTAGCCGTGCAGTTGGGACAATTTAGAAAAATTAACTTCATACTGAACAGACCCACATGCTGCCTAAACCACGACCCAGTCACACTTAACGAAACAGCTACCGAGGGATAACACCGCCACCTTCTCAAAGAGTTCATATCAACAAGAAAGACCTACGACCTCGATGTTTGGTTGGACCGGGATCCTGACGGTGCAAGCTGTCAACGGTTCGTTTGTTCAAGCCACCGCACGCGATCCTGAATTTAAACCGGCGCCTGGTTTTATCAAAACATACGTGATCTGAGTTCAAACCCACTGCCTGTTTATCAAAAACAAGATTACGTGATCTCGGTCTCAAACCGGGTCGCCTGCCTTATCAAACAGCGCTCTGTTTATCAAACATACGTCGTGAGTTCAACCGGCTCGCCTGTTTATCAATCAACGCCTGTTTATCAAAACATGCATGTGATCTGAGTTTTCAATCGGCGCCTGTTTATCAAAACATACGTGATCGAGTTCAAACCGACAATCTTACTCGAGTTTCAAACCGGGCACGTGATCTGGCTTCAGACCGGGCCGCCTGTTTATCAAAGCCATTACGTGATCTGAGTTTGCTGACGCGACACGTAACGTGGAGCGTTTGAACTCGGGTCGCCTGTTTATCAAAACAACTACGTGTGATCGCTTCAAACCGGATCGCCTGTTTGCTTAAAGACATCGCCTGTTTATCAAAACATTACGTGATCTGAGTCCAACTCAATCGCCTGTTTATTATAAAATAAGGTAGATCGTACATTCAAATGGATTTCTGTTTATTTC
>4deefbca-5d56-48b7-a753-39a976c9566b_Basecall_2D_000_2d Marta_PC_default_sample_id_2245_1_ch442_file126_strand_twodirections FAST5/downloads/pass/Marta_PC_default_sample_id_2245_1_ch442_file126_strand.fast5
TCTTTCTGTTGGTGCCTGATATTGCTCGCCTGTGTTTATTAAAACTAGCTTCCGCTACACACAAGATGACGAAGGCTCTCCTCGGGCCCTTGGAGATATCTCAAACGTCCTCACGGCACTAAACGCTTTGAAGGTAGCACCAATGATGTGCTTGACATGCGCTCAGACTTATCGAAGGCACACTCTAACAGAAGACCTGTGCCCCTAACGACTCGAGTACGAATCTGAACTGTCACCCACAAACCCTCGCTGAAGGTGACATCCAAGCAGAGACAAAGACTGCTGTGGCAATGGTCGAATAACTGATGCCCAGGGTCGGCTTATGGCTGCCAGTTATCTGAAGACTTTAGGGACAAATTAACTTCATATGGACTAATTAAGACCCGCCTTGAATCACGGACGTATACCGCGACTGAATTGCTAACTGGTTAGACCCAACGCCTTCGCACTACCGCAGAAGATAGACATAAGCATTGACTCGCCTACGCCGAATTCGGACTCCTCCGCAAGCCTACGACCTCAAATATGTTAGCCAACGGCATCCTTACTCAAATTAAAGGGTAATTCGACCGTTGCGATTCGTTTGTCAACATAGCGGAGTTGTACCAGGAAGGGAGATCGTTAGGCGTTGCGGTCGTTGAAACAAAATGAAATTTGTAGCACGATATGTTGCACCATTTGAGATGCGCCCCGTCCAACAGATGGAGATTTAGTTGCGGTGGTGTTGATATTGAATAACGCGATTTGCAAGGCTAGGCGATTCGTACCCCTCGCGGCGAGTGTCTGTCCATGCGTTAGACCAGTAGGATTCAGGCGGATGTGATCTAATTGGTGAGTCTGACGAGTATGAAGTTAATTGTCCTAAAGTCTGTGAAGCGGCACGGCTACTACGGGTATGGAGGTTTATTCGACAGTTCCACAGGATCGTCTTTATTGTGGAGTAGTAGATGTCGTTAGATTCTTGACATCAGGATTCCATTGCGTGGAGTCGTCGTGAAGGAGGGCGGGTTATATTTTGCGTTTGCGTTACAGCCATGCTCAGTTCAAGGGCAAGATGGCGTGGTCGAATTCGATTTAGGTGCTAGGAGGGTCCGGCCGTCCGGGTACAGCAGGCGGGAGTTGCGTGCAGGCTGTGTGGCGAGGGACTTTTGTTAGCGATAAACACAGGGCTAGACGTCGTGTTTTATGTA
>25065e83-274c-4bb6-89ef-c97004938c9f_Basecall_2D_000_2d Marta_PC_default_sample_id_2245_1_ch476_file141_strand_twodirections FAST5/downloads/pass/Marta_PC_default_sample_id_2245_1_ch476_file141_strand.fast5
TACTTTCGCTTTCTGTGCTCATATTGCTGAGTTCATACGAACTACGCGATCGCCTGTGTTAGTCGTTGAACGAAACCGAGTGAATCCGCTAGTTGCACCGTCAGGATGCCCGAGTCCGACATCGAGGCCTTAGTCTTCTTAGTCGCATGAATCCTTTGAGAAGGGCGGTTATGGGCCTCGGCTAGGTTTCGTTAATCAGTGTGACGGGTCGTGGTCAGGGGCAGAGACTTAGTATCTTAATTATATCAGGAATTAATTTTTCGAAGTTGTCTTGCGACGCAGCACTAGATACTGACTCCGGCTAGTTATTGAGCACAGTTCCACACAGGGTCTTTTGTGCTGCTTACTGTCGTGCACTATTGTACTGACAGATTCAATTCATTAGCCGTGTGCGAGGAGACAGGTCGTCCTCCATGTTGCCTTCATACGCCATCCATTTAAGGGACAAGTGATTGTGGCTACGGTCGCACGCGTTTGCTCCCGCGGCGTTACTCATAACCCCACAGGGCAGGCGTTAATTCCTAATGTGGTGTGAGGAGACATGTTATCTAACAGGCGCCGGTTGCATCCACAATTCAGTACACCCCCTGTTAGTCGTTGAACAAACGAAGGCTTTGACAGCTGGTTGCACCGTCAGGATGCCCCGTTGTCAACATCGAGGTCGTAGGTCTGCGGTTGATATGAACTCTTTGTACCAGAAGGTGGCGGGCTTTATCCTCGTAGCTGGAGCGTTAATGAGTGTGACGGGTCGTGGTTAGGGCAGACTGTGGGTGCACTTATCAGGCATTAATTTTTCTAAAGTTGTCCCAACTGAAGGCCCACCCACTGGTATGAGCATTGTTAACAGTCCCACGTAGTTTGTGTCTTGCTTATTTATGTCACTATTGTTGTACTGACAGTTCAATGCCTTACCGGTGTTTAGAGGGGACGAGGTCTTTCTCATGTTGCCTTTCACGCGTTCTCATTAAGCACATAGATTGTGAGGGCCTTTGCACGCCGGTTGCTGTGAGGAGCGCAGTCCGGGACCCCAAGGGAGGCTTCGTCACGGTGTGTGGCTAGGAGACATGTTTGATAAACACAGGCGCCGGTTTGGAGCCAGAACTAGAACTCCGGTGTTAGTCGTTGAACAAACGAACGGTCGACAGCTTTGCACCGTACTAGGATGCCCCCGGTCCAACATCGAGGTCGTAATCTCTCTTGTTGATATAGCAACGCGTGTTAAAGAAGGCTGTGCTTGCCCTGGGGTAGCTTGTTTCGATCCTGCATCTGACTGGGTCGTGGTCCATCGAAGACTTGGAGTGCACTTATCATGAAGTTATAATTTTTCAAAGTTGTGCGACTGAAGCGGAGCGCCTACTGGTATACTCAGGTTGTTAAAGTTCCACGATACTTTGTCTTGCTTATTTATGTCAGTTGTTGTACACTGGAACAGTCATGAATGCCAGGAGGGCGGTGGTCAACAGGTTGCACGTTTCAAGACTAGATATCCATTACAAGAGAACTACGGTAGTGTGCACGGTTGAGTTTTAGTGCGGCCGTTTAGATATCTCCACACAGGGCAGGCGTTAATGCGCATGTGGCTAGAAGCTAGTTCACTACATAACAGGCGCATTGTTGAATGAGATCGCGGTGGGGTGTTAGTCGTTGAACAAACGAACCGTTAGACAGCGTTGCACCGTCAGGATGCCGGTTAAAAGGATGTAGTTAGTCTTCTTGTGAGCCACCCAACGCCTTTGAGAAGGTGGCGCTGTTATCCCTCGGAGCTTGTTTGCGTTAATGAGTGTGACTGGGTCGTAATTAGGCAGACTGTGGGTCTTAATCTATCAGGCATTAATTTTTCTAATTGTCCCGACTGAAGCCATAGGCTCACTGGTATATGAGTAGTTTGTCAAATTCGCGCAGATGATATTTTGGTCTTGCTTATTATGTCAGCTTTGATTAACAGTCGGATTCCATTGGGCTTGTCTTAGGGAGCACAGTCTTTTCGCGTTGTTGCCTTTCATAGCGGGTCCTCATTGCAGGGACAAGTGATTGTGTAGAGCTTTCAACGGTTTAGTGCTCGAGGCCGTGGATATCCCACAGGGCAGGCGTTACTTCTAATGTGTGTAGCACGAAGGGTGTTTGACATAAACAGGCGCCGGTTATGAAGCCCAGATCAATGCTGTTTACAACAGGCGTCCGGTCTGACGGATAGCATGTAGAGTGAGTTTACCAAACAGGCGAGATGTGTTATAGGCACCCGAAATTTAGTGTTGCCATGGACGCCAGTACTGAACGTTGGCTAGGCCAGAAGCGGGAGTGTTTGTACAACAGAGGCGATCGTTGCATGAGAACTGCCCACTGACTGTTGCTCCTCTTACGACCGCGGGGATTGCATTTTGAACTCAGATCAGTGTCGGACAGAGGCGCCTGTTTATCCAAAACAGAGATTAGTACCGAGTTCGAAAAAGGGAACCTGACTCTACTTCAGACGCGGGCGCCATATTTACCAAAACACCATCGATTGGATCAACGCATTCGAGGCAGGATCAAACATGTTCGAGGATACAGTCGGCATTCGGGAAATCCCATGAGCCTTATCAAACATACGCCTGGTTCAAAACATAAGCGCTAATCTGCATTCAAAATGGAAAATGATCCGTGCCGGACCGCAGATCGCCTGTTTATCAAAACAAGGTCTACGTACATCCCATTAAACCGGACGTTCTGATTTATAGTT
>49f52b7b-293c-4c4c-aba2-b9ae71a6b9f9_Basecall_2D_000_2d Marta_PC_default_sample_id_2245_1_ch494_file163_strand_twodirections FAST5/downloads/pass/Marta_PC_default_sample_id_2245_1_ch494_file163_strand.fast5
GGAGTTTGGTGCTCCTCTGATGCTCGCCTGTTTATCAACATAGCTTCCTCGGGTTAAGAAACAACACATGTGACCCTTGTGGAGTATCTCAAGCCTTAGCACAGCAACGCGCCGGGTGAATCAAGACTAGAACCTGTGCCCTTAAACTCGATAGCACAGTGGGCGGAATAAAACCGAGAGCCCTCCTGTCTGCTACGCCACGGCCAATGAAACTTAAACTGTCTATCCACAAAAGCCCTATGACATAAAACTAAGCATAAAAAGACCGTGGGGTTTACGAACGGCAACAACCGGTATCCATACTATACCGTTGTCCGGTTGCCAGCCGACAACTTTAGAAGGTCAACTTCATGATAATTAAGACTCCACAAGTCTGCCTAAACCACGACTCCAGTCACACTGATTAACGAAACAAGCTAGCCGAGAGCGATAAATCAGCGCCACCTTCTCAAAGAGTTCATATCAACAAGAAAACACCGACCCCTGATGTTGGACCGGGGGGTCGCTCCTCATGCAACAGCTTCGTAACGCTTTTCGTTTGTTCAGACACCCCACGCGAGTCCCACTGTTGAATCGGCCGGTTTACCGGTAAGCAGTGAGATTAGTTTTTGGCCAGACCGGCTAGCGCAGAATCCGTCATCTGGCTGAAGTGCCCAAGTAATGTTTATGGCCAACAGGCGGTCCGGTTTGAACTCAAATCACGTAATAGTCTGTTTGAAACAGATGGGGCGATGTTTGTATAAACAGGCGAAGGTGCCGCGGTCTGCTACTCAATCACGTCCTCGTTTGAACTCAGATCACGTATGTTTTGGCTCAGGCAGAAAGTTCGGCTGAGAACGCATTCAGACCGTGTTTGAGTCGACATCACCAGTGATGTTTGATGACAACGAGGCGACTGTTCAGTCTTTT
>9bb87b6b-2dcb-4018-8b07-753acfe97f9c_Basecall_2D_000_2d Marta_PC_default_sample_id_2245_1_ch332_file113_strand_twodirections FAST5/downloads/pass/Marta_PC_default_sample_id_2245_1_ch332_file113_strand.fast5
AAACTTGTTTCTGCTGATATTGCTCGCCTGTGTTTATCAAAACATAGCTTTCTAGCCACACACATTAGAAATAACGCCTGCCCTGTGGAGATATCATCGGCCGCGGCGCATCGCGTGCAAAGGTAGCACAATCTGAATCGTAGTGAAAGACCCGTATGAAAGGGATAACATGAGAAAAGACCTGTCTCCTAGGACAAGGCTGCAATTGAACTGTATTTAGTACAAAGCGAATAACATGGGAGCAAGACAAAGACTCTAGTCGAATTTAACAAAACTACTCATACCCGGTATAGTAGTAATTCAGTTGGGACAACTTTAGAAAATTAACTTCATGATTGCAAGACCCACAAGTCTGCCTAAAACCCGCCGGCGGTCACACTGATTAACGAAACAAGCTACCCCAGGATAACAGCACCACCTTCCGGAGTTCATATCAACAAGAATAACTCCTCACGACCTCGATGTGTTCAACGGGGCATCCTGACGCTGCGAAGCTAATGTCAACGGTTCGTTTGTTCAACGACTAACACCCTGCGATCTGAGTTCAAACCGGCGCTGTTTTGGGTCCCAAAGCTTTCTAGCCACACACATAGGTTACGAACCTCCCTGCCTGTGGAGAGATATCTAATAACGATGGGCGCACTAAAACGCGTGCACTGGCTAATCACTTGTCCCTTAAATGAGATCGAGTCTGAAAGGCAACTAACCAAAGACCTCTGTCCCTAGGACAAGCCAATGAATTGAAACTGTGTCAGTAATAACCGCTGACATAAATAAGCAAGACAAAAGACCCTGTGGAACTTTAACAACTACTCATATACCAGTGAGGTAGGTACCTTCAGTTGGACAATTTGTAGTCAAAATTAACTTTCATGACTACGTACAAGACCCACAAGTCTGCCTAAAACCACGATCCAGTCACACTGATTAACGAATAAGCTACCCCAGGATAACAGCGCCACCTCTCAAAGAGTTCGCATTCATATCAACAAGAAGACCTACGACCCGCGCTAAGTGTTGGACCGGGGCATCCCTGACGGTGAAGCCTTTAGACCGGTTCGTTGTCAATAACGACCTACACAGGGCGATCTTACATCTTCAGATGAACTCCACTGTTCTATGGCCAGAGAGACAGGACCTGATCCGTCAAACCAGGCCGTTTTCGTAAGTTTATA
>1eddb9a7-37e7-4d0f-9112-cfc2b934f412_Basecall_2D_000_2d Marta_PC_default_sample_id_2245_1_ch498_file10_strand_twodirections FAST5/downloads/pass/Marta_PC_default_sample_id_2245_1_ch498_file10_strand.fast5
CTGTTCTTCTGCTGCTCTTGCCTCCCTCCTGGTTTATCAACGATCTCCATGTTCCAAAATCCCCTGTGATCTCAGTTGCCGACTCCGACCGCCTCTGTTTATCAAAACCTGACTTAGATTTCATCCAAACGCCAATGATTAGTCCCCTGGTGCAAATCGCTTCCTGTTTATCGACAACAGCTGGCTTCCCTCCACCACATGCGCACGTAACGCCCTCCCTCTTATAATCTTGAAAATGGCATACCTCCAACCCTCACAACCGCGTGCTAACTCTAAGATCATCGTCCCTGCTGAAGACCCTAATCTGGCGAGCGTAAACGCGACATTAGTTGACATACCGCGCCTCCCTGGCAAATTGAACTTCAGATCGACGGAACCTCATAGGTACAGCAAAGCCTAACATATGACATTCCAATTAACAAATAACCCTCCCAAATGTGAATAACCGTTCCGTTACTAACTTTAGAGGGCCCTTATGGTTCCTCTATTCAACACGGTGCTAAAAGATCGCACTCCCGGTTAACACTGATTATGAATACATCCCCCGCCCAACGACGAAGACGGTCTACCGCCCGATTCAAACAATCTAGCCGCGAGCTCACTAACATGTGTTCTTCTGAATATGCCTACGCAACCATGACAGATCCAAGCATCTTCCAGCCTAAATTTCGTTTGTTTCCGCACCCTCCCGCAAATATTATCGATTGTTGCCTAGTACCTCGACCGCATTTGAAATTCACGGTGACTCTAGTTTTGACCGGCCGGCAGTTTGACACGTATAATAAGTAGAGACCCGTTGTTAGTAGAACCTTTTAGGTCTCATCAGAAATTAGCACGTGCGGTTTGACGGATACATGTAGGGTATCTACCGGATGTTTGACTACTCCAGGCACGTAATACAGGAGGAGGGGAGTAAAAGAGTCGTGGATGGAAGCAATCGTCAAGGGTAGCGTCGAGAACATGCCTGTTGAATTGAGATCACGTCATATAGGAGGCCCAGAACAGGGGAGGCCGGAGAAGTCGGCCGGAGGGAGAATTTGCGATTATGCCACCTGAATTGCAGGAACCGATCGGCGTCCTGATAAACAGTGGGGGAGGTGCCTTGACTGAGTCAAGGCATGGTGGCTAAAAATTCATCCCAGCTCGACCGCATAAGCCCGTTGGTCTGATAAAAACCTCGCGAGGCCGGTGTGAGTCAACTGGCTGTTAGCGGATACAGCACCCCTGATGTTTCTGGCTCGACCGCCCACTAAGCGGTGCTTATGAGTTCAAAACCCGGCCAGAGCGGGTTTGAACCCGCTACAGAGTGCATGTTGGACAGAAGCTTTCTGGTTTTTAAAATCTTTTCTCTTACCTATACTTA
>ea472be4-7175-481b-87fb-30c565c3d85b_Basecall_2D_000_2d Marta_PC_default_sample_id_2245_1_ch477_file181_strand_twodirections FAST5/downloads/pass/Marta_PC_default_sample_id_2245_1_ch477_file181_strand.fast5
GTTTTCTTTCTGTGCTCTATTGCTCGCCTCGTTGGTAAAACATCGCCTCTTGATCAGGACGAAATTAAGCTGCGCGTATGACTAAGATTCTAACGGCCGGTACCCTAACCGTGCGAAGTAGCATAATCATTGTTCTCGACTCGAGACTAGTATCAATGGCATCACGAAGACTACACTGTCTCCCCATTAAAATCAATGAATGATCCTCTCGTGAAGAAGCGAGAATATAAATAAGCGAGAAAGCATGGAGCTTTAAACGAACCTCAATGCTCCCCTCCCAATCATACGCTCTGGTGAGCACTAATGATGGGGCTTTTCGGTTGTGGTTACTGGCCATAGAATTAAAACTCCGTAACAATGAATGTAATAAAATACTAATAAAAGAACCACAATTCTTATAATTAAAATTTGACATAAATTGACCCAAACAATGATAATGGATGCACGTGTAACACTGGGGATAACAGCGCAATCCACTTTAAGAGCCCCTATCAATAGGGTTAATTTTGCGGGACCCCGTTGGATCAGGGTATCCTAGGGTGTAGTGCAGCCGCTACTAACGCTTCGTTTGTTCAAAACGCATTTAAACCCTACGTGATCTCGATTCAAACCGAGCCGGTTGAACTGGAGATCAGTTTTTAGCGACCAGAACAGGCGATCCGTCTGGTGAACTCAGATCAAGTGACTGTTTGATAAACAGGCGGTGTTTTTGATAAGCCCGGCGACCCCCGTTTGAACTCAGATCATCTGTTTTGATAAACAGCGTGAGACCAGTTGATGTTT
>a722c39a-3041-4a97-8f77-2d162c71b2b2_Basecall_2D_000_2d Marta_PC_default_sample_id_2245_1_ch379_file370_strand_twodirections FAST5/downloads/pass/Marta_PC_default_sample_id_2245_1_ch379_file370_strand.fast5
GGAAATTTCTTCTGTAGTATATTGCTCGCCTGTTATCAAAACATAGGTTCCTAGCCACACATGCGAAGGTAACGCCTTCCGCGTACGCAGTCTGACGCTCCTCCGGCACTAAAACCGTGCAAAGGGTAGCACAATCACTTGCCCTTAAATGAGGATCCGTATGGCGACACGGCAACATGAGAAGACCTGTGTCTTCCTAGACAAGCCAATGAAAAATTGAACTTTACAGTACAAAAGCTGACATAAATAAGCAAGACAAATACCCTGTGGAACTTTAACAACTACTCATACCATGTCCGTAGTAGCTTCAGTTGGGACAACTTTGGCACATGTACGTGCTGATAATTAAGACCCACAAGTGCGCACGATACGATCCAGTCATACTTGCTGAAACGACACTCTAGCCCCGGAGATAGGACCGCCACCTTCTCAAAGAGTTCATATCAACAAGAAGACCTACGACCTCGATGTTGGACCGGGGCATCCTGACGGTGTGCAACATGTTTAAAGCTTCGTTTGTTCAACCGACTATAACAAGGGATGGGCTTCAATGGCGTAACGGTTTTCAGGCATCGAGATCAATTGTGGGTTTTGTATAACAACAGGCGGTTGCTTTGAGCTCAGATCATGTTTGGCCTGAAGAAATTTTTGTACTGGCAGATGTTTGACTGAGCGGCGAGTGATCCGGGACGGTTGAACTCAGATCATGTGTTTGATAAACAGGCGTACGCTTTGAACTCAGATCACGTATATGTTTTGTTAACATATGGCCACCGGGGAT
>f84b3841-6f9d-44fd-8de4-07c26f9fcfcf_Basecall_2D_000_2d Marta_PC_default_sample_id_2245_1_ch392_file89_strand_twodirections FAST5/downloads/pass/Marta_PC_default_sample_id_2245_1_ch392_file89_strand.fast5
CGGGGTTTGATCCTGATGTAAAGCGTTACAATGGACCCCGAGTGGATATGAATTTTACCCTCATACCCGGAACGGTCACCGTAACGAGTGAGTGGGTTTACGACATAGGGCAGGAGATGGCGTCTGAATGCAGGCAGTGATGCCAGTTACTCAACGCGACCTAATCATGGTTGTCATAAAGGCGGCAGCCATTGTTGAATGCAGAGACCCTGACTTGTTGTAGCCCAACAGGGCGATCCGGTTAGGCAACCGTAACTGTTGTATAGGCCGAAGAGGGTTCGGAGTTGAACGCGAGTACGTAACTTATGAGGCGACAGAAGTTGTGCCCGATGAGAACTGAGAATGCGTGGTGTTGAGTGCTTTGAAGAACGAAGCGTCTCAGGACATTGTTGAGGGTTCGGAAGTACCGCAGTTCCGACACTCGAGTGGGCTGTATGTGCCCTGAGTAGGTTTGGAAAAACCCCTAATGTGCTCCCGGCTCCTTGTCGTGTCGCTCCCGATCATGACATCGGTATGTATGTAGGGCAGACATCTTACCTTAATGGGCTTGGAAGTCGACGTCTTTGCGAACTTGTGCAAAGGCGACGCTACTACGCATGGGCTACTATTGAGGAAGTTTCCACAGATGGTTGTCGTCGCTTGTTCAGCTGTGGATTGACATACGATTAATTCCATGAGTGTGCCCTAGGAAAAGAGGTCTTCATCGCGCCCTGGTTGACCGGTTCAGCCCGGTAGAACTTGCGCAGCGGGGTCTGCACGTGGCCGTGCTGCGGAGCGTTGAGATACTCCCCACGAGCATTATATTTGCTAATGTAGTGGCTAGAGAAGTGTTAGATACAAACAGCAAGAAGTCGTGATGTCGTC
>330dffb6-90b4-4c69-bf37-41b5ee2d2b30_Basecall_2D_000_2d Marta_PC_default_sample_id_2245_1_ch177_file376_strand_twodirections FAST5/downloads/pass/Marta_PC_default_sample_id_2245_1_ch177_file376_strand.fast5
TATCTTCTGTGCTGATATTGCTCGCCTGTTTATCAAACATAGCTTCCTGCCACACAAGATGAGAAACTAACGCTGCCCTGTTGGAGATATCTAGACTGGCCGCGGCACTAAAACCGTGCATAGCACAATCACTTGTCCTAAATCGGGCGACTCCGTATGAAAGGCAACATGAGAAGATACTGTCTCCCCGACATAGCCAATCGCAATTGAACTGTCAGTACAAAGCTATGACATAAACAGCAGACAAAAGACCCTGTGGAACTTTGCAACAAACTACTCAATAGCGAGTGTAGCTGGGCTTCAGTTCGGACAATTTAGAAAAATTAACTTCATGATAATTAAGACCCACATGCTGCCTAAACCACGTAAACCAGTCACACTGATGAACGAAACAAGCACGCGGATAACAGCGCCACTTCTCAAAGAGTTCGTAGACCAAGAAATACTGACTAACTCGGATGTTGGACCGGGGATCGCTCCTTGCAACAGCTACGTTAAACGCTTCGTTTGTTCAACGACTAACACCCCACGCGATCTGAGTTCAAAGCCGTCATGAAGGGTTTCAGCGGCTCGCTGACTCGGATCACGTGACCACGGTTGGAAAGACCCAGATCACGTGTATGTTTTGACTAGGCGAATGCGGTTTGAACCGGAGTCAACGTATGTTTACTAAACATACCCAGGTTTTAATGAAGCCCCATCGGTTTGATTCAACCAATCGGCTGCTTTTATAAACAGGGATCTGTGTTTGAACTCAGATCACTGTATGTTTGTAGTAAACGGGAGGTAACTTTCAACTTTTGT
>daa5914a-025e-4af3-bd11-bc8c966b7d17_Basecall_2D_000_2d Marta_PC_default_sample_id_2245_1_ch390_file247_strand_twodirections FAST5/downloads/pass/Marta_PC_default_sample_id_2245_1_ch390_file247_strand.fast5
GGAAAAATTTCCGCGCCGAGTATTTCGCTCGCCCGGAGCCTTGACATGATCGCGTTACTCAACGCGAGCTCTCCGGGTTCATCATAAACAGACTGCGCCTTATCCGTCCATGAAATAAGGGCGCGATCTGGTTCAACCGGGACTCCACTTTTTATCAAAACATACGTAACTGAGTTCAAATGGAATCGCCTGTTGAACAAGCCTAGACATACTGTTAACCTGACCCGCAAAAACCGGATTCGCCGTAGTTGGATTCAACAGTGGTACCGAGTTTCAAACGAGGGTTAGGAATTAAGAGACCTTCCGCGTTAGTTTGAGGACCGACGAGAACCGTCCGCTTCGCACCGTTACTAGGATGTGCCCCGGTTGTGAAGCCAGTGGTGAGGTCTTCTTGTTGTGATATAATTCCGAAGGCGCTGTTATCCTCGGGGCCTTGTTTCGCTTCGTAGAACCCAGTGTGACATCCAGGTGGTTTAGGCAGACTTGTGGGTCTTAATTATCCATGAAGTTAATTTTTCTAAAGTTTGAAACGCATACGGCCGACGCCACTGGTATGAGTAGTTTGTTGAAGTTCCACAGGTTTTGTCTTGCTTATTTATGTCAGCTTTGTACTGAAGTTTAATTCGCCTGTTGAGGTTTGTCCTAGGAGACAGAGGTCTTTTCCGGTCCCTTCGCCATACGCGTACCATCTTCTACTACCGACAAGTAATTGTGCGCCCTTGCACGGTTTTCGTCGCCGCGGCTTGTTTAGATATCGCGCAGCGAAGGCGTCCCTGTCAGGTCGCCGCAAAGCTGTTGGCTGAGGCAGTGTTGATACCAGGGAACAGAAGTTTTGCGGGCGAGTAGGTTTTATAAACAGGCGACCCGGTTTGAATAGGATGTAAGTGTATGTTTTTGATAAAGAGAGGCATGTTTGAACTCAGGCAGTCCGTCCGATGGAACCCCATCTGTTTTTGATACCAACAGCGGCAGCTCGAGTTTTACGGGAGATTACGATGTTTTGATAAACAGGCGTGCCCGGTCGGAACTCCAGATCAATCATATGTTTGATAAAGGCGATTCGAGGCAAACTCATTTCACGATTTTAAGCTTGATATATGTTTGATACAACAGGTAATCC
>9b5faf5d-9b91-4f05-9492-700f9d41cd29_Basecall_2D_000_2d Marta_PC_default_sample_id_2245_1_ch203_file79_strand_twodirections FAST5/downloads/pass/Marta_PC_default_sample_id_2245_1_ch203_file79_strand.fast5
GTGCCGCCAACGACTCGTGATCTCCGTCGCTCCAACGCCTGGTTCCCGCTCAAAAGTTAAATGTGATCTGGCTTCAAACCGGACCGCCTGTTATTATCAACAGCCTCCTCGTCACACACTAGAATGAACTCCCGCCTTGGGAGGTTGGGAACGCCTGGTACGACTGAAGCCTCAAGACTAATGTCCCCTGTGCAAAAGCCTAGATCGTGCTTAAAGATGGCAAACTCGTATGAAAGCAGCCTCCTCGAAGACTAATTACGCCGACGGACCGGATGTAAGAAAATCGTATTTAAATCGACAACCTCAAGCTGCACCAAAGACATAATGCTGTGAATTGGCGAAGACTGAGCCTATACCGTAGTAGCCGTGCGTCGCCTGGTCCGAAGACCGTAAAACTTCTGTAATTCCATGAGTCTTACACATCCACATACCGTCACACTGCTTAACGAAGACGAGTCACAGCCCGCACGGAACACACCACGCCCTTCAGCCTGAATTCGACTCCTACTCGCACGCGAGCTCGCCTCAAAGTTTGAATACGGCATCATCTCGCCTGTTGAATGCTAATTCCAAACGTCGTTTGTTCAACAATATAGGTAACGCCGCGAGTCTGAGTTCAAACCAAGCACGTTTATCAAGGTGATTACGTGAGTTCAAACCGCGGCCGCTTGTTTATCAAAAACACTACGTCCACTGACCTCAAAATCTGTAGTTAAACAAACGCCTGTTGGTAAAGACATTCGGTACTGTACCCTGTCAAACCATAATCGTACATGAGTTCAGACCGGATCGCTTTGTTTTTATCAAAACATACGTGATTGAGTTCGATACACGGTTGCTCCCAGTCGCAGTTAGAATTAATCCGATTTCAGCCGACCGTTGTATTGACGCTACATTCGGGGCGGGGAGTAGGGACGAAGGTTTAAGGCTGGCAGGTTACTTCAGGTCGTCATGTCAACAACGAGTAGTTTGCGGGGAGCCAGTCGAATTGGGTGTAGACAGGTAGGGCGTGGTTTTTCGTGCGGGCGCTGTATCGGCTGCTTCGTCAGCAGAGCGTACGGTTATGCCGTGATCAATGGAGTTTAATGTCCATTGTTGAATATAGACTCGGCAACCATAGGTGGGCAATGAATTGTCAGCGGTCCGAGGATCGGTTGTTGTTATTGAGAATGCAATTTTGATGTCCCGTCCCGGTTCCGTTAGTTATGAGATTAGAATCAGGGATCGTTCGCCGTGGCGTCAACAGGTCGATTCGGAGGGTCGCCTTCATACGGAGTTTGCCAGGATTTGAGAACCAGGATGGGCGTTTTGAATGGTATACCCCGCCGCGAGGAGAGGCGATAGTTCTAATTTACGAGGTCTTGTGGCAGCGGAAGCTAGTTTTGTAGATAAAAGAGGCGACGTTCATGTTT
>7fd6ca65-ff56-43f3-84fc-16c0ff198257_Basecall_2D_000_2d Marta_PC_default_sample_id_2245_1_ch160_file140_strand_twodirections FAST5/downloads/pass/Marta_PC_default_sample_id_2245_1_ch160_file140_strand.fast5
ATTCTTCTGCTTAATATTGCTCCGGTTTGAACTCACCAATCGATCCCCTGTGCTGTGCTTTCAGAACATGAACGAACGGTTTACGCCGCTTGCACCGTTCAGGGATGCCCCATTCGGCCTGAAATCGGTGTTGCGCTTTCCTGGTAGCAGGAACTCTTTGAAATAACCCGCTGTGCTTATCCCTGGGGTGCCTGTTCGTCGATTCATGTGTAACTCCCGCTGTGGGTCGTGCAGGCATCTTGGGTCTTAATTAGCCTGAACGATCGATTTTCTAAATTGTCCGCTCAACGGAAGCGGCTCACTCCTAACTGGCCATGATTTGTTGAGGTGTTGAACCCGAATGTTTGTCTTGCTGTATGTTGGTTCGGTTCTTAATGGACAGTTTCAATTTCGTGACCTCTAGTCCTAGGAGGACACCATGCTCTTCCATGGGTTGCCTTCATACGCCTGTACCGGATTCGAACTAATTGGTCCCTCCCGCTTCCACGCCGTTGCTAGTGCCTCCCCGGCGTTCGATATCTCCACAGGGCAGCCCCATGTCCTTCTAATGTGTACCCCGAAGCTATTTTTTGATAAACAGGCGCGGTCCCGGGATGGACAGGCATTGCTGTAGCTAGTCGTTGAACAAACGAACGTTGAACCTGTTGCACCGTCAGGAGATCCCCGGTTAGACAACCCGAGGTCATGTAGGTTTTTCTTGTCATGATGAACTCTCTTTGAGAAGGTGGCGCTGTTATCCTCGGCTATGTTTCGTTGATCAGTGTGACTGGGTCGTGGTTAGGCAGACTTGGGTCTTAATTATCAGGCATTAATTTTCTAAATTGTCCAACTGAAGGCTAGAGCGCAGCCTGGTATGAGTAGTTGCTAAAGTTCTCCACAGGGTCTTTTTTGCTTAGTATTTATGTCAGCTTTGTACTGACAGTTCGTTAGACTCTTACATTGTTAGGGGCAACAGGTCGTCCTCATGTTGCCTTTTCATACGGCTTGTATCACCGTCAACAAGGACCCATTGTGCTACCTTTGCACGGTTTTAGTGCCGCGGCGTTTAGATATCTCCACAGGGCAGCGTTGGAGTGCCTAATGTGTGTGGCTAGAAGGGTGTTTTTGATAAACAGAGGCGCCGGTTTTTGAACTCCAGATCATGTTGGACAGGCGGCGATGTCTTTACAAACAGGCGGCGATCCGGTTTGGCAATCGCAGATCACGTAGGGTTTTATAAACAGGCATGCGGTTTACAAACTCAGATCAATGTTGTAGCGCAACAGGCGCGCCTGTTTATCAAACATAGGCGTTGGGGGCCACACATTAGAAGTAACGCCTGCTATGCGGCCATATTAACGGCCGCGGCACTAGAACGAATGTCCGACCAATCACTTGTCGTGAGAAGCAAGCGTGTATGAAGGCAATGAGAAGACTAGTGTCTCCCTAACAACTAATGAAATTGAAAATTCGTATCAAAGCTGACATAAATACGACACAGACAAAAGACCCTGTGGAACTTTAACAACTACTCATACACTAGAGTGAGTAGTGCGGTCCCGTCAACACAACTTTAGAAAAAGTAGACTTCATACCATTAAGACCTAAGAGTCTGCCTAAACCACATACACCAGTCTACACTGATTAACGAAAACAAGCTAGGAGGGATAACAGGGACAGTCCTCAAAGAGTTCATATCAACAAGAAGACTACAGAAAGCGAGTGTTACGGACCGGGGATCGCTCCTTGAAGCGCACGTTAGTAATTCATTTCAGTCGGCCGACACCGCAGGAACTTACGAGGATTCAATACCAAGTTCTGTTATCTGTTGAAATTGGACAC
>d2ad8df5-4fa8-4ed8-859f-749bee9f6c85_Basecall_2D_000_2d Marta_PC_default_sample_id_2245_1_ch160_file62_strand_twodirections FAST5/downloads/pass/Marta_PC_default_sample_id_2245_1_ch160_file62_strand.fast5
CGCTCTTAACCTGGGTCTAAAATTGTTTCAGGCTCAAAGAACGAATCGCCCAATGTCTAGTGATTCAAGCGAGGCAGGCTTCCCCGTGTAGCACGCGCTTGCGGAGTTAGAGAACCCGGAATTCCAGACGAGGCGGTGGGTACGGTATTTGGTATTGCCTACGCTACCTGTGCACGGGCAGTCGTGTCTTATCAGGCCTAAGGACTGTGCTGCAGGCTGAGTCTGACTATCAAGTCTTGCGGAAGTGTAAATGACGGCCCGATGACCTCGGGGATCGTCCAGGTTATTGAAGATAGAGACACTATTTAGGCCCCCCTCCAGTAGCGGATGGTCTTGTACGAAGTTGGATCCCCAATGTATTTGTGTGGTGGAACGTCATCTGCCGGTTGTACCTCCCGTGCTGGTTGACGCCTGGATGTACGGAAAGAGTGATTCTGAGGTTGGCTTTCAACGGAGTGGGGCTTCGCCGCGGAGTAATTAACCTTCCAGAATTTTCAATCGGAGATGGCGATTCTAGGTGAGACGCGAGGGAGGAGCAGAAGTTGGGCCCTTGTCCGATGTATGAGAACAGATTTTTGTAAGGGCGCAGGAAACTTTTGACCGGAGGAGTCCAAAACCGATTAAGCAGCGCCATTTATAACCGACACATGCGTATGTATAGTTACAAACATTACAGGTGTTGACCCTGGAGCGTAAAATGGTGACGCCGTTATCAAACCAAGCGACTCATGTCAAAACCCTAAAAAAGAACCTAGTACTTGAGTTTAAAATGAAGCGCCCAGAACTCCATCCAGTCGAGGACACAGGCCAGTGATGTAACCCAAAAGCGGTAAAGATGGCCATCTACA
>c56a97ed-8e9d-4c6a-85ac-fd69d422b840_Basecall_2D_000_2d Marta_PC_default_sample_id_2245_1_ch25_file273_strand_twodirections FAST5/downloads/pass/Marta_PC_default_sample_id_2245_1_ch25_file273_strand.fast5
TCTTTCTGTGCTTCTGTGATATTGCTCGCCTGTTTATCAAAACATGTGATCTACTATGTGCCTGTATGTAATAACATGTGATCTGCGGTAATTCGCCTGTTATCAAACATTACGTGATCTGAGTTCAACTGCGACCGCCTGTTATCAAAACATTACGTGATCTGAGTTCGACTCGGACTCCACGTGATCTAGATCAGACCGGATCGCCTGTTTATCTAAAATAATAGATCTGTGAGTTCAAACCGGCGCCTGTTTATCAAACATAGCTGTTTCTAGCCACACACATTAGAAATAACGGGCGTGGGAGATATATCTAAAACGGCCGCGGCACTAAAACCGCAAATTCAGGACACAATCACTTGTCCCTTAAATGAGGAACTCGAGTCTGAAAGGCAACATGAGAACAGCCTGTCTCCTAGGACAAGCCAATGAAGAAATTGAACTGTCAGTAAAGCGAATAAAGGCTGCAAGACAAAGACCCTGTGGAACTTTAACAAACTACTCATACCAGTGATAGGCTTCAGTTGGGACAATTGAAAATTAACTTCATGATAATTAAGACCCACAAGTCTGCCTAAAACCACGACCCAGTCAAATGATTAACGAAACACAGCCGAGGATAACAGCGCCACCTTCTCAAAGAGTTCAATTAACAAGAAGACTACGACAGGCTCTAGATGTTGGACCGGGGCATCCTGACGTGGGGCTCAAATTTAGTACACGGTTCGTTTGTTGAATAAGTAAAACCTAAGGGAGCGTCTAGATTAAAGTGAAATCGTTCTTTTGTATAGTGTTT
>f05f1493-569b-47a5-89d7-b86f5185007f_Basecall_2D_000_2d Marta_PC_default_sample_id_2245_1_ch473_file204_strand_twodirections FAST5/downloads/pass/Marta_PC_default_sample_id_2245_1_ch473_file204_strand.fast5
GCCTTTTCTTCTGTAGTACTTGCCTCGCCTGGTTTGGTACAAAACATTAATCGTAACTCGAGTTGCACGCTGCGGCTTTTCCCGCTATTTATCAATAACGAGCTAATGATCCCGTTGAATGGAACGCCTTTATCAGGCAAAGACGCCCCGCGCCGGAACAGTTTACTGGCACCCAACAGCCCTGACTGCCTGTTAGAAAACATGAATCTACCGGTTGCTGACCGCGGGGTTAAGACGTATGAGTTCGGAACTCGGAACATCCTTGATCGCGTATTCAAACGCGCGAGTGCCTGTATGAGTCCGAAAACAGCCGGCGAACCCCTATTCAAAATGGGCTCAGGGTCCAAATCTGGGCGTTAAGATGGCACCCAGAGCTTTGAAATAGGGGATGTAAGAAATTTTACAGCCGGGATAGGAAATTACCACAGAGCTAGGCAGTGAGGAATTTGTGAAGGCAGTCAGCAGTCTGATATTTTGACATTAACCTACGAGGGCCCAGGAGACAGAGGCGTTTGAAGCGATGAATTAGGAGTAACTTCCTGCCGTGCGTAGCCGCTCGCCGAAAAGACGAAGCATTGTCAGCACGAGTGTTGGAACCCGGTAAGGGATTCCGGCGGCTTATTTAACTGTGCCCATACCTGGGGGCTCTCTTTGTAGCAGGAAGGCGCAGAAGATTGTCTTAGTGAGTAGCGCCTCTTATGTGTTGCTTGGGCTCCCATTATGTAACGGGTCGTTGGAGGGCATAATCGGTGCTGCAAGCGATGCCGGCAGTCGACTTTTCGAAGTTGTCCCAAAGGCGACACCTCACCTGACATGGTATGAGTAGTCCCAGTTGTTAAAGATCCACAGAGTTATTTTGTCGTGGCCCTGCTGGTCTGATGTAGGTTCATTTGTGGTATACGTCAAATTCAGGAATCTCATTGTATGTTGGGGAGACAGAGCTTATTTGGCCCTCAGGTTTATCCTGCGTTGCTACTAAGATGGCCATGTCTCAGAGAGGGCAGGGCATGACAATGTCAGCGTCGAGGGAGGCAGTTTGTCGTCGCAGAAGCGTCCGCGCTGACTCTGGGTGTATGAGCGCGGAAGGATTTACGTCCTATAGATGTGTAAGTGTATAGAGAAGCTATGTTTATCTCACCAAAAACAGGCTTTCGTTAAAGTGTTCTGATCCCGAGTAGTGT
>3aea0bbf-dd1f-4e2b-81bd-0d053d493822_Basecall_2D_000_2d Marta_PC_default_sample_id_2245_1_ch454_file285_strand_twodirections FAST5/downloads/pass/Marta_PC_default_sample_id_2245_1_ch454_file285_strand.fast5
ACTTTTTCTTCTTAACTATCTGCTCGCCTGGTTTATCATAAAATACTATTCCCCGCCACACCATTAGAAGGCAACGCCTGCCTGTGGAGATATCTCAAACGGCCGGATGCCTAAGTAAAATTCACAAAGGCCTAATGGTTGCTCCTGAACTCGACTGGAGTCTGAAGGGCAACACCTGACAGAGACTTGCTCCCCTATAACAAGATGCAATTAGAACGTGGAATCCACTATAAGTACAAAGCTGAGGCGCACGACGACTGATAACAACAATCGCGTGACCGCTGACTAACTAACCTCAGTGGCTGGTGCTGGCTCTTCCATTTGGACAACTTTAGAAACTTAACTTCATGGACTTGGCACAGACCTAAGTTGCCTAAACCTAAAGCCAGTCTACACTTACTGAAGCACACAGCCTCTAAGGGGACCAGCACGCCTTCTCATACAGGTTTCATATCGACCACGCAAGACTCTAAAGCACTGGGGTGTTGGGCCTCAGAATCGCATCCTTGCGCTTAAAATTCAGAACGGGTTTCGTTGTTTCAATTGGACCGACACCCCACGCGATCTGCCATTCAAACTCATCGGTTGAACGGAGATCAGCTTGGCGTGTCATGTCCGTCGAGCACAAACGAAACCGTTGAAGATACTTCAGCGGGGATCAGGATGCCTCAGAGAACTTCGAGTTTGGTCTTCCGTAGCCAGTAAATTTGCGGAGAACAGGCGGTCGGGCCTCTAGAGAGTAGGCTTGTTCGTTAATCCAGTGGACTCGTCGGTCTCGTCAGGCATAAGATTGGCGGTTTAATCAGTCATGAAGTTGACCTTGTCTCTAGCCAAATTGTTAGAGGTAACTGGAACGGCTACTAACGGTATGGAGGTCAGTCTGTTAAAGTTCCACAGGTCTTCGTCTCGGTGCATCGTCGTCCGACCCGTGACGATACTCACATTTCATCGTTAGTGGCGTCAAAAGAGGGAGTTCGCTCATGCCCCGTCGAGATCATTTTGTATTTAAGCACGTCCAGGGGCGATTTTGAATCGAGGAGTGGCGTTCCGGAGGAGTAGATATGCCACAGGGCAGGCGAGTCGAGTTCGCACTATCTTGTGTGAGGGAAGGCTATGAGTTTTTGTATCAACAGGCGGGAGATTCACCTGTTTATGTTTG
>9e5065b4-cfd8-422e-bed0-63f78acf5ced_Basecall_2D_000_2d Marta_PC_default_sample_id_2245_1_ch140_file31_strand_twodirections FAST5/downloads/pass/Marta_PC_default_sample_id_2245_1_ch140_file31_strand.fast5
CTTTTCTGTTGTCTGGTGCCTGGGTTGCTGTTCGGCTGGAAACTGCGTTAAGGTTCCTGCGTGAGTTGCACGACCGAACCGTTATCGACGCGTTGCGCCCTCCATTGAGGCATTAGGGATTCCCTCTAAAGACTCGAGGTCGTAGTCTTCTTGTTGAGCTCGTAACGTGCGAAGACTGCTCGCTGTTATCCCTGGGGCCTCTTGTTCGTTAATCATGTATCTGAATCTGCTTGTTTGCTAGGCAGACTTGCTGCTGCATTTATCATCGAAGTCGATTTTTTCTAATTGTTAGGGACTGCGCAACAGCCTACTACACGCTCTTATCGCTCAAATTCTTCCACGTTAGCCTAGATCTTTTGTCTTGCTGGTCGTGCCTTCATCTAGTTCGATTCGACAGTTGACCTCGTTCTCTAGGGAGACGCCTTATTTCTCATGTTGCCTTCCAGAAGCCTCATTGTACGCACGTCCCACCGCTGCTTTCAAAGCCTTCGCGCGCGTTTCCTTAAGGAGCGTTTGCAATATCGCGCGATCGCGAGGGCGTTCCTTCACGCCTTGTGCCGCACGCGGCTTTTTGATAAACAGGCGCGCCTGTTTATCAAAAACACATGCTTCCGAGGAGTTCAGGAACAACACATTAGAATAGAATGTGCATCGCTACCCTTACAGTCGGAACGAGCCACAGTGCAACGGCAACAGGTCAATTACTTTGGCGTGGAAATGAGGCAGAGTTCATGAAAGGAGCAACCTAAAAGACCGTGCTCCCTAGGCACAAGCCAATGGAAGTCCGGACGTGCGGTTACAAAAGCAACCAAGCAGGGCAAGGCACAAAAGATAGCGGCGTGGAAGCGTGCGACACAACTACTAGGCCCAGAGCCGAGCGTCCGGGAGTTGGCGTCCAACACGTGTTGGAAAAAATTAAAGTTCGATGAATAATCCAAGACCCACAAGCTTCTCTGCGAAGAATACAGGGCGTTACACACTCCGATCAGACGAAACAGGCGCCGAGAGGAGACTACAACAGGGTCTTCCAACAAGGAGCGGTCATAACAAAATCAGGCAAGGACCACCGGGGCGATCTTTAGAGGCGGAAATCCTCAATCCCCTTGGAAGGCAACAGGCGTCAACGATTCGCCGTTTTCTTTCTACCGACGAACTACACAGGAACCTGTACTGGAGGTTCCAAAATGCGCATTCCCGCTTTTATCGGATAAAATAATTGTGATCTGCATCTTCAAACCCCTCCCGCTTAAAATTTATCTCCCTCGGTCACACACCACGCACGTCGGAAGCTCCCTCCTGCTTGGAGAGCTATCTCGGATCCTCTCACAGCACGCCAATAACCGTGCAAGGGCCACGGGTCCCTTGTTAACGGTAATGAGGACCGATCTGAAAAGGCAAAACACCTGAGAAAAATACTGTCTCCTAGGACAAGCCAATGAAATTGAACTGTCAGTACAAACCGACATGACTAAGCGACACACAACATGTGGAACTTTAACAACTACTCATACCAGTGAGTAGTAGGGTTCTCAGTTGGGACAACTTTAGAAAAATTAACTTCATCACCACATTAAGACCCACATGCTTACACAACCACAGAGACCCAGTCACACTGATTAACGAAACAAGCTAGCCGAGAGATAACAGCGCCACCTTCTCAAGAGTTCATATCAACAGAAGACCTACATACAATGTGTTGTTGGACCGGGGCATCCTGACGGTGCAATACTATGTCCAACGGTTCGTTTGTTCAACGGATAGGACACCCCACGCGATTGAGTTCAAACTCGGATCGCCTATTTTATCTAGCAAACATCGCCTGTTATCGCCTATCAAATTAGCGATCTTCATCAAAAGCCGGTTTGAATCGAGATCACAGGTATGTTTGAGCGATAAAAGGGAGGTCGGGCGGTCTATGAAATCGAACGATTAGATGCCGGTTGAACTCAGATCACGTGTACTGTTTTTGATAACGGCCAGGGCGATCCGGTTGAACCCCAAGTCACGTAATGTTTTAGATAAACAGGCGGTCCGGTTTAACTGCCACATTAAGTCGTCTTAATGTTTTGGTAACAAACAGGCGGCCCGGTCTCGAACTCAGATCATTGTCCGGTTTGACATGAGATTACTGTTTTTGGTAACAAACAGGCGGTGTTTTGATAAACAGGCGAGCGGCTTTTGATAAACACATGCGACCCGGTTTGAACTCAATCACGTAATGTTTTGGGTAACAGGCGATCCCGTTACTGAACTCAGATCACGTATGTTTGACTAACAGGCGACACGTCCGGAGTGTTT
>7e898a26-59c8-41f2-a300-d36ef2e8dd2b_Basecall_2D_000_2d Marta_PC_default_sample_id_2245_1_ch217_file94_strand_twodirections FAST5/downloads/pass/Marta_PC_default_sample_id_2245_1_ch217_file94_strand.fast5
TAAACACGGTTCCTCTCAGCCTATGCTTCCGCCCCGTTGGCAACCTCCCCTGCGGGTCCGAAGATATCTAATACTACGCGGCGCCCCCTGGCGTCCGACGTACTCTAGTGATGTCAATGTAAAGGTGGATACAGCTGGATCCCGAAGGGTAGGGAAGCAAGGTAAGTTGGCGCCCCAAGCCATTGGCAATTGAACTGTTGATAATCCGCACGACCTGAGCTGGATACAGACAATATCCTGTGCGATTGCAAGATAACCTACTCAGAGTAGTGAGTAGGCGTGCCTTCGTAGTGTCCCAAAATTAACTTCAATGATAATTGCCATACCCCACTTGATCACTACATCGCGGCCGCAGTCAGGGTTGAAGGCCTCACTACGCAGAACAGGGGCTTCCCGAAGTCAACCCTCCCCAGCTCGCCAATAGATGTTAACATAACACCATCGATCACCCCATCTTGTACCGGAGCCGGATTTGGACCCTGTTCGTTTGTTCGTCAACGACTAAGAAATGCGTCTAACTCGGCCGGGTTGTTGGGACGGCGCCTTCGACCCACACGCGCTGCCCCATACATACCCTTACGACTCTTTCTGGCGACTGACCGCTCACTCGCGCCACTAAAACCTCAATTCAGGGCCACAATCATGTTAGCGGGCTCGTACCGAGGCAGCCAACCCATAATACTGTCTCCCCGGGACCACGGGCATGCACATGACTGTTGGATACAAGGGCCAAGTAAGCAGCACCAAGCCGCCTCCTGTGGAATTACAACTACTCATACCAGTGAGCTGGCGTGCGTCGCCTTTGGGCAAGACTTTAGAGACAAATTAATTCATGGTCATGAGTCAGACCCACAGTCTGCCTAAACCACGACCCAGTCACCTACTGATCAAGCAACTACATCTAGCCCCGGAGGATAACAGCGGATGTCGCCACAGTTCAGATGCTCAAGGATAAGACCGATAAGTTCTCTGAGGGTAGGCATCGTACTCTAATGTGCGGACATGTCAACACGGTTCGTTGTTTAACGAGCTACCGCCGAGAATGTACCGTCAATGGCACATCGTTCTTGTTTATGTTT
>ccba4f4c-63ce-4f4d-b39b-486b507408f3_Basecall_2D_000_2d Marta_PC_default_sample_id_2245_1_ch223_file76_strand_twodirections FAST5/downloads/pass/Marta_PC_default_sample_id_2245_1_ch223_file76_strand.fast5
GTTTTAGTTGACTGACATTAACGCCGTCGAACAGTATGAGTATCCCCAATTAAGTGGTTCGTTGTGAGGCACCCCAGGCGTCCCTCCCGACGTGTGAGGGGTTAGGATGAAATGCGAGCGGCAAATGGGCTTATTGGTGTGGCCTCCCGGCTGCCGCGAGGCTGTATCGCTACCCACTGTTCGTGGAACCCTGTATAGCCACCCTGACGATCCCAGGCGAATGTATTATAATGTACATCCGGGAATCATATTGTCAGAAGTGCACGAGCAGCACGCACACGGGTAGCCCAGGTAGTTAGTTAAGTTGCCACAGAGGGTCTTTGTGTCTTACGTGGTCCTACGTTGTAATGCAGTTGAATTTGCATCCGTATTGTCGGGGAGAACAGGTCTCGTGCCCGTATGCCTTCGACCGCTGACTCTAAGTCGCACAATAATGTGCACCCTTGAAGATGCGTAAGGAGCGTTACATCGCACAGGGAGGCATTTACCATGCCAACTTGTGGCGGAGGCCCGAGGTGGTTTACACCAACAGGCGCCGCGTCAGCGAAATCGCATCCTAGGTGCTTATGTTGAACATGAAACATAGAATTACCGACATTGAGGCGTCCGCAGTCGCAGTCGCATGCGTAATGGCTTGGTCTCTTATTACTGGACTGGGGTATTACGCGAGGGTGGAGGGTTGCTGGCGCCATGTTGCGTCCAATGAGTGTGACAGCCTGATGTATTGGAGGGACATCTCGTATGGATGAGCCGAACCAACTTTGCGAACTTGGTCGCAACGAAGGCCCGCACCGCTACTGGGGTTATTGTCAACAGTCTCGAAGATGGTCGTCGTAGCCGTGATATTACTTGTATGGCCCGCAGTTGCCAATGCGCCCGCTCCAGTGCCAGGGAGGCTTGGTTTGAATTAGTTGACAAGCTAATCTCCAGTCGAAGAGGGTCTGCGCCTTGCACGTCTCTTACGGAGGCCAAGTTCCAAACTAAGGCGAGAGTTTCGGTCCACGGGTGGTGTAGAGAAAGGCCTTTGTGACATAAGGCGCCAGCGGTTTAAAAGCCCAGAATGCACGTTAGCAGTCTAACCGGACTACCGCCCGATCTGACCGCAGACGTTGCCATATGAAATACAGTATGTGCCCTCAGGGAGTGGTTGACAGGCGCTCGAATGTTAGACCGCCCATCCTAATGGCTGTTAGCACCACAGGCAGACTAGAGAAGTTTAAGGCTGACGCCCGTAAATGTTGACAGCACTCAGGAGACATTTATAAAGTTTGGGTTTATGTAGAGCTTAG
>ff3a4fb0-1c87-4791-83e9-1876f198bc15_Basecall_2D_000_2d Marta_PC_default_sample_id_2245_1_ch203_file142_strand_twodirections FAST5/downloads/pass/Marta_PC_default_sample_id_2245_1_ch203_file142_strand.fast5
TACATTTTCTCTCCTCTGGTTGTTGCTCGCCTGTTTGTCAACACATTACGTGATGCTTTAAACCGACCGCCTGTTTATCAAAACATACGTGATCTGAGTTTAGACCTGGTCGCCTGGTTTATCATAACAGCTTCCCTACACACATGCGAACTCACGCCTGCCCCCTAGTTGGAAAATGGCCGCGGCGTACGAGCGACACAAACCGTGCAAGGGCGGTGTAATTGTTTGATTGGCCTGGCACGCTAATGAGTGCAGGCAACCTGAGAAAAATACTGTCTCCCCACAGCAGCCAAACCGTGGAACTGTCAGTACAAAAGTGACATAAATAAGCAGACAAAGACCCTGTGGAACTTCCACGACTACTCATACCAGTAGGTAGGTAGGTGTTGCCAGTTGGGACAATTTAGGCACGGTACGGGTTCAGTAACATTAGACCCACTAAGTCTGCCTAAACCACGACCCAGTCACATGGTTAGGCATCACAACACCCAGGGGATAGCCACAGCCTTCTCAAAGAGTTTCAATACATAACGCAGCCCGACCTCCATGTTGGACTGGGGCGACTCGGTGACGGTGCGAGCACGTTTACAAAGCTTTCGTTTGTTCAACGACTAACTCGCCCGGGGGGTGAACTTCAAACCGGCCGTTGAACGCGATCACGTGAACTTTTGGCCAACAGGCGATATGCGTTTGAATAGCATTACGTATTTTGAGCGGAGGCAAATAGGGATTTGGTCGAATACGCGATACGGTTCGAGGTTTTGAACTCAGATCATGTATGTTTTGATAAACAGGCGATCCGGTCGGACCAGCCAATCAGTCCCATTTTTGAACTCAGATCTACGTAATGTTTTGATAAACCTGATGACGGGATGTTTTAGAACCAGCGGTACGTTCTGTTTGTT
>7e7ba4a7-be6c-49b8-a02a-f8d57bb91404_Basecall_2D_000_2d Marta_PC_default_sample_id_2245_1_ch484_file165_strand_twodirections FAST5/downloads/pass/Marta_PC_default_sample_id_2245_1_ch484_file165_strand.fast5
CGCTCTGCCTGACTTGCTCGCCTGTTTATCACGGCTTCTAGCCACACACAATTAGAAGTAACGCCTGCCTCGTGGAGATATCTAAACGGCCGCGGGATAGCAACCGTGCAAGGGTAGCACAATCACTTGTCCTTAAATGAGGACCTCGATCTGAAAGCAGCCTGAAAAGACCTGTCTCCTAAAGATAGCCAATTACTGAACTGTCAGTACAAAGCTGACAATAAGCAGAGCACAACAAATGTTCTGGAACTTTAACAATACTCAACTCAGTGGTAGCTGGATGCGTCTGGACAATTCGAAAAAATTAACTTCATGATAATTAAGACCCACAAGTCTTCACGGGCCGACCCGTTACTAACTTGTAGGCATCAAAAGCGCGCGCGATAAAGCCCCTTCCCACACGCGTTATCAATGATAAGAAGACCCACTCGATGTTGGACTGCGGCATCCCTGACGTGGCACCGCGCGGTCAACGGTTCGTTTGTTCAAAGACTAACCCACGCGAGTCCCTTCATCCAACCCTCGCTGTTTATCAAACTAGCTTCTGGCTACACACTAGGTCACGGAAGCCTCCTGGGGTTACGTGGAAAATGGCCATCAATAGGGACGCGCAACCGTGCTACAATCACTTGTCCCCCTTAAATGAGGACCCGTTGAAAGGCAACACCTGAGAAAGACCTGTCTCCGACAAGCCAATGAATTGAACTGTCAGTAAAGCTGACATAAATAAGCAAGACAAGGACCCTCTGTGGAACTTTAACATCACTCATACCAGTGAGCTGGCTCTTCAGTCGCGACACTGTTAGAAAAATTAACTTCATGATAATGATACGCAGTCTGCCGTAACCACGACCCAGTCGACACTCTGCATCAGACGGCACGAAAACAAGGGCCCGGTTAGGGAGTTCATATATCCTCCGCAATATGCTACCAATAAGATGTTGGGTGAGGCATCCTATCTCGATCCGAACAAGGTGTCAACCGTTTCGTTTGAGGGACTAACACCAAGGGATTATAGGGTTGTCAAGCGGATTTCGTTATGTTTCTGCTCTTG
>fe9f8833-464a-4e1e-8788-7ca9e49d26d8_Basecall_2D_000_2d Marta_PC_default_sample_id_2245_1_ch400_file430_strand_twodirections FAST5/downloads/pass/Marta_PC_default_sample_id_2245_1_ch400_file430_strand.fast5
CTCGTCCTGTTGGTGCTGATGCTCGCCTGTTTATCAAAACATACGTGATCACTCGATCCATACCGGGTCGCCTGTTTATCAAAACATTACGTGATCGCCGATTAAAACCGGGTCGCCTGCTTATCAAAACACGCCTGTTTATCAAACATTACGGTGATCTGGGGTTCGGACCGGTTCGCCTGTTTATCAAAACATACGTAGTTGATCTCGGATATTCAACCGCAAGACTCTCTCACGTTATCTGGATGTTAACCGGATCTCGCCTGTTTATCAAAACATACACGGTGATCTGCTGAGTTCAAACCGTACCGCCTGTGTTTATCAAACATTAGATCGTACTGAGTCTTCAAACCGGCGCCTGTTTATCAGCCAACAGTCTACGTACTGTATACGTGCGTGAAATGAGGACCCGTGATCTGACTTCAGACCAAAATCCCCGCCTGTTTATCAAAACATCGCCTCTTGATTACCATAGAAGTGCTACGGTCGGATTGCCCAGTGACTAAGATTTAACGGCCACGCGTACCCTACGGACGGCGTCCCGAGGTAGCATAATCGACTTGTTTCTTAAATAGGGACGCTACGTAATGGCATCACGAAGACCACTGTCTCCCCTTGGAAATCAATGAATCTGAATCCTCGTGAAGAAGCGAGAATAAATAGCACCAGAACTGAAGATCGAGGAGCGCCGTTCAACGAACCTCAATTGCTCCCTCCTAATCATAAAACTGGGCCACCAATGATGGGTAGTTCGGATTTGGGGACTCGGAGGAACTAACCCAAACCTCCACAATGAATGTAATAAAATACTAATAAAAGAAAAGCAATTCTCTTAGACAGGAAATCGACATAAATTACCGAACATGATCAATGAACCAAGTTACCTGGGGGAAAAGCGCAATCCACTTTAGGAGCACCCCTAGGCCTGACAATTTGCCGACGACCTCTCCGATGTTGGATCACTAGATGCCAAGTGGTGCAGAGCCGCTACTAACGGTTCGTTTGTTCAAACGATTAAACATCCCTAACATGTGTGATCTTGGGGTTCAAACCGGCCGGTTGAACCCCAAGAATCCAGTCGTTGTTTGTCAACAACAGGCGATCCGGTCTGAACCCGAGATCAGCTTTTAGAACACTGAATCCGGTTCAACGCATACGTATGTTTTACAACAGGCGATGTTTTGATAAACAGGCTATCCGGTTTGAACTCAGATCACGTAATGTTTTTGATAAACAGGCGCGCCGGTTTGAACCTCAGAACCTCCGGGCGTGTTAGTCGTTGAACAAACGAACCGTTGACACCTGTTGCACCGGTTAGGGATCCCCATTTCGTGAGGCCGGCAAATCGGTCCGGAGGTCTTCTTGTTGATGAACTCTTTGAGAAACATGTCGTGCGCGGCATTCGTGCCGTCGGCTTCAGCATTATAACGGGTCGTAGTTCAGGGGACTGTGGGTCTTAATCTATCATCCGAAGTTAATTTTCAAAAAGTTGTTGGCGAGACTGGCACGCTACTACTATGACTCATGAGTAGTTTGTTAAAGTTCCACAGGGTCTTTGTCTTGCTTATTTATGTCAGCTTTTGTACTGGACAGTTCACGTTGCCTCCTTGATTGGTTCTAGGAGACAGGTCTTTCTCTCATGTTGCCTTTCATACGGGTCCTCATTTACGAGGACAAATCAGTTCTTGAGGGCTGTCGAATTTTGAGTTCTGGCGCCGCGGCGTTCCCGCGATAATCTCCACAGGGCAAGCGTTAGTTCGCCAATGTGTGTGCTAGAAGCCCTGTTTGTACTAAACAGGCGACGTTCGTTGATTTTC
>245d24ee-0aef-4d84-a91b-d13a56cd4161_Basecall_2D_000_2d Marta_PC_default_sample_id_2245_1_ch372_file102_strand_twodirections FAST5/downloads/pass/Marta_PC_default_sample_id_2245_1_ch372_file102_strand.fast5
GAACTTTCTTGATATATTGCTCGCCTGTGTTTATCGACATAGCCTTCCACACACGTCAGCGAAGCTCCTCGCCTGCTGTATAGAGATCTCAAACGGCCGCCTAGCACTAAAACCATGTGCATAACGCGTAAGACTGGTCCTATCCCTGAAAGCCTAATCTATCGAAAGGGCAACATACGAGACGACCCTTCCTCGCTAAACAAGATGAGATTTAAAACTGATGTCAAATCTAACATGACAAATGCACCAGAACAAAATACTGTGGAACTTGCTCAACTACTCTCATACCAGTGAGTAGCTCATTCAGTTACCTATTCCCGACAAATGTAAAACTTTAAACTCCAGCCGATCCAAGCCCACATAGTCTGCCTAACGTAAGCCTAAAGCATTATAAAAATAACTTATAGCATCTCAGCCAGGACGCCCCACCTTTCCAACAGCAGTTGCCTCAACGACTAAGAAGACTATAGCACTCGTGTTACGGCCGGACGCATCCTGACGGTGCAACATGTCTTGACCGGTTCATTTGTTCGACGCACCCGCACGGAACTGTGACCGTGCCTGACACGGCCGGTTAAGTGGAACTCACAGTTCGCGTGCGATGTCCGTTGAAACAAACGAAACCGTTGGGACATGTTGCAGAGTTCGAGGATCCCCGATGCACAACATGAGAGTCGTGAGTCTTCGTGGTCCCAGCTCAAATTCCGAGAAGCGGGAGGGCGTTACCCCTGGCGTCCGTGGATGCATAAGGTCGACTCGGTCGTGATGTGATACGGTGGTGAGTCGTACGGGAGATTGAAGTTAATTTTCGACAGTCGTCCCGAAAGGCAACGCCCAGCCACTTAGTATGAGAGTAGGTTTGTTAAGTTCCACGTACTTTTGTCTGTCTGGAGTCGTCGAGTTTATCTAGCGATTCGACAGTTTAATCTCGATGCCGTAGGGGAGCAATTAGTTCTAGTTCCGGTCGCGTCGCCAGATTAGGCCGTGCCACGACCAACAATAGATACGGTGCTTTGCACTAGTATTGAGGGTTTAGTGTAGAGATGGCGTTCTCAATATGTAAGAGGGAGGCATTCCGTCACCGGTGGCGGGAAGGCTAGTTTTGGCCAACAACCCGGGAAGTTCGTGTTTTTGG
>5fc4c3b7-6074-41b2-813a-2846de0bb821_Basecall_2D_000_2d Marta_PC_default_sample_id_2245_1_ch242_file89_strand_twodirections FAST5/downloads/pass/Marta_PC_default_sample_id_2245_1_ch242_file89_strand.fast5
GCTTCTGTCTGTAGTAACTTGCTCCGGTTTGAACTCAGATCACGTTGCGTTTGGATCGATCACGTAATGTTTTACTCAAACAGGCGATGTTTCTGATAAACAGAGGCGGTCGGTTTGAACTCAGATCATGTTTTACCAACAGGCGATGTTGGGTGATAGACAGGCCATCGGTTTTGAACTCAGATCACACGTAATGTTTTGATAAACAGGCATGTTTGTTGATAAACAGGCGATCCGGTTTGGAACCAAGATCACGTAATGTTTGATAAAGCGCGCCGGTTTGAACTCAGATCACGTATGTTTGATAAACAGGCGATGTTTGATAAACAGGCGATTCAGGTTTATGAACTCAGTCACTAATTATGTTTTGATAAACAGGCGCGCCTGTCTCAGAGGCTTTAAATTACCGTCACCCGAGCTCAAACCCCATTCGCTTTAACCTAAAACACCAGATGTCAGTGGGTTGGGCTTCAAACATCCCATTCTGTCTCAGAGCAAACCGTAATGTGAAGTCCATGGAGATAAAGGACTGTTGAGTACCAAAATTACAGAGTCAGTGGGCTTCCAAAACTGGGGAGCGCCTGTTTATCAAAACAATAGGTCATCCTGTCACCCAGGACGCGGTATTCGCCTGTTTATCAAAACATTACGTGATCTGAGTTCGACATCTAGCGAGCCAAGTTCAAACCCAGATCGCCGGGCAATTGGATCGTCGAACAAAACGAATAGTTGGACGCGGGCTGCACCATCGGGGCCGTGCTGATCCAACATCGAGGTCGTAAACCCTATTGTTGTGATATGGGACTCTAGAGAATAGGCATGCGCTGTTATCCCCCCTAACTGTGGTTCCGTTGGTCAAGTTATGCATCAAGATTAATATAGTAGTTCGCTTTAACTGTGAAGTCTTAAGCGAAGTGCTGCGGGGAGGTTGGGTTCTGCTCCGAGGTCGCCCCAACCGAAATTTAATGCAGGATTGGTATAGGTTTAAGACCTGTGGACTTTGTTAGGTACTGTTTGCACCGGTAATAATTAAGCCCTCCATAGGGGTCTTTCTCGTCTTGCTATCGTCATGCCGCGCCTTCACGGGCAGTAGTCAATTCACTGAGTTAAAGTAAGAGACATAGGTGAATCCCCTCGTTGAGGCTTCATACAGGTAGCGTGGGCCATTTAAGGAACAAGTGATTATGCTACCTTTCACGGTTAGGGTACCGCGGCCGTCAAACCGTGGACTGGCAGGCGTGTGCGCAGACCTATATCGTAGAGAGGTATAGTTGTTTTGTCAAACAGGCAGTAGTTCAAGGTGTTTATT
>74396db6-a84e-4d49-bf95-0a5641a7c1a8_Basecall_2D_000_2d Marta_PC_default_sample_id_2245_1_ch352_file684_strand_twodirections FAST5/downloads/pass/Marta_PC_default_sample_id_2245_1_ch352_file684_strand.fast5
TATCTGTTGGTGCTGATATTGCTCCGTCGAACTCAGATCACGTAATATGTTTTATAAACAGGCGATGTTTACCAAACAGGCGATGTTTTGATAGACGAGCCATCCGGTTTGAACTCAGATCACGTAATGTTTGATAAACAGGCGGCCCGGTTTGAACTCGAATCACGTAATGTTTGATAAACAGGCGATGTTTTGATAAACAGGCGGTCCGGTTTGAACTCAGATCACGTGTATGTTTGTATAACAGGCGCGCCTGTTTATCAAAGCGCCTCCCGGTTACACACACATTAGAAACGCCTTGCGTGGAGAGTGCGCACGCTCCGCGGCACTAAAACCGTGCAAAGTAGCACAATCACTTGTCCCCTTAAATGAGGACCCGTATGAAAGGCAGCAACATGGAAAGACTGTCTCCTAGGACAAGCCAATGAAATTGAACTGTCAGTAAAGCCTTAAATAAATGGAGCAGACAAAAATACTCTGTGGAACTTTAACAAACTACTCATACCAGTGAGTAGTGGATTTCAGTTGGGACAACTTTAGAAAAATTAACTTCATGATAATTAAGACCCACATTGCCTAACCACGACCCAGTCACACTGATTAACGAAACAAGCTACCTCAGGGGATAACAGCGCCTTCTCAAAGGATTCATATCAACAAGAAGACCTACGACCTCGCGTGTTGGGTACGGGGCGTATCCTGACGGTGCGACGTCCAACGTTTCGTTGTTCAAGGCCGGCAGCCCAAGGCGATCTGAGTTTGAACCAATTTTCTGTTCT
>aae9e932-37c8-45a7-94fc-bf96cfd7acc7_Basecall_2D_000_2d Marta_PC_default_sample_id_2245_1_ch346_file218_strand_twodirections FAST5/downloads/pass/Marta_PC_default_sample_id_2245_1_ch346_file218_strand.fast5
GAACCTTCCGATTCGTGCGTCTTTCTTGATAGTCCCTCCTGTTTATCAAAACATAGTGCTTCCTCTACACACGGAATTAAGAGACGCCTGCCCTGTGGAGATATGGGACCGGACCGGAGCACTAAATACGTGCATAGCACAATCACTTGTTGCTTAAATGGCATACCGTATGAAAGGCAACATGAAAGACCTGTCTCCCCTAACTAATGAAATTGAACTGTCAGTAAAAGCTGACATAAATAAGCGAAGACAAAACTCGTGGAATTGCAACACGGCCGGCCCAGTGAGTAGTAGCGTTGCGTTCGACAACTTTAGAAAAAATTAACTTCATGGATTAAGACCCACAGTCTGCCTAAACCACGACCAGTCACACTGATTAACGAAACAAGGCCCCCAGGGGATAAAGCGCCCCACCTGCGCAATTCATATGGCTAACAAGAAGACCTACCAACTCATGTTGGACTGCGCCCGGGATCGGTGGCAAGTCCCAACGGTTCAGTTGCTTCAACATAAGCACAGGAGTCTCCTCGATTCGGGTTCCGAACAATTCGATGAAGCGGGCCAATTGATCTTTTTGGGTCAGAAGGCGGCCTGGTCTGAACTCAGATCAAGTATGTTTTGATAAACAGGCGACCCGGTTTGAGAACTCAGATCACGTAGGTTTCGGCTCTGAGACAGGCGATGTTTGGTTACTACACCGGGGAGATGTCTTTGTAAATAGTAGATATCTCCAGCTTTTGAACTCAGATCACGTCCAGTCTGGGCAAACTCAGATTACGTCAGGTTGTCCAACCGGTAAATCGACTGTTGTACAACGCGACATTCTGTTTGTGGCC
>5cac7046-322e-4814-a349-2c1359a97d01_Basecall_2D_000_2d Marta_PC_default_sample_id_2245_1_ch109_file48_strand_twodirections FAST5/downloads/pass/Marta_PC_default_sample_id_2245_1_ch109_file48_strand.fast5
TTTTTTCTGTTGGGTCATCTGGTCGCCTGTTTATCGACTAGCTTCCTCCCACATATTAGAAGGTGACACCCCTTCTGCTGTGGATATCACGCTCTCCTAAGCACAAACGCGTGCAGGACGCCTAATCACTTGTCCCTGGCACTGGCGATGCGATGCAAAGGCAGCCTGAGAAGATGTCTCCCCCACAGCGACCCGCAATGGCAGTGCGAGTGGTCAGTACAAGCGCTCACACTAATAAGCAGCACACAGACCCTGTGGGGTTTAGCCGCTCACTCATACCGGGCTGGTGGGCTTCAGTTGGCTAACTTTAGAGACAATAGTCATTTCATGACCGTAAGACCCACAAGTGCCCTAGTCAACCACGACCCAGTCAGCTGATTAATGAATCAGACTAGCCCCGCTAGGATAAAGCGCCCCGCTTCTCAAAGAGTTCATATCAACAAGGCAAGACCTACGACCTCGATGTTGGACCGGGGCATCCTGACGGTGCAACAGCGGTTTAAGGCCTTTCGTTTGTTCAAGGCTACTCACCGGAGATCTGGGGTTCATCCGGACTCGCTGTGATCTGAGTTCAACCCCGCTCCCTTTTATCAAAACATGATCTGAGTTCAAACTCGGCGCGTTGTAGTAGGACCACCTTCCTAGCCACACAGGTCCACGAACGCCTCTCGTGTAGTGGTCGCAAACCCTGCTGCGCAGCAACTCGCCAATACCCGTGTCCCAAAAGCCAGTAGTGTCCTATGCTGCAAACTCCGATCTGGCAGGGCAGCCAACCAGAAGACCTGTCTCCTAGGCCCGGGCGATTACAATTAATCTAAGGCGTAGACAATGCACCAAGACACCAAAAGACCACCCTTGCGGACTGTCACGTAACACTCATACCAGTGAGTAGGTGGCGTGCGTCGCAAGACTTTAGAGACAAATTAACCCTTCATGATTAGACCCTAAGTCTGCCTAAACCACGACCCGTCGACATACTTACTGAAACAACACCGAGGATAGCCACGCGCTTTAGCCACAAGAGGTTCATATGACAGACCAAGAAACCTACGACCCCTATGGTTCTACTCCGGAAACCTCGTAGCATGCACCTGTCAACGGTTCGTTTGTTCAACGAGCAGCCCCACGCGATCTCTCAGTTAAACCGGGCACGTACATGGGTAGAGTTCAACACGCACCTGTATTAGTCTAGAATTAATGAGGTCGTTCTGT
>83758bfd-f2ee-46b2-b1e0-def696337bf0_Basecall_2D_000_2d Marta_PC_default_sample_id_2245_1_ch302_file46_strand_twodirections FAST5/downloads/pass/Marta_PC_default_sample_id_2245_1_ch302_file46_strand.fast5
GGAAGCCTCGGCCGCGATCGCGTGCTACCATGCCACCCACGCATACCGGGTCGAGTAAGCCGAACGTAAACCGCGAATTGTCATAGGCTCGAATCTGCGGAAACCATTATAGGTTTGGTGGGCCGCAAAGCTATCTTACAAAGTCCATTTTTGATCACGCGTGAAAATCGTAGACTGCGCGCGTTGCGCTGTGATCCGTGCTTGAAACTGACATACGCCGGATAAGGAAAAATTCGATTGTCATGAAGGTTAAGTCTACTTCGTGGTCGCCCCCAACTACGGAGCAGCGGGCAGGATTCTCCTATGAAGTCTACAGGGAATTGTAGGTGTGAAATTGTTGGGCTGCGCCTCGGGGTGAGATCTTTGACAGTCTTATGAAAAGCATTCCTGCTTTTTCACAGGGAAGATCAGTTCATCGCGATTGGAGTAGGGAGACAGTATACATCTTCGTGATGCCATTGATACCGGGTCTCTATTTAAGGACATGATTACCGCCCTGGGGCCTTTACGGTTGGCATACCGCGGCCGTTTGAATCGGAATCACTGGGGCAGGCCAACTCTTATAGGTAAACACAAGAGGCGATGTTGTTTGTAAACAGGCAGTGTTTTATGACAAACAGGCGACCCGGTTTTGAATAACAGCAGATCACGTGTAGGTTTTTGACGGCGGCTCAGAGACATATTTTGATGGAGCCAGAATCGAGTCAAGTCTATGCATTCCAGCGGAAAGCGTTCGTGACCGTTACATATGGCGGCTTCAGTGGTAACTGTACGCCGTTCAGAACAGACACTACATGTCGTATCAAAGGCGCTCGTATGAGTCAGTCAAACGTACAGCACTGTTAAGTGGCCTACCAGACACGCTGTAATCCTTCGACTCGAGGTCAGGTTTAAAAAGCGGATGGGCTGTCAAAACCAATCGTTATGTTTTTT
>264b27bc-e865-4c56-965b-30f4892d0a72_Basecall_2D_000_2d Marta_PC_default_sample_id_2245_1_ch400_file281_strand_twodirections FAST5/downloads/pass/Marta_PC_default_sample_id_2245_1_ch400_file281_strand.fast5
CAATCGGTTTCGGTCGCTGAGCCAACAGTGCCTTAGAGCCTAAGATTCTCCCGCTACTAGACATAATGTACTGATGTATAACAGGGGTTGAGGCTGGACATGACCTTACCGGAGTTGCACGCCGATGAGAGGTTTGACGGCCAATAAGACCCAGTGTTTACTGGCACAGGCCAATATTTGACCGCTACATAGCGTATTAATTAAGATAAGTATAGGGTTGTCATCAAAAGCGGCTACCTGATGACCGCTTCCAGACTCAGCCGTGTTAGAACGATCCATGCTGTTCATAGCATGGGAGGAGAACCCCGCCCCTCCGAGGCGGTCGAGTTTAAAAGCAATCAAACTTCGAGGCAGGAACGCGGTTGTAGATATCGCAGTAGTACTGTTGTACTGCCTCCCGGCACGAGCTTTGGCTCCGAGTACCGATCCAACTGCCTTACGACGTGCCGGCTGAAATGCGTGCCGCTTGCACGCTGCCGATCGGAGTGCACTCCAGTGGGCGTGTATGTGTCAATAATGCTTTGGCACTCAGGGTTTATGACATCACATGTCTCGTGACAGGCTGACTGGACAATGGTGGTTAGACGGAGACTGTGAGCGTATTAGGTCGAGTGAATCGTCTTCCTAATGTATGTGCGCGAGCCGGAGCGGCTAGGTACGGACATTTGTACGCCCGCTTTAGCGCGAGAAATCTTGTCTTCTTGCTGATGCTCTTTCATAATTGTGACCTCTCACTAATTCAAAATTCAAGTGAATGTGCCCTCGGAAGCCATCTTGTCGCCTTGCGGTTCAGGGAGCGCATTGCGCACGGTAGGTCTTCAATTGCGCGTGCTGCACGAGGCCTATTTAGATGACATAGCCGAGAGCGCAACGATTAAGTCAAAATAAAACTTGTAGCGCCAGAAGACCTACTGGTTGGACTGATAAGCAGCAAGCGTCCGATAGAACCTGACTGGTTTGTAATCATAATAAGGCATTGGTAGAGCCCAAACCTAGAATCTGGTTTAACGTATAAGCGCAGGCCGGAGGTATAACAGTTTTACGTATAGCAGATGAACCTAATGGGTTGGACTTCATAAGCCAGGCGATGCGTTAGATACAATC
>19af7087-6716-471f-847d-be2b61331d4d_Basecall_2D_000_2d Marta_PC_default_sample_id_2245_1_ch77_file221_strand_twodirections FAST5/downloads/pass/Marta_PC_default_sample_id_2245_1_ch77_file221_strand.fast5
TTTTCTGTTGGTGCTGATATGGTCTAACACACGATTCGAATGGGACCACGCTTTACCTACCCACGCACCGTACGAGCCTCCGCTTACGTGGAAGAACTTACCGGATAATAGGATGAATCGCTTCCCAATATCCGGTCCCAAGGGCCCACCATGCTTTGTAAAACTTAGATCGCCCCGGACACAATCCCGCAAGGCAGCCTCCGCGCAAGAGCCGGGTTTGACCCGCCTCAAACCGGAAGGATTAATCTGTCGGCTGTACAAAAGCTGCACCGCCTGAGAGGCACAAAAGATAAATTGCGATTATTTAACAGCAAACTAACATGGAGTCAAATGGAACTGTCCACAGATTTGGGTATTCGAAAAATTAACGTGCCTGGTCAAAAGTCCGGCCCGGATCTGCTAGATACTCGAGACCGGAGATCGCCTATTGGCGGCCATAGGCGCGATAAAAGGACTTCTCAGCGCGTTGAAACTCCTCCCCGCGATAGCCTACAAAACACGATGTTACGGCCACTCGGCCGGAATGGGGACTCCTTGCGAGCCAACATTCACGGTGATCGTTCAAAATTCTCTTTCCCTACCTCCCAAGGGGAAATTACGATTCGATGAGACGGGCCGGTTTTTGGGCATTACAGATTATTAGTTTTTGATAAACAGGCGGATGTTTATACCTGGCACAGGCATACAGGATTTTAGATAAACGCGCTCCCTGACTGTTTGTAACTATAATAGATGGAGTCCGCCCGAATTTACCAGATACAGATCGGGCTGTTTTGTACTAAACAGGCGATGTTCTTGATATAAACAGCGGCAGATCCGGTTTTGAACGAGTCAGCAGCCTGTTTTGATAAACAGGGGCGAGGGTTTCAACGCTACAGATTTTACGTGGGATCGGTATGTTTTGATAAACAGGCGATCGCCGGCTAACATGGCAGATTACACGTGCTCTGTTTAACTGATGGAGGCCTTGGATGAATTTTGGATTGCCGCTCCGACGGTACTACGTAATGTTGTACTGGGCCTTGGAGAATATCGGTGCTCTTTTACTAACATTAGGGGTATACCGTTTGACCGTACCAATCGTAGCCTAGATGAATGTTTGGGCCCGGCCGGACGCATACTCGCATTTTTGTTGCTGAGAAAATCACGTATATCTGTTTTGGAAGCTTCCAGGCAGCATGTTTCTGTTGGTTAATTGTGATTTCGTACCTCGACGACTACGGATT
>e8b593f4-9448-488a-9fc8-bbd6889a07c3_Basecall_2D_000_2d Marta_PC_default_sample_id_2245_1_ch315_file93_strand_twodirections FAST5/downloads/pass/Marta_PC_default_sample_id_2245_1_ch315_file93_strand.fast5
TGCTCTGTTGGTCGATAGTCCTGCTCGCCTAGTGTTTATCAAAACATCGCCTCTTCTTGTTTACCTATAAGAGGTCTCGATAGTTCTCCAGTGATTGGATTAAAACGGCCGCGGTATCTCCCTAACCGTGCAAGGTAGCGTAATCATTTGTCCCTTAAATAGAGAGACCTGCTCACTAATGGCATCACGAATGTTATGACCCTTGTCTCCCTATATTCACAGTGCAGTGAAACTGACTCCTGTGAAAATCCAAGCGGAATGCTTTCATAAGACGAGAAGACCCCATGGAGCTTTAAGCCCAGCAACAATCTCACACCTACAATTCCTTAGACTTCAGGGAGAATCTGCCCGCTGGCTTTAGGTTGGTACGCAGTAAGAATAACTTAACCTTCATGACAAATGGGAATTTTTCCTATCTTAGAGCCACCACTCACAGAAGAATTAATAATTTAATGTGATAATATGACCCGATTTATTCGATCAACGGACCACAAGTTACCCTGGGGATAACACGCAATCCATTTCAAGAGTTCATCCTATCGACAAATGGGTTTACGACCTCATCATGTTGGATCAGGGTATCCCCTGTCGTGAAGGCCTCGCTCGTCGTTTGTTCGTCAGGCCGAAATTAAGGTACATAAATTCTGACTTAGCATGCTGGTGCATCTGAACTTGTTACATCGAAATCCAGATCAGTGTTGTTTTTCACTAAACAGGGAGAGACCCGGGTTTGAACTGATACAGATCATGTTTTGATAAACAGGCGTTTGCGGTTTTGAACTCGGATCACGTATATGTTTATCCAAACAGGCGAGATCCGGTCCTGAACTCAGATCAATGTCCGGTTTGTTTGACATGAGGTCAAGATCAGCTTTTTAAACAGGCGACGTTCATGTTC
>847cbaa7-c144-49e1-a63b-f4bc6a492ebc_Basecall_2D_000_2d Marta_PC_default_sample_id_2245_1_ch282_file40_strand_twodirections FAST5/downloads/pass/Marta_PC_default_sample_id_2245_1_ch282_file40_strand.fast5
TGTTGGTTGTATCGTAGCCTATTACGGACAGATTTGACTCTAAGGGTGCCGTAATCGCTGCCTAGAGCCTTGAAATTTTATACCGGGAGCTGACGGTACACGTGCCTGCAGAGTACTAAAATTTAACAGGGCTAATGTAGTTGACGGGGTTCCCGGAGCCGATGCAAAATTTGCATCAGAGCCAACACCCCAATTTGCCGGGAAATCGGGCTCCCGTGAGGCTATCTAAAAAGTTTAATGCCCGCACGCGTAGAATGGGACTTCATGAGAGTGCCATTTAAACAGCAGCTAATGGTATGAATGCGCTCAGCAGTCTAAACGCAGATCTGGGGCGGGCGGAAGTTGAGTCATGTTAAAACAAACGTAACGAGTGAATGCCTAGGGTCTTCAAGAGTCAGGATCGCATTCGACACGGCGATGGGCTGCTTTACTACTGAACTCTTTGTGAGAAAGCCTATGAGGGTCTCCCCTGGGGGTGCTTTCGGTCCAAGAGTGAATGTATATAGGTGGTATGCTAGGAAGACTTGGGTCTGACGATGTAATAGGCATGTAGCACTTTGCAAATTATTAAAGGCACGTAGAGCCAGCACTCTATCTAATAGTTGTTAACAGTCGCACAGGCCATCTTTGTGCTTACGGTGGTCTCTGCCGGTTAGCTCCACGTTGAATGTGCACATGCATGTCCAGGAAGGGGGTAATCTTCGCCCGTGTTTGCCTTTTCATAAATGCCTCAGGATGCACAAGCATGCTATTAGCTGCACGGTTGAGGGCTTTGCCTGCGGAGCGTTTAGACCCCACAGAGGCGGGATTATATTTGCCACGCTCTTGTGGGCCGCATAAATAGTTTACCAACAGGCGCCCGGTTGCGGCGAATGCCCATGCCGTGGGGCTTAGTTGGAGCAACGAACTGAATGTCAGCACACGCGAGCCTTGCGAATTACAGTAGGGATTTGCACCGCTCGAATCGGCTGTAGTTATGTGTCTCCTGAGAGCCATTGAGAACTCCCGGTTATCTAACGCCTGTTTAGTTGCGTGCGAGGGTCTGAGCCTGACTTGGTTAGGAGACTGCTTATCCGTACTCGACCAATCCTATTTTTCACATGTTCCCAACGAGCACCCTCGACATCTAACTGAATAGGTTTGATGCAGTTGGGCGAGTATGTTGGTCGAACCTTCGTAAGTCGGTTAGGTGGCGGTCGGTTCATTACTAGTGTCCTAAGGCGAAAGGATGGTTAACGCATGTTGGCCGTCTTGACATATAGCGGTACTACCTCAGTGCCACAGCACCTGATTACGTGTAAACCACACCTAGTCGCACGAGAGTTCGCTTGAGGAGCGTTCGACCCACACCAGGCAGATGAATTTACCATTGTGAATGTGTATCAGAGAAGCGGGTTGTTGTACCTACAACGATAGAGAAGTTCGTGTCGTCGTACCTATAGTGTA
>bea53e97-da5a-43c9-b3d3-f98cc86d570f_Basecall_2D_000_2d Marta_PC_default_sample_id_2245_1_ch24_file1_strand_twodirections FAST5/downloads/pass/Marta_PC_default_sample_id_2245_1_ch24_file1_strand.fast5
TAAACATTTGCCTCCCACACACACATTAGAAGCAACGCCTGCCCTGTGGCGATATCTCAAACGCCGCGGCACCTAAAACCGTGCAAAGGGTAGCACAATCACTTGTCCCTTAAATGGAGCCGTATGAAAGGCAACATGAGAAATACTGTCTCCTAAGACAGCCAATGAAATTGAACTGTCAGGAGTACACAAAGGGACAGCACGACTCAAGAAATTAAAGATCTTCGACCGGACACTCAACTCCGGGTCAGGCTATGGGACTTCCAGTTGGGACAATTGCGAAAATCCTAACTTCATGATCAATATTAAGACCCACATTGCCTAGTCAAACCACGACCCCATTACACTGGACCTTAACGAACAAGCTACCCCAGGGATAAAAAGCGCTTTGCGCCCAAAGAGTTCATATATCAACAAGAAGACCTACGACCGGTGATGTTGGACCGGGGCATCCTGACGCTGCAACAGCTGTCCACGGTTCGTTTGTTCAACGACTAACACCTCGAAAAGCGATCTGGATTCAAAATGGAGCCGTTTGAATCGAGTCACCACGTGTGCGATTCTGAACTCAGATCGACTAGTGTTCGGTTTGAAAATCCAATCAATTAATGTTTTGGGTAAACAGGCGGTCCATTTGACATGAGATCACGTAATGGTCTTTGATATAAACAGGCGGCACTGTGGCGCGGTCTGTAAAACTCCGTACCAAGTGAGTCGTATTTTGATAAACATTTTGCATTTTGCTGGAGCAAATGTCATGTTACCAACAGGCGATGTTTTATGGCCACAGGCGTACTCATTTCGACTCAGATCATGTTTTGACTAACAGGCGGCCCGGTTTTGAAGGACCAATCACGTAATGTTTTGATAAACAGGCGCCGGTTTGAACTCAATCACGTATGTTTTGATAAACAGGCGAGTTCATTTGATAAACAGGCGAGATGTTTTTATCGGGTAAGGCAGTGCGTTTAGGACTCAGATCATGTTTACCTTGATAAACAGGCGGCAGGTTTGAACTCAGATGACAATTGATGTTTTTGATAAACAGGCGCTCTCCCAGTTGAGTGAAGTACATTAGTGTTTTGATAAAGGCGATGTTTTGATAAACAGGCGCTCCGGTCTGACGAACCCGACTACCGCTTTACGCAGAGATCACGATTTTGAGTGAAATTGAACCTGGTGGTTTTATA
>3fa3557c-2018-4ecd-a34b-26d6ff33355e_Basecall_2D_000_2d Marta_PC_default_sample_id_2245_1_ch392_file56_strand_twodirections FAST5/downloads/pass/Marta_PC_default_sample_id_2245_1_ch392_file56_strand.fast5
TGAAGCTCTTAGGGGTTTGCTTCCGCCGACGATAAAAGATTCGTCGCTCCAAAACATAATGATCTGGAGTTCAACCGGCACTCGAATCGCCGTTCAAACCGAATACGCCTGTTTATCAAAAGCACCCCCTGTGCTCCGACCGACAAGATGTAATTGGGGGTCCTAACCGAACGCCTGTTGCTAAATACGGCGTGATCGGGGTTCAACCGGCCAATGATCAACCGCATACGGAACACGTGATCGCTGTTCAAACGCTAGGGTTTGTAAACATACGGGTAATTGGTATCCAAATTGCCTGGAGTATCAAAAAGGGTCCTAAGGACTAGTGATTCGAGTTCAAACGGGCCGTCTGTGTTTACTCAACATCGTCTGTTTATCAAAACATGACTATCCAGTCAACCGGGGCGCCTGTTTATCAAGAAATAAGTAATTGGGGTCTTCAGAACAGGGGCCCGCCTGTTTATCAACAGCAACAGTGGTACGATTCATCACGCGGCTCTCCCCTGTTTATCAAAACATTACCGTAATTGGAGTTCAACCGGCTCAGTTTAAAGGCAGATGCATTAGGAGGTGTTAGTCGTTGAACAACGAACCGTTACCGCTGGTTGCACAGTCAGAAGTAGGCGGTCATGCTTGGTCCAACATCGCGATGGGTCTTCTTGTTGATATGAACTCTTTGAGAAGGCGGCGCGATCCCTCGGGGCGCTTGTTTCGTCAATGAGTGTGATCCGTTAGTGGTTTAGGCATGACTTACGTATATCTAATTATCATGAAGTCAATATTTTTCCACAGTGTGTCCACAAACGAAGGGCCACTACTCACGGGGTTGTGCGTTGGGACACTCGATGACATGTTGTGTGGTGCTTATTATGTCAGCTTTGACTAACAGTCCAACTTCATTGGCCGTGTAGGGGAGACAGGTCGTCTCCATATGTTGCCTTTCATAAATTATCAGCCGAAGGTTTATAAGAGCGGGCTTATGCTACGGTTATGCCATTTAGTGCCGCGGCGCGTCGAGCAGGTATACCCCAATAGAAGGGAGTCCTTCTTATACGGGTTACCACGAAACAGCGATTTTACTAGAG
>faadc564-f885-4b6d-8403-dee5cad1c451_Basecall_2D_000_2d Marta_PC_default_sample_id_2245_1_ch16_file33_strand_twodirections FAST5/downloads/pass/Marta_PC_default_sample_id_2245_1_ch16_file33_strand.fast5
GCGTCTGTTGGTGCTCTGATATTGCTCGCCTGTTTATCAAAACATACGTGATCGCCGTTCAAAACCGGATCGCCCGTGAGTCGAGCGACATTACGTGATCTGAGTCGGTCAAAAACCGGATCGCCTTGGTCGGCTAAACATCGCCTGTTATTATCAAAAACACCTTACGTGATCCGGTTCTAAACCGGGCCGCCTGTTATGTAAAAACATTACTGATCTGAGTTCATAAAACCGGACCGTTGGTTGTTTGAAAAACATGACCCGCGTTCAACCGGAACGCCTGTTGTAAAGACATCGCCTGGCCGTTATCTACAAACATTACTGACTTGGGGTTCAAACCGCTGTTGTAGCATCAAACATGTCGCGCTACATCGGGCGAAGTAACGCCTGCCTGTGGGGAGATATCTAAACGGCCGCGGGAGCAAACCGTGCAAAGGGCCTAACAATCACCGTGCCCTGCGCATGAGGACCCGTATGAAAGGGCAACATGAGAAAGACTGGCTCTCCTTTAGGACAAGCCAATGGCAAATTGAACTGTCAGTACAAAAGCTGACGACGACCCAGAAGACAAAAGACCCTGTGGAACTTTGTAACAAAACTACTCATACCAGTGAGTAGGCTGTTGCCGTCGGACAATTGGAAAAGCATCCTGATGCTGATAATTAGACCCACAAGTCTGCCTGAATATAAGAACGAGTTACACACTGATTAACGAAACGATACACCCCAGGGATAACGCCGCCACTTCTCAACAGAGTTCCATATCAGCCGCAAAAGATAGCACGACCTCATGTTGTAACGGGGCATCCTGACGCTTAAAAGCTGTCAACGGTTCGTTTTGTTGTTCAAAAGCACTAACACGGCAGTGCGATCTTCAAACCGGCGCCTGTTGCCACAACGACCTATAATCTGAGTTTAGACGGCACTGCCTGCTTATCAAAAACATTCCGGTTTATCAAAACATACTTACTGTATGAGTTAAACGGGTCGCCTGTTTATCAAAACATAATCTGGTACGCTTCATCTACAAACTGGCCGGTTGAATGGATCGCGGGCGGGGTGTTAGAGCGTTGAACAAACGAAACATGCCATCAACGTGCATGCAAGGGTGTTCGAGGATCCCGCAGTTAACATGAGTAGGGGGTTACCTGCGGGTTGATCTGTCCAGGCAAACTCCTGTGCGAGAAGCGGCGGAGTTTGGGCCTCGAGGCGCGAGTCTTCGTTAAACCAGTGGCGACTCCGGTCGGTATTCAGGCGACTCTTAGTCGTAAGTGTAGTAATGAAGTTACCGTGTCCCCTAAAAGTCTTTAGAAGACTGAAGCGAGCCGGATACGCTGAGTGCAGTAGTTTATTAAAGTTCCACGAGGGTCATGTCTTTATTGAGTTTGGTCGAGGCGTGTATTAGCTCCGCATTCCGTCTAAATATTGGATCTTGCCCGGAGGCGCGTATTTAACAGGTCTTCTGCGTGCCGGCTGCCTTGCCAGAATTCCCGCCCAGGATGAAATTACGTGGGGCCCTGAATTCATAGGCGTTGCTGTGGAAGTCCCATTCAGGATCTACAAGGGGAGGGCTTTGAGTTCGAATGTGTGTATGAGGGAAGGCGCTGGTTTTGATGAACACAGGCACGGTCGTGTTCTGA
>74b7cc00-1ce6-421d-9379-1c01e314186e_Basecall_2D_000_2d Marta_PC_default_sample_id_2245_1_ch142_file113_strand_twodirections FAST5/downloads/pass/Marta_PC_default_sample_id_2245_1_ch142_file113_strand.fast5
AAGGTTATATCTGCTCGCCTGTTGTTGGGACCGCTTCCGCCACAAGTCAGGCACGTAACGCCTTGCCCTGTGGAGATATCTAAACGGCCTCCGGCACCAAACTCCGAAGTCCGACATACGGAACCTCTTGTTAAATCGGGTGGCAGGCCTGTAAACGCACGAGCTGAGAAGATAATTGCTCCCTCAAAGATCCTAATGAATGAAATTGGCGTATTTTACAATCGGCCCTAACGACGACTGGACACAGACAGACATCAATCTTGGGGGTTTAACGGACAACTAACCGCCAGTGAGCCTATAGCTAGTTCCAGGTCGCTAAACTTGTCGAAAATTAACTTCATGATAGATTGTACAGACCCACAATTATGCCCTAAACCACGACGACCCGTACACTGGATTAACGAAATAACCCCCCTATAGCCCCGAGGACCACGCCCCCCACCTTTCTACAAAGATGTTGGGTATATCAACAGAAGACCTACATACGATGTTGACTCGCCTCACGCATCCTGACGGTGCATCGTCGACTAGGTTCGTTTTGTTTCGACGACCGCGCAATCTTATTCATAATTTCATCTAAACGTTGAGCCGAATCCCGATTCCCGTGTCATAGTCGGTCCAGACAAACGAAACCGTTGACAGGGGTGTGCACCGTCAGGAGTAGAATTCGAGGCCGGGAATATCGGTCCGGTAGTTCGTGGTCCATACCCGTAAATTTGGAGAAGCGGCGTGCTGGTGGGGTAGAGGCCCCGTGATTTCAGGATCCAGTAGGACCTCATGCGGTCAGGGCATAACTTATTGCGGTCTGTAAGTTGGGCTACTGAAGTTAATTTTTCGCACAGTTGTTAGAACGGCGGCACGGCTCAGGTGGGATACGGTTGTTAGGGTTGTTAAAGAGGATTAGTTTGTGCTTGCGATGTCGATGTTGCACCGTTGACAGATATCGACTTCACCGGTCCCGTGAATTACCTTCTAGGGAGCACGCCTTCTGTCACATGAGTTTGAGTTCGATAAGGGACACGTAAGCGTTGAGGGTTGTCTTGGACAGGGTTTGTGAGGGGTTTAGTGAGGAGTGCCAGTCCGGGATTATACAGGGGGCGAGGGCCTTTCGAGTCTACAGTGTGTGGAGGGAAGGCTAGTTTTAATAAACAGTCGAGAAAGGGTGTTCGGCGTTTATGTTTTCT
>30630a13-605d-46b5-a0df-8e0835c00da4_Basecall_2D_000_2d Marta_PC_default_sample_id_2245_1_ch42_file440_strand_twodirections FAST5/downloads/pass/Marta_PC_default_sample_id_2245_1_ch42_file440_strand.fast5
GCTTTTCTTTCTGTAGTATTGCTCGCCTGTTTATCAAAAACATAGCTTCCCTCACACAACATTAGAAGGTGGACGCCTTGCCTGTGGAGATATCCAAACGGCGCGGCACTAAAAAGCGTGCAAAGGTAGCACAATCATTGTCCCTTAATGGAGGACCTCGATCTGAAAGGCAGCTGAAAAGCTGTCTCCCCACTAACGCCAATGAAAATGAACTGTCAGTACAAATGGACATAAAATACAAGCAAGACAAAAAGACCCTGTGTCCACGATTGCAACTACTCATACCCAGTGAGTAGGCCTTCCATTTGGGACAATTCGAAAAATTAATCTTCATGATAATTACAGACCCACATGCTGCCTAAACCACGGATAACGAGTTGTACACTGATTAACGAAGTACAGGGCCCCCAGGGATAACATACGCCACCTTCTCAAAGAGTTTTCATATATCAACAAGAAGACCTACCGACCTCGATGTTGGGACTGGGGGCATCTCCTGACGGTGCAACATAATTCGTAAACGCTTCGTTTGTTCAAAACGACTAACAGCACGCGTATCGCTTTTCAAAACCGGCTTTTCACTAGGCAAGGGTCAGTCAAGTGTTTCCTCCTGGAGCTTCAAAGTTTAGGCGCTGACTCAGATCAATGGCATGTGTTTTGTGATAAACAGGCGACCCGGTTTCGAACTCAGATCACGTATGTTGTCGATAACAGGCGGTGTTTTCGATTAACAGGCGATCCGCTTTTGAACTCAGATCAATCTGTTTGTAAATGAGGCGCCGGTTTGCAATCCAGATCACGTCCTGTCTGAACTGAGATCACGTCCGGTTTGGACTCAGATCAATCTGTTGCTGATAAACAGGCGATTGCGGTCTGAACTCGAGATCACGTGGAGTTGCTTTTCAGAACTCAGATCACGTAATGTTTTGATAAACAGGCGGACCCGGTTGTCGAATCAGATCACGTAATGTTTGATAAACAGGCGAAATACCCATTTATACGAGTACAAGATCAGTAATGTTTGTAAACACAGGCGATATCGTTCGTCTC
>1b86b1ee-32ae-44d7-8ec1-732efd2e3083_Basecall_2D_000_2d Marta_PC_default_sample_id_2245_1_ch154_file116_strand_twodirections FAST5/downloads/pass/Marta_PC_default_sample_id_2245_1_ch154_file116_strand.fast5
TGGTCTTTCTTGGTCTATGATGCTCGATGTTTATCACAACATTTGCTCCCCACAGGTCGCGACGGACGCCTCCTGCTAGGTTGAAGGTACATCGGCACCTCAGGGACCCCGTGCAAAGCGCACTGATGTGCTGCCTGGCAAGCCTAATCCTGAAAACGCAACATACGCAAGCCTCTTTCCCCACTACGGATGAAATTAGCTAAAACTTCATCAAGACTTATCCAAATACATAACAGCCGCACATAAAAGACTCGTGTGAGTTTGCTCAACTGGACTGATGCACTCAGTGGAGCCTGACGATGCGTTATCGACTTTGCGAAAAATCGACTGCCTGATTACATGGCACCAAGCAGATTATCCGCTCCACAAAGCAATTGTGAGCATACCCTTGACGGCAACACAACAGCCCCGGCCGAGACCACGCTAGTCCTCCAAGAGTCTTCAACACTGTAATAAGGAAGCCCGCTCGATGTTGGACCGGGGCATCCTATGACGGGTCTGACCATAGGCCTGTTCGACCATTTTCGTTGTTTGTCAACGATAACACGCGATCTTACAGATTCATGAAATGTACGCTGTTTGGTAAACATACGTACTTAAGTTCAACCGTAAACTTTTTATCAAACATCGCCTGTTATCAAACATAGATACGTGATCTCATGTCATAACTGGGTCGCCTGTTGCTAAAACATCGCCTGTTTATCAAAAACGACCGTGACCGGTTCAAAAACCGTACTATACCATTTGAACCCATGCAAGTCGGGAGATTTAGTCGTTGAAACAAAACGAAACCGTTAAGCTGGTGCGGCAGTCACCAGGAATCTTAAGGGAGTTCCAACATGAGAGGGTTACCTGCGGTATGTCGTATATTTGAATGGTTCCCGAGGCTCGTGCTCGGTGAGTAGCGGCATGCTAAGGTAGCGTGATTTCGGTCCGGGCGGTTATCAATAATTTAGTTCCTTTACAAAGGCACGTATTAGTTTGGTATCCGTTATTAGGAGTTAAGATGTCCCCACACGGTCTTTGGCGACCTGGGGACTGAGGCTCAGGCTTACAGGCAAGATTGATCCACGTGCCCGAGTGTCGTGCGAGAATCAGTCGTGCGTCTGCTCCGAGTAATTCAGTTCATCTTAAGCATTACGTGCTAGGGAGCGCGAATCTGGTCGCGTGCGTTGCGGCGGTCGAGCGGAGTTCTAAGATGAGGTGCCCGTGAGAGTTTGCGGCATTTCAGCGGGTGTAGAGAAGGAGGCGTCGTCCGATTGGAAATTTTAAGTGGAGCCGGCGGGAGGCTAT
>10d3e7ba-9e55-4232-a0c7-bc3113f91b30_Basecall_2D_000_2d Marta_PC_default_sample_id_2245_1_ch45_file95_strand_twodirections FAST5/downloads/pass/Marta_PC_default_sample_id_2245_1_ch45_file95_strand.fast5
TGATTGACTTACTGGTCGGACGAACGGTTTGGTACGGGGTAAAGCGAAACCTTACCGGAGTGCACGCCTCCTTAGGATACCGATTAACAGCGCATGGGCCCGGGGTTCGAAAAGCTGGCCTGCTTTCTTAAAACTCCCGCGGGGTATTAATGGCATGGCAGACATGACGGAACCTCGATATCTGAATGGGCATGGTCGCCGGCTTACGAAGAAGCATGGCTCACTCGGGAGAGCTCGCAAACGATGTTACCTAACGCGACCCTTAGGCCGGACACAAACCGCACGCTCAGGGACGATGCTCCTCAATTTTCCATTGTACCATCCCGGAGCGAGCCGAACACCCCGGCGATACCTCCCTATCTAAGCGCACGCTCCCGGATTCTTGTGGCGCTCCCCGCTTTATGGCTTCCACTGGTACCAGGGACCGCTTACTTGAGCTCCGGCACTTACACGGCGAGCTCGGAGATCGCTAGTCCCATAGCCACGACCCTCGCGTAATGCGGGGGTGTTCTACAAATCGACATCGTAGTGTGGAGCCGCCTACACTGCGTTGCTTTGTTCGACCAGCCTGCAAGCCCACCTAGGTGTCGGTGCTTCAGGCGCCAGCTTTTATACGACTAAATCTAATCTGCCTGGGGTTCATAGTGTGAAGAGTCCTAGTTTATCGCCTAGCCAAGCCTGTATTACCGTCAACAATCTACGGTCTATCAGCTCAACGCCGGTCTGGTGCGAGCATTACCATGATCCGATTTAGTAGCGCGGCATGTCCCTATAGACAGTGAGTGCAAATTCAAACGAGCTGTGGTGGGTTCGAAGCACATAATGAGTCCAGTGCCAACAGGGTGTACAGTGTTATGGAGCCAACGGTATTAGCGTGCGCTCCAGGTGACGCTGTTATGGCAATAATAGCGTTGATGACGCTCACATTACGTATGCGTCGAGCCAAAGATTTGGCCATACATTACGGTATTGACCGTCACTGAATAAGTTTTCAAGCAGAGTCGAATGAAACGTGAGTCGGTCTATACCAACAAGAACCGTTGAGCGCATTGTTAACCCACCGTTAGGACAATAGTTGACACCAGTGCACCCA
>7f57e2d0-47db-4176-bc74-7b96b9b3b542_Basecall_2D_000_2d Marta_PC_default_sample_id_2245_1_ch243_file145_strand_twodirections FAST5/downloads/pass/Marta_PC_default_sample_id_2245_1_ch243_file145_strand.fast5
CTAAACACATACGTCACACTGTTTATCACTACTTTAACCGCCCACGCCTTGAGAAGGCCAACACATTACGTGATTGAGAAGGACTGGCCGTAGGCGCCACCCTCCCCTGAATTCCAGCCCCACGATGACAGTTAGTCAATGAAAACCAAATGCGGGATAAACGCTAACCTGTCTACACACTAAGCCGAGTAGGAGTCAAATTTACATATCCTACATCGACATGAGCACCAAGACTAAGCGCTATGATAACATATGTCGATATGGTTTATAAACTATAATAATAGCGAGTGGATAACAGTCGTGCGTGCCCCTATTTACGCAAAATTAATTCTAACCTGAGTCTCAACGCCCACGCCTTGTATTACTAAACCCACGGCATTACACTGGTGATAGCGAAAACCGCTAGCAGGGGATAGACAGGGATTAAGGATGTTAGGTATCACCAAGAAAATAGCTAAGTAGCGGATGTCAACTCACATACAGTAGTTAGTCCGATAAAAAGTTCCGTCGTTTGTTTACTCATAACACCCCACTAAGGGTCTGACCGGTAAGTACCGGCCTTTGGATAGAACCCAGTGAATTTAAGTCCGTTGAAGCCACATACAGAGGGATGAATTTGTAAGACATATTCAAGTGAAGTTCGAGGAGTCAAGAGAGTTCCAATAGAGTGGAGTAGTCCATGCTGTCGTGGTCCAGGCGACGTAATTTGCAGGAGGGAGGCGATATTCGTAGATACGCGGCCTAGATAGAATTGTCACGGTCCAGTCTTAACATTCACGTCGCTTCGGGAAATTGCAGTAATCCAATGTGGCTCGGCCCATTGTGACGCCAAGTTCAGCGTCTTCGAGAACAACCCGGCGCCACCTCCTGATGAAATGCCAATTTCTTGCGGTCCGGAGAGTCGTGTTGAAAATTCTTGAATGTTGAATTCAGCATTCTTATCCTAACCCATTCGTCCAATTCCCGTTGAACTCGCAGGGAGGGGTGTATTCCGGATAGTTGTGAACTTCCCGTTAACGCGCTTAGGGCGTGCCGGAGAGCATCCCCTGCTTACGCCTGGTATTCGAGGATTCAGTGGCGGAAATGCCGCGGTTCCGAAGCTCCTCCGAGGAGGAGATTCGATTCTAGATCTTGTACCGAGGAACTAATGTCTCAACATACCCGGGAACTCGCATTCACTAATCCAGATCGGTCCATTTACGTACCGAGTGAAGTTCATTAACATAGGCGCGTTGCTGGCTGCCGGGCCTGCTTGGTTTTACTCGTAGACCCGAAATCCGTTATCGCACTTTGCACCCTGTCAGGCGGGCCCCGGTCAACGAGCTCCGGTATGCCTGCTTCCTTCCAGACTGTGTTGCTCGATAGCCTGACAATTTTACGCGCCTATCGCTGTTATCCTGGGACGGTGTTCGTGCTGCCGCCTGTGACTCTGTATGTATTCGCAGACACCCTAATCTATATGTACTTCAATTCTGGCCCTCGGCTTGTGAATTTTTCGCTAGTTGTTGAACTCGCATTGTATGGC
>19308076-d73c-47d3-90e4-61be01542dfe_Basecall_2D_000_2d Marta_PC_default_sample_id_2245_1_ch299_file465_strand_twodirections FAST5/downloads/pass/Marta_PC_default_sample_id_2245_1_ch299_file465_strand.fast5
CCTTTTCTTATTATCCCTGATATGGTCTCGCCGCCGTTATCAAAACATTACGTGATCTGGAGTTCAAACTCTGGACCGCCTGCTTATCAAAACACCGCCTGTTTACCAAAACATAAACCTGTACTGAGTTCAAACGGATCGCCTGTTTATCAGACAACATACGTGATCTGAGATCCGTAACGCGGGTCGCCTGTTTATCAAAACCACTAGCTCACTGTATGCAACTTCGGGCGCCGCCTTTACAAAATAGGGTTCCCTCCACACACTCGAAATTAGGAACGCCTCCCCTTGGGAGGTTATGCGCAGAACATCTCATCTCCACAAGCACCCCACAAACTTCAAATTTGTAGCAAGACACGGTATCGTGCCCTTAAATGGCGACCCTTATCCGAAAGGCAACATGAGAATACCGCCCTCCTGTCCTAAAGACCGCTAAGGCGAATTGTGACGGGATATGTCAGTACAAATGCTCACTAACGCATGCATAACAAAGACTCCTGTGGAACTTGGACCAAAGCCTCGGTCTACGAGTCGTAGGCGCTTCAGTTGGCACAACTTTAGAAGGTCCAACTTCGCTGATAATATTAAGACCTAAGTCTGCCTAAACCACGGATGAGTTACACTGATGGACGAAACAAGCTCCAGGGGATAACACCCGCTAGTCCCCCAACAGAGTTCATATCAACAAGAAGACTACGACTCATGTTGGACCGGGGATCGCGTAACGGTGCAATAGTAGGTTGACAACGGTTCGTTTGTCAGCCGTAAAACGCGCGATCTGAATTTAATCGGCGCTGTTTATTGCCCCTCATTAGATCTCTGTAGATGGAAAGCGCCTGGTTTATCAAACATTACGTGATCTGAGTTGTAAACCGGTAACCGCCTGTTTATCTACAAAACATTACGTGATCTGAGTATTCAACCGGCCCACGCCTGTTTATCAAAACATACGTGATCTGGAGTTTCAAACCGGATCTCTACGTGTTCAAAACCACTCTACATCTGGTCTGACAAAAACGCACTGCCTGTACTTATACAATGCTAATAACCGGGTCGCCTGTTTATCAAACACACTCATACGTGATTGGGGTTCAAAACTCGCACTCCCCGAGCGTTACAAACAGCAATGTGGATTTCAGGAATTCGTCGCTCCACTTGAAGCGTCGGCCAGATTCCGGCGTCAGGAACCCCATTTGAGCAACGAACCGTTGAACTTATGGTCCTGGGAACCTTTGCAGGCGATCGTGTCTGACAACCCCAGGCGTTTTCTTTTCGTTGAGGAGTGTAACATTCGTCGTTGAAGGAGGGCGTGGCTTCTGCGTAGTGCTGGAGTTGCGTTACAGGTTGTTAGAAGACTCCCGGGAGCGGATAAGGGTGGGTATGAATAGAGCATTTAATTTGCGGTTTAAAGAGGAGTCAACTGTTAAATGTTATTACGCGATGTTAGAGTTTGTGGGTAACATGCACCGGAGTTCTGCGCTCCGCGTCCCCGCGTCCATTGAAGTTTAGGGATAGGGACAGTCTGTCTAAACTTCATTCGAGGCTTAGGCGTGGCGCGAGAACAGGTCTTGGGAGCGCTTTGCAGGCGTGCATTGAGGAGCGGGTTTACCGAGACATCACCGAGGGAGGAGTTCGAATCGATGGTGCTGTGGAGGGAGCGGGTTTGCAAGTCCAATAGCGAGGCATTTCTACTGGCGTTGACAGTGTTTGACATTGTCAACCATGGTTTTTGG
>6d754fd5-166c-47e1-8f05-32e007576781_Basecall_2D_000_2d Marta_PC_default_sample_id_2245_1_ch381_file13_strand_twodirections FAST5/downloads/pass/Marta_PC_default_sample_id_2245_1_ch381_file13_strand.fast5
TTCTTCCTGTTGGTGCTTAACTGCTCGCCTGGTTTATCTAACAAAATAATCTTACTGCGTATTCAAACCGGACGGGTTATCTGAGTTTGAGACCGCCCGCCTGTTTATCAAAGACTCCCGGCTGTTGTAAAAACATTACGTGATCTCTGGATCGACTCGACCGCCTGTGTTATTAAAACATCCTCCCTATCGTTTATCAAAAACATACGTACTGGAGTTCGAACTCCGGAACGCCTGTTTGTATTAAAAGACCTCCCGCTTTATCAAAAAGACTAATCCACTGCGTTATCGTCAAACGCGCCTAGTTTTATTAAAATAGGGTTCCCTCACACACATTGGCGACTGGACGCCCTGCCCTGTCTTGAAAATGGCTCCCTGCAGCACGGCGCCAAACTCGATTCAAGACGCCGCTGTAAAATTCCACTTGGCTGGCACTGAATCTGAAGGCAGCCGCTCCCCCCAAAGACGCATACTGAACTTTACGACGGATAGAGTGAAGAAATTGCGTATTTAAATGAGCTGACAGCACTCAGCAAGACAGACAGACTCACTGTGGAACTTTAACAAACTACTCTCATGAGTGTGAGCGTAGGGTTCCAGTTTGGGACAACTTTAGAAAAATTCTAACTTCATCTATAATTAAGACCGCCACGTATGCCTAAACTAAGGACCCCAGTCACACTGATTAACTGAAACACTAGGCTGGAGAGGGGATAACAGCGCCTTCTCAACGATTTCATATCTAACAAGAGGACATACGGACCGACTGTTGGCTCTACCGGGGATTCCTCTGAAGTCCCCGCGCCTAAATATGTCAACGGTTTCGTTTGTTTCCAACGACTACCTCGACAGGGAAATTGGGTTCTCATCCAACGGTTTAGATAGAATCCGCATTCCGGCGTTAGTCGTCGAGCAACGAAACATTCAAAAGCGTGCAGAGCATTCAGGGAATAGGGATTAATAGATGAGATGCTTCAGCACATTATTTAGTTATTTGCGGCTCATTCCCAGGCAAAATATGGCGAGAATGTCGTAGGTCGCGGCGGGGGTTATTCAGTTGCCAATGAGTCTTAGACTCGTCAGTCGGTTGAGGGCAGATTGTGAGTCTTAATTATCAGGCATTAGTTTTACATTGTGCGGACAACCAGGCGCACACGGCACGCTCAGGATGGCTCAGTAGAGTCTTCAGACATTCAGAAGAATTATTTGTCTTGAGTGCTTTACTATTTGAGGCCATTTGTAGTGGAGGTTCAAAGTTCAATGCATTGTGTTAGAGGGAGAACAGTATGTCCTCCATGTTGCGTGCCAGCCATTAGCCGTGCCAGCAGGGACAATAGCGATTGTGAGGCGTTAGCGGAATTCAGATGTGCGCGGAGTCATTCAGATACCTCCACAGAGCAGGAGGAGTTTGCCCGTGCTCAGTGTGTGTAGGCACAGGAGGGGCTGTCATCTAAACAGCGGGAGACGTCGTGTTTGGCC
>041c05db-18ba-4990-b572-149533b83922_Basecall_2D_000_2d Marta_PC_default_sample_id_2245_1_ch332_file80_strand_twodirections FAST5/downloads/pass/Marta_PC_default_sample_id_2245_1_ch332_file80_strand.fast5
ATCAGGAAGGAAGCTGCGTGAGTTCAAACCGGATGTTTATCAAAACATACGTGGCTTCAGCAACCGGGCACGGTGATCTGAGTTGCAAACCGGATCGCCTGTTTATCATAAACATGCCGCGTTTATCAAGTAAATCGCCTGTTTATCAAAACATCGCCTGTTATCAGATAAAAGCGTGAGTTCAACCGGCGCCTGTTTATCAAAACATAGCTTCCACCCACACACATTGACCGAACTCCTCTTCGCTGCCAGCTGTGGAACTCATCAATAAAAAACCGGCGCCAATCGTTTCAACCACTAGTCACTTGTCCTTAAATCTAGGACTGAGTCTGACGAACGCAACATCCGAAGACTCTGTCTCCTCGACACTCGCCAATGAAATTTACGTGGTTCGGTGGATAAATCGCTCGGGACACCAAAACTCGCACAACGATCTTGCGGAACTTTAACAAAACTACTCATACCAGTGGCTACCTGGATTCTCAGTTGTGGACAACTTTAGAAATTAACTTCATGATAAGTGCACTCCAAGATCTGCCTAAACCACGACCCAGTCACCTATTAACGAGACAGCCCCCAGGATAAAAGCGCTTCTCAAAGAGTTTTCATATCAACAAGAGAAGCAGCACGACCTCGATGTTGGTACTCGAGGCATCCTGACCCTTGCAAAGCTAGTTTTAACGGTTCGTTTGTTCAACGACACTACCGGAATTGGCGTTAATGGCTCAGTTCAAACCACCGAGTCAGTCAACCGTTATAATAAGCGATTTATTTCCTCGAGGCGGTCCGGTTTTACAACCGGTATAGCCGTAATGTTTGATAGGCTACCCAGTGAAATTTGTGATCTATAGCAGGGTCATAAGTCGTGTTTGTACCTGGACCAAAGGCGCCCGGTTTAAAACCCAATCACGTATGTTTGATAAACAGGCGGCCCGGTTTCGACTCAGTACGACGTAATGTTTTGATAAAGGCGATCCGCGTCTGAACTCAGTAATCACGTAGTGTGTTTGATAAACAGACGATTGCGTTCAGCGACCCAAGTTACGCATGGTTTTATTAAAGAGGCGATTGTTTTGATAAAACGCCCGGCGCTCCGGTCTGGAACCCAGACTACGTCCGGTTTGAACTCAGATCAATCGGTTTTTGACTAACAGGCGGGCATTCTGGGATCCAGAGATCAATTAATGTTTTATAAAACAGGCGACACGTTTCTACTTTC
>518adadc-5ecc-4249-b711-b8b8dd70d718_Basecall_2D_000_2d Marta_PC_default_sample_id_2245_1_ch52_file70_strand_twodirections FAST5/downloads/pass/Marta_PC_default_sample_id_2245_1_ch52_file70_strand.fast5
CCTTGGTCGTATGCTACTTGGGTTCCCAGTTGCGGCAAGCCCAACTTGCCCCCTGTCCGTAGTGCGGACAGACCGAATGAGTTGACAAAGCCGCCGCATGTCCAAGGGGTTCCGGAGAACCCCCCGAGTCGCACGTAGGGACAGCCCCGAGGTCTCCCTGGGCTTATTGGTTGCCTGACGCTACCTTGTGCACGCGAGCGATTATCGACGCTACGTGTGTTTCAATGCACGACCCGCATATTATGACTATGGACGCTGATGCACGCGAGGTGCCGTATGAGTCAACTCGGCAGTGAGTTTTTTGCGGGTCTGTGCAGCCCCAGCGCCACGGACATACTGACGCCGGCGGTTAGGTTTACAGAAAACTTTGTTATCCTGCTTAGTTGCCCTGGTTGTGACGGCGTCCGTGCATCTAAGTGTGACAAGGCAGGCGCCAGTGGTTTCACGGGTTGGCTTCAGCCCCATGTACCGTTCCAGAACCTCACTTAGTTAAGTTGCGCAGTTAGTGCGGAGGCGTCTAGACTGAGGAGGGAGGCGGTCCAAAATTACGCGGGTCTTAACCGCCAGAGAAGCGCTCTTTGTAGCTAGAGCGAGAAAAGAACGGACGAGTGAATCATGGTTGCATGTGATTTACGCTCGAGCGAATCCGTGGCTAGATGTCTCCGGCCAGGATGAGAAATGCCTCATAACGAGTGCTTATTCTTGTGCTACTAGTCTACTTGCGACGCAGGGCGAATGTATGGAGCCTAAGGATCTTGTTAGTTGAACGATGTACTCTGACGTGATCCGGGAGACATCCTGACTGAATTATAGATGACGCAGTCGCCTTCCCAGGTTGGTCGAAAACAGCGCCGCCTAAAGATAACTAATAGTGTCTGTTGAGATGTTAGGATATGTTGTGGTGCATGAATTAATGCAAGTTCTGCAGCCGTGCGTGAACCAGTGGCCTCGGAAGCCATTATTCTCCGTCTTGCCGGTTTCACGGACAAGTAGCAGTGCGCAGAGTAGTCTGCACGGTTGAGGGCTTCTCATCCCGAAGCGTTTTTAAGCTCCCACAGGGAGGCAATTAGTTACTCGATGGTGTGGCGCGAGCACGTAGTGTCTTAATAAACAGGGGTTCGAGCGACCGCAGAACCTAACTAATTGTTAGCACCCAACGAGCGAGTCTACCAGGCAATGTACACCAATAGGCTTATTTTGGACCGGCGGAGCCCGTTTAGACCGCAGTAAGAATGATGTTGTGAGATAAACAGGCGGTCCGTCTGACGCCCAACGCAGGTACCTAGTATGTCTCACCAACAGCGAGAGGCAGTTAAATTTACAAGCAATAGTATGTTAGTCAAACATAGAGAACCAGTGGAGTAGAGTT
>149c57dc-5153-4987-98df-6e4f359f7465_Basecall_2D_000_2d Marta_PC_default_sample_id_2245_1_ch168_file226_strand_twodirections FAST5/downloads/pass/Marta_PC_default_sample_id_2245_1_ch168_file226_strand.fast5
AAGTCCTCTGGTGCTATCGCGGTTCATGGAAATTCACGTATGTTTTGATAAACAGGCGGGCCATTTGTTTAGTAACTCAGATCACGTATGTTTATGCAACAGGCGGCCCGGTTTAAATGGATGTACGTATGTTTTGATAAAATGGCCAGGCGATGTTTTGATAAAGCTGCAATACCCCGTCTGAACTCAGATCACGTATGTTTGATAAATGAGGCGATCTGCGGTTTGAACTCAGATCACGTATGTTACTTGATAAACAGGCGGCCCGGTTTGATCCAATCATGTTTGGACTAAACAGGCGCTGTTTATCAAAACACAACCCGCCTCTTGTACTTACCATAAGAGGTCCAGCCTAATGCCCAGTGGTTGACGAGATTTAATAACCGCCGGTACGACTCGATTCGCGGACCCCGCATAATCATTGTTTTCTTAAATAGGGGATAGGGTATCAATGGCATACGAAGTAGACCGTGTCTCCCCCCTTAAAAATCAATCGCGAACTGATCCTCCGTGAAGAAGCGGAATATAAATATAAGACGAGAAGACCCCCATGGGAGCTTTAAACGAAATCGCCAATGCTCCCTCCCGTAAGCGACAAATGAGCACCAATGATGGGTTTCTGGCTTCTCCGCGACCGCGGAGTAAACTCGAAACCTCCACAATGAATGTAATAAATATCGATAAAGAACCACAATTCTTATAATCTAAAATTTGGCACTAAATATTGACCCAAGAACGACTTACTTAGATAAATCTAATCGTACTCAGAGTTACGCCCTGGGGACCAGGGAAATGCGCTTTAGAGGCCAGATGGCTAGTGGATTTACAGGCCGATCGTCCATGTACCAAACCCGGTATGCAAAGCCACGCTCGGTTCGTTGTTCATGAAGGATCCAAACTAGCACCTTGATGTATGAATTCAACCATCGTTCTTTT
>a006638a-5869-4ccf-8d6f-de83ed1a0226_Basecall_2D_000_2d Marta_PC_default_sample_id_2245_1_ch203_file379_strand_twodirections FAST5/downloads/pass/Marta_PC_default_sample_id_2245_1_ch203_file379_strand.fast5
CTCTGTCTGCTGGGTGGTCCTGGTCTAGAGCCTCATACTATATATTCAACTGATTAACGGTATAACACAACTAGATGGCATCTTAAGGAGCCAGACAATAATTGGGTATGCAAACACCTGTCGTCATAGAATAGCGAGGATTATGGACAAGTTGGTCGGAGGTATCTTCCCATGGACTTTGAGAATGCATTATCAGGAGGTGTTGTGGGAAGGACATGAGAGTGTGCTGGGGCCGTAAGACCTTAGAGCAAGTTGCCAACTGTGACCGTTACATGTTATGTAGGACTTCAGAAGCCGTGACATCTCAGGGAAATCACACGTGTATGAATTGTCATCCTACGCTCCATTAGCTTGGCTACGTCGTAAGCCACCTGCGAGATGGTAGGATAGCAATTCATAACCTGATTTCCTTAAGTACCGGGCTGGTTGATGAATTAACACCCCAAACACTAAGATTCAGTCCAATCCTCCCTATGTAGGTACCGCGACTCCCTAAACCTAAAGCTCATAGACTGTAATGCGCCTTCATACCCTATTGTACAATAGTACACGCTCGAATAGGGGAAATATTGTGTTAGAATGCCTCGCTAGATTTCAAAGGATTTCCGGAGGAACACCCAATCCACGATTAATTGTCTAGTGGTACATCCACAACCCTTGTGTGTCACCGGTCCGTAACGCTTTGAAATAACTCCTGATCCCTCCACTGAGGACCGCGAAACCACGGAAGGCCGAATGCGGATGGTTGCTTCCATGGCCCATTCCCCGCAGCCTCGATCGCACGTGCTTTTGAAACTTTCAACGCCTGGTTCCAACGCACTACGCTGCCCGGGACCGTCGCGGTGCATACGCAAGCATTAGGAACTATCCTGATTCTGGACTTAAGGATCAAGAATCCTCAAATGTGGACTCGACTCGCAAAATGACGCTCACCCCCGAGACAACGGCTCCCTACGTAGTATTTAAATTTCGGTCTCCTTGAGCCTGACAGCTCCTCGTTGAAGGCGGTACTACGATAGAACTCCCCCCGAACGAACGACATCGACAATCCTTCTCCGACGAACTTAACGGATCAGAAGATTAGAGGGGAGCATTCGTTATGTTCTTCCTGTTTTCGTGTAGCAACAA
>45c8305d-c1f7-4a68-8a23-8335213c2f5c_Basecall_2D_000_2d Marta_PC_default_sample_id_2245_1_ch375_file53_strand_twodirections FAST5/downloads/pass/Marta_PC_default_sample_id_2245_1_ch375_file53_strand.fast5
ACTTATTCTGCTCCTGGTTAGCGCTTTTGATACACAACATGTTTTCCTCGGTACACACTAAATCGACGCTCCTCGCGTGGAGCTTCGAACGACCCTCCGACTCAAACCCCCTCTGAATCGACTACCGCCATGCTCTTGTTGACATGCTGCGGACCGCTCTTATCGCACGCAACATACCCCAAAGACCTGTCTCCCTAACACGGTACGGAAGTCCGACGTATTAATCTAACGACTCGACATGAACTCCAAGACAAAAAACTCCTGTGGAACTTGTAACAAACTACTCGTACAGTACTGAGCCGTGCGCCTTCATATTTGGGGACAATCCGTGAACTCAACTCCTATATTAGACTCACATACGATTAATCCCCCGTAAAGGACTGAAGTCAGGACCTGTAACGAAGTACAGCTACCGGAGCGCGAGATCAACAGTTCCACCTTCTCATAAGAGTTTCATCACCCGCAAATACCACGACGACCTCGACGATCTTCTACGCTTAACGGGACATCCTGACAAAGTTGAGGCCTGTCAACGGTTGCGTTTGTTCAACGGACGAACTCTAAAAGAATCTCGATTGCTATCTAAAAGCCGGTTGAACACAATGCAGTTCTTAGAGTGCGGTCCGTTGAAACAAAGAATCAGTCCACAACATGTCGAGGCACCGTCAGGAACCCCCGGTCCAAACATGAGAGTCGTGAGGTCTTCTGTTGGTTGAACTGGAGGTGTTGAGAAGGCTGTCGGTCTCCGGGGCTGAGTTTCCGTTACAGAGCGGTGACTGCTCAGTCGCGGTTAGGCAGCTGTGAGTTATATTAAGGTCCATGGAAAGTCACGTCTCTAAAGACGTTAGAGTAACGAGGCACCACGGCTACCTATCACTAGTATGAGTAGTTTGTTAAGATGCGCGATCATGTCGTCTGCAGTGATGTCCTATGTCCAGCGTCTTACAGCGACAGTTCAATTTCATAGCGTAGTGGCGATAACAGGTCTTCGAGGGTATGCCTCGTTACAGTGCGTTTTCAGCGTAAGGCGTCACAGCAAGATACGTGGTCGGCGTGCACGGAGTTTTAGTGCGAATCGTTTTGCCTAGATATCTCCACAGGCAGGGGAGTCGAGTTTCTACCACACATGTGGAGGGAACATGTTGTCTAATAAAGACCCGGGAACCCTGTCATGTTATGTG
>49faf560-4d57-420e-903a-ae49aceb807f_Basecall_2D_000_2d Marta_PC_default_sample_id_2245_1_ch410_file293_strand_twodirections FAST5/downloads/pass/Marta_PC_default_sample_id_2245_1_ch410_file293_strand.fast5
CTTTCTTCTGTAGCCTGGTTACTACGCCTGTTTGGTACCCTAACAAAGACTCCCCTCTTGATTGTACTACGACACCCCAGGTCGATGCCTGCCCAGTGGACTACAGGATTTGAATGCACGCGGTACCCCTTAACGCGTGCGACGGCTCACGACTTACACTTGTTCTTCTTAAATAAGGGACGCCTGGTACGGCATCGCAAGCACATAATGTCAACCCCTGCTCCCTATGTAACATGGTACGCAAAATGTAATCCCTCTCGTGAGACCACGGAGCAACTACGTCACGACGAGATAACGCATGGAGCTTGTTCGAATGAAATCTCCAATGCTCCCTTCCACGGTAAGCTAAAACTGGAGCAGGATCATCGGCTTTCGGTCGCTAACCGCGAGAGTAGAACTCAAACCTCCCACAATGAACTTAATACATGACATAAGCCACGAACACAAGTTCTTATAATTGAACTTTGACATAGACTTGACCCAAACACATTAATGAACGCACTTGTGACGGACCCGACTGCTAAGAATCTACGGGTTTAGGGACCTAACCCCCTATCTAATTTGCCGACTAATGTTTTCATGGCTCAAGCCGTAGATGCCTAGTGCCTGCATAGAGCCTAACGGTTTCGTTTGTTTGCAACGATCCAAACTCGACGGTAACTTGCCATTCAAACGCGGCCGGTTTGAACCCCAGATCAGTCGACTAGATGTTGTTAGATAAACAGGCGGTCCGGTTTGAACCGAGTCACGTCTAATTTAGTGGCTGGCGAACTTCGTTGCAATTTCAACCGGGTCGAACCTGTTTAACGGACCGAGCGTTAGGCCCACAAAATTTTAGCTAATGAGCGAAATCGCCTTGTTACGGATTCTGACTGGGCTGGAACCGCAATCACGGTGCCGCGGTTTGAATTGCAGATCAAGTGGTGGTTGTGTTTGGACGACCGGCGCCCGGTTTGCCAAACTCAGATCACGTATGTGTTTAACGATAACAGGCGGTCATTCGTATATCCAACCGGAGCAGCATGGCTTATGTTTGTAAATTATATCAGGCCAGAAGATGTTTTATCTATATCATACAGAATGTTTTGGGACCATATGGCGGCATCCCTTCATGCCAATCACCGCTGTATGTCTTTTTGTATGATAAACAGCGGCGCCATTTGATGAAGCTCCAGTACGCGTGGGGTGTCTGCTTTAACGACGTATGAAAGTTCTTAGGACTTCAAGCGTCAGGATCTCCCCGTGGGCCCTAAACTCCAGGTCGTAGGTCTTCTTGTTTACTGGGCTAAACTTCCTGTTGACACCCCATGGCGCTGTTATCCCTCGTAGCCTTGTTTCGTTAATGATGTCTTGACATCGTATGTGTGGTTGGCAGAGACTTGTGGGTCTTAGATTATCATGAAGAGTCGATTTTTCGAGAAGTTGTCCAAACTGAAGAGGCCTACTAGCCGCATGGTGTATTAGGAGTAGTTGTTGCACGTCTCCCCACGTATTTTTGTCTTGCTGATTATGTCGGTTTTGTGACCTGACAGAGTTTAGCAATTCATTAGTCCTAGGGAGGCCAGGTCTTTTCTGGATGTGCTTCCTTTCATACCGGGTCTACATTGCGCGGGATGATTGTGCATAACAATTGCATGCTTTTTTCCACGATCCCGCATCCTAGTTTTAGATATCTCCACGGCAGTGCAGTCGGTAGTTTCGTAACTGAGTGTGTGGCCTAGAAGCACTATGTTTTGGATAAACAGGCGCGCCTGTTTATCAACATAGATGGCGTTACACATTATAAGAAGAGCATTAGGGAACTCGCCGAGGGGTGTCAAGGAGAGTGAGAACGATGGCGCAGGCAGCAAAGGCGTTGAAGAGGATAGGCACACAGTCGATGTCCCGTGCATGAGACCCGTCAGGAAAGGGACCGAACGAGAAAAGATAATGTCTTCGCGAGGACAACCCAAGTGGAAATTGAAATTCGTGGAGCATACAAAAGCAACCACAGGCACCCACAAGACAAAAATACAGGCGTGGAAACTTTGACAACACCGACGATACATATAGGGAGGTCCGGGCTCGGGAGTTTAGGGACAATTTAAGTTTGAAAAATCATTTACACATCCAGGATGTACGAGCAAGAGCAAGTCTGCGGAGGTGAGGACGCATTCACATACAGTCATAAGGAGCCTCAGGCACCGAGGAAGACACTGAGGCCACCCACGATTTAACATAGGGAGATTTGGCGGCAACCACCAGGAGATAGACAAGAGAGACAGCAGTAAGATTTAGAGCGAGGAACCGGCGCACCGTGGAAGGGCAAAGCGTCGTCAAAGGCCACTTCGTTTGTATTTAAAAGAGCAGCACAGAGGGAGACAGCGATTAGATGGAAACTCTTGTTTCGAACGCAGCAATCGCCGAGTGTTTTTAAAGCAAGACGCGCCTGTTTATCAAAACATACACTTATAATCTGAATCCAAATACCCCGAGTTTTAAATGCCACGGGCCCGTGGGGTGTCCGTCGTTGAACAAAGACCGGAATGAGCACGTTGGGCCTCACTGTTAAGGCTTCCGCTGGCACGCCCCGGTCGAGGCTCCCGAGGTTATGTAAAGTCTTCTTTGATATGAATCGTCCCCAGCTGAGGGTTTATCTGGGCTCTGGGGTAGCTTGTTCGTTAAGGGTTGTCTAGAAATCTGGGTCGTGGTCTGGCGGCATAACTTGTGGGTATGTGCGTACGTATGGCTGAAGTCGATTTTTTCTAAAGTTGTCCCATGACCGGAGAAGCGCTCAGCTGCACTGGTATGAGTAGTTGTTAAGTTCGACATGCACATATCTGTTGTCTTGTCGCTTATTTACTGTGCTTTTGTACTGACAGTTCCAATTTCATCCTTGTTCAGGGGGGAGACATAAGTCTCTTTTCTCATGTCTGCCTTTCCATACGGTACTCATTTTGCACTCGACAAGTAATGTGGCGCCCTTTGCACGCTTTGCTGCGCCCGCGGCCGTTTTTCCACACTCTCCACGCCGCAGGGCGTTATTCCGACTGTGTGTGCGCCCCGAGCACGCTATGTTTACCAACGGCCAGGCGCCCGTTTGAACTCAGATCAGCGTCCGTTATAGGCTACGAAATATGAGGACGTTGGCTGGTAACCGCCCAGCAACGTGTTGCGGTCTAACATGCATAATCTCACGTGCGTCCCATGGAAATGCCCAATGATAATGTTTGAGCCATCAAACCATAGCCGCCGCCGCGGTTTAAATGGGAGCAATCTACGTATGTGTTAGTGGCTAACAGGCGACGTTCTGTTAGTTTATGCTCTTA
>a8bdb875-9b5f-4dc0-8de9-313c62898be0_Basecall_2D_000_2d Marta_PC_default_sample_id_2245_1_ch124_file148_strand_twodirections FAST5/downloads/pass/Marta_PC_default_sample_id_2245_1_ch124_file148_strand.fast5
ATGGTTGGTATCTTAATAACTTGCTCCGGTTTGAACTCAGTACGACGTCCAGTCTGAACTGCAGAATGGCATTGCGGTTTACCGGACGCACCGAGTAGGATGAACACCTGTTGACGCTCGAGCGCAAACAGTCCCATAACTCAATCAGTAATGGTTTACCAACAGGCGATGTGTTGCACCAACAGAGGCGATCCGGAGCGTTAGAACGAGTACGATTTATGGTTTTTATAAACACCCGGCGCCGGTTTAGAAAGCCCAGATCAATTAGATGTATTTTGGACATTAGAGAATGTATAGCATTCATACCAAGCCCGTAGGGTCTGTCATAAAACATAGGCAGTGCGTACTCATGAAATCCGCCCAATTTGAATGCGATCAAGGTGCTAAGTTCTAATCGTTAGACATGAATTTAAAAGCGAGCGTATGCGCCGCACAGAACTAGGTATCCCTCGACCGCATGGTATGGCAACGGAGACGTGGATAGGCGCCTCTTGAACTAAGCTGCGCCTATTATCGCCTAGAGGACTATCGTGGCTTCATCTAAATTCACGATGGGTTACAACTTTAGTAAATTTTAATGTAGAAGAATGTGGTTTCTTTACTTATAGTACTTTGTATTAGCATGCCACTTGGAGTTTGAGTTGTACGCCCTCCGGAGTATTAGCAATGAAAACACGAGACCCTTGATCGATTTGCTCTTCAGTTAGGGAGGCAGGGGGGTCCCGACTTTCATGTCCAAACCTCCAATCGCGTCTCTTCAGTCTTATATTGGACTTCTCGATCCTTCACGCAGAGGATCAGGTTCCAAGTGGACCTTGCACTAGGAGACAAGTGGGTCTCGTGTAGTGGTTCCAGGCCAGATGTAAGCCCGTATCAAGGTTGACAAGAAGGCGACCTTATGCCTACCCTTCACGGCCGTGTACCGCCTCAGGTATAGAAGCGTTACTCGTAATTTCGACCTGCGAGGCGCTATCAATAATAGGTCAGGAGGGAGAAATTGTTACTAACATCAGAGGCAGGTC
>6c37645c-0b99-4d58-91c8-15550955645b_Basecall_2D_000_2d Marta_PC_default_sample_id_2245_1_ch409_file17_strand_twodirections FAST5/downloads/pass/Marta_PC_default_sample_id_2245_1_ch409_file17_strand.fast5
GTTCTTTCGTGCTGATGCTCCCCGGGTTGTTTATCAAAACACCTTCCTCACTACACACATTAGAAGCAACGCCTGCCTCGTGGAGGCTCTGGCCGACTCCTCAAGAGCGCCAAACCGTGCAAGGCACCCAATCGTGCTTAAATCCGAAAGGCGTCCCGGGAAGCAACCGAAAGACACTGTCTCCCCACACTCGATGAAATTGAACTGTCAGTACAAAGCTGACATAAAACAGAGCAGAACAAAAAGACATCCTGTGGAACTTTAACAAAACTACTCATACCAGTGGCTGGCGTGCATGCCTTTGGACAATTCAAAATTCGACCTTCATCAGCATTAAGACCCACATTTCTTACGATACGAGACCCAGTCGCCACTGGATTAACGAAACAGGGCCCCCGAGCAGGCCGCCACCTCTCCCAAAGGTCGCGTTACATCAACAAGAAAGGCAGCATTCCATGGTTCAACGGGGCATCATGACGGTGCAACATAGTGTTACGGGTTTCGTTTGTTCAACAACGACTAAAGAGGGCGATCTTATCCATGTCAAACCCAACACCTGTTGGTACAACAGCCCTGTTTATCAACATACGTGATCTGAGATGTCAAAACTCATTTCTAGCTGTTTATCAGAACACTCCCTGTTTTATCAAAACATACGTGTATTGGCGTTAGTGAATGGCGCGCTGTCCAAAAACATACGATCTGGGTCCACGTGCAATGGAGCACCTGATCCGAATTCAAACAATCTCGCTGGTTTATCAAAACATTAATCTGTACCGTGTAAACCGATGGGGCCTGTTATCAAAACATACCGGCTTGGGTCTCCAATTCGGACCCCGCTACAAACTTGTTTGGCTCATTACGAAACTTATTAGGG
>efc5903f-7653-4f6c-ab87-8e371fabb515_Basecall_2D_000_2d Marta_PC_default_sample_id_2245_1_ch305_file163_strand_twodirections FAST5/downloads/pass/Marta_PC_default_sample_id_2245_1_ch305_file163_strand.fast5
ATCTTCTGTTGATACTTCGCTCGCCTGTTTATCTAAAAAAGCCTTCCCTCACACACACAGATTAGGACGAAGCCTCCCTTTCTCCTGTGGAGATATCATCGGAACGCCCGGCGCACTAAAACATACCGTGCAGGGCCTCAAGATCGTATCATTTAGGTGCCTGGCACGGGTAAATTATCGAACGCAAACCTGAGAAGACAATTGCTCCCCTAAAGCGGGCATTGTAAAACTGACGGTTGATCAAAAGCTTAACGACATGAACTACGCCACGACATACGGTGCCTAATGTCGACTAGGACCTCACTCTCATACCAGTAGTAGGTGGGGTTCCAGTCCGCACAATTCAAAAATCCAACTTCATCACTTAAGACCGCCCACTTATCCAAACCACGACCGAGTCTACGACTCTGCTGAATGGGACGAGGACACACGCTAGCTTGGCCTAGCAGAATTCATGAGCTCTCCAACAGGAGATGCCGCAACACGAACTACTCGATGTGTTGGACCGGGGATGATCCTGCAGCCTTCAAATTTAGGTACGGTTTTCCATTTGTTTCGACCGACTAACACCCCACGCGATCTCCATTTGAAAACCGGCGCCTGTGTTTATCACAATAAAATATAATCTGGTATTACTGAGCTCAAAAGCAAAACGCCTGTTTATCAAAATACGTACATGGCTGTCAAACCTAAATGCCTGTTTATCAAAACATGATCTCGATTGAAGCCGCCGCCTGTTATCGACAAAACATACGTGATCTGAGTTCAAACCGGCCGGTTTAAGCCAATCGGGCGGGTTTAGTCGTTGAAACAAACGAAGCATTTCACAACGTGCAGCGTTCACAGAGGAACCCAGAGTTTCCGACCGATAGAAATTAGTCCGGTAGTTCGTGGTCCATATGAAACTCCTGTTGGAGAAGGCGGCGGAGTTTGCGCGGCGGTTGGCTTCGAGCAGTCAGTGGACTCGGTCGGTCGTCAGAGGCAGATCTTAGGGTCTTAAGGGTCGATGAAGATTTGGATTTTTCGGCAAGTTGTCCCAAACTGAAGAGCACCTATCAATGGTATAGGAGGTGAGTTCTTCAAGACAGTTCCACAGGGCTGTCGTCGGTGCGATTTGTGATGTTAGGGGACAGTTCTGATACACATTCCTTTACAGTCCCCGTGCTAAGAACAGGTCTTCGCGATGTTGCGTCCCCAGCCCGGTCGTCTTGGAGCTAATTTGCAAGGATTTAGTCCCGGAAACGCGTTTGAGGGTGCTGAGGAGAGGCGGTCTGGGATTCCGATTATCTTATTACTTCTGGCAGGGGGAGCGACATCTGTCCGGCCAGAACCCGGGAGCGATTTGTAAATGCCGGTACGGTATGTTGTCATCAACGCAGCCGGTCTGAACTCCAGATCACGTATGTTTTACTGACAAACTAGGCGACCCGCGATTTAAATGCCCATTACCGCTGTATGTTTTGAGCCAACAGGCGTTGTTGCGATTTTCAAACTGCAAATCTAATCTGTTGGTTTAGATAGGACATGAGCAGAGCGTGTTTATGTTC
>5a312168-dae6-46e9-9302-833f46ccf752_Basecall_2D_000_2d Marta_PC_default_sample_id_2245_1_ch501_file327_strand_twodirections FAST5/downloads/pass/Marta_PC_default_sample_id_2245_1_ch501_file327_strand.fast5
GCTTCCTGTTGCCTGTGAGTATTGCTCGCTTTTGCTAAACATAGGGTTCCTGGCCACACATTGAACTAACGCCTGCCCTGTGGAGATCTAAACGGCCGCGCCCCACTAAAACCGTGCAAAGCTCACAATCATCGTCCCTTAAATGGGGTGAGACTTATGAAAAGGCATAACACCTGAGAAAAGACCTGTCTCCTAGGACAAGCCAATGAAAATTGGAACTGTCAGTACAAAGCCTGACATAAAATAAGCAAGACAAAGACCCTTGGAACTTTAACAGAACTACTCATACCAGTGGCTACCTATGGATTCAGTTGGGCTAACAACTTTAGAAAAATTAACTTCATGATAATTAAGACCCACAAGGTCCGCCTAAACCGGACTAACCCAGTCACACTGGTACGGCAACTGAACAAGCTACCCCGGAGATAACAGCGCCTTCTCAAAGAGTTCATATCAACAAGAAGAGACCTACGACCTCGATGTTGGGACCGGGGCATCCTGACGGTGCAACACAGCTGTGGACCGGTTCGTTTGTTCAACGACTATAAGACACCCACGCGATCTGAGTTCAACCCTAAGCGTTAACCCAGATCCAATTGTCGCGGTTTGAACTCAGATGTACGTATGTTTTGATAAAACAGGCTGTCCGGTTTAAAGGTACAATCCTGTTGTTTTCGATAACAGGCCTCGCATTTGTTTGAACTCAGATCACGTATGTTTGATAAACAGGCGACCCGAATTTTGAACTCAGATCACGTAATGTTTTGATAAACAGGCGTGATCCGGTTTGAAAATCTCAGATCAAGTGTAATGTTTTGTATAAACAGGCGATCCGGTTTGTAAACTCAGATCAATAGTTTGGTCGATAAACAGGTAGAAGTTATTTTGTACCGCCTGT
>faf050f7-9278-4f9d-b676-e90bcd8658ba_Basecall_2D_000_2d Marta_PC_default_sample_id_2245_1_ch484_file59_strand_twodirections FAST5/downloads/pass/Marta_PC_default_sample_id_2245_1_ch484_file59_strand.fast5
GCTTTTCTCTGTTGGTGCTGATATTGCTCGCCTGTTTATCTAAAACATACGTGATCTGAGTTCAAACCGGCTCGCCTGTTGTATATCAAAACATGCTTGGGTTGAGTTCTAAACCGGATACGCCTGTTTATCAACAGGGCTGATTCTGGCTGGTCCAAACCGGGCCGCCTAGTTTATCAGAAAAACGACCACGTGATCTGAGTTCAACCGGCGCCTGTTGACCCAAAACATCGCCTCTTGATACCCCACCCAGTAAGTCGCTGCCCCCAAGTGACTAAGATTTAACGCCCCATCCCTAACCGTGCGAAGCTAGCATAATCGACTTATTCTTAAATAGGGACTAGTATCAATGGCATCACGAAGACCACTGTCTCCCCCTTAGAACCGCATCGAACTGATCCTCTCGTGAAGAAGCGAGAATATATAACAGGGCAAGACGACCCGGGCCTCATTGCTATGGCAAATGACCCCAATGCTCTCCCTCCCTAATGCTACATAAACTGAGCACCAATGATGGCCTCTAGTTCCGGTTGCGTGAACAACCCCGCGGCCCAACCCAACCTCCACAATGAATGATAGACTGACGATAAAGGGGACCACAATTCTGGTAATCAAACTTTAGACATAATTGACCCAAACACTTATTAATGAACCAAGTTACCCTGGGGATAAACAGCGCAGTGCCGGTTAAGAGCCCCTATCGACAAGTACGTGTTAAGAGACCTCCATGTGTCCGGCTGCACATATGCTAGATGGGCGTGGGATAGCTATAAGCTCGAGTTTCGTTTGTTCAAATGGATCCAAACCCTACGTACCGTAGATGATAAACCCGACGTTCTTTTATGTGTTCTTACCTATTAAC
>0458285e-959b-44fc-9e04-110604081522_Basecall_2D_000_2d Marta_PC_default_sample_id_2245_1_ch124_file368_strand_twodirections FAST5/downloads/pass/Marta_PC_default_sample_id_2245_1_ch124_file368_strand.fast5
TCTTTTCTTCTGCTGATTGCCTCGCTTTTGTAAAAGCACTATTCCCTCCACACCATGCCCGAAGGCTCTCCCCCTTGAGTATCTTGAAAACGACTCGTAAGCACAAATGCGTGCAAAGCGGAACCTGTATCTTCGACATGCGCTGGCAGGCCTGTAAACGCAAGCGGGAATAATGGCTCCTCGAAGACTATTGCCCACGCACGTGGAATTGTGGATATGTTACGGTACGACAGCCTAACGACATGATTCAAGAAGACAGACTCTCTAAACTTAGAATAACGTGGGCCTGAGCTCATGAGTGTGAGCCGGCGTCTCAGTTGTAACGACTGTCGAAAATCCTGATTCATGAGCACTTACAGACCCACAATCTGCCTAAACTCCCGACTGAATGTGAGTATTGCATGGAAATCACGCCGGCAGAATATACCCGCCTTCTCAACGGAGTTGCCTATATCGCAACAAGAAGACCGCAGCATCGCCATGTGCCTGAATTCGGAATCCTGAATTGCATGCACGTGCTACGGTTTCGTTTGTTCAACGACTAACACCCCACGCGTACTGAGTTGTAAAACCGCGCCTGTTTATCAAACATACGTACATGGTTGTAAACCAGACGCCTGTTTATCTAAAAGCTACACTTGGTACCCTTAAACCGACGTGATCCGAGTTCAACCGCATGCCGGTTTATCAAAAACATACGTACATTGAGTTCATTAGAACCCTGTTTGCCGCCGAGCTCAAAATAATCGATCTCATTCAACCGGCTTGTTAGGCGATGACCGCATGAGATACGTAATGTTGGCTACAGGCAGTATTTTACCGGGGGCAGTGCGTCAACAATCTAGTATGTTTTGACAACAGGCGACCCGGTTTAAATGGCGATCAGGGTCGATAAAAGTCCCGGTTTTTAGAACTCAGATCACGTATATGTTTTGATAAACAGGCGAGATCCATGTCTTAACTAGCGATCACGTCCGTGTTGAACTCAGATCACGTATGTTTTGATAAACACAGGCGCGTGTTAGAACTCAGTACGCGTGGGCTGTTAGGTCGTTGAACAAACGAAATCCGTTGACATAGGTTTTGCTACCGCGTCAGGATGCCCCGGTCAACACTATGGCGGTCGTAGGTCTTCTTGCTGGGGACTCTTTACCGAGGTGGCGGAGTGTCCCTGGGGTAGCTTGTTCGTTAATCAGTGGACTGGGTCGTGGTTTAGGCAGACTTGGGTCTAATAGTCCATGAAGTCAATTTTGCCAAATTGTCCCAATAACTGAAGCGAGCAGCACTCGGCTCAGTAGTTTGTGCCAAGTTCCACAGGCGGTATGTCGTCTCTAGTCGAGTGTGAGTTCATGTCCGATTAAAATCACCCCAATGCCCGTTAGCGTGGGAGTCTTTACAGGAAAAGCGCGTTTGAGTTTGCGTTTTTGCGAGCCAATGTATGAGTTCAGGGACACATCCGATCTTAGGCCTTTGCAAAGGGGTTTTAGTGCCGCGAGGAGGCGTTCCGAGCTCCCACAGGAGGAAGGCGTTAGAGTTCGAATGTCGTGTGTGGCGAAGCGATTTTGATAAAGGCAGCCGGAGGATTTAGCG
>786dc3ca-6263-47dc-8ff5-13452a37073c_Basecall_2D_000_2d Marta_PC_default_sample_id_2245_1_ch275_file177_strand_twodirections FAST5/downloads/pass/Marta_PC_default_sample_id_2245_1_ch275_file177_strand.fast5
TCTTCTGATGTTGCCTGGTGCTTAAAAGTGCCTCCAATACGTTATCGGATCGACAAATTTCCTCTCAGAGCGAAGCCATGCAACTCACATGCCTAATGTGGCAAGACTCATCGGCCGCGGCACGATTCGACTCGTGCACGCAACGCGCACGTAATGTCCTGCTATGGCGAACAACTGCAAGAGATGGAACATGAGGACGGTGCGCCAAGCAAAGCCTGAATTAAATTGAACGCACATAACAAAACTCCGGGACGGCACAAAAGTATTCCAGGTCGATATTTATAGCCGCTGAGCGGACAAATGGAAACTCTAATGCATTCACAGATTGTCAAGACTTTGCCGAAGCAGCGACGGGCCACTGCAGCCTAATGAAAGACCCGCATCCTTACGCTCCACCCTCTCTCGAATGACGAGCTGCCGGCAAGCGCACGACCCCCACGCAACTCCCTACGGGGTCCGGAATTCTCGGACTCCTCCGCAGCCTCACGGCGCTGTACTCCCACCCGTAGTTAAATTGCAAGATAGTTCCAACTTTCTTTTGTTACTTCCACTCAAAAGCCGATAGAATCTAAGATTGAGTCGAGCGTGTCGATACGGAACAGGTCTATCGTCTTACAAACAGGCGATATTTTTACTACCAGATGAACGCAGAGCGTGGGATAGAAATACGATCTTAATAAGTTCGACCCGAGTGGAGTAAATGTCTAGCTCGGAGGCGATAACGTTGGCTAATAGAGGGATGACCGTGGATAAGTAGATATGGTCTAGCATAAAAGCGGCATCGAGTTCAAAGCCCAGATCACGTATGTTATAGGCGCAGAAATGTTGTACGATAACGAGAACCATCCCCTGGTGTCCGTCGTGCGACACAAAACGACCATGTTGAAGCTAGTTGCACACGTTAAGGATGCCGAGTCAACGAGTCGTAAGGTCTTGGTGTTGATATATAGAATGGTTTACCCAGAACCTTGGCTGTCTTATGATGGCCTTGTGTCGTCGGCTCCAGTGATAGTTAATGCTTTAAGGGATAACTTGGTATGTAATTATTATGAATTAATTTTCTAAAAGTTGTCCCAACTGAAGGGTAGCTCATGGTATCTATAGTTGAGAAGTTCAAGGATGTCTTTGTCTTGCTGCTTATGTCACCTTTACTGACAGGTTTAATTGCCATGGCTGTGGGGAGACAGTATATTTGGGGTCTTAGATTTGAGCGCCACTGTACTCGCCGGTGGGCACATGATGTGTAGGCTTTGCACGGTTTGCTGTAGCGCCCCCGAGCGGTTTTGCACCCGTAAGCGCGGAGGAGTCCGTGGGGACTTGTATGTAGGGAGGCACTAGTATTTTGAGGCCAACAGGAGAAGAGGTTCTGGTTACCTGGTTGTG
>facdb97a-a20c-4829-9e26-ce4c18088eec_Basecall_2D_000_2d Marta_PC_default_sample_id_2245_1_ch293_file19_strand_twodirections FAST5/downloads/pass/Marta_PC_default_sample_id_2245_1_ch293_file19_strand.fast5
CGAATATGGTGCCCCTGGCCCGCTCTGTTTATCAAAACATAGCCTTCTAGCCACACACAAGCATTAGAATAACGCCTGCCTGTGTGAGAGATATCTAGAACGGCCGCGGCACTAAAACCGTGCCAAGGGCCTAAGATCATTGCCCTCCCTTAAATGGCGACCCCGTCTGAAAGCAACACATGGAAAGACCTGTCTCCCCGACAAGCCAATGAAATTAAACTGTCTCAGTACAAAGCTGACATAAATAAGCAAGACAAAGACCCTGTGGAAATTTAACAACTACTCATACCAGAGGTTAGTAGTAGCTTCCAGTTGGGACAACTTCCAAAATTAACTTCGTAATAATGCCGGCCCCTAAGTCTTACGCTCCCGACCCCAGTCCACTGATTGGGAACAAGCTACCCCAGGGACCAAAGAGCGCTTTATCTAAGAGTTCATCAACAAGAAGACCTACGACCTCGGGTTCGGCCACGGCGGCATCCTGACGGTGCAACAGCGTCGTCCATACGGTTCGTTTTTGTTCAACGACTAACACCCCACGCGATTAGCGTGCCAAACCGGCGCCTGTTTATCAAAACATTACGTGATCTGAGTTCGATAAATGCCCATGTTTTGCATGAGGACATACATCGCCTGTTTATCAAAAACATACGTGATCTGAGTTCAGGACCGAATCGCCTGTTTATCAAAAAGACCGCTCGCCTCTTGATCTACCATAAGAGGTCCAGCCTTGCCCAGTACTACAGGATTAACGGCCGCGCGGTACCCTAACCGTGCGAAGGTGAGCATAATCACTTGTTTCTTAAAAGTAGGGACTAGTATCAATGGCATCACGAAGACTAAGACTGTCTCCCCCCTTAAAATCAATGAAACTGATCCTCTCGTGAAGGCGAAGCGCGAGAATATAAAAATATAAGACGAGACCACGAATGGAGCTCGGTTGCAACGAACCTCAATTGCTCCCTCCTAATCATAAACTGAGCACCAATGTATCGGTAGTTTCGGTTGGGGTGACCGCGGAGTAAAACTCAAACCTCCAATGAATGTAATAAAAATACTAATAAAAGAACCACAATTCTTATAATCAAAATTTGACATAATTGACCCAAACATGTAGATCATGGAACCAAGTTACCCTGGGGATAACAGCGCAATCTACGTCTAAGAGCATGGGGCCGAAGTGGGTTTACGACCTTGGGGTTTGGATGTAAGGGTATCGTTAGGGCTCCAATCCGGAGCACAGCCGGCTTTTCGTTTGTTCAACGATTACGGGTGACTAGGATGGCGTATCTAAATTCGTGAACCATCGTTCTTTTATTATGT
>cc97be0d-1fa9-4c8f-a697-b28b1d88123a_Basecall_2D_000_2d Marta_PC_default_sample_id_2245_1_ch116_file54_strand_twodirections FAST5/downloads/pass/Marta_PC_default_sample_id_2245_1_ch116_file54_strand.fast5
TAAATTCTGTGCATACTCTGCTCGAGTTCAACGAGTGCCAGTACCGCTGGTGCTTAGTTGAGCGAGCAACGAAACAGTTGGACGGAGCACTATTGTTTCCAAGGGTTCAGAATCCCCGCGGTCGAGCACACTCAGTATGAGGTCTCTTTATGTTCATTGGACTGGGGCGGACGGTTAGGCAGGGCTCTTGTCTGGGCTACTAGATGTATCTTCGGTATAATGAGTGTAACGATGGGTCTATGTTGAGGCAGACGTGCTTATCCACGATGATAAGGCAGTCGATTTTGCGCACATGTTCTAAGAAGGGGACGACGAGCACCGCGGGTAGCCAGTAGTTGTTGAAGTTGCCAACACCGAGTGGTTGTGTATGTCATCTATTGTAATCCAGCGGTTTGACATCGAATGCTGCATGGCCCGTGCCGGAAACAAGTCGTCTCTCCATGTGTTGCGTCCGGGGTCAACGAGTTGCGCCAGGCCCGAAGTAGTGTAAGGCCTACCTTGCCCCCACGATTTTAATGCCGGAGGCCCGTTGCATACCGCACGCAGGGAGGGCGTCAGCTTCACGGGTGGTGTGTAGGCACGCTAGTTTACCAACGACCTAAGCGGTTGAATAACGAGGCCATCAATGTTTACCTTACGACAGGCGGGAGAATGCGTCGGACCGGCAGTAATGACTTATTTTATAGGGCATCAACGTCATTGTCGATGAAATGGATCACTGTCTGGTCAGGCACCGAAGAACATTGGCCGATAGCAGAACCGCAGATTCGGCGGGTGTCCGTAGTTCAGCACGAACAGTCGTAAAACTACGACATTGGTTGAGCGCTGCATCCCGCAGTCAGCACGCGGGCTGAGTATTTCGTGGCTCACTCAAACGCCTTTGAGAAAAGCCCCGGTGGTTGGGCTACCTCCGCGGAATCTGTTCGTGCATCAGCGAATACCTCTATCGTATTTGTGGAAAGACTTACGTGGTGGAGTGGGCAGGTGCCATTTTCAACAAGTGCATATGGAGACATAGGGCCAAAATAGCCTAATAATTGATGCATGTTGCCGAGTGGTTGTGTTATTGATGGTCGTGCCACGCTTGTGACATACCGTGCATGCATGGCGTTGTCGAGGAGGGCCAATGGTCCTCCGGGTTTGGCTCCTTCATAACGCCTGATAGCATTGAGGACAATAGTGACTTGTGCCCATTGTCGCACGAGTTTGCTGCCGCGGCCCGTTGAGATCGCACCGACAGGCGAGAGAGTCCCTTTACAAGTGTGACCCACGAAAAAATTGTTGTCTACTCTAACAGGCGAGGGGTATTTCCATAGAGACACATTAAGTAACGATTAGATACAGTAACAGCGATGTTGTTATACCAAAAGCAGCCGTAGTACACATGGTTGAAATAGCAGACAGTACTGATGAATTAAAGCAGGGGTTAGACGTAACGAGTTGCGGGCATAGAGTTC
>a34fa364-018e-4384-a4b0-831b4d5f2246_Basecall_2D_000_2d Marta_PC_default_sample_id_2245_1_ch379_file243_strand_twodirections FAST5/downloads/pass/Marta_PC_default_sample_id_2245_1_ch379_file243_strand.fast5
TTGTCTTTGATGATCATCTGCTCGCCTGTTTATCAAAAATATGAGCTTCCCTCACACACATGCACGGAACGCCTCCTGCTAGTTGGGAACATCTCCTGACTCACAACAGCCAACATGTCGACTAAGGGTCCCTCTTGACACTGTAATGTAGCGGAACTGAATCCGACAGCATGCTCCTCGAAGACACTCTTTATCACGACGCTAAAATGCAGTAACTGTTAGGGAACATAACATAATTCAAGTTGACAAAAGACTCTCTTTGAACCGCACAATTAACTTCATACTCTATTAGTAGCCCTCAGTCTTCGACAATGTAAAAACCGGTAACTCCAGGTATTACGGCATCAGACTACAACTTCGACGGACCGACGGTCTACACGCCCGAATTAAACACTCGCGCAGCCTACGACCGGGTTCTCCAACAGCCGCGTATGGACAATTGCATACGGACGTTAAGCCTGTTGAATTCAAGTTTCCGACGCTAGACACCCCGAATGAGTTCGCTGAGCTCCTTTGAAGCATGAATTCGAATTCTACTGCGGTTGCAACGCGGCCGGTTTGACAGCCAATATTCGGCGCGGTCGAGGGAGTCGAATTCAAACGAAAGCCGAATGCTTTGGATCAGGTTCGCTGGTCAATTTGAGTGGGGTAGTCTGCGGAGCCAGTCGAATTTGGTGGTAAAGGTGGCGCTGAGCGTGTCTTCGCGTCGAGCTGCGTTAATACTTTAGATTCGGTCCCATGTGATTAATTAGGTCGACTATCAGGCAAGTTACTTTCAAAGTTTAGCGACTGAAGCGGCTACTACTGGTATGAGTAGTTGTTAAAGTCCCACGAGTCTTTGTGCGTGCCGTATGTCCAGCGTCTTAATAGCACATCGTCACGTTCCGATCTCAGTGTTAGGGAGCACGTCTGTTTCTGAGTGTGCCACTGTTTAATAGATTTATAACAAGAGTTCTAGAGGGTGGAATCGTGTCAGCTAGTTGCGGAGTTTACGTATTGCGCATTTTACGTATATATCCTACCAAGGCGGGCTAGACAGTGTATGTGGCACCCAACAATTTTAGGACGAGGCGAGCG
>8b074dc0-d659-4cf8-8fe2-66b6e7393792_Basecall_2D_000_2d Marta_PC_default_sample_id_2245_1_ch165_file67_strand_twodirections FAST5/downloads/pass/Marta_PC_default_sample_id_2245_1_ch165_file67_strand.fast5
GGTCCAAAAGGATTTGACGCGATCAGTCAACTTCTCAACTCGGGGGAGGCCCGTGCGATGAGAAATCACGATCATGGTTCAACATCGAAAAGGCGGCGGTTGCGACCTCAGTAGGAACTTGCTCGATAGAATTCTAATAAGGCAGGTGTTAACGGCCGAGGGCAACAGCATTTGTTTGCTCACGAGATCAATTAGTGTGTTGGCCTCCAGGCATAGAAGTCCTGAGGCGGCCAGAACTATGTGTTGTACTAATAAGCAGGACTTTAAGGGCCAGTGAACCCGAGTTACGGGAGGCCCGAGTCAATAGCATGCCGGAGAGCGACGCAGAATCTGCCCCTAGGTTTATGTAGCACAGACAGAATATTTAACCGGAGGCTGCATCTACCGACTTCCGGGGTAGGCGAATCGGGCTCTGTCATCTAATCCCTAATGCTCTAGGCTGCCCTGGTGGGCTGGTCGGCGGGTAGAGGTTCTCGAGCTCGACTAGTATTAGCGGATGCGTTGGAGTATGAGGGCATACACAATGTTGCTCGACAGGGCTGATGAATTGAAGCTCCGACAGTATGGACGAATGCTGCATGGGCTTGTTAGGCGAGGCTTAAATTGCGGCACCGATAGGGCTTATTACCGGCCCCGGGCTTGGAGCCTGTCTACGGCCCGGCAGTTGCACCACCCAGTCCAATTTGCCCGTATAGCGGGCCAACATCTTGCCCTTCGCCGACGCGATCGATATGAACCCAATTACCGCGTGCCCGTGCCAACGCGAGTCTGGCGCTGCGTATGCTTACGTGAGGCTCGAGATACGGCTTGCCACAGATGTGCACGATTGAGGATGCGCAATTGTGTGTGGGACGCTCGAGTGTGATAAATTGGGTCTTGCAACAATGGTTACGCAAAGCACTTGTTAGGTATCAGACAGCAGATGTGTTCGTTGGACTGCTGTATTAACTATCGTAGCACGTGGGGCGAGATGGGTCTGACCGGTTAACGGCATGTATAGGTGGTTTTGAATTGTCCCAATGCAGCGCTAAAGCCATATACTCTAATAGTTGTCACGGTGTTACCTAAGAATATTGTCTTAGTCGGTATGCGCACGTGTAGCTCGCCGATTCGATTAGTCTGAGTCCTAAGAAAAGAAACTGTCGCGTGAGTTCGACGTATACATGACTAATTAGAGGGATGAATGCAGTTCATATAGGTGC
>fc0c6de0-8922-476a-9267-49e67825b58c_Basecall_2D_000_2d Marta_PC_default_sample_id_2245_1_ch1_file128_strand_twodirections FAST5/downloads/pass/Marta_PC_default_sample_id_2245_1_ch1_file128_strand.fast5
TGTCCTGGGTCGCCGCCTGTTTATCAAACATAGCTTCTAGCCACACATTGAGAAGTACGCCTGCCTTCGTGGAGAGCTCACGCTCCCTAAGCACTAAACCGTGCAAGGGCCACAATCATTGTCCCTTAAATCGAGCCGTATGAAAGGCAACAAATAGCGAAAATACTGTCTCCTAGGACAAGCCAATGAAATGTGCAAAACTGTCAGTACAAAGCTGGACATAAAGGCATCCAAAGGACAAAAACATCTTGCGCAGAATTTAACAAACTACTCATACCCAGTAGTAGCCGTGCAGTCCACAACTTTAAAGTGTGGACTTCATGGGTAATTAAGACCCACGTCTGCCTAAACCACGACCCGGTGTCACCACTGCTCGCAACCTAAAACACCGCGAGGGGACCGCGCCCACCTTCTCAAGAGTGTTCGGGTATCAACAAGAAGACCTACGACCTCGATGTTGGACATCGGGGCATCCTGACGGGCACTCGCCTTCGACCGTTCGTTTGTTCAACACGACTAACACCCACGCGTACCCTGGTTTCAACCGGCGCCTGTTTTTATCAAAAACATAGCTTCTAGCCACACACATGCCGAAGTAACGCTGCCCTCGTATTGGAAGGCCATCTCCCACATCGGCGCAACCCACCAATGAGTTTTGGAAGCTACGGAACCTATGTGTTAAAATCAAATATGAGAACAGTGGGCAGGGGGGCGCCCTCCTGTCCCACGCTCAATGAAAATTGAACTTCAGTACAAAGCTGACATAAAAATAAGCAAGACAAAGACCCTTGCGAATTTAACAAACACTCAGCCCGTAGTAGTAGTGCTTCAGTTGTGGACAACTTTAGAAACCTAACTTCATGATAATATTAAGACCCACAAGTCTGCCTAAACCACGCTACGAGTCACACTGATGCAGAAACAAGCCTACCCCTAGCGACTACACGCCACCTTCTCACCGTTCATATCAACAAGAAAGACCTACGACCTCGATGTTGGGTACGGGGCATCCTGACGGTGCACTCGGTCGTAACGGTTTCGTTTGTTGCAACGACTAACACCCCACGCGATCTCGTACTTCAAACCCTCAGCGCGTCCGCTCAACACCTAATCTGCGTTCCAACCGGATCCCTTTCAGCCATCAAAACCTCGCCTGTGTTGATCAAAACATTAATCTGCGTCATGGGGTCGCCTGTTCTATCGCCACTCATTATAAAGTGATCTGAGTCTTCAAACCGGAGATCCTAGTTTATCAAAACATACTGTGATCTGAGTTTGCTACTGATCGCCTGTTTATCAAACACTACGTGATCTGAGTTCAACCGGACCTCGCGTTATCAACATCGCCTGTTTATTAAAAAGCTCGTGATCTGAGTTCAAACTCGGCGCCTGTTATCAAAAACATTACGTGATCTCATGTTCAACCTGCCATCGCTGTGATCTGGTATCCGTGCGACTCGGTACGCCTTTGGTGAGCTAACAAAATACTGATGCGTTGTCCAAACCAAGATCGCCCTTTTATCTCTAGCTCAAAGCGGTGATCTCAGTTGCTAAAACTCCAATGCCTGTTTATCACAACATCGCCGGTTTATCAAAACATACGGTGATGCTTCGGTCTGAATGCTCGGTTCAACCCAAGGTCAGTCGTGTTTTACCAAACAGGCGTTTGCCCATTTTAAATGGCAGTAAGTCTGTTGTATAAACTAGGCAGTTCCCGGTCCAATGGCGAGATCACCATTAGGTTTTACCCATACAAAACCGTTCGAGGCCTTACAACCGAGTCAATAAGTCAATTTTTGAGTAAAGCGGGAGTCCCCATTTTAAATACGAGTAAGTCATCTTTGATAAACCAGGAGATTTCGTGTTTATGA
>ebf8e8bc-87f7-415e-a0e1-1ef4c20c6bf7_Basecall_2D_000_2d Marta_PC_default_sample_id_2245_1_ch425_file222_strand_twodirections FAST5/downloads/pass/Marta_PC_default_sample_id_2245_1_ch425_file222_strand.fast5
GGAAAATTTCTGGTCCCGCCTAGTATAGCCGTAACATTACTGTACTCTGAGTTCAACCGGATCGCTGTTTTATCAAGAACATCGCTGTTGTATCAAAACAACGTGATCCGGAGTTCAACCGGGTCGCCTGTTATGGCTAACACTACGTGATCTGAGTTCAATGAGTACACGTACGCTGAGTTCACGGATGCGGGCTTTATCACGAAGCTCCCCTGTTATCAAAACATGTGGTATTGTAGATGTGTGCCTGTATGTAATAACAATGTGATCTTACAATTCGCCTGTTTATCAAAACATATATAATCGATGGGAGTTCAAACCGGCGCCTTGTTTATCATAAAACATAGCTTCCTCACACACATTATCCGCAACTCACCCCTGTGAGTCCGCAGACTGAGACCCTCGGAGCACTAAATACCGTGCAAAGCGCACAATCAGTCCCTGCCCTACTGGCGGATAGCGCGTGGCAAGGCAACATGCGAAGACTGTCTCCCCACAATAATGAAGTGTGACGAACTGTCATCAGATAAATCTAAATAAGCAGAGCACAAAGACCCTGTGGAACTTTAACATCACTCAGGCAGTAGTGGGTGGGCGTGCAGTCTGACAACTTCCGAAAATTCTAACTTCATGATAATTAAGCCGACTTGTATGCTAATACGACCCAGTCAGATGGGGCTTAACGAAACAACACTAGAGGATAGCCACAAGGCGGTCGCCGCATGTTATCATATCAACAGGCAGATACTACATCGCGATGTTGTAAATAGGGGCCGCGGCGACGTAAGTAGTGATCCGGGCCATGTTTAAATAATAATTTTACGGTTCATTTCAACAACTAACACCAGGCGAGTGGCGTCAT
>8188f7fc-e96b-4f45-9fe2-5fb1ad030ae6_Basecall_2D_000_2d Marta_PC_default_sample_id_2245_1_ch458_file129_strand_twodirections FAST5/downloads/pass/Marta_PC_default_sample_id_2245_1_ch458_file129_strand.fast5
AAGCCAAAATGTGATCGTGCCTGAGGCCGTAAATACCGCCTGGTCGTAAAACCTAAACGATCGACACTGGTTTAACGCATGCCGCTCACGAAGAGCGCCTTCTCTCACACACAGTGCCCTATCAACGAACTCCTCCCCTGGGAGTTTCAAACGCCTCCCCATCCTGACGGTCCAACATTCTGACCGTCGTTTGTTCAATAATCCACCCTCTAACATGGGAGGGAATCTGCTTAACGCTTTTATCGACATCTAACACCTGTTTCTTAGGACAAGCCGTAAATCTTGACCGTGTCAGCATACAAATCGACGACATGTTGACTCCACGTAACGACGGGTTCTAACCGTAAAGACACGATGCCCAGGTATAGGGTGCTGGTCTGAAGACTTGTAACGACTCCAGCCCACTAAGCACTAATAGCGTTGAAAGGACGAATGGTTTACACTGCTGGTACCGACGCTGAAAGACCCCAGCCTCAGAGAAGACCTGATTTGACAGCACGCCCAGCCAATGAAGTTGAACTTTAATCATGACACCTCGGGAGCGCCTGAACTTGCGACTGTCCCTCCTCGACTGAATCAGCCTGATTTACAACGGTCGCCCTACTGTCCGCAAATGCATGAACCTGAATGCTATACCGCCGGTGCCCAAACCTATCCAGCAATGCTAATCGGGGGTGGGCTATAGCGCAAGGGACAAACATAAAAGACGGTCCACGCGTGTTGGACATAGATGATCCCCGAGCAAACACCATAGGCGTTGGGCTGGGGGCTGATATGACATGTGAGAACAGCTGTCGGCCCCCTGTGTTGTCGTTTGTTTCTATATAATAGCTAAGGGGTCCAGTCGATACGACCGCTTTCAGGCATTGAGTATTCCCAATTCAAGTTAATTTGCGGCTGGAGACCATGTCTCCAACATTCGAATTCCAGGAGTGCACCCCAGTAGAGCGTAGAAGTCGTGAGTCAATCGTACAGTATAGGCGGCCTTTGCAGGCGAGTGTCATGAGTAGAGCCTCGTGGTTTAAAGTCCATGCGTAGACCATGCATGCTTTAGGCGGTATTAATCAGTCGGCCTGAGATTAGTTCCCCTTGTTGCATATATGAAGCGCCACCTCCTGCTGATAGGATTTGCCGGTTAGACACAGGATTGGTGTTGTTATCCAAATGAGTTCGTCGCTCCGTCCGTCCAGGCGGTATTTGCTAAGGAGCATTTAGTTTAGTTGCTTCCGACCGCTTAGGCGTCGAGCAAGGGTGCAGTCTTCGATAAAATTTGCACAGTTTTGGCTGCC
>deb63ca7-4e45-4270-9b93-2bcbc9ccf701_Basecall_2D_000_2d Marta_PC_default_sample_id_2245_1_ch375_file471_strand_twodirections FAST5/downloads/pass/Marta_PC_default_sample_id_2245_1_ch375_file471_strand.fast5
GAACTGGTGCTGCCCATTGCCATGACGGAGAGTGAATCCTAGTGTGCTTGAGTGTGTTAGACGAAGTAGAAGGCTTTGGGACAATGTTGCAAGGGTTCATCCCCGAGTGCACACCGCTACCCGGGCTCTCCTTATTGGTCATTAACGATGCTTGTATAGAAAAGCCTAGTGTGTATATCGCTGGCGCTGTTGGTACTCGTTAATGAGTGTGACGCGTAGCCTGACTTAACTTTAGAGGCGAGTGCATAGTATCCATTAACGAGGCAATTTTCGACTTGTTTACACGGTGTGTCAGAGACCGAGCACGCCTCGACCTGGTAGCGAGTAGTTGTTGACAGTCAGCAAACTTGTTGTGGTGCTTAAGTGCTTGATGGTCTAAGGACAGTTGGTAACACGTGCCCGTGGCTTAGTGTGACAGGAGGCGCTGGTTTACTCCAGTGCCCGCTTGTTGGATAGCACTGTAACGAGTCCAAGGGGCTCGTCTTGCACGGTTGGAGCCGGTTGCTTACGAGGCGTCAGCTCCCACAGAGGCGCAGGCGTTACTTCGAGCATCTGTGAGGGGAGCACGTGTAGCTCGGGAGGCAGAATTGTTGCCGGCGATGGACGCATGCGCGCTCGTGTCCGTCGAGTAGACCGAGAACCGTGCACGGATGTCGCGGAACACCCCAGTTCCAAAGGCGGTAAGTACTGCTTGTTAACAACAGACCTGTTGAGAAGATGAGAGTGCTCCCTCCGGCGGGTCGTCATTAATGCCGTAGACGGTGGTGGTGGGTCTTCCGGGCGAGGTGCTCGTATCCTATTGGACTCATATGGAAATGCTATTTTCCCATGTGTCCCGACTGGAAGCGCGCCGCTAGATTATGAACCTTTAAATTGCATGTCCCTAGAATATTTAAATTGAACTTAGTATTGACTTCAAGCGGTTGTATGAGTTGAGCATTGCAAGATGAGTGTCGCCGAGGGAGGCCGTATTGTTAGGGACTTGACCGTCAGCAATCTCCCATTTGGAGGCGCGTAGTTACAGACGCTTTTTTCCACCCTGCCTTTGCGTGAGAAGCGTTCAGCACTGACATACAAGGGAATGAATTGGGTTGTGCTGAATGTATCTTACTAGGGAGCCGAGATATGTTCTTTAACATAAGGCACAGGGGGTTGCGGCAATCCGTGCGTGTAGCACGGAGTAGGTGAGTTGAAATTTTGAATGCAGATCGTATTTGAGACATGCACCACGAATGTTGGCTCGACGCGGGAACGCAGTTGGCGATAGCAAACCGCCAGACTGATGTTGTCATAAAAGCCAGGGAGGCTCGGTCAACAGCATGGAGCGAACTAAGAACTGACTGTTGTATGGACAGGCACCCGGCCGCCAGTTTGCCAACGCATAATCACGTCTATTTTACGACAGGCGTGTGCCGATTGACGCACCAATGGTAGTGTTGACACCTAGCCGGAGGCAACTGTGTCAGCAGCTCACGCTCAGAAGATCTCAGTTGGAGCCCATGACAGTCTAGATGTTGTACCCACGATAAGAAAGTTCGTCACTGATGTCAGAATTAGTAGGT
>6890a03a-38b4-489e-b2d6-67e6716621fe_Basecall_2D_000_2d Marta_PC_default_sample_id_2245_1_ch275_file210_strand_twodirections FAST5/downloads/pass/Marta_PC_default_sample_id_2245_1_ch275_file210_strand.fast5
GTACAATAGATTGATATTTACAAACTGGCGTCGATGCCTGAGGTTAAACACCGAATCGAGTGCCAAAGCTTGCTCGAGGCTCAAAATACGTACTGGGGTTCAGAGACTCGAATCCGATGTTGACCAACAAGAGCACGTAGATCTGACTCCGCTATGTCAACAAGGGACGATGGGCATGCCAACGAGCCAGTGCGGAAACACCCGTGGAGATCACGTGCGGGGCTATAGGGAAAACAATTGACGAACAGCTGTGTGCGCAATCCAGGAGTGAGAATCTCCGGGGACATCGAGTATGGGCTCTCTTGGTCACTTAACGCATCCTTGGAAGACTAGTGTCTCCATCCTCATGTCGTCTAGAGTGTAGCTCTATAATGGGTCGTCGGGAAGACTGAGTGGGCCGGGCTAACCAATGAGTTGTCCTAATTGTCATCAGAACAAAGAGGCCTCGACACCATAGGCCAACGACGATATTCAATCCGGGTCCAGGTCGAGAAAACAGTTGCAGTCTGCGGTAGTCGTGTGCTAGTTACCTGAGTGCTTGCTGCTCAGTTAGGGAAAAGAGTCTTTGACTGAGTCCAGGTTTCAGCAATACCCCATGCCGAAGGGACAAGTAATTGTGCTAGTGCACGGTTTTGCTATCCCAGAAGAGTTTGAGATATGCACAGGGCAGGGGAGTTTGCTTAATCTAGGTGTGCACGAGAGGTTGTCTACCAAAACAGGGGCGCCGTGGTCGAATCGCAGATGAATCGCGTAGCTGTGTTAGTGGTTGAACAAGACCGAACCGTTGAACAGCTGGTTGCACGTCGATGGCCCATTCTGCTAGACTCGAGGTGCGTTCTTGTTAGACTATGAACTCCCTTGGCAAAGGCGGAGTGTGGCCTCAGCCTAGGGGGCTATCTTACTTCGTTACGGCCAGTAACGCGTAGTGGGTCCCCACCACTGTACCAGGTGCATTATCATGAAGTTAATTTTGCGCAAAGTTGCCAACTGAAGCTACTACTCACTGGGCTGAGGTATTGTGAAGTTCCACAGAGACTGGTTGTGGTGCTTATTAGTCAGCTTTGTAACTGAACAGTTGGATTGCCGGGCCCGTAGCGGAGACAGAACCTTTTCGCCAGGTGCGTGCCAGGATGAGCATGTCCGCGACACGACCTAGGTCTTGCACGCCGTATTGGAGTTGCTCTTACCACTAGAAGTTTCCATACCAGCGGAAGAGCGTGTTTGCTTTAATGTGTGTGGGGGCAGGGACGTGTACCCAAACACAGGAAGAGATGTCATTACC
>f9ad2fe3-51cd-49dc-b2ab-b05d6d10844c_Basecall_2D_000_2d Marta_PC_default_sample_id_2245_1_ch389_file94_strand_twodirections FAST5/downloads/pass/Marta_PC_default_sample_id_2245_1_ch389_file94_strand.fast5
AGTCTGTTGGTGCTCTCGTGAGCCGCCTGTTTATCAAAACATTTTGCGCCACACAGTCCCGAACTACCGCTGCCCTGTGGATATCTAAACGGCCGCGGCACCAAACCGTGCAGGTAGCACAATCAATTGTCCACTGCTATCACAGGGTGTTTAGAAAGGCGACCGTAGAAAAGACCTGTCTCCTAAAGATAGCCAATTGGAAATTGAACTGTCAGTACACGGCAACCATAAATACAGCAGACAACAAGACCTCGTGAATTTAACAACTACTCATACCAGTGAGTAGTGGGGTTCCGTCGACAACTTTAAAGAAATTAACTCTGCTGGATATTAAGACCCACAGTCTGCCGGCCGAATAATACACCAGTCACACTGATGAATAAACAGCCCCGCAACAGCACATAGCTTTGCTAACGAGATTCATATCAACAAGAAAGACTACTAATGAGTCCGATTCGGCCGCGGCATCCGTAACAAGTGCATGTTTAAAACGGTTTCGTTTATTTCAAAAGCACCTAACACCCCCACGCGATCGCTTCAAAACGCTCATGTTTGAACCCAGATTACATTATGTAAAACCGAAAAGCTGTTTGATAAAACAGGCGGCATTTTTGGATATCACAGGGGATACCACTATGTAGTGTTTTGATAAGCCGGGCAGTGCGCGTGTTTGAACTCAGATCGGTGGTGTGTTTACCAAACAGGCGGTGTTTTACTAACGGGCGATCCGGTTTGAACTCCAATCACGTGCTCGTTTAGACTCCAGATCACCGTATGTTTGGATAACAGGCGCCGTTGCTGCGGTACGCCCGTATGTGTTTTGGCCAAACCCGGTGTGTTATAAACAGGCGCGGTGTTTTCTCGATAACATACCGAGGCGATCTGAATTTTCAACCAAGTGTACACGTATGTTTTGATAAACAGGCGATCGCGTCTGTGACCGTAGCCCCAATCACGTATGTTTTGATAAACAGGCGATTTTCGGTTTCGTCTGGAAGTAAGATCATGCTCCTTTTACTGATAAATATGGCGCCTGTCCGCTACAAAGAGTGCTCCCGCCACACACATTGAAGCAACGCCTGCCCTCGTGGCGATATATCTAACTAACGCTTCCGCACCTAAAACTGGCGTGCAAAGCTAGCTAAGATCTCACTTGTCCCTTAAATGGAGGACCCGCTGTGAAAAAGCAAAGCGAGAAAGACCTGTCTCCTAAGACAGCGACCGGGCGGAAGTCTGTCAGTGACAAAGCTGACATAAATGAAGCAAGACAAAAAGACCCTGTGGAACTTTAACAACTACTCATAACCAGTGAGTAGTAGCATTCCAGTTGCACCACAACTTTAGAAATTAACTTCATGATAATTAAGACCGACACAAGTCTGCCTAACCACGACTACCCAGTCACTGATGACGAAACAAGCCTACCCCGGAATAAACCGCCACCTTCTCAAAAGAGTTCATATCAACAGAAGACTACTACGACCTCGATGTTGAACGCACGCATCCTGCTCTATGTGCAACAGCGTTGGCAGCCTTCGTTTGTTCAACGACTAACACCCACGCGATCTGAGGCCGTAATGGAGCCGTTGAACGAGTCAGCATTGGCATCTTTTGATAAAACCGGGCGCCCATGTTTGAACTCAATGGCCGTATGTTTGATAAACAGGCGATGTCTGTCGATAAACAGGCGATCCGGTTTGAACTCCAATCGGTTTTGATAAACAAGGCGACATTCTGTTTTAA
>ee16be5c-1180-4111-a275-03ea68cd563b_Basecall_2D_000_2d Marta_PC_default_sample_id_2245_1_ch7_file343_strand_twodirections FAST5/downloads/pass/Marta_PC_default_sample_id_2245_1_ch7_file343_strand.fast5
CAAATTGGTGCTTGCTCTTCAGCCCTGTTTATCAAAACAAATATGCATCTTTGCTATCTAATGCTCTTTGGGCTAGCCAACATAGTGTATCGTGCGTTAAACCGGTCTCCCCTTTTGACCATACAAATCGTATGCGTGCCAACCCGGTACGCCTGTTTATCACACGAGGCCTCCCCGTGTTTATCAAAACAGCCCGTAGTGCCGTGTCCGGACCCGGGACACGCTCTTTGGTAGAGCCACATATAATCTTACTGAGTTCAACCGGCGCCTCGTTTATCAAAACATATCACGTGGTACCTCGGTTGCTAATACCAATCTACGCCTGTTAGCAAAGCCGCGCTAGATAAAATTCAGTATTATCGGAGCTCAAACCTGTGAATTAGGTTCTAGGACCCGGACCTCGCCAATTCTCCGGTGAGCAATAATCGTATCGCGTGCGACTCGGCTCCGCTGTCGTAAGGCCTGTCTTCTAGCCACAGTTAGGGCAGCTACGGGCATGCAGGTGCGGCTCTAGAGAGCACGCGAACAGTGCAGGGCCCGGTGGCATAATGTCGCTGCTGCGCATGCGTGACCCGGGCAGCCAACCAGAGGACTACTGTCCTCCAAGATAGCGATGAATGCACTGGTTTGACAGTACAAGCTGAACAGTACGCTCACAGACAAGATCCTGTGTGAATTTGATAAGACTACTCATACCAGTGGCTACTGAGCTTCAGTCTTCGACAATTTAGAAGCCGCATAATCATATTCATGGGATATGCGCAACACCAAGGATGTGGTCATAGAGCCGACTAAGATAGGGCTTGAACGTGGGAGGAGCCATAGGGCAGAGATAGCGCCCCATCTTCTCTCAAAAAGGATTTGCTATCAAGGCAGCACTACCTCGTAGCGGCTGTGGACCGGGGCATCCTACAACCTTGCGACCAGCTGTCAATAGTTCGTTTGTTCACCTATAGGACTACACCAAGAGATCGATTCATCGGGTCAACCTCAATATGTTTTATGT
>44f4add1-fe01-4d41-8510-06f566c94cec_Basecall_2D_000_2d Marta_PC_default_sample_id_2245_1_ch221_file301_strand_twodirections FAST5/downloads/pass/Marta_PC_default_sample_id_2245_1_ch221_file301_strand.fast5
TCTTCTGTTTCTGCTCTGATGCTCGCCTGTTTATCAAAACATAGCTTCTAGCCACACATTGGCACGCTCCCCTGCCCTGTGGAGTATCCAAAATGGACTCTACACAGCAACGCGCAAGTGAGTTCAGCACAATCACTTGTCCCTTAAATGAGATACATGTATGAAGGCAACATGAGAAAGACCTGTCTCCTAGGACAAGCCAATGAAATTGAACTGTCAGTACAAAAGCTGACAGCACATAAATAAGCAAGACAAAAAGACCCTGTGAAATTTAACAAACTACTCATGAGTTGAGTAGGCTCGTTTCCGGTTGACAACTTTGTAGAAAATTAAACTTCATGATAATTAATACATAAGTCTGCCTAAAGATACGACCCAGTCACACTGATTAACGAACAAGCTACGAGGATAACACCCTATTCGGCCAAAGAGTTCATATCAACAAGAAGACCTACGATCTACCGGGTTGTTGGACCGGCAACCCTGCGAAGCCGCAACATGTCAACGGTTCGTTTGTTCAACGGACACCCCACGCGATCTGAGTTCAAACCGGCGCCTGTTGAACCCCAAAACATTACGTGATCTGAGTTCAAAAGCCAAATGCCTGTCCAAAATACGCCTGTTTATCAAAACATTGATCTGAGTTCAAAAATGGACACGTGATCTTAGTTCAAAATGCAATCGCCTGTTTATCAAAACATTACGATCTGTGAGTTTCAAACCGGCGCCTGTTACCAAAACATCGCCTCTTGATTACCATAAGAGGTCAGTAGTTGCCCAGTGACTACAATTTAACGGCCGCGGTCTGGCCTAACCGTGCGAAGGTAATAAGTACACCTTGTTTCTTAAATAGGACTAGTATAATGGCAGACCCGAAGACTACAAGCCCGGTCTCCCCCCTTAAAGAACCAATGAAACTGATCCTCTCGTGAAGAAGCGAGAATATAAATATAAGACGAGAGACCCCATGGAGGCTTTAAACGAACCTCAATTGCGGCTCCCTCCTAGTCAGCTAAAACTCCACCACGAGAAGTACTGTGATAGTTTTTCTGCCGCTTAGTTACAACTCGCGGAGTAAACTACCAAACCTCCAAGGGTGAATGTAATAAAATACTAATAAAGAACCACAATTCTACAATCAAAATTGACATAAATTGACTCACCGACAAACACTTGCTCTAATGGGATCGAAAGTTACACCTGGGGATAACAGTACCGGTCCAAGAGCCCACTGAAGGGGCCTGACGTGCACCTCCCGGGTTTTCATCCAGGGTATCCTAGGCGCCGGTCTCTGTAGGCACGCACAACGGTTCGTTTGTTCAACGATTAACATCTACAAGCTGTGATCTGAGTTCAATGACGCAAACCACGTGATTCTGAGTTCAACTCAATCGCCTGTTTATCAAAACATACTGTGATCGCGTAGTTCAAACCGGCCGGTTTGAATGGAGATCGCATTGGGGGTGTCCGTCGTCCTGAACAAACGAAACCGGTCTAACAAGCTGTTGCACCGGAGTCGAGGATGCCTCCCGTGTTGAACAATGGAGGTCCTAGGTCTTCTCTAGTCCACTTAGGAATTCTCTTCGAGAAGGTGGCGCGTCATCCCTGGGGGCCTTGTTTCCGTTAAGAGTGTGACTCGTGATGTGGTTTGAGGCAGACTGTGGGTCTTAATGTAGTCATGACAACCCATTTAATTTTCTTCTAAATTGTCCCAACTGAAGCTACTACTCACTAGTATGGAGTAGGTTTGTTAAAGTTCCACAGTGTTTGTGCTGCGATCGTATGTCGATGTTAGGGTTCTTAATGGAATTCAGTTCGATGCAATTCAGGGGGAGGCGCGGCGAATTATTTTTTCTCAGTGTTGCGTCGCACTCGAGGTCCTGCACCTAATTTGTAAACCAGGATTTAGGTCGAGGAATGGCGTCCGGGTGTGCTCGCGAGGAGTTCAGTTTTCCACGTAATTGTGTATGCCCGGGAGCGAACTTTTCAGGCGGGAGAAGTTCTGACAAAGTGTTCTCTGTTGGTGCTCTTGA
>718e35d1-914c-44ba-9fc6-84ec7dd9a0c0_Basecall_2D_000_2d Marta_PC_default_sample_id_2245_1_ch226_file10_strand_twodirections FAST5/downloads/pass/Marta_PC_default_sample_id_2245_1_ch226_file10_strand.fast5
GTGTCTTTTAGGTCATCTCTGTTCGCCTGTTTATCAAAACAGCTTCGGGCCACACACATTAGAGAAACCTCCCTGCCGTGGAGGGTATATCTCCACTGATGCGGCACTAAAACCGTGCAAAGGCCTAAATCACTTGTCCTTAAATGCTAGTACATTATGCAGGAAGCAAAACAGTTAGGGGCCAACAAGTGGAGATTAATTAATCTAGACGAACATAAACAGCAGACAAGACAAAATAATCTCGGAACTTTAACAAACTACTCGTACCAGTGTGAGTAGGGTTCAGTTTCGACTTTTAGAAAAATTAACTTCATGACTACATATTAGACCCACAAGTCTGCTAAACCACGACCCAGTTACACTGATGAAACAAGCGCTACCCCAGGATAACAGGGGCGCCTTCTCAAAGAGTTCATATCAACAAGAGAAGATGGCACTCGATGTGCTCGGGGCATCCTGAACCTGCAACAGCTGTCAAACGGTTCGTTTGTTCAACGACTAACACCCCACGCGATCTCCGTGGTTTTCAAACCGGCGCTGTTTATCAAAACAGCTTCTAGCCACACACAAGTCGAAGTAACGCCCTGCCCTGTGGGCGATATCTCAACGGCCGCGGCACTAAAAACCGTGCAAAGGTAGCACAATCGGTTTGGCCCCTTAAATGAGGACCCCTGGTGAAAGGCAACATGAGACCTGTCTCCTAGGACAACTCGGATCAGAAATTGAACTGTCAGTACAAAAGCCCTGACATAAATAAGCAAGACAACGACCCTGTGAATGTCAACAAAACTACTCATGAGTCGTATAGCTCCGTGCTTCGGACAACCTTTAGAAAATTGCAACTGTGCCTGATAATTAAGACCCTAAGTCTGCTAAACCACGACTACCAGTCACACTGATTAACGAAACAAGCCCACCGAGGGATAGCCGCCAGCTGTCTCGGGAATAGTTTCATATCAACAAGAAGACCCTACGACCTCGGCGTTACTTAGGGTAGAATGGGCTCCTTAGAAGCGCTAACATGTCAACGTTTCGTTTTGTTCGGACACTACGAAGAGTGCATTATACATGGTTTAAATGACCATAGCGTTCGTTTAG
>3e6ecaab-33ef-498e-a0a3-3f730746ad3c_Basecall_2D_000_2d Marta_PC_default_sample_id_2245_1_ch254_file105_strand_twodirections FAST5/downloads/pass/Marta_PC_default_sample_id_2245_1_ch254_file105_strand.fast5
ATTTGTTAGCTGCCTGGTGAGGAGAACCAGCTTCCTCGATCCATACAAGTGGGAGAACAGAACGCCTTCCGTCGTCTCCGCGGGGTAGCCATTAGGCATGCGGAAACTGTCGATCGCGAGCAAGCGGCTGCATAAATGATATGAGGCGCACACCCCGACTCTGTGTTTGAACTGTCACAACATACGCTAAAGGCTCATACCGTAGCTTCCTGGAAAATAATATTCAATGTTGGACATCTTTACGCGACGTACAAATTCAAATAAATTATCATACAGACAAACTCTGGCGCAGGGGCAAGCAATTATTCACCATATCGTGGGCGCACAGGCGGCGGAAGTCGCCTAACCCTGGACCAATTCTGAAGCATCGTAATCAAGCTACCACCGCACAGGATAACCCCCACCTTCTCAAGCATGTCTTCAACAATGTGGCTCGCGCTAGGATAACAGCCGCTACCTCCTCATCTGTTGGTAACATCGGGGGGTCTCTAGTATAGTCGCAACAATAAAGTTTAAACGATTTCGTTTGTGTTCACTGGCACTCCTAGACGGCGCACCGGAGGGAGAAGCAGTGCGTTAGGTGCCAACGTAATAACACTGAACCCTGTTTATCGGCCTCAACATTCGTATCGCCGTGGCTGTAAAACATGTTAATCTGGCCGGGGCTCAAGACTGTGAATCTTATGAGTTCGGGGTCATATCAAAGAGGAGCATGTGATGGGTCTTACAAATTCTCAGGACCATCCTCGCCTGTTATCTGGCAAAACATACGTGATCTGAGTTCTAGACCGTGGAAGAGCCGTCTGGCTTTTTATAT
>16cf3b8d-be79-4970-8b75-ae8cec290134_Basecall_2D_000_2d Marta_PC_default_sample_id_2245_1_ch393_file326_strand_twodirections FAST5/downloads/pass/Marta_PC_default_sample_id_2245_1_ch393_file326_strand.fast5
CATTCTGTTCTTCTGTGATATATCTTGCCGCCTGTTTTATCAAAAGATGTTCCTCACCACACACTAGAACCCAACGCCTCCTGCTAATCCCAAAACTGGCCTCCTCACAGCGACAAAGCGTGCAAAATCTATAGCAAGTACGGATGTGCCCTGAACTGATGACCCTGGTAGCGAAAGGCAACACCTGAGAAGATAATTGCTCCCCCTAACGGGCAATTCCAGATTCTGAACTTAAAGCGTATCACTAACAACGAGGCACGACCGATCCGTGATAAACTACAACATATACCGCGTGCCAAAATGAATAAACTTCAGCTTTGGCCTATTGCAGCGCCTGGTGGACAATTAGTGATAAAACCCTAACTCCAGCGGTTGATCGACAGACTGTCACGACCCGTCGCCTCTTAACGAAGCCCGGCTACCCGATACACCAAGCCCGCACGGAAAAGTCTACGCGTGCTGGGCCGGAGATAAACCCCTCTCATCTTCTCTTAACAGCCGCCTACGCAACCTGACAGATCTGCGAACGACGCGTGCTCGTTGAATTCTTTTCGACTCCTCGACGCCGGAATCTCTGACGCTTCTCTATCGCTCGATGTCGACTGAAGGCATTCAGAATTCATGCCGTTGCAACAACCGAGAAGCGGTTTGACAGGGTAATTTGCGGCGTCGAGGAGTGAGGCGTCCGGAACAAACGAAACCTGCCGTAAACTTGTTGCACCCAGGTAATGCAGGGAGAGGACATGAGAGGGGTGTTGCGGTATCGATAGAATCGCTGAGAAGTGTCTTTTGCGTCCGGGCTGTAGGCTTACTTCCGTTAAGAGTCTTTGGAAGGCGGGTCTGCCAGTCTGTAAGATCGTATAGGGCATTAATGTTTACAAAGTTTGAGCGACCCGGCACATATAGGTAACTGACGGTATATTACCGGAGTAGTAGTTGTCGCGTTAGACACCCGGGATCTAGTTTGTCTTATGCATCCATGTCGTCAGGGCGTTTTTGTAGATTGAAGAAGTTCACATTCGATCCGATGTTAGGGGCCACAGGGAGGCGCCTATGCTGTCCTCCGATGATTCAGTTCGATAGCATGCTGAAATTTACAGGGGTGAGGTCTTGGGACGAGTTTGGCGCGTCTGTTCATATGTATTGGAAACCGTTTAGAATAAGGGGGGAGGAGTTCGGCGGTACGCTGTGTGGTGGCAAGGAGCGTTATGATAAAAGCCCGGGAATTAGGGGTTCGGAACTCATGTACGCCAATGGTTTATCTGATAAAACAGGCGCGCCTGTTTATCAGCCCAACAGTCAGCGTAACTCGGTTGAACGCGGTCGCCTGTTGATCGAAAACACCGCCTGTGTTATTATCAAACATACGTGATCTCGGGTTTAAACTGGATCGTCTTATGTTTATCATAACGACACTGTGATCTGAGTTCAAAACCGGACGTTCTGGTTTTT
>d8b67e26-0d92-47a5-b4da-4e7cb6ba0217_Basecall_2D_000_2d Marta_PC_default_sample_id_2245_1_ch108_file16_strand_twodirections FAST5/downloads/pass/Marta_PC_default_sample_id_2245_1_ch108_file16_strand.fast5
TCTTTTTCGTGTCTGTAGTAATATGCTCGCCGTGCTCAGGGCTTACAAAAATGATCACCATGCTGGCGATACTTGGTTCCAAACCCCTCAACACGGTGGTTTACCAAAAATCGCCGGTTATAAAACATTACTTACCGTGGTTACTAAACCGGACACGTGATCATGAGTTCAGACTAAGATGCCGGCTGTTAAACAACATTACGTACATCCCATTTCAAACCCCGGCGCCGTTGTCTTTACCAAAACACTAGGTAGATTATGGAGTTCGATAACAGGCACGTTATCAGCGGTTAGACCTGATCGCCGTGATGGCTAACAACGCCTGGTTGTTACAAACACTAATTAGTATTGGTCAGGTAAAATGCCTCCCGTATTATCAACAGAATTAGATTGCAGAACCCCTGATTCCCGGGCTCAAATTTGCCTGGCGCTCAGACGAATGTGATCGCGGTCTCAAACGCGTAGCCGGTTTGAGGCGAATCGGAGATTCCGGGGAGATGCTGCTTTGAAACAACGGAAGCGTTGACAGCGCCGCTTGCGCCCGTTCCTCAGGAACCCCCAGTTGTGAGGCGCCTCCGAGTGGATGATTCTTGCCTGATGAACTATTTGGAGAGCTGAGTTATCCCCTGGGGTAGCCTGTTCGTTAATCGATAGTGACTGGGTCGTGGTTGCGCAGAAGCGGGTGCCTTAATGGCTCATGCAGTTACTTTTTCCTAAAGTTGTCCCAACGCACGCCTCATGCATGGCCGGCTTTGGTCTATTAAATTCCACAAGACTTATTTTGTCTTGGCTTGGTTAGTGCCGGTTTTACTGGATCCACGTTGCATCTCAGTGTCTCTAGGAGACAGTCTTTTCTCATGTTCCCTTCATACGGTCTTCAGCATCGACACATTTAAGGCGCGCTCTATTGTCGGACACCGGTTGGCGCGTTGCGTGAGGAGCGTCCATATATCCCACGCGGGCAGGCGTGTTAGTCCTAATGGTGTGTTAATAGGAGGCCAAAATATGTCTTGTGACGGGATAGGGAGTCTATAGTTTT
>d09b3561-7d64-4da1-addf-f27f4d234a59_Basecall_2D_000_2d Marta_PC_default_sample_id_2245_1_ch220_file366_strand_twodirections FAST5/downloads/pass/Marta_PC_default_sample_id_2245_1_ch220_file366_strand.fast5
TCTTTCTGTTGTAAGTAACTTGCTCCGGTTCAAATACTCAGATCATGTTTTGATAAAGTATGAGGCAGTATCCGTCCTCAACCTCAGATCACGTAATGTTTTGATAAAGCCAGGCGCTCGTCTGAACTCGGGCCGTGTCATCCCGGTTCAACCTCAGATCACGTATGTTTTGTACCAAACAGGCGATGTTTTGATAGACAGGCGGCCCGGCTTGAACTCAGTTCAATTGTACGGTTTGGACTCAGATCACGTATGTTTGTATAGACCAGAGTGCTAATCGTTGTGAACTCAGGATCACGTAATAGCGTTGTACTAACAGGCGTCGCCTGTTTGTTATCAAGACCTGAATTCCGCCACACATGCGGAATGACCCTGCCCTGTGGAGAGATATGGGACGGCCCGCGGCACCTAAAACCGTGCAAGGTAGCATAAGGGTCTACTGTGCCCTTAAATGGAGCTGAGTGCAACAGGCAACATGGAAGATTGTCTCCTCGACAAGCCAATGAAATCGAACTGTCATAGATACAAGGGCTGCATAACATGAGCACCAAGACAAAAGACCCTCTGTGGAACTTAACAATAGCTCATACCATGATAGGTGGCGTGCGTTGTAGGACCTTTAGAAGATGTACGTGCCTGATAGGTTCAGACCCACATTATCCTTAAAGTAAGCCGATAGGATGCGCCTGATCGGCAGACCCACCTCGAGGGGACCACCACCGCCTGTCGCCGCATGTTGCCTATATCTAACAAGAAGACCACCGACCTCAGCTGTCAACCCCTACCCTATCAACCTGCAACAGCTGTCAACATGTTCGTTGTTCACGACCAACTCGCACCGGAGATCGGCGTTGAACCGACGTTGGTGTTTTAC
>5935e70e-0c3b-4735-acbc-7c9bd9759382_Basecall_2D_000_2d Marta_PC_default_sample_id_2245_1_ch375_file359_strand_twodirections FAST5/downloads/pass/Marta_PC_default_sample_id_2245_1_ch375_file359_strand.fast5
TCGTTTATTTTCTGCTGACTTCTCGCCTGTTTAAAACATAGCTTCTAGCCACACATTGGCATGGACGCCTTCGTGATATCAGAAACCGCTCCTCGACAACTAAACACCGGACCCGTGCAAGGCCGCTGCTTTATAAATCCGTAGTGAGATAGCGTACTGAAAGGCAACAGCGAAAGACCTGCCGCGCGCAACAGCGGGCATGTCCAACGAACTGTCAGTGGCTACGTACAACATCCGAATACACAGCCAACAACAAATGATCCGATGAATTAACAACTACTCATACCAGTGAGTAGGCGTGCAGTGTTGTGCACTGTCCCATGAAATTAACTTCATACTATTAAGACCTAAGAGTCTGCCCTCAACCAGCGACCCAGTCACCACTGGTTAACGCAACCAAACAGACGGGAGCCGAGGCCCAAGGGGCCTTCTCAAAGAGTTCATATGCAACAAGAAGATAGCCGGGATTTGCTCGGCATCCTGACGACGGTGCAACAGCTGTCACGGTTCGTTTGTTCAAACGACTACCGCACGCGATCTCGAGTTCAAAATCTCGGCGCTCTTTTGACAACATCGCCTCTTAATTGGGAGGGCAGTGCGGCTCTGCCCAGGATCTACCCACATTTAACGGCCGCGGGCTCCCCTAACCGTGCGAGCGCTCAGGCTAATGATTGTTTCTGTAAATAGGGACTAGTATCAATGAAGTACGAGACTAGGTTCTCCCCTAGGCATGCTAACCCGGCAAACTGATCTCTCTAGTGCAAGAAGCGAATATAAGTATAGACGGAGAAGACCCCATGGATCTTCAAACCCCGAGTACCGGATTCTGGGGCCTCTAGATCGGGGTGACCCGGGGGCCCAATGGGTAAATTTCTAGTTACATACCGCGGCAAGCTACATCGGAACAATGTAGGCTCACATCAAAGAACCACAATTCTTACGTAAATTTGACAGTCAATTGACCCAAACGTATTGGCTGACCGACCAGGTTACCCTGGGGATAAAGGGATATCCACATTCGAGATTTGCTCACATGAGCACTATCTCGTGGCGCTACCGATGTTCCCTTAGCACGACTCCGGTATGTGGGATAAAGCGAGCTCGTTCGTTTGTTCGACCGATTAAATATCTCGACAATGGGTTGGGTTGTAAACCGGCCGTCCATGGCAGCGTACCATTTACTGTTTTTGATAAAACAGAGGCGGTGTTTTGTGATAGAGAACGGGGAGTTTAAGCGTTGGATACAGTATATAGTGTGGTTTTGATAAACAGGCGGTGTTTTATAAACAGGTGTTGCTTTTTCCTCATGGCGGTACTAGTCTGTTTGACATCGGGGGATGTTTGATAAGCAGGCGGTCCCACGGTTTGTGAACAGATGTAGCTAGTCGTTGATAAACAGGCGGCCCGTGTTTATAGATCACCAGATCACGTAATGTTTGATAGGCGGCGGGGAGACCCGTCACCCGAGTCGGCAGTACTACATGTGCTATTTTAAGCAATCGATGGTTTTGATAATAGGCATTCTTTCTGTTTGATTGGCTCTGT
>1c9d4ea4-0a28-41a6-b588-d8628ad2c5b2_Basecall_2D_000_2d Marta_PC_default_sample_id_2245_1_ch126_file73_strand_twodirections FAST5/downloads/pass/Marta_PC_default_sample_id_2245_1_ch126_file73_strand.fast5
GTTTCTGTTGGTGCTGGACTTGCTCGCCGCGTTATCAAAACAGTAATCGGTGATCTTGAGTTCTAAACCGGATCACGCCTGTTTATCAAAACATCGCCTGTTTATCAAAGCATACGTGATCTGAGTTCAAACCGACCGCTGGTCCCAAAACATAACGTATGATCTGAGTTCAGACGGGATACGTGATCTGAGTTTTCAAACCGGCGCCTGTTGTTGCAAAACAATAGCTTCCTAGCCACACACAAGCGTGACCGAGCAACGCCTGCCGTGGGCGACTTAAACGGCCGCGGCACTAAAACCGTGCAAGGTAGCACATCGTCAGCTGCCTGGCGGACCCCACTGTATGAAAGGCAAAGCTGAAAATACTGTCTCCCCTAGGACAAGCCTAATGAAATTGAACTGTCAGTACAAAGCTGACAATAACATGAGCAAGACAAAGTAGATCCTGGAATTAACATCTACTCATGGAGTAGTCAGCCTGGGGTTCCAGTTGGGACAACTTTGAAAATTAACTTCATGATAATGCAGACCCACAAGTCTGCGTAACCACGACCTCCAGTCACACTGATACTGATGGAGGACCGGGGCTACCCCAGGGAGATAATACACGCGCCTGTCTCTCAAAGAGTTCATATCAACAAGAAGATAAGGGCACGACCTCTCGATGTTGGACCGGGCATCCCTGTAACGTGAAGCGGGTGTTGTCAACGGTTTCGTTGTGTTCGAATAATAGACACAGGATCTAGATTCATCGAAGCGACGTTCTGTTTATGT
>6271f600-e422-43ec-b164-2f95af46b391_Basecall_2D_000_2d Marta_PC_default_sample_id_2245_1_ch318_file62_strand_twodirections FAST5/downloads/pass/Marta_PC_default_sample_id_2245_1_ch318_file62_strand.fast5
TTCTTAATCATGATCCTCCCGCTTTTATCAGCAAAGAGCCTTCCCCGCCACACAAGTTCGAAGCAGCCCCCTGCGCTTGTATACCGCGAACTGATATCTGGTACGGACGCGCGGCACGGGCGTGCAAGACTAGGGACCCTCTTGGCACGGGCCTGGCAGCTCCGTATGGCGACGGCAACACCTGGAGGACGCATCTGTCTCCCCTAGCTAACAGATCGGTACGAACTGTCGAATGGGGTAAGTAAGAACTGGACAGCACGCACGCATAACAAAATAATCCGGGTGTCGGACCGAAGACTGAGCCCATGAGTGGCTCTATACTATTCAGCTTCAAAGACTTTAGACACGCAAGTGCCTATTCACACTGATAATTAAGACCCACATGCTGCCTAAACCGCAGGTGACGAGTCACGGGACCTTGACTGAAACAGACAGCCCCGGAGGGGTACGACATCGCCTACTTCGCCTACAGAGTTTCATCGGCCCGCAAATAACAGCACGACCCCTAATGTTGGGTTCAACGCATCCTGGATCCATGGGACACCCTTGTTAGACCGCTTCGTTGTTTCGACTAATGACACCCCTACCGCGTACCGGGTTCAAACCGGCCGGTTTGATGAAAATTAGAATTCGCGTGCGGATGTCCGTTGCAAACAAAACGAAACCGTTACCTAAAGGCCTGTTGCACCGTCGTCAGGAGTCGGAGGCGTTAGAACAATGGAGGTCCGGTAGTTCGTGATGCCAGGCAACTCCGTCGAGAAGTAGGCGGCGTGTTTTCTGTGCTGAGTAGCGTTGTTTCGTTAAGTCCAGGTCGTCAACTCGGCTTAGATGTCGTTACAGGGCAGCGTGGTCAGTCGATCGGTAGTATAGGCATTACATTGTCCCCTAATTGTTAGAACAAGCGGCACGGAGTAGAGCCATCAGGCATTTATATTTAGAAGTTCCACAGTATTTTGTGGTGCGATTCAGTGCGGCGATTTGTATTAGATACGCGTGAAGTTCAATCTGCGATCTGTTAGAGGCGCGCCAATTATCTTCTAATGTTGCGTTGAGCGCGGTCAGATACCGTTTGGATAGCAGGCACATCCGTATTGTGAGTAGCGTGTGCCAAATTCGTATTGAGGCCGATGGGCGAGGGAGGCAGTCAGTTTTCCACATGTGGGCAGGAGCGGTAGTTTTGCGTAAGCCTGGGCGGGAGCGTTTGACGTTATGTTTGAGAAACTTAGACGATGGTTGGTGTAC
>b25bafb6-024b-440e-b155-5563055e6d4c_Basecall_2D_000_2d Marta_PC_default_sample_id_2245_1_ch97_file236_strand_twodirections FAST5/downloads/pass/Marta_PC_default_sample_id_2245_1_ch97_file236_strand.fast5
AAGGTTTTCTGCTCTGGTTACGCGCTGTTGCTCTTAGCTAACAAGGCCTTCCAGCGCCCACATGCCGGCGACCGGACTCCCCTGCGCTAGTGCAAACTGGCCATCGGCGCAGCACTAAAACCGTGCATATCGGCGCACGTAATGTTTAGCTGCCTGGCACAACTCGGATCTGGAGGGTAACCAGCCAACCACGGTAATTTCTCCCACACTGGGATGGCAATTGGGACTGTCCGGGCCTACCATACACACTGGAGCAAGCACGACAATAATTTGCGATTGTCAATAAAGTAGCTCGTAGCATGGATCAAGCTTCGGTCCGTGTGGCGCCTCTTTGCCGCAAGTCACTGTCTAAATACTCCGATGCCAGACCCACAGATCTGCCCTAATACGATCACCGGGCCACTGGTGCTGGAGACCCTAACAGCCCCGAGGCGGAGTAAGCGCCAAGTCTCAGGATGATTAATGATAAGAGATAGCCGACCTCAGGTTCTGAGGCGATCCCTGCTCCTGTGACCCCTGCACTGCTGTCAACCGGTTCGTTGTGTTCAACGGATAGCACTCGACGCCTAGGATCTCGATTCACGGCGTCCAGCACTGGAGTCACCGTATGTTTTGATAAACAGGCGTACCAGTGTCGGCTGACCGGGTCATAGTGGTTTTGATGCAGGCGGTAGCGTTTGGATGAGGTCATGGTTTCTTATATAAACAGGCGGCCCGTCTGGCAGTCAGTACGCCTTCGGTTTACGTAGCAAGGTCACTAGTGGTGTTTAACAACAGCGGCGGCCTGTTTGACAACCCAGACGAGTTGGGGTTTGGATATCTCAGAGTCATGTTTTGTGGGTAAACAGGCAGTCGTCGTTAATATCTATGC
>30e8e27e-63a5-4ee0-b63a-f5ba9f9ed271_Basecall_2D_000_2d Marta_PC_default_sample_id_2245_1_ch402_file38_strand_twodirections FAST5/downloads/pass/Marta_PC_default_sample_id_2245_1_ch402_file38_strand.fast5
CTTTCTGTTGGTGCTCCCCGATGCTCGCCTGTGTTTATCAAACATAGCTTCCTCACACACATTGAAGTAACGCCTGCTGTGGAGGACTGACGCGCTCTGAGCCGCGGCACACTAAAACCGTGCATAGCACAATCATGTGCTTAGACGGGCGACCCGTATGAAGGCAACCTGAGAAGACCTGTCTCCTAGAGCACAGCCAATGGCAATTGAACTGTCAAGTACAAAGCTGACATAAAGCAGAAGACAAAGATGCTGTGAATGATTGGACAATAGCTCGATATAGAGTGAGTAGTAGCGTGCGGTCTGGGACAACTTTAGAAAATCCAACCTTCATGATGATCCAGCAGACCCACAAGTCTGCCTAAACCACGACCCAGTCACACTCATTACGAAACCTAGCTACGCACGAGCACACGCCACCTTTCCAAGGATGGTTTGACAATATCAACAAGAGATAAGCATACTCGATGTCGACTCGGGGCATCCTGACGGTGAAGCGCTTCAACATTTCGTTCGTCGACCGCCTGAGCCCAAGGATCTAATTCGCCTGGTGACTCCGGACGGCCGGTTCGACTCCAGATCACACGGTCTATGTTTTGATAAACCAGGCGAGTGTGTTTTTGTATAACAGGCGTTGCTTTTAATCCAGATCATGTTTTGATAAAAGGCGGCCCGGTTTGATCCGGTACTACGTGGTGCTTTTGATAAACAGGCGTTGGTTGACGGAGATCAGGTGTTATGTGAACTTAGAAGGCTAGGATATCGCGGCTCGCCATGTTTAAATCTATACATCAGGCGGCCGCCGGTTGAACCCCACGTAGGTCGTGTTGACTAA
>fd87f8a2-5c77-45de-b133-504ddcdcfcf2_Basecall_2D_000_2d Marta_PC_default_sample_id_2245_1_ch486_file212_strand_twodirections FAST5/downloads/pass/Marta_PC_default_sample_id_2245_1_ch486_file212_strand.fast5
CGAAAATCTCGTTCTGCCCTGCTCAGGTCAAAATTTTTCTAGCCACACATTGTGAGAAGGCAACGCCTTGCCCTGTGGAGATATCTCAAACGGCCGCGGCACTAAGATCGGCGCCAATTCGAGCACAATCACTTGTCCCTTAAATGGCAGACCCCGTATGAAAGGCAACATGGAGGACGGTCTCCTCGACAAGCCAATGAAATTGGAACTGTCAGTACAAAGCTGACATAAATAAGCAGACAAAAGACCCTGTGGATTTAACAATGACACTCATACCGTAGTGGGCCTTCAGTCTCAAATAATTTTTAGAAAATTAACTTCATGAGTAATTACGACGTACAAGTCTGCCGCAACCACGACTCCAGTCACACTGATTAACGAAACAAGCTAGCCCCGATAACAAGGCCTACTTCTCAAGGTATGAGAAGTCAATACTGAGGCGACTCTACCCCTAATCCGACGTCCTTAAATCATCCCAGGCTTAAATAAGTGCAACACTGTCACCGGTTCGGCGTTCAACTGGCGCGCTATATAAAAGAGTCCCGTCATCGCCATCAAATTGTTCTCCGCTAGATAAACATACGTGATCTGAGTTCAAACCAGATCGCCTGTTTAACTAAAACATTACCCTGTGGTGAGTTCGGGTGTAACAATAACTTAATTACTAGTTCAGACTCGATCGCCTGTTTATCAAAAATAACTCTCAGCCCTGCATCCCTCTGTTCCCCGTAAAACCGATGTACCTGTTTATCAAAACTCAATAGCTGATCTAT
>74944edc-7003-4866-9d6d-f1dd0a93f31a_Basecall_2D_000_2d Marta_PC_default_sample_id_2245_1_ch309_file299_strand_twodirections FAST5/downloads/pass/Marta_PC_default_sample_id_2245_1_ch309_file299_strand.fast5
GATTCTTGATGATAATGTACGACTACAAGTCTGCTTTAACCACATACAGTAGTGATACACTGAATTAAACGAACACCAGTGTTGACCCAATACAACAGTGGGGTTTTCAAACCCACCCCAGTTACAACAGAATCAACTTTGATACCGGAGGAGATTTAACCGGGGCCCGGGCATTGTCGGAACCAGGTGTGAGAATGCCGGGTCCAGTGAACTTCACAGCACGCAGGCAAGTTCTAAGGGTTGTAAAAAGCCGCGGGCGTCGGGGCTCAAAAAATCACGGTGATTGGTTGGGTATAACGCGCATCGGTTGAGCAAAGATGCACGGATTGCGATCCAACGCCTGTGGTTTGAATTAAGATGAGAGTGTATCAAAACCTGGTATTATGTTAAGGGAGCGCCTTACGCCGGTACTGCGTGCTCGGCGCAGTGGGACGTTGCACGCCGAAATTGTTGCATCCCAAGCCACCCACTCTCCCTCCGGCAAGATTCGTCCCGCGTCCCCTAATTCTTGTCGTGAACTCTTGCTGTTTCCTCGGTGTCTGCTCTCCACGTGCCGAATGCCTTGGCTTGCTAAGGGAAGCGCGGTGGTTTTCACGCTGGTTGCACGTTGAAGCGCCTGAAGTCGCACGCACAGATGATGCATGCGCCTAGTCCATGTTGAACCCGCATCCGTTAGGTGGCCCCGCGGGAGGCTTTACGGTCCTAATGTGAACTACGCATGCCACTGTTGGCTCGAGGGAGCCCCTGGTTGGCTCCTTCCAGAACTGCTGTTGACCCTCAAGGCAGCTCTACCTTCACTGGTTGCTCCTGGTTTACCTTAGG
>e05ac1e5-1952-4e6a-9a82-5e08385429e7_Basecall_2D_000_2d Marta_PC_default_sample_id_2245_1_ch25_file122_strand_twodirections FAST5/downloads/pass/Marta_PC_default_sample_id_2245_1_ch25_file122_strand.fast5
GACTGGACTTCTCCTCCGCCTGTTTATCGCCTGCCCTCGGTCGAGCCAACAAGTTCCGCGGGTACACATTAGTGCGACTGACATCCCTCCCTCGCGGCGGAGATGAATTCAGGACGCCTAAGACGTAAAACTGTGCATTAGTGCAAGACCAATCACCCTGGGACGCATAACATGGCGCTCGTGACAGCGGACAGATGGAGTGACGCATGCTCCTGTCTAAAAGATCCCACGGACATCGCTAAATGGAGCGCACCACGCCTGAATCAATTGGATATTGCATAACAAACTCTAACGCAACTAACGATGCCGATAGTAGTCGTCGGTCTCCCACCTATTGCAAAATCAATGTCTTAGTAAACATCAAGATCCCACATCCCATACGAGTCAATAACTTCGGCAACGACGGACCGCAGGATACCGCCACGACGGTCTAAAAGAATTCTCATCAGCCTAGGAGCAACACGCCTCGATCTTCGCCACAACGAATGCTTATCGGTGCATCGACAGATTTGAATAATTTCGGTTGTGCTGCACGCCTCCCCGCCCCGAATCTATGTAGAATTCGAGCCCAAGCCGTGTTGCAACGGCAGTGAATCTAATGCGATTCGGTCCGTTGAAGCGTACCCGAAGCAACCCGTTACACATTCAGGCGGGAGGTGGTGAACAAAAGAATTTGAGGCAGGCGGTCGGTACGTCAGGTCGTCGTGGTTGGAGTAACACCGAGTGGCGTTGGGCGAGGATATAGAATTCGGCGTGAGAATAGGGCGTGGTCGCTTCGGTAGAGGGGCTGCTTAAGTACCCTTACAATTCGGTCCGGGAGATGTAAGATCTAGTGGGCTTGGACCGTCAGGAAGATGATCGTCCTAAAGTTGTCCAACTGGAAGGCCCAGAGTAGATACTGGAGTAGTAGTCTTCAGCAAGTTTAGAGGATGTATGTCGTGCGTCTCGTGTTTATTTAGTTTTGTTAGATACGGAAGTTCAATTGCGTGGTTTAGGGAGGCGCGTCAATTTTGGGGTCCCGTTGCCGGGATTGGAGCGTGCCGCGCAGCAAGTATCCGGTAGTGCCACGGTTGGCGTCCGTCGAGGATGGGCGTTTGAGAGTATGGTACACTAAGGCGAGGAGGCTTCGGGCATGTGTATGCAAAGAGGAGGCCATAAACTTCCCTCCTCCCGGGAGGCGGAATTTTATCGACCTCGGGTCTCAAATTCATCGATGCCGGTTGCCAACATAATCTGACTGCGTTGAACTCAGACTGTGATCTCGTTGCATGGATCCCGGGTTTTATCGAAGATATACCCACTGGGTCTAATTCAAACTCAACGCCTGTTATCGAGCCAACACTTGATCGCCGTTACGCTAAAGCTCGGTACGCCTGCTGTTCAAAATTTGACCGCACTCATGCGAACTCTGTGCTCCCCGCCGGCTTACAACAGCAGGCCCGGGGTCGAACTCGGACCGCTACCGGAGTAATAAATGCATTCAATGAGCCGGACGATGCCTGTTTATCATAACAAAATAATCTTAATTCATGGACTGTGATCTCCCGCTGTTGAGCAAATCCCGCATGTTCTGGCAAACAGGACTGTTGTCACTGGGTCTCAAAGCAGCCTGTATGTAGCGTCAAAGCCATAAATGTTGACTGCCGCACGGCCGCCTGTTATGAGCCAACACTGTAACACGTGCCTGCGAGCCTAAATTTATCAATAGGTAGTACTGTATGAGTTCAACCGCACTAGCCTAGTTTATCACAACATCAGCACCTGTTTAGTAAAGGCAATGGCTTATGTAC
>e98150af-7ea0-4912-b7c2-c2512f5a248d_Basecall_2D_000_2d Marta_PC_default_sample_id_2245_1_ch190_file118_strand_twodirections FAST5/downloads/pass/Marta_PC_default_sample_id_2245_1_ch190_file118_strand.fast5
TGTATCCATCTCTTCCCCTGTTTAGCCTGGAGACGTCACACATTAGAAGTAACGCCTTGCCCTCGTGGAGATATCTAAACGGCCCGCGGCACTAAACCGTGCAAGGTAGCACAATTGTAAGTTTGGCGGTGATGAGGAACCGCTGAGTGCTGAGGCAACGGACATGAGAAAAGGCCGTGCCCCACGGACCCGGGTGGAGTTGAGTGTCAAAAGCTGAGCAGAATAAGCAAGACAAAAGACCCTGTGGAACTTTAACAAACTATACCTCGAGCCCAGTGTATAGTAATTCAGTTATCTGGGACAACTTTAGAAAATGCAACTTCATACATTAGGATGAACTACAAGTCTGCCTAGTAAGAGAACTACGAGTCACACTGATTAACGAACTAAGCTAGCGAGGGAGACCCGCCACCTTCTCAAGAAGAGTTCATATCAACAAGAGACCTACGACCTCGATGTTGCTCGGGGTGAACTCTGCAAGGCCTAAGCGTTAGGCAACTGTTCGTTTGTTCAACGACTAAAACACCGGAATCTACTGAGTTCAAAACCCTCCGCCCCGTTGGTAAAAACATACTGATCTGAGTTCAACCCAATCTCGCCTGTTTATCAAAACATTACGGTATTGGCCGTCAAAAACCGGGTCGCATGTTTTATCAAAACATCACATTTCTCTATCAAACACCGCCTGTTTACCTAAAACATACGTACTCGTTCGAACCGGCTCGCCCGTGTTGTTATCAAAACATGATCTGTTCAACCGGATCTCCGCTTTATCAAAAGCATGCATCGCTGTTAAAAACATAATTAGATCAGTAAATTCAACCAGCTTTCTTG
>bf31c055-998b-4375-9e58-7ab731f76951_Basecall_2D_000_2d Marta_PC_default_sample_id_2245_1_ch253_file83_strand_twodirections FAST5/downloads/pass/Marta_PC_default_sample_id_2245_1_ch253_file83_strand.fast5
GCATCTTCTGTGCTGATGCTCGCCTGTTTATCAAAGCCCCTCCTTCATACACAAGGCGAATGCAACTCCTCCCCCTTAGTTGAGATATCTAAACGGCCTCGAGGCACTAAAACCGTGCAAAGGTAGGATACACGCTTGTCCCTTAATCGAGGACCCGTATGAAAGGCAGCCTGAGCAAAGCTGTCTCCTAGGACAAGCGGATGGAAATTGAACTGTCAGTACAAAGCTGACATATAAAGCACCGACAAAGATAATCTGTGAATTGACAATAGCTCATACCAGTGAGTAGTAGCATTCAGTTGGGACAACTTTAGAAATCAACTTCATGATTATTAAGACCCACAAGTCTCTTACACGAAGTGTATAGCACCTAAGGAATGAAGCTCGGTTGGCTAAATGGTTACCTCTCAAAGGCATCCTATCAACACCGAAGAGACGCACTAAAATTCTCAGGGGCAATCTTCGGATGCCGCTAACTCACGCGATAGCTCAACGACTAATTGTTGAACGAAACTCGTAATCCGAGCAAATTCATCCAGGATTCGTTTGTTCAAGCTAGCCCCGCTAGAAGTACCGTGCATCCGGGGTTTTGACAACCCAGATCACGGTCATCTTTTATAGACCAGGCGTGGCTTTGAGTAGAAATGGCTTGTATGTTTGATAAACAGCGGGAGGTGCTTTTGGACAATCATACCGAATGTTCGTAGCTAAAACCCAATTGATCCGGTTTTGAACCGAGATCACGTTGAGGGGTTCCAAAACCATAGTTACGTCCGGATTGAGCA
>6e1b5aa4-3a93-4c22-9872-1d85f8f0c070_Basecall_2D_000_2d Marta_PC_default_sample_id_2245_1_ch177_file638_strand_twodirections FAST5/downloads/pass/Marta_PC_default_sample_id_2245_1_ch177_file638_strand.fast5
ATGTTCTTTCTTACTGGGTCCTCTCGCCTGTTTATCTAAAACAGCCCTGTGCCACACCACACAGTCAGCGGGTGACACGTGAACTTGCCTCCTCGGAGTATACTCAAACGCACCTCCTCACGCAAACACGTGCAAATACGCTAAAGTACGCTACTTGTCCCTGAACTGAGCATGAGTCTGAAGACGGCAACATCAGAAAGACCTGTCTCCCCGCACGGCCGCCAATGTAGAAATTGAACTTCGTATTACCACAAAGCCTGACACCAACCATTGCAAGACGACAACATCTTGCGCACGTGTCGACAAAACCTACTCTCATACCAGTATAGTAGGCGCCTTCCAGTTGGGACAACTTTAGAAAAGTCGACTTCATAACCTTAAGACTAAGAACTGGTTGGTCGACGAATAGGACTGAGTCCACTGACTGCTCTGAAGCCGACAAGACACCCGGAGGCCCGACCCGCCACCCTTCTCGGGAACTATTTGCCGGACAATCAACACTAAAGCATCGCCTCGCCAAACTGCATTTCCTCTCCACCCCGAATGATGGCTTAGAAAGCCGCCATTATTTAATAATTTTGAATTCGTCAGACACCACAAGGCGTACTAGTTTGTAAATTCGGCGCCTGTTTAGACATGAGCTTGCCTCTACACACACCATTGGCACGTAAACGCCTTGTGCCCTGTGGAGGGTACCCTGAAGCCCCCTCCCACAATGAATTCAAAATAGCGCTAGTACGGTTTAGCCCTGAACTGTAGCAGCTCCGTCTGAAAGGCAACACCTGAAAAATAATTAGCGCCCTCCGGGCATTGAGTGTCAATCCAAACGCTAAATGGAGCAAAAGCGCATAAATAATTGCGAATTGACAGAACTCCTCAAATAGCGCACAAACTGCTACTATTAGCGGATTCAGTCCGCCAACGTCTCGAAAAATCTAACTGCCTGAGACTTCAATCACATAAGGTTAATCCGCCTCACGACCGACGAGTTTACACTGGTCACTGAAAATGGACAGCCCCGGAGGCAGAACTCTCCAGCGCTCCTTCTAAAGAGTTCATGACATCACGACGACCGAAGGACCTCCCCACTCATCTTCAACTGGGCATCCCTGGACAGCTTGCAAATGAGCTGTCAACGCTTTCTCTTTTGTTCAACGACTAACAACACCCCACGCCCGCGATCTGAGTTCAACCGGCCGGTTTTGAAGCGATGCGCGGCGTTAGTCCGTCAGTCTGGAACAAGAATAGAACCGTTGACAGGTGGTTGTGCAGCAACGTCACAGGGATCCCGTTCCAGACACATGGAGTTAGTCAGTCTTCTGAGTAGGATATAATTCTTGAGAAGGCTAGGCGGGCGTTGTCCTGCTAGAGTAGCCGAGCACCATGTGATTCGTCATTGGCGGTATTAGACCAAGCTTCCTTCAGGCATAGGTCCATTAATCAGTCATCTCGGCAAAGTTACGTCCATTGTCAACTGGCACGAGTAGATGATCGAGGTCGGTCCAGTGCGAGCACGTCCCCACAGGGGTCTGTCTTTAGTGCGTCGTTAGTGCACCGTTGGTCACTGACACCATTCGCCAAGTTTCCGATCGGAGTCGTGCTAGGGAGCAATAGTCGTCTCTAGATGTTGCGTCCGCTACCGAGTTTAGATGAATGTCAACATAGAGTGGCGTCTTCAGACGGGTTTGTGCGTCGGTGAGAGGGGATACCCGTTCTAAGAGTGTAACCTAGAGGAGGCAGTTCGGCAGGTCTGTGTGTGAGGGAAGGCTCTGTTGGCATACAAAAGGCGACACGTTCTGTTTATGTCTGC
>2e148d64-8169-4c45-b983-46fdd5d9b412_Basecall_2D_000_2d Marta_PC_default_sample_id_2245_1_ch501_file121_strand_twodirections FAST5/downloads/pass/Marta_PC_default_sample_id_2245_1_ch501_file121_strand.fast5
GCACTCTTTGGTGCCTTACCGCCTTGTCAGCCGACAGACTAATGGTACCAGTGCATCGAGATCGTCTGTTGTAACAAGACCCCACCGCTGAGAACTGAATTCATGAGGACCGAACTTCCACATAGCATGCTAATGGTGGGCTTCTAAACGCGATATCGCCGCTTTATACATAGCACGTAGTACGATTCGATGAGAACCCCCCTGTGACCTCCAGCATGTAAAATGATACCGTACGGGCACTCGGTTGGAACGAGGCAGTCGAATTAGGAGACTTGCGCTGCTGTCGAGCCAACGAATGAGTTTGACGAGTGCCGCATGTCAGGCTCCCGTTCAGACATGGAGGTCGTAGGTCTTCTCTTGTTACGATGGAACCTCCCGAGTAACGCTGTGCTGAGCCTTGTTCGGTCAATATCAGTGTAACGTATGGCGGTTGGGGCAGATATGCGGTATCCAAGGGCTCATTAGAAGTGCATTTTTCTGACAGTGTCCGAAGGCACGGAGCCGCATGGGGCCGAGTAGTTGTGCGAAGTTGCCACAATCTTTGGTCATCTTATGTCCGCCGGTTGTTTAGCCCGTGCGGATTTGCACGTTACGCCAATCTTGCCAAGGAGCGTATTGTCCTCGACTTTGCTTTCATAGCCCCTATCCCCCTTGCCAGAACCCCGCTCACTTGCACTATGCACACGATTTGCTGGTCGAAACCGTCAGCGGGTAGCCGAGGCGAGTCAGGATGTCTCCAAATTACAAGTGTAGTTATCGTAAGGGGAGGACAGTGTTGATCAAACGAGAATAGGGGAGCTTCTA
>9845393a-c0e6-4bfe-a8ba-466eb32f9fbf_Basecall_2D_000_2d Marta_PC_default_sample_id_2245_1_ch12_file56_strand_twodirections FAST5/downloads/pass/Marta_PC_default_sample_id_2245_1_ch12_file56_strand.fast5
GAATGGGTTGCCTATTTTCCTGCCTGGCCTCAAAAAGTGCTTCCGCCGCGGTAAGAACGACCATGGGACTGCAAACTCCTTCCCTCCAGATGGACGATTCAGCCCGTAAAATCCTTTCACGTAATACCGGAGCTCCGGCGGGAAACGGGCAGGACCTGTCCGCACTGAGACAGAATGAGTGCTCCTGATTGATCGCCATGAACAGCACTCGGACCGGGATAATAAAATTGCTGACCAAACTTTAACTCCAATAACAACATCCTCGAATCGACCAAAATCATTCATGTTGTAGCGCCTCTTTAAGAGGGCTTCAACACTGGTCAAAAACTAATGCCATGAGCACGTGTAACTTACACGCTCCCAACCGACGTGAGTCTACGACTTAGGCAGACCGCACGGACACCGCCCAGGGGAGCGCCAAGAGCACGCCTTCTCAGAAGTCAGCTCCAGCCGAAGACACCGACAGACTAATGTTGCCTCATCGAATGGGACTCCTGTATCCGAGGACCGCTTCCAAAGTTCTAACGGTTTGTTTCAGCCGCAAAAGCAGCACTAGGATCTACATGGTTCAAACCGGCGCCTGTTTATCACAAAAACATGATCTCGATTCAAACCGGCCACGTGATCTGAGATCAACCGGACACGTACTGAGTTCAGACTGGGTCGCCTGTTTATCAAAACCACTCGCCTGTTGTCAAAAAACATACGCTAATCTGAGATTCAAACCGGACACCTGTTACCAAAAACATCGCCTGTTTATCACAAAACATTACGTGATCTCAGTCACTAAACCGGATCGTCTGTTTATCAAACAAGCTACGTGATCTGGAGTGTTACATCCAACGGTTGAGTGACGCGATCGAGTCGAGGTTCTAGTCGTTAAACAAACGAACCGTTGACAGCTTTGCACCGTCAGAGGCACTTCATCGATAGAACCTTGGATGTATATCTTCTTGTGCGGCAATAATTTGAAGGGTCGGCAATGTCGGCTCCGGGGCGTAGGCTGGTTCGCTTCAGTAAGAGTCAGGCGTTAATTCGGTCCGGGAGATGTGGTGCAATCTTGAGTTGGGCATGCGTTAGAAGTCAGCGACCTGGGCAAACCAGCGGGATCAACGAAGCGTTGATCCAGTTCGAGAGTTTGTAAATGCGTACAATGTTCTGTGCGGGGCTGTTGTCTTAAACCCCATTTGCAAGTTCAATTGCGATTGTCTGTCGTGCTACAAGGGAGGGTCGCTTTTGCCTCCATATCGTGTTCCATTTAAGCACGTAGGCGATTGTGTCGAGGGAGGGTGCATAGAATGCATTCAGTGGGAGGTGCGGTCGTTCCGATACCCGAGGATGCAGTCACGTCACGCGCGAGTGATGTGACTCTGGCGGAGGAGGGACTGTTGTTGGTGGTATCAAAAATGGGAAGCATTCACTTTTATGGTTTTAT
>d38bde82-2a0f-4f66-9aba-ca36c95e8a79_Basecall_2D_000_2d Marta_PC_default_sample_id_2245_1_ch352_file589_strand_twodirections FAST5/downloads/pass/Marta_PC_default_sample_id_2245_1_ch352_file589_strand.fast5
CGATATTTCTTACTCCGCATTGCTCGCCTGTTTATCTAAAACTCCGCTTCCGCCACACACACATTGTAGAAGTCGTAAACGCCTGCCCTGTGGAGATATCTAAGAACGCCCATCCTCGACTAAAACTCCGTGCAAAGGCCTAAGTACGGAGATGTGCCCTGAACTCCCGACTCCGTATGGCAGGGCAAATAGGGGACATACTGTCTCCCTCAAAGATCCAATGAAATTGAACTGTCCAATCTACGGACACCAAACCTCAATAACAGCAAAGACGCGCTCGTGGAACTTTAACAAACTACTCAGCCCAGTGAGTAGGCCTGTTGCAGTTTGGGACAACTTGCCGAAATTAACTTCATACTTAAGACTCACGACAGTCTTCACGGACGTAGCGACCCGTACACTTAACGCAACAGACAGCCCCGCCGAGTAAGCACGCCTTCTCGCACGCGGTCATATCGGACTACAGAAGATCGACGCACCTCCCATTGTTGGACTGGCGCATCCTGACGGTGCAAAGGTGTCCAACGGTTCGTTGTTCAACGACGTGAGACATACACGGAGTCTCTCAGTGTCAAACCGGCGCCTGTTTATCAATACAAACATACGTGATCTGAGTTCAGACCTGCCTGTTTGGTCATAACATGATCTCATGTCAAACCGGACGCCTGTTTATCAAAACATTAATAACGTGATCTGAGTTCAAACCGGGTCGCACGTTAGTCAAAACATACGTGATCTGAGTTCAAACCGGATCGCCTGTTTATCAAAACATACGTGATCTGGATTTCAGCAAACCGTTGGATATGAAATCTGGAGATTCTAGGGGTGTCCGTTGAACAAAACGAAGGCTTACAGCGTTGCAAGGAGCCATTCCGAGAGGAATTTGAGAGGGGAGTTTGCGGAGGAGTCGAAATTCCGTCGAGTTCAACTTGTCCGTAGGCGAGCCTTCGTGGGGGGAGGGTGGGACTTCGTAAGAGTAGGGACTTCATGTGGTTTCGTCAGCATGCTCAGTGCAGTCCGTTGAAGTTATTATAATTGGTGAATAGTAAACTGGAATTGCCGTTGACCCCACCTTTGTTAGAATATGGAGGCACACCTCCGCACTGATGGGCGGCTTTGTGCCGTCCCGGAGTCGTTGTTATGCGTGAGTTCGTCCGGCGATTTAACAATACCATTCCGTCATTGGCTTGTCGTGCCAACAGGCTATGCTGTTGCGTCTTCAGATTCAGCGCCAGGATTGAATTCAAGAGGGACCCGTGAGGCTCTTTGTGAAGAATTCATGTGAGGGATGGCGTTCATAGCGGAGCTCCCACAGGAGGGATTCAGGTTCTACATGTGGCGAGGGAGCAAATTTTGGCGGGAGGCGCAGGTTTTAAAAACAACCTGTCGCTCAGGGGCCGTAAAAGAGAGCCTCCCCTGCCACACTGTGTATACGAACCTGACCGCCTCCTCGGCCGGACGCCGCCCCTACGAACAACCGTGCACGGCTAAGTACGTATCGTGCTGCTGACGCGGGTAGCAGTGGCGAGCGGAAGCTGACACCCCAAAGACCTGTGTCTCCCCAAAGACATCCAATGAATTGGAACTGTCAGTACAAAGCAGCCTAACGAAGCACGCACCAAAGACAGACCCTGTGGAACTTTGGACCAAAACTACTCGTATAGAGTCAGGCCTTTAGAGTGTTAGCCCTCTGGTCCGCAAAATGTAAAACTGATTCATGATCACGTAAGACCCACAAGTCTGCCCTGACCACGGACTAGAGTCACACTAGATATTAACGAAACAGACATCGAGGGCAGCCAGCCACGACATTTGCTTTTCTAAAGAGTTCATATCTAACAAGAAGATAACCTACGACCTCGATGTTGGACCGGGGCATCCTGACGGTGCAACAGCTGTCTAACGGTTCGTTTGTTCAACGACTATAACACCCCACGCGTGACCCTATTCAACCGGACGTTCTGTTGTCTCG
>b52616f2-63da-4b37-b146-3cbf3600e086_Basecall_2D_000_2d Marta_PC_default_sample_id_2245_1_ch375_file38_strand_twodirections FAST5/downloads/pass/Marta_PC_default_sample_id_2245_1_ch375_file38_strand.fast5
CCTTTTATTCTGTAGATAATGTTCACTCGCCTAGCTTGTTGTAAGACAGACGGTAACTGCGATTGAACTGGAACGCCCCGCTATTTTATCCACAAAGATCAATCTGACCTCAGTCGAGCAAACGCCAATGTTTCCATGAGCATGAACGTAGCCCGCGGTTGCCTGAAATCGCGCCGCCTGTTGGTATCATAACAGCATCCGTGATTGGGGTTGCAAATGGGATCGTCTGTTGTTGATAAAAACATATAATGATCGCATTTAAAACGCGGGATTCATCGAATCGCAGGCAATCCTTAGCTTGTTAAAGCCAACGAACGTTGAGCACGATGTGCGCCCGTCAGGATGCCCCCGGGCACATCGAGGTCGGCCTTCTTGGTTAGATATATGAATCCTTGTTAACGAGGCGCTTAGTCTCCTCGGGGCTATGTGTTTCGTTAAATCAGTGTGACGCCTTGGTGTGATTAGGCAGATAATCTCGTATGCGGATCTATCGGGCGATCGTTGACACCGATCTGCAAATATGGAGACGCACGCTACCCACTCATGGGTATAGGAGTAGTTGCGGTTGACACCCACAGTATTTGTGTCTTAGCTTATTATGTCAGGATTTGACATACGCGTCAATTTCGATCGATGTTAGGGAGACCACAGGTCGTCCTCAGGTTGCCTGTTACCCTGTATACATGCCTAGGGTACTTGTGCAGCACAAGTGCACTAGTGTTGGACTGTACCCCGGAGGCCGGTGTTCACCCATATCCCACAGAGGCAGTTAGAGGTCCGCCAATGTGTGGCTAGAAGAGGTGGTTTGATAAACAGGCAAGTCGTTGTAATGTCGTATTACGACC
>6ae39a4e-4fde-4873-b02a-3e35fc5134d8_Basecall_2D_000_2d Marta_PC_default_sample_id_2245_1_ch73_file13_strand_twodirections FAST5/downloads/pass/Marta_PC_default_sample_id_2245_1_ch73_file13_strand.fast5
CATTCTCTCCTTCTTCTGTAATACTCTGCTCGCCTGGTTTATCAAACATAGCTTCTAGCCAAGAACCCCGAATTAACGCCTGCCCTGTGCATATCCTAAACGGCCGCGGCACTAAAACCGTGCAAAGGTAGCACACAATCAGTCCCTTAATGGCATAACCCTTATCTGAAAAGGCAACTGAGAAAAGACTATTGGCTCTCCAACACGTAAGGATTTAGTAAAAATTAACGGTACATAAAAATAGACGACAACATAAGCAAGACAACGGTGCGAACTTAACAAACTACTCATACCATGAGTAGGCTTCATTGGGACAACTTGCCAAAAAGTGTAGACTTCATGACTAACTTACAGACCCACAAGTCTGCCTAAACCACACGACCCAGTCACACTGATTAACGAAACAAGCTAGCGAGAGCATAACAGGGGCTTCTCTCAAAGAGTCGACTCTACTAACGCAAAGACTACATACCGGCTGTTGTAACGGGCATCCTGAAGTGCAACAGCTGTCACAACGGTTCGTTTGTTGTACAACGACGACACCCCACGCGTAACTCATTGCACGGACTGCGGCCTGGTTATCGACATCGCCTGTTAGTACAAACATATGATCTACCGTACTAAACCGGAACGCCTGATGTTAAAAACAAGCACCTAGTACTGTACCATGGTTAGGACAATTAGATCTGGTACGCCGATTAAACCGGTCCGCCTGGTTTATCACAAAACGCCTGTTGTAAACATACGGCGCTGACTGCCATTCAAAGCGGCCGGATGTGCAATGCAGTCATTGCGGGTGGTCGAGTCGTTGAACAAACGAAACTAGTTGAATTTGCACCGTGGAGGTCAGGGGAGTTCCGGCCAGGCAACGTCATTCCGGTATTTAGTCTGCGTGGGAGCTGTTGGAGAAGGCAGTTGAACCCCTGAGAAGGGCTGTCTTGTTGTTCTCCGTGCGGTGAGGTCTCAGCTTCGGTTAATAGTCGAGGAAACTGCGTCTATCGTACTAGGCAGATCCGTGTCCTACCAGGTCTTGCATCGAGCAGGGCACAGATAGGACCTCGTAGGCAATCAGTCTTCAATGCACGGAGGATGTACTGTTGTTATTTATTATCCAGGGTTAAATTCGTGCACCGTGTGTATAGCTCCGGTTCCGTGCGATGCATGTATTTAGAGGGAGGCGCGGTACTGTCAACAGATATTGTGAATTTCTTCATCCCAGTCGCGGAGACAGGCTCTGCGTTTCTTCATAAGGGTTTGCCAGGATTCCGTGAGACACAGGCAGTGCGTGCGGGGCGGGAGGAATTTTCAAATTCACCTGTGGTGCTTAGTGGAGGAGGCGAGTTCTCCTCACAGGGCAAAGGGAGGTGTTCCTGTCTTTAACTGTGGTAGGGTGG
>fa4c5523-2172-482e-8b1a-67dd7d7b18f1_Basecall_2D_000_2d Marta_PC_default_sample_id_2245_1_ch164_file65_strand_twodirections FAST5/downloads/pass/Marta_PC_default_sample_id_2245_1_ch164_file65_strand.fast5
TCTGCTGACTTCGCTCGCCTGTTTATATCAAACATAGTCCTTCCTAGCCACACACAGTCCAGAAGTAACGCCCCCCTTGCTTGGAGATATCTAAACGGCCGCCCGGCACTAAACCGTGCAGACTAGCAAGATCACTTGTCCCTTAAATGGGAGGTACCGAGTTCCCAAAGCAACAGCGAAGACCTGTCTCCTAGGACAAGCCACATGAAATTGAACTGTCAGTACAAAGCCATGACATAAATAAGCAAGACAAAAGACCCTGTGGAACTTTAACAATAGCTCATACCAGTGAGTAGTAGCACTTCCAGTCTTTGGGACAATTTAGAAAAATTAACTTCATGATAATTGTACAGACCCACAAGTCTGCCTAAACCACGACCCAGTCAATGATTAACGAAAATCAGAGGCCCCCAGCCCACTAAAGAGCGCTTTTCTCAAAGAGTTCATATCAACCCCAAGAAGGGCCACGACCTCGATATGTTGACCCTCCGGAATCGACGTCTCTGCTTAGCAAACAGTTCCCGTAACGCTTCGTTTGTTCAACGACGGACACCCCACGCGATCTGGGCTTCGAAATGGCTCCTTTTGTGAGTGAAGTCCCAGTCAATTTTAATAGAGGCCAACAGCTCCGGTCTGAACTCAGTACTACGGGTCCGGTTTAGATCGGGATCACGGTAATGTTTTGATAAAACAGGCGGTCCGGTTTGAACTCAGTACATAAGTATGTTTTGACAAAAACCCGTGGAGAGTGTTTTCGACTACCAAACATGGAGATCCGGGTTTGACAAACTGAGCAAGTACAGTATGTTTTGACTATAAAACAGGCGACTTTCTGTCTATTTGA
>774edce2-ad97-4c62-a8f0-145e40b154ed_Basecall_2D_000_2d Marta_PC_default_sample_id_2245_1_ch500_file17_strand_twodirections FAST5/downloads/pass/Marta_PC_default_sample_id_2245_1_ch500_file17_strand.fast5
TAAATTTCTGCTCCTGATAGTCCCTCGCCTGTTTTATCAAAACATAGGTTCCCTCACACACATGTAGAAGTAACGCCTGCCTGTGGAGATATCTAAACGGCCGCACTAAACCGTGCAAAGCCGAACACTTGTTCCGCTTAATGAGGACCCGTATGAAAGAGACACCTGAGAAAGACCTGTCTCCTCGACAGCGATTTATGAATTGAACTGTGTCAGTACAAAGCTGACAGGACGCACAGACAAAAATACGCTGTGGAACTGTGTAACAAACTACTCAGCCAGGTCGAGGCGGCGTGCGTCCTAAATTTAGGAAAAATTAACTTCATGATAATGCTATACGAAGTTGCCTAAACCACGACCCAGTCACACTGATTAACGAAACAAGCTACGAGGATAACATAGCCTTCTACAAAGAGTTCATATCAACTAAAGAGATTTAAGCACTCTCCGATGTTGGACTGGGCATCTCCTGACGGTGCAACTAGACATCCACTTCCACCGTTGGGACGTTTGTTCACGCAACACTCCCCGCAGGGGGTCACATTCGGTATGAAGCCTGTTGAACCCCAATCTACGGGCTGTTATAAACAGGCGATTGCTTTTGAACCATGACACCTTCCCATTCAACTCCAGATCACGTATATTTTGTAGCCAACAGGCGATGTTTTGGGAAAACAGGCGAGCCGCGGTTGAACTCAGATCAGCGTATGTTCTCAGAACAGGCGTATTCTGCGTTGAACTCAGATCACGTATGTGTTTTGATAAACAGGCGGGCCCGGTTTGAACTCAGATCACGTAATGTTTTGATAAACAAGCGGTGGTTTTGAACTCAGATCATGTAATGTGTTTTGATAAACAGGCGCCCCCGGTTGAATGAGATCACGTATGTTTTGATAAACAGGCGACCCGTTGTCGGACTCAGATCATGTGTTTTGATAAACAGGGCGGCTCGGTCTGAACGCCCATTACGTGCCCGCGTTTGAACTCAGATCGTTTTTGGTCGCTCAGACGCGATCCGGTCCGTAACGCGATCGGCTGTTTTGATAAACAGGCGCCATTTTCATGACACGGTACTACGGTAATGTTTTGTGATAAGACATTGGTAAGAGGAGTGCATCGTTACGGTTTGGCTGAGGTCTAGGTTAACGTTGTATCGACGCTACATCAGGCATGTTTAAACTCGCCGGGTGGCACGAATTTTGGGTGCCTGGAGCACGCAGAGTTTCTGTTATGTTTTATTG
>0644a0d1-9963-456f-aae1-1e8ff2875852_Basecall_2D_000_2d Marta_PC_default_sample_id_2245_1_ch108_file189_strand_twodirections FAST5/downloads/pass/Marta_PC_default_sample_id_2245_1_ch108_file189_strand.fast5
TCTTCTTCTCTTTGGTGCTCTGTGCTAGGTTTATCGCCGCCGTTAAACACGTCTATGGGGCCACACATTAGAAGGTAACGCCTGCCCCGCGTGGAGATGAACGGCCGCGGCACCGAACACGTGCCAAAGGTAGCACAATCACTTGTCCTTAAATGAGGACCCGCTTGAAAGGCACGTGAGAAAGACCTGTCTCCTCAGGACAAGCCAATGAAATCGAAATGTCAGTACAACATGACATAAATAAGCAAGACAAAAACCTGTGAATTTAGGACAACAAACTACTCATACCAGTGAGTAGGTAGCTTCAGTCGCACACGTGCTAGAAAAATTAACTTCATGATAATGAATAAGCCACAAGTCTTGCCGGCCACGACTACGAGTTACACTGGTCATTAACCGAAAACAATAGGCCCAGGGATATAACAGCGCCACCTTCTCGCTAGAAGGTTCATATCAACAAGAAGAGACTACGACCCCTAGTTCTGGGCTGGAATCCTGACCTCCCTGCAAGGCGCGACGGGTTCGGCTTTCGTTTGTTCAAACGACTAACACCCCACGCGATCTTGAGTTCGACTGCACTGTGATCTCAGTCGATAAATCGGCCGCCTGTTGTTATCAAAACACATCGCCTGATGTTACCAAAACTAACTCGTGATCTCGATTCGACTGGGACTGCCTTTTGGCTATCGATATAGGTTTTTACAAACATCATACGTGATCCGGTCAGGGTAACCAATCTGCCTCTAATTTTTATCAAAACACCGCCTGTTTATCAAAACAGGTGATCTCGGGTTCAACGGCCGGTTTTGAATGAGATGCATTTCCGCTGTCCGTCGTTATGACAAACGAAACCGTTGGACACCTTATTGCACCGTCAGGATGCCCCGATGTCAACATCGAGAGCTTCGGTGTCAGTCTGCGTGGTCCGATATAGGCGAATAATTTGCGAGAAGCAGCGGAGGGTCCTTCGGCCTCGGCCTATGGAGTCTTCCAGTCAGCAGTTAGACCGTAGCACTGCTTTGGCCGGGCAGGACTTCGTGGGTCGATCGTAGAGTGGAAAGTCAATTTCTAAAGTTAGGAGTAACGAAGCGAGCCGGATGAGCCTATCTGGAAACAGTTCTTCGGTCCGAAGAATCTGTTTGTGCGTGCGTGCTTTACTTATGTCCCGTTATGTAGTACTAAAGTTCAAGTTCCGTACCATGGTCGTGAGGGAAAGAGATTATCTTCTGAGTGTTGCCTGTCGCCAAGGCCTGCTGAATTTACAGCACATCGATCTGCTATACCTTTGCACGATTTACATTAGAGGGATGGCGTTCCGAGATATCTCCACGAGGCAGCGAGGAGTTCGATTCTCGATCTTGTGGAGGGAAGGGCTAGGTTTTAAACAGCGGGAAAGACGTTCTGTTTATGGC
>2a4a2c5f-5825-4870-8489-46c718376da7_Basecall_2D_000_2d Marta_PC_default_sample_id_2245_1_ch34_file37_strand_twodirections FAST5/downloads/pass/Marta_PC_default_sample_id_2245_1_ch34_file37_strand.fast5
GCCATGATATTGCTCCCTTGTTTGAACTCAGAGACGCCGGGCATGACATATGTGTTTTGGCTCAGGCGAGAATGGTTTTTAGCCTGGGAGGCAGGCCGGTTGAACTCTACCGAGAGGGGTCGATGACAGTTTTTTGGCTCAGGCGAGTTTTGGACATATGGATAGGGTTGAAGCCCATTTAACGCTGGCGTAGACAGTCTTATTTTTGATGACAGAGGCGATGTTGCTCCTGGAGGGGACCGCGGTCATAAATGGGGACCGTCCGAGAGTTTGGGACCTCATAATCGCCTAGTGGTTTAACATAGGGCTGCAATGCGTCTCGCTGACACCGGATACCACGTGTTTCATGCACGTTGGAGTACGCATGTACGCTTAATGTTTGATAAACAGGCGCCGCCGGTTGGAACGCATGTACGTAGGGTGTCACCTTAATTTCGCTCGGACGGAAGGCCGTGCTCTTACTCCATCAGGGGCATACGCTCTGTACTCGATGAACCCCCATCTTATCAACCCGTCATTGTCGATAGGGGAAACTGGACGCGTGGAACCCTGCCGCTGTGTTATGCCGAGGACTGTATTTGTCCATTCGTAAAGAGAACGCGCTTACGATGTACACTTACAAGGGTTAGATCTCTCCTTAGTTACTTGGCGTGGTGAGGCCGACTAAAACCGGTTCCCATTGTCATGAAGTTAAGTTAGTCATTAGTCTCCCCATCCCGCACTCGACGCCACTCGGGCAGATTCTCCTGAAATTAATAGGAACTTGTAGGTGTACCGGTGTTCGGGTCATGGGCTGAAAGCCACTGGGGTCTTCTCGTGCTTATGAAGCATTCAATGGGTTTTCACAGGGAAATCACGCCGTTCACTGGTCATTGTGGGAGTAGGGAGAGACGAGTATGACCCTTCGTGATGCCATTGAGTACCGGTAGCTTCAGCACTCAAAATAGATTACGGATAGCTGTGCACGGTTAGGATACCGCGAGAGTAGTTTTGAAATGAATCACTGGGCAGGCTTAACCTGTAGCTATAAACAGAGGCGATGTTTTGTAGATAAACGCTAACCATGGAGTCTATGTTCA
>9b39e8b7-fd23-47e6-950d-0338d3542fe6_Basecall_2D_000_2d Marta_PC_default_sample_id_2245_1_ch432_file340_strand_twodirections FAST5/downloads/pass/Marta_PC_default_sample_id_2245_1_ch432_file340_strand.fast5
GAACTTTCTGCTCTGGTTACTCCGGTTTGAACTCAATCACGTAATGTTTTGATAAACAGGCGATGTTTTGATAAATACGGCCTGGCCCGTTAAATGGGATCAGGTTTTGATAAACAGGCGATCTTTTGATAAACAGGCGTTCCGGTTTGAACTCAGATCAAGGTGTTTGATAAATACTAGGCGGGGCTGTTTATTAAAAGCGTGCCGGCCACACACAGTGTAAAGGGACGCCCTGCCCTGTAGGCGACTGGATCGGCCGCACGCGCCAACCGTTAGAAAAGCACAATCATGTGCTTAAATGAGGACTAGGTGCGAAAGGCAAATGAGAAGACCTGTCTCCTAGGACCGCAATGAAATTGAACTGTCAGTACAAAAATGGACATAAGAGCAAGACAACAAAAGACCCTGCGAATTTAACAAACTACTCATATCAGTGAGTAGCGTGCCTTAACAATTTAGAAAATTAACTTCATGATAATTAAGACCCACAAGTGCCTAAACCACGACCCAGTCCACTGATTAACGAAACAGACGGGGCGCGATAGCCGCACTGGTCTTCTCTACACGAGGTTCATATCAACAAGAATAACGACCTCGATGTTCAACGGGGCATCCTGACGTGCAACCGTGCTGGATTCGTTTGTTCAACAAGCTACGCGCAGTGGGCTTCGGATGGATCGATTTCTGGCTAGTAAAAAAGTCCCTTGTTATCTAAAAACATTACCGTATTATGGGTTCACGGAACTGCGAGCTTTCG
>ebac8c2b-3544-4ecc-9003-22d9578f090a_Basecall_2D_000_2d Marta_PC_default_sample_id_2245_1_ch409_file124_strand_twodirections FAST5/downloads/pass/Marta_PC_default_sample_id_2245_1_ch409_file124_strand.fast5
ATCTTTCTGTTGGTATGCCTGACTTGCTGTGTTTGAACTGCAATCGCGTCGCGCTATTTAGTCGTTGAATAACGAAGCCGAACGGTCGCTATATTGCATAGTCGTCAGGGATGCCGCGAATTTAAGCCTATGGCGTCTGCTTATTCTTGTTGACCTGAACTCTTTGGCGCATGAGGTGTGCGGTCTACTCCTCGGTGTTCGTTAATTCAGTGTAAAACTGGGTCGTGTGGTCCCGCAAGACTTGTGGTCTTATTAATGGACGAAGTCCTTTTCAAAGTCCGCCAACTGGAAGCTACTACTCCATGGGCTCATTATTTGTCCGAAGTTCGCACACTGTTTTTGTCTTGTCGCTTATTTATGTCTACTTTTGTGGACTGACAGTTCGACTTCATGCTATTGTCTCTAGGCATAAGGTCTTTTTCTCATTGTTGCCTTTTCATACGACGTATCGCGGTTGATCGACAGACATTAAGTTGGCCTCACCTTTGCACGGAGTTTTGCTGGTCGCGCAGCCGTTTTTGCTATCTCCCAACCCGCAGGCGGTCCTTCTAATGTGTGTGGCTAGAAGCGCTGTTTTGATAAACAGGCGCCCGTTGCACGTGAGGTCAGAATCCCTAGTGCCTATAGTCGTCGGCTGAACACGAACGGACGGTTTGACAAATGTTGCTGCATAGCGTCAGTAGGGATTTGCCTCGGCTCCAAATCTGCTCGTCTTCTTAGTTGTATAACCTGAACCTCCTGTCGAAACCCTGTGCTTATCCCTGGGTGCTTGTTCGTTGATCATGTGTGACAAATGCGTATGTGGTTGCTAGGCAGACTTGTGGGTCTTAATTATCGAATTAATGACTTTTTCCTAAAGTTGTCCCAACTGAATACTACTATCCTCACTGGTACTAGTAGTTTATATTTAGAAGTTTCCTAAGATCTTTGTCTTGATGTATTTATGTTGCTTTGTACATGGACAGTGCCAATTCATGTGGCTTGTGCGCAGCCTAAACTGCTTTCTCATTTAAGGTAACGGGTCTCGTCCACGCGCCTTACGTGTGCTGGACATTCAGTTTGCTGCCTGCGCGGCCGTTTAGACCCTAACGCAGGCGTCGTTTCTAATCTTGTGTGTGGCCCCAACAGCCTATGTTTTAGATAAAACAGGCTTTTTATCTAGCTACAAAGGCTCGTCGCACACAGAGCAAGAGAGGAATTCACCCCGTGAGATTAGGAACGGCCCGGCGGCCAAGAAGGCAGCGGAGAACAGTGCGAGAGCAAGAAGTCATTAGCGAGCCAAAACCGAGCAGTCGTACCGAAGGGAACACATGGGAGAAAGACTAGCGTCCCCTAGAGGACCAAGGATGAATCCGACCGTGCGATGAAGAATAGAATAAATACAGCAAGACAAAACAGACCTTAGGAAACTTGGACACAACGACAGGCGATAAGAGTTAGGAGGTGAGCGTCGAGTTTGTAACAAGACTTCGAGAAACTAAATCATCCATCGATAAGTTCAAGCACCAGTCTATGCGCGAGCCAACAAGAAGATTCCCATACGAATCAAAGGAGAAAGACAAGAGGGAGCCCAAGCACAGGGGTTCTAAAGGAAGTCAGCGATACGGGGAGACAAAGAAGCATAGGCAGATTCAGGAGGGAAGCGATTCACGGGCGAGGCAAACCATGTCAAACCGTCAGTTTCTTTCAGGCGACATAAGAGGAACAGTCGCAGTCACGTAGGCAGGCGGGTTCAACCGCTAGCCGATTAAAATCAATGTACGCTTCAAACCGGTACGCCTGTTTATCATAACAGTTACGTGATCGATTTCATCCAGCAACCCTGTTACATGACCCAGTCACCCCATTGAAATTTTAGCCTAAGGCGGGATAGCAAGGGATTTTGAACTACCATGTACGCTTTGAGTCAACAGTTTTGTATGCTCAGAAATATGTTGCTCGGCCAGGGGAACGCGTTAATCGAAGGGTGCCGTATGTTTGACATCAGGCGATCCATTTTGAAACTCAGATCACTGTTGTTGTACCAAATATATCTACTCATGACAGGCATACCGTTGTTAGCTAGTAAGAACTATAATCAGTGGTTC
>ca516ff8-3069-4dfb-b84b-f6b00e4afe5e_Basecall_2D_000_2d Marta_PC_default_sample_id_2245_1_ch96_file630_strand_twodirections FAST5/downloads/pass/Marta_PC_default_sample_id_2245_1_ch96_file630_strand.fast5
TGACTGTTTCTTAGCTCTTGATATTGCTCGCCTGTTATCAAGGCTAGACAGTGATCGATCGTGCCTACGGCCCTGTTTATCAAAACACTACCGTGATCTAGAGTTCAAAATGGATCGCCTGTTTATTAAAACATCGCCGCTGTTTATCAAAACATTACGACGTGATCTGGAGCTGTTAAATGCGGTAGCCGCCTGTTTAAAAACATAACGTGATCTGAGTTCTAAACCGGCGCCTGTTTATCAAAGCCTGTTTCTAGCCACACACATTAGAAATAACGCCATGCCCCTGTGAGATATCTAAACGGCCGCGGGGCACTAAAACCGTGCAAAGGGTAGCAAGATCGTCACCTGCCTGAATGAGGACCCGTATGAAAAGCAACATGAGAAAGACCTGTCTCCTAGGACAAGCCAATGAAATTGCTGACCGTGTCAGTACAAAGCTCAAAGTTATGTAAATAAGCAAGACAAAGACCCTCGTGGAATTTAACAAACTACTCATACCAAGTGAGTAGGCCCGTGCAGTTGGGACAACTTTAGAATAAATTAATTCAGTAAGCATTAAGACCCACACAAGTCTGCCCTAAACCACGATCCGTTACACTGATTAACGAAACAAGCTACCCCAGGGGACCACCTCGCCACCTTCTCAAAGAGTTCATATATCGTAACAAGAAAGACCTACGACCTCATCGTTGGACCGGGGATCATGGGTGCAAAGCTGTCAACGGTTTCGTTTGTTCAACGACTAACACCCCACGCGATCTGAGTTCAACCGGCGCCCTGTTATCAAAACATCGCCTCTTGATTACCATAAGAGGTCCAGCCTGCCCAGTGTACAGATTCCTGAGCGCAGTACCGCCAACCGTGCGAGCCCATCCTCTTGTTTCTTAAATAGGGACTAGGTACGGGCATCACGAGAAGACTACATGTCTCGCGCGTAAATCATTGGAACTGATCCTCTCGTGGGCGAAGAAGCGAATATAAATAGATAAGACGAGAAGACCCCATGGAGCTTTGACAAACGAACCTCAATTGCTCCCTCCCTAATCATAAAAACGCGCCAGATCTATCTGGGTAGTTTTCTTCGGTTGGGGTGACCGCGGAGAGTAAAACCTCAAACCTCCACAATCGAATGGTAAATATAAATAATAAAGAACCACAAATTCTTATAATCAAATTTGACATAATTGACCCATAAACACTTGATCATAATGAACCAAGAAGTTACCCTGGGGATAACAGCGGGATCCACTTTAAGAGCCCCCTGGCCCCAAAGATCAGTGGGGTTTAAGAGACCTCGGGAGTGTTGGATCAGGGTATGCGGCGGCTTACGTTGGGGATATAGAAACCTATATCGGTTCGTTTGTTCGGAATTAAGTACCAAAAGGTGCATTAATTTGAGGTTCAAAAGTACAGTTCTGTTTA
>7033cb29-daa5-46ac-81fe-9aa00157e5f7_Basecall_2D_000_2d Marta_PC_default_sample_id_2245_1_ch318_file197_strand_twodirections FAST5/downloads/pass/Marta_PC_default_sample_id_2245_1_ch318_file197_strand.fast5
CGTCCTCTCTGTTGGTGCTGGGTTGCTCGCCTGTTTATCAAGGCTAGCTTCCTAGCCACACACCGTAAGAGGCAGCCTTGCCTGTGGAGATATCTAAACGGCACCCCTCCTAACCAACCGTGCAAAGCTACACCGTAATGTGTCCCTTAAATGAGGACCTGAGTCTGAAAGGCAACAACCCAACATAACCTTCCTTTAGGACAAGCCAATGAATTGCTAAACTGTCCGGGCCTACATGACACCCTGGAGCAAGCACATCAGTTGCAGAATTAACAGTAACTCTCTCAATAGCAGATCAGTGCTACATTTGTTATAGGTGTCCGAGTGCTCTTCAGTAGCCCTAACTTACAACAGGTTAATCGCTCCCGACCCAGTCAAATATTAACGAAACGGGGCTACCCCGGAGATAACAGCGGGGCTTCTCAAAGAGTTCATATCAACAAGAGAAGACCTACGATAACTCGGTTTGGACTGGGGCATCTCTGACGGTGCAACCGCGCTGTCAACGTCATTCGCCTGAGCCCAAAGGATGTACCGTGGATACGGCCGCGTTGGACGCTGAGTCGCAAGTCCTGTTGATAATAAGGCGATGTCTGTTGTACCAAAGTCTAGGCAGAACTTGAGTTCTCGCTGACTAAGTAATGGGTGTTTGTATGACTAACAGGCGATGCTTTGAACTCAGATCACGTAGATGTTTGACAGCTCAGGCACGCCGTCATACAATCACGTATGTTTGTATAACAACCGGCGATGTGTTTTATATAAACAGGCGATCCGGTTTTGAACTCAGATCACGTAATATCTTTTGTTAACATGGCGGCGCGAGGTTTAGAACTCTCAGATCATGTAATGTGTTTTGATAAACAGGCGATCCGGTTGAACCGGTACTACGTTATGTTTGTGATAAATGAGGCATTTCTGCTTTTAG
>54c0c3fd-5af9-4c64-9e5d-73906e723a0b_Basecall_2D_000_2d Marta_PC_default_sample_id_2245_1_ch489_file129_strand_twodirections FAST5/downloads/pass/Marta_PC_default_sample_id_2245_1_ch489_file129_strand.fast5
GCATCTTTCTTGGTAGCCGTACCTCCGCTGTTTGTATCAAAACATAGCTTCCACCACACATGAAATGACGCCCTGCCCTGTGGAGATATGGGACCGCTCGGCACTAAATACGGTGCAAAGCTAAGATCATTTGTCCCTTAAATGAGGGTACCGTATGAAAGGCAACAGCGAAAACACTGTCTCTAGGACAAGCGTAATGAAATTGAATTGCTGAGATAAATCGCTAAATGACTGCAAGACAAAATACTCGTGGGACCGTGTAACAACTACCTCAGCAGTGAGTAGGTGGCTGCCAGTTGGACAATTAGAAAAACCTGATAATGCTCCAATAACCCCACAAGTCTGCCTAAACCACGACCCAGTCGACATACTTACTGAAACTAGGACTACGAGGGATAAGGCGCCCTTCTAAAGAGTTCGATATCAACAAGAAGACCTACGACCTCCCGGTGTTGGACCGGGGCATCTCCCTGACGGTGCAACAGCTGTCGACCGTTCTTTCGTTTGTTCAACACGCATAGCCTCTAAAGACCGAATCTCCACGCTCTTCAAACCGGAGCCGGTTTTACAAGCCGAATCTAGTCGTGCGATTCTTGAGATGCTGTGGCCGGTTGAACTCTCAGAGTCACGTAGGTGTTTTTACTACAAACTTTAGGCGATGTTTTATAACAGGCGGCCCGGTCTGAACTCAGTGGGGCATCTGTTTGACTGGCTAAGCAGTAGTCTTGAGACTTTTTGATTTGAGTGCAAGTGACAGTACTTTTTTATACCTGAGGCGAATCCGTTAAATACCGGGCTGTTG
>d43b2430-c109-4f17-bada-02df4f7d7998_Basecall_2D_000_2d Marta_PC_default_sample_id_2245_1_ch279_file35_strand_twodirections FAST5/downloads/pass/Marta_PC_default_sample_id_2245_1_ch279_file35_strand.fast5
CTGTCGTGGTGCTCTCTATGGTCGCCTGTTTATCAAAACTAGCTTCGGCCACATTGAGAAGTAACGCCTGCCTGTGGGGCGATATCTAGACTCCTCTCGGAGCACTAAATACCGTGCAGGGCCACAATACTTGTCGGTAATCGAGATAGGGTCGCAAGGCAGCCTGAGAAGAGACCTGTCTCCCCTAATAGATAGCAATGAAATTGGCTGTCAAATTACCGACCATCACATACAAGCAAGACCAGCTCGTGAATTTAACAACTACTCATGAGGTCAGTAGTGGCGTGCGGTCTGTAAGACATCTTTAGCAAATTAGACTTCGCTGATAATTGGCTATACCACAAGTCTTGGGGCCGGCCAAGCAGTCAGCTACACTGATTAACGAAACATAGGGCGCGCAAGCCCGCCCCGCGACGGTCGCGTTGTCAATATCAACAGGAGATGGGGCTACGATGTTTTAACTCGGTACTTCGAAGGCAACCTGACGGTGCCAAGCGCTTCAAATACCAAGTTTCGTTGTTCGTCATCGCTCGCGCAATCCGTTAATTCGGCGCCTGTTTATCAAAACAGCTTCCCGCCTAAGTCTGAAATCTCTACCCCTGTATCAATTGCAAGCGGATATCCGTAGGCCCCCTGGATCCGCATCCGTGCGCAGCCCACAGCGTAATAAGTTTGGCTTCCTGGCATACGATCTGAAAGGCAACCTGAAAGGTAGTTAGGACCAATGAAGAAGTTAAGTATCTTCGGGTCAGACAATCGCGCCTGAAGCAAGACCGCCGCCTATGCTGTGGCGTGTGCTCATCTGGTGAACAAGTGCGTAACAATTCATTCGCCTGGTCCGCAAGACTTGATATCTTCCTGTAACTAATTAAGCTAGGATTAGTCAAGGACCCCCGCGACCCAGTCAAAATATTAACGCGGCGCCTAGGCCAGGGACCACCCGCCGCTTCTCAAGGCGTGCCTATCAACAAGAGATATAGCCAATAATGTTGGATCTCCCAGCGGCATCTCTCATCGTGGAAGCTGCAGTCCTGGATTCGTTTGTTTCCGCTAGCAAGGCCGGCAATTTGATCAGCGTTGAATGAATATCGT
>90d072cc-51b4-4487-bbe8-c3c4e44fbd30_Basecall_2D_000_2d Marta_PC_default_sample_id_2245_1_ch339_file101_strand_twodirections FAST5/downloads/pass/Marta_PC_default_sample_id_2245_1_ch339_file101_strand.fast5
GCTTTTCTTTGCTTGATATATCTGCCTGAGTGTTTAAAACGACGTGTCTCTCCTCGCCACATTAGAACTGACAAATCCTTCTCTGTGGAGATATCTGAAGGCCCGCCCGGACCGCACCAACCGTGCATACACAATACTTGTCCCTTAGACGCCTAACCGATGAGACCGAAGATGAGAAGACCTGTCTCCCCACTAACGGAAACCGAGTTAATTTTAAGTACAAACGCCCTAACGACGAACTCAATAACAAAATTCTTGGGACTGTCAAACTACTCGGGTACTACCGTAGTAGGTAGGGTTCTCAGTTGGGACAACTTTTGAAAATTAACGTGCCTGATAATTAAGACTAGCACTTGCGTCGACAGGACCCAATGAGTCTACACTGGCGTACTGACGCAACAGCCTACGCCCAGGGGATAACACCCCTCGCCTTCTCCACGAATTCATATCATAACACAGAAGACTGACGGATCGCCTGTTTAACGGGGATTCCTGACGCTTAAAGCGCTGTCAACGGTTTCGTTTGTTCAACGACGCCTCACCCCGCCCGATATTACAAAACTTCATCCATCAGTTCGACCGAGTCACGCGGCGTCAGGTCCGTTGAAACAAACGAAACCGGTCTAACAGAGGTGTTGCAAGGCGATAGTTCCCGGAGTCAACATCACCCAGGGTGTCGGTCAGTCTTCTGTGTTGAATATGGAATTCGAGGGAAGGCGTGCTCCAGGCTACGTGTGTTGTCCATTCAGTGACCAGTGGACTCGTCAGTTAGGTTTGGGCAATTGGCGTGGGTCCGTAAGTGAGCTCAGGAAGTCAAGTTTTTCATTGTTGAAATATGAAGCGGCACAACAGCCACTCTGATAGGATACGGTCTTCAGCGTCCGAGACACGCAAGTCCAGTTTTTGTCTTCGGTGCAGTCGTCGTCCAGCGATTTGTACTGAAGTTCGAAGTTCGATATTGTAGCGGCTTTAGAGAGACAGGTCGTCGCGTTGCGTTGCCCTGCAAATCGAGTTTTGGAGCATAGCGTAACCAGAGTCGTGGGGCCGTCTTGAAAGCGTTACGGTGCCGGAGGAGCGAGATATCGCACTAGCAGGAGGAAGTCGATGCCAATTGTGGCAGGGGAGCAATAGTTTTAGATAACGGCGGGAGAACGCCGGTCT
>c7839d14-4e2b-4a43-a613-30bfaabb59ae_Basecall_2D_000_2d Marta_PC_default_sample_id_2245_1_ch500_file138_strand_twodirections FAST5/downloads/pass/Marta_PC_default_sample_id_2245_1_ch500_file138_strand.fast5
GTCTTTCTGTTCTTTTCTTGACTCTATTGCTCGGTTTTATCAAAACATAGCTTCTAGCCACACATTAGAAGTACCGCTGCCCTGTGGAGATCACATATGACGGCCACAACAGCCCGGGGTTCCCAAAGGTAGCACAATCATTTACCCTTAAATGAGATATGAGTGCAAAAGGCAACCTGAGAAAGACCTGTCTCCTAGGACACTCACAATGAAATCGAACTGTCAGTACAAAGCTGACATAAAGCACCGAAGACAAAAGACCCTGTGGAATTAACAAACTACTCATACCCGTAGCGTAGGCCTTCAGTTGGGACAACTTTAAAAATTATAACTTCATCACTTAGACCCACAAGTCCCTAACCACAGATGCAGTCTACACTGATTAACGAAACAATAGGCCCAGGGGACTAGCACAGCTGTTTTCCAAAGAGTTCATATCAACAAGAGAAGACCTACATGACCTCATGTTATAACCGGGGCATCCTGACGGTGCAATAGTCGTTAATACGGTTCGTTTTGTTCAACGACGCAATCCCCCACGCGTGACTCGGATTCGGCATGCCCTGTTTAGTAAAGTAGACTCTATGATCTGGAGTTCAAAACCGGCCGGTTGAATGGCAGTCACATTGATCTTTTATAGGCGGGAGTCAAATAGGAGTCGGTTTGACCGGCAGTACGCCGTCGTTTTGATAAACCGGGATGTTTTGATAAACAGGCGATTGGCGGTCTAAAACGCGAGATCTACGTGTCCGGTTTGAACTCAGATCATATGTTTCTTAGTAACAGGCGAGCAGGTTTGAACTCAGATCAATCTGTTTGAGCTCCAAGCAACAATTGTGGCCTGAAATCCACGTAATGTTTGGTAAACACAGGCGAGACGTTCTTTTGGTCTTTTCTTAAC
>d938ebcb-e86d-4312-8744-cf37d39a8ce3_Basecall_2D_000_2d Marta_PC_default_sample_id_2245_1_ch113_file18_strand_twodirections FAST5/downloads/pass/Marta_PC_default_sample_id_2245_1_ch113_file18_strand.fast5
CTTTCTCTGTTGGTGCTGATGCTCGCCTGTGTTTATCAACAGCCCGTGATCTCCGATTCGATAGATCGCCTGTTTATGGTAAAAACATACGTGATCTCCGTGTCAATGGAAAGCCTGTTTTATCAAAACATCGATCTTATGAGTTCAAACCGGATCGTCTGGTATCTGTTATCAAAACATACGTGATCGGGAGTCCAATGACGCGATGTGGGTCTAAGTTACAACTCGATCGCCTGTTTATCATAACATACACGTGATGCTGAGTTCAACTGCGGCGCCTGGTTTTATCAACATTTCCCACACACCATTAGAAGTATAGATTGCCCTCTGTGGGGATATCAAACGGCGCAGCATAGTAAACCGTGCAGGGCGCACAATCACTTGTCCCTTAAATGAGGACCCCTGTATGAAAGGCAACATGAGAAAGACCTGTCTCCTAGGACAAGCCAATGAAATTGAACTGTCAGTACAAAAGCTGACATAAATAAGCACCGACAAAATAATCCAGAATTAGCACAACTACTCATACCAGTGAGTAGTAGCGTGCTCAGTTGTGGACAATTGGCGAAAATCAACTTCATGATAATTAAGACCCACAAGTCTGCCTAATCACGAGTACCCAGTCACACTGATTAACGAAACAAGCGCCCCCAGGGATAACAGCGCGCCTTCTAAGAGTTCATATCAACAAGAATAGCACGACCTCGATGTTGGACCGGGGCATCCTGACGTGAAGCACTGTCCAAAGCTTCGGTCGTTTGTTCAACGACTAACACCGCACGCGATCTCCGTATTCAATGGCGCCTGTTTATCAAAACAATTACGTGATCTGAGTTCAAACCGACCTCGCTCTTTTGTATCAAAACATTACGTGATCTGAGTTCTAAAATGGAAGCTGTATCGTAGGACTCGTCCGATAGAAAACGCCTGTTTATCTAAAACAGCTTCCACCACACATTAAGAAACGCCTTGCCCTGTGGAGATATCTAAACGGCCGCGGCACCACAACCCGTGCAAGGTAGCACAATCACTTGTCCCTGACATGGCGGACCCGTATGGAAAGGCAACATGAGAAAGACCTGTCTCCCTCGACAATAAGATGGAAGTGCTAAACTGTCAGGTCAAAGCTGACATAAAGCTCCGGCAAGACAAAGCTGTGGACCGATTTACTCAGGCTCAGGCTTAGTAGTAGCGTGCAGTTGGGACAACTTTAGAAAATCACTTCATGATAATTAAGGCCACAAGTCTGCCCAACCACGACCCAGTCTAATGTAGATTAACGAAACAAGCTACCCCAGGGATAAAAGCCTTCTCAAGAAGGTTCATATCAACAAGAAGACAGCGCACTCGATGTTGGACCGGGGGATCGCGGTACGCTGCAAGGCGGCGTCAACGGTTCGTTTGTTCGGACCAAATAACACCCCACGCGATCTGAGTTCAAACCGACGTTCTTTATGTTCTTGTAAATAA
>7c5daa8c-5cb6-4285-8439-aa4c92ea46e6_Basecall_2D_000_2d Marta_PC_default_sample_id_2245_1_ch10_file164_strand_twodirections FAST5/downloads/pass/Marta_PC_default_sample_id_2245_1_ch10_file164_strand.fast5
GAAACACCCTCTCCCACCTTCCTACCCGCCAGGTCGCAACCTCCCCTCAAACGTCTCCCTGTGGGAGGACTGGCAAACGGATGCGCGGCACCCCAAACTCCCTCAAATTCGACAATACCACGGTAGATGTGCTGCTGGCACGGGTACTAATCCCGGAACTCTCAAACTAGGAAGCATGCTCCTTAGCGAAGACTACTGTTATCACGCAAAAGCGGTGAAATTGCTGATATGTCAAAATCGCCGGACATACATAAATACGACTCCAAGACAACATAACCCTGTGGAACTTCCAAATAACAACCGATTTCATAATGAGCCGTGCTTTGGACGCACTGGTCCGCAAATTAACTTCGCTGGACCGACGGACCGGATAGCACTCGTGATCAACCGCAACAGTCACGCCATACTCTTGACGGCATCAAAATCGCCCGCTCCCCAGAAACTAGAGCTTCTCAGAGTTCGAATCAATATCAAATACCGGAAGGATCCTCGATAGCCTAGATGTTGACATCGGGGCATCCTGTGACGGTGCAACATGTTGTGGACCGCTTTCACCTTTTGTTTCGACCGACGCTGACACGCGCACGCGATTGGAGTTCAACAATCGGCCGGTTTGACAGCCAGATCGCGGGCGTGCGAGTTTGGCTATGCCGTTGGAACAAAACGAAACCGTTGACAGAGGGTGTTGTGCAGCGTTCAGGGAATCCCCCGTCCGAGTAGAACCCGAGGTCCGGTGTATAGTTTTCTGTCTTGTTGAGTATTAACGCGTAGTTTTGAGAAGGCGGGAGGGTGTTATCCCCTGGGGCGTAGGCTGTGGTTTCAGTCAATGAGGTTATCGACTCGTTCGTCATTTGAGGGCAGACTGTGGTCTAAGTAGTCCATTGAATAATAGACCCGTGCGTCAAAGATTTGTTAGAAAACAAAGTGGGAACCCCACCTACCCACTGGTATAGGCATCGTCATGTTAAAGTTCCACAGTATGTCTGTCTTGCAATCATGTCGATGTCCGATTTGTACGGTGACACAGTTCCGGATTTCCGATCTACCCGTAGTCGTGCTAGGGAGACACGGTATGTGTTTCTAATGTTGCCGTCACCCTCGCCAATGCTACCCGGAGTCCACCTAAGGGCACATGATACCGTGTCTTGGACGAGTTTGTGAGGGGTTTAGTCAGGGATGGCGTTCCCACACATGGGCGCAGGAGGCGTTAGTTTCTAAGGTCTTATGAGGGAAGGCTAGTTTTTGGATAAACATGGCGACGGGAGCGTTTATGTTCTT
>b168b269-95b9-4e97-ac59-50347d1ab04d_Basecall_2D_000_2d Marta_PC_default_sample_id_2245_1_ch100_file119_strand_twodirections FAST5/downloads/pass/Marta_PC_default_sample_id_2245_1_ch100_file119_strand.fast5
CCTTCTTTATGGCTGATCGACGAGTGTTGCTCTCCGCACCATTATCAAATACGATCTGGAGTTCAAACCGGATAGGTGCGTCCCATCAAAACAATGCCCCTGTTGGTTAAAACACCAACTAGGTGATGGAGTCCAAATGGGCATCTCCGGAGTTTACAAACAGAGCGACTACGTAATGGAGTTCAACCGGGGCCTAGTATTCAAAACAGCAAGTCCTAATCTGGCCAGTCGCTACGAAAACCGGAGCTTTAGCCATGAACATTAAGTGATCGGCGTATCCAACCGGCGACGTGATCTGAGTTGCCAACCGGGTCGCCCGCTTGTCTACAAACAGCCACGTGATCAGCCAGTGCCAAACCGGAACACGGTGATTGAGTTCACCCGACCCTATGCCCGCCTGTTGTTACAAAACAGTCTACGTGATCGCGAGTTCAAACGAGGCCGAAGTTTGAACCCAGATCGCCCCGGTGGAGGTTAGTCGTTGAACAAACGAACCGTTGAACAGCTGGTTGCACCGGGCTTACCCATTCCGGAGGAAGACCGAGGTCCTTAGGTATCTTCTTGTTAGACCGACTCTTGGAAAAGGCGCGCTGTTATCCCTTGGGGTAGCTTATTGCCGTGTAATCAGTGTGACTGGGTCGGTTTAGGCAGATCGGTGGTGCAGTATATCATGAAGGTCTAATTTTGTGCCTAAAGTTGCGGGGAGCACGACCACTACGACCTGGAGCCGTTTTGTCAGAAAGTTCCCACAGTGGTCTTTGTCTTGGCTGATGTCTATTGAGGTTTGTAACTGAAGTTCGATTCCATGTATCCGTGTATAGGGAGACAGGTCTTTCTCAGCTTGCCTTCGACCACGCTTAGCATTTAAGGGACAAGTCTACACTTGTGCCTACCGTGTGCATGTTGGGTGCCCCTACCAGGGCGTTTCCAACAGAGGCAGGCGGTCATTTGCCCCAATGTGTGTGGCCGAAGAGGTGTTGTCACACGCAGTGCGTCAAGTTTGATGACAAG
>1db4bd57-d3a3-403c-99e4-ddba572023bb_Basecall_2D_000_2d Marta_PC_default_sample_id_2245_1_ch484_file6_strand_twodirections FAST5/downloads/pass/Marta_PC_default_sample_id_2245_1_ch484_file6_strand.fast5
ACGGTTGAGCGCCTGCCCGAGACTAGGTCGTGAAGACTTATCTCCCCTGGGTACAGCGGCACGGCACAAACCGGGCTAGCCCACACTAAGGTCAGTCCCTCTGCTGGCGGACGATCTGACGCGAGGACGAAGCTTAGAAAGACTATGTGCTCCTAAAGATCTCAATGAAATTGTGAAACTTCACCTTACATACAAACTCACGCTAGACCGACGCCAATAACAAAGACTCGCTCTTGAGAACTTCTAAATAACTAACTCGTATAGATAGTATAGGTAGCCGTGCGTCTCGCCATATTAGGCACGACATGTAAAAGCGCATTCATGGGTTACACGCAGACCGCTAAGATCTTGCCCTAATTAAGCACTGAGTCTACGGATCCAACGAACACAGCCCCGCCGAGATAATCGCGCCACCTTTCTCCACGAGTTTCCATATCAGCCGCAAACTACGACCACGCAATGTTAACCTGGGGCAGCCTGAATCTCTAGATTCTCGAACGCTGAATCTTTGGTGAACTGTTTCGTTGTGTTCGACCGACTAACACGGAGTTAACGGGTTCCGCCATCCAACACTTTCATGAAGTTGACAGCATTCCGTGGTCCGTCCGTTGAACAACGAGAACCGTTAGACGTGCAGTTCCGGAATAAGAATGCTACGATAGGATGCTTACAGTCAAATTGTTGAGTGCGAGGGTCTGGGAGTGGTCAGAGTAGAGAACTAGCGGTGGTTAATTTGAGGTGCCCCTTGGCTCGTCGTCTGTTCCAGCAGGTTATTAGCTGCGGTAACTCATGGCGGTTTATAATTTGACACATTGTTGGGAGCTCAAGGAGCTACTAACAGCACTCTGGGCGACAGTCGTCAAATTAAGAGGGGTCTTTGTTGATTGAGTCGTTGATGTTAAATCGAATTTATCTATGGATTTTGAGGTTCCGTAGCGATTATTTTACCTCACAGGAAGGATACTGTCAACGGGTTTGAGTTTAGCGGCCAAATCAGGCTTCGAGATGAGTGCCTTTCACCACATTCGCGGAGTCCGGGTCCAAGGAGAACCCATTTCGAGCTCCCGGGAACTGGAAGTTCGTTAGGGTGTCTTATCCATAGGGAGATATGCACTGTTGACGCTACCTACCCGGGGAAACGTCGTTGGTGTTGTCTTACTAACATTGTA
>6d9af4d7-d182-4a34-abf6-b6383b9f26e4_Basecall_2D_000_2d Marta_PC_default_sample_id_2245_1_ch486_file36_strand_twodirections FAST5/downloads/pass/Marta_PC_default_sample_id_2245_1_ch486_file36_strand.fast5
GGAGGCTCTGGTCATAGCCCTGTTTATCAAAGCACTCTCGCCTCTTGATTACCAGTGAAGTCCAGCCTGCCCATAGATGACTACAATTAACGCTCGCCGCGGTATACCCTAAACCGTGCGAAGTAGCATAATCACTTGTTCTTAAATAGGGACTAGTATCGACCCTGCAACCTACGAAGACTACACATTGTGTCTCCCCTATTAAATCAATGAAACTGATCCTCTCGTGAAGAAGGGCGAGTACCACTGTAACATATAAGAGACGGCCAGAAGGGTCCCCGGCTTTTAAACGAAAACCCAATGCTCCCTCCCCTATCTCCTAAGCCAAAACTGAGCACCAATGATGGGTAGTTTTCGGGTTTCGCTGACCGCGCGGAGTAGATGGAACCTCCACAATGAAATGTAATATAAATACTAATAAAGAACCACAAGTCAATCTTATAATCAAAATTTGACATAAATTGACCCAAACATTGATCAATGAACCAAGTCCCTGGGGATAACAGCGCAATCCACTTTAAGAGCCCCCTATCGACAAGTGATTTACGACCTCGATGTTGGATCACACCATCCGTCACCTCCTAAGTGGTGCAGCGCTACTAACGGTTCGTTTGTTCAACGATCCAAACCCTACTGTGATCTGAGTTCAAACCGGCCGGTTTACGGATGCATGCGGTCGAATGTTTTGATAAACAGGCGCTCCGGTTTGAACTCAGATCACGTATGTTTGATAAACACCTGACCAGGCATCGAATCCATCCAGATCACGTAATGTTTGATAAACAGGGCGAGCCGGTCTGAATCAGATCACGTATGTTTTGATAAACAGGCGGTCTCATTTGATCTCAGATCACGTAATGTGTTTGATAAAACAGGAGGCGTTAACAAGGTTTTCTTACTATAGTA
>d6617004-5e78-4e76-b785-a456055e6370_Basecall_2D_000_2d Marta_PC_default_sample_id_2245_1_ch124_file3_strand_twodirections FAST5/downloads/pass/Marta_PC_default_sample_id_2245_1_ch124_file3_strand.fast5
TTTTTTCTGTTGGTGCTCTCCCGATGCTCGCCGGTCCCAAAACATACGTGATCCTAGCTCAGAACGGATTCGCCTGCGTCCGCCAAAACATAGCTTCCCTCACACACATGCGAAATAACGCCTATCCCTGTGGAGATATCTAAACGGCCGCGGCAGCGCAAAGCGTGCAATAGCACAATCGTTGGCGCTTAAATGGGGACCCGTATGAAAAGCAAAGCCTGAGAAAGACCTGTCTCCTAGGACAGCCAATGGAAAATTGAACTGTCAGTACAAAGCTGACATAAATAAGCAAGACAAAGACCCTTCTGAATTTAACAAACTACTCATACCAGTGGGTGGCTCCGTGCCAGTTGGGACAATTTAGAAAATTAAGACTTCATGATAATGCAGACCCACAAGTTGCTTAGAAAACCACGATCCAGTCACACTGATTAACTGGAAACAGAGCCCCGAGGATAACAGCGCCACCTTCTCAAAGAGTTCATATCAACAAGAAGACTAAGCACTGTGTCCCGACTCGGCATCCTGACGGTGCTCCGACCAGCTGTGCAACGGTTTCGTTTGTTCAACGACGGACACAGGGAGATCTGACCTCATGTCAAACCGGCGGCGCCTGTTTAGTAAAAACATATTACGTCATTGGCTGTCAAACCAATAGCGGTTTATCAAAACATTATAGTTTATCTGCCATGTCAGACCTTACGCCTGTTTGACAACTAACACATGATATTATGGAGTTTAAATCCGGATCGCCGGTTTTATAGAGGAACACATCTCCACTGTTTGTATCAAAACATGATCTGAGTTTGAATCAACCATGGGCCGTCTTTGT
>89c2e76c-e88a-4dab-8d2c-850bfc1b31cb_Basecall_2D_000_2d Marta_PC_default_sample_id_2245_1_ch101_file70_strand_twodirections FAST5/downloads/pass/Marta_PC_default_sample_id_2245_1_ch101_file70_strand.fast5
TTGTTTCTGTTGGTAATTAAGTAGGGACGTTGTTTGACTTATTTAGTCAGTACACAACCTGTCTACGCTTACATGGAACGTCATCTTAAAAGGTTCCAGATGATAAAACTTGGCGTTGGAGCGTCACAGTCCAGCAGGAGATTATCAAACTCTGTAACACCACAGACCGAAATTCCCTGGGGCTTTTTGAGGATAATAAAGAATAACGACCTTATATCATATACACTTGTATATTTTCTCGGTCTTTGGTCAAAACGCGAGAGTTTAGACTTCGATTGTGGTCAAGTTATTCCGCGGAATTTACTGGTACTTATACATAAAGAGTCGACCCGTAATTACAACAGCATACCACGAACACTGTTGGGGATGACCAGGGAATAGTATTCTTCACGCCCGGCCAAGTTTCAATAAACAGTCAACAATAAACGTCAAGGATTCTGCTCCCTCGACCCTCTTCGACCTTTAAGACTGTGCCCCCCAGCCCTCCTTCCCGGCCGCGACGCTCCTGCTTGACCGGTCCAGCCGATACGAAATTAACGAATTTTACCTCGACCCTGCCGCGGGGTGCGATGGGAGATGTAGTTCAAATCGCTTCGCGACTCCTGGTCCGGTTAGAAGTCGGATTTCCTATGCCCCTAATTGGGAGCTTCAACTGGAATTGTTTAGCATAGGGTTCAAACAAATCAAATTGTCGCCAAGGTCCTACGGGCTGTTAAGAGCTTCACGCCTCCTGTCCGCTCGGAGCTCACCCAGTATTGCCAATCCACCCGGAATGTAGAACACGCGACCTTTTACAGTCAGCAACAATAATGCTTTGCCCGCCTGACATCGCTCGAACTGCATTTGGTACGTAACATTCGAGGAGGAGGCCGTATAACATGTTTGCAGAGAGGGCCTTCTGCCAACTAGGAGTAGCCCACTAACTATTTGCGACTAACGCGAGACTCGTGTGACTCTCTAACGAAGTCCTATCACGACACTGATTGGCTCGCGTACTCATGCTGTTGGCATCTGTGATCAGCCTCATTTATGCTCTGGAAGCACCGTTCCTGGTTTACGTTCTGCCGCTCATAAATTGTAAT
>1f6b7a91-b025-4944-bccc-efe6d8a1e4e0_Basecall_2D_000_2d Marta_PC_default_sample_id_2245_1_ch190_file428_strand_twodirections FAST5/downloads/pass/Marta_PC_default_sample_id_2245_1_ch190_file428_strand.fast5
GCGTTTGGTCTTATGATATTGCTCCTATTTTATCAAAACACCTCCCTGCTACACACTAGGTTAGAAGCTCCCTGCCTGTGGGCATACCGCTGGCTCCGGCACAGCAAACTCACAAATGTCGACCACGGAGCCTTGTTGACATGCGTAACCGGGGTCGAAGGATGAACTAGAGAAGATAATTGTCTCGCACGGCCGGGCGAGATTGGACGAATTTAGATTACACAAAGGGCCCTGAAGCAATCACGCACAACAGACTCGTGGGAACTGTCGACCAACTACTGAGTACCAGGTGTAGGTAGCCCTTCGTTATCTCAACAATTAGAAAAGGATTAATTCCTCTGTATCATCACAGCATTATCACGCAACCACAGTCGCGTCTACACTGGATTATAACGAACAAGCTTAGCCAAGAGGACCACGCCTTCTCAAAGAGTTCGCTCTAACACAGAAGATAAGGGACCGCATTGTAGCCTAACTGGGGTTCCGAGTGCTGACACCCTGTGAGAACATTTTCAGTTCGTTGTTGCAACGACTAACACTAAGGCGTGACCTGTCAATGAGCAAACGCTAACTGGCTGTTAAAAGCTTACGTGGTGGATCCATCTAAACGGTTTAGATGAAGGCGTTAACCCCGTGTTAGTCGTTAGAAACAAACGCAACGGTCCACGACTTCGACGGGAACCCCAGTTCAGCCCCAGGCGATGTCAACATGCTTATATTCTTGTTAGGTAGATGAATCGTGCGAGACAGGCATGTCATCGCGCGGCTAGTTGTTTCGTCAAGTAGCGGTGTAGACTCGTCCGGGCCCTTTGGAGACTTCTTGAGTTATTAATCCATGGAAGTTAATTTCATTGTCCCAATAGACCGAAGGGTAGAGCCTAATGGCATGTTAGTCCTAAATGTCCCCACGATGTATATTTTATTAGTGCTGTCTATGTCAGGCTGTTCTAACCAGGTTCCGGTTTCGGTAGCGATCTTTACAAAAGGAGCATTATTCGCCTGTCCGCTCCTTCCAGACCCCACTTGCCGATTCGGCACATCATTGTGGTCGACTAGTTTGGCGCGATTCGTAGGAGGTTGAGGTTCCCAACCCGAGGATGCGAGGGTTTCTACCGCCCCTGTTATAAATGTGTGTGGATAAGAACAGATTTTTAGATAATAGCGAGGCGAA
>7aa11df8-3dae-4ae7-90d7-e3d1aeb59e26_Basecall_2D_000_2d Marta_PC_default_sample_id_2245_1_ch324_file129_strand_twodirections FAST5/downloads/pass/Marta_PC_default_sample_id_2245_1_ch324_file129_strand.fast5
TCTGACTCTATTGTCTCAACGCCTTTGCCGTTGCTGCCGCAAACAACAGTTCAGACTCATGCACGCAGGACGCATTCTTCCTTCAGTGTGTGGCCGCAAAATTTCACGGCACCGCGCCTGTTGCAAACTCCAGAACGCCTCGGGCTTGGGCGTGCCAAACAGCTCACGTGATCGCGTCAGGCTGCCCAAAACTTTTACATACATCGCCTGCTTGTCGCCAACAACAGTATTAATTTAGGGTGAAACTCCTGTTGCACTGGCCGCTCAGTCTAATCTTACCGATCGGGCGAGATCGCTGTCCAACAGCTTACTTGGGGTTTAAACCCAGCCACGTGTTTATCCATAACAGCCTATGGTCTGAACTTCGGCAGATCACTAGCACGTTGGTATAAAAGACTAGTCAATCTGAGTCGACTGCATACGTGTTGAGTAGGGCAGAACCCCATTGGGTTTTGACAGGCGGGAAGGCATTTAATGAGTGCGAGTTAAATTTTAGGCCGGAGATGCATTCCCAACCCATACCCCGTAAGAACCCTGTTGGCTGGCGACAGTTGATTCGGTCGCAATGCGATCGCCACGTAATTTTGTATGATAAAGCGGGGAGGTTCGAAGTTTTGGAAACGCAGTCAAGAACCTGTTGGGACCGAGGCAGAAGTTTGCCGCTCCAGAACCTGTCTACCTGGAGGCGGGAGTCAAATTTTGGGTGCCTGAAGGAGATGCGGTCTACAATACAGTACGTAGGTGTGTCCCTGAGGCAGGCGGTTAAGAACCATGTACCTATCTGGTTTGACTAACAGGCGATGTTTGATAAACAGGGCAATCTTCGGGGTTAGGCGA
>21af5cbc-c23a-4fe0-8ae9-19971c7b1517_Basecall_2D_000_2d Marta_PC_default_sample_id_2245_1_ch164_file117_strand_twodirections FAST5/downloads/pass/Marta_PC_default_sample_id_2245_1_ch164_file117_strand.fast5
CGAAACAGGCGGCCCGGTTTACAACCGGATCAACCGTTGGTCTGATAAACAGGCGTCGTTACGTGCGATCAGCTGTCAACGCGGGAGTAGAGATCCGGCGAGTACAGTAATGTTTTGATAAACAGGCGACCCGTGTTAGCACGGCGAATACGTATATGTTGTATAAACAGGCGCCGGTTCAACGCGGGCACTGCGTGCTGTGTTAGTCGTTGAACACAAACGAACGTTATTGACAGCGTGTTGCACCGTCAGGATGCCATTCGAGCAAACACGCGAGTCCTTAGTGTCTTCTTGTTGATATGAAAGCTTCCGCGCAAGGTGGCGCTGGTCTCCCTGGGGCGCCTATTGTTTCGGTCTAACCCAGTGTGACTGAGTGTGGTGGTTTGATATTAGGCAGACTTGGGTCTTAATGTCATCATGAAGTTAATTTCTCTAAAGTTGTCCCAACTGAAGGCCCCACCCTACTCACTGGTATTTGAGTAGTTTGTTAAAGTTCCACAGTGGTCTTTTGTCTTCGGTGCTTTATGTCAGCTTTTATGTACTGACAGTTCAACTTCATTGGCCTTGTCCTAGGAGACCGAGGTCTTTCTCAGGTGTTGCCTTTCAACGGGTCCTCATTTTAAGGCACAAGTGATTGTGCTAGCTTTGCACGGATGTTCTTATGCCGCGGCCGTTTGGATATACCTCCAAGGGCAGGCGTTACTTTGCCCCAATGTGGCTAGAAGCGCTGTTAGCCAAACAGGCGCCGGTCTGAACACGCCAGATCAGCGTCCTAAACAGGCGATGTCTTTGATAAACAGCTGGAGAACTGCAGTTTTAAACTCAGTACGCCTGTGTTTGGGGCTCTCAGGAACGTTGGCCTCCCCGGGGATGGAATGCC
>4a45839e-630c-497e-a26d-2c824f196b73_Basecall_2D_000_2d Marta_PC_default_sample_id_2245_1_ch276_file70_strand_twodirections FAST5/downloads/pass/Marta_PC_default_sample_id_2245_1_ch276_file70_strand.fast5
AATGTTATTGCTCTATGCTCCCCGCTTTATCAAAACATCGCCTCTTACTGCCCACCAAGGTCGAGCCTGCCCATGTGACCACATTGACTGGCCGCGGTACCCTAAACTCAATTCGAAGGGCTACCAATCACTTGTTTCTTAAATAGGGACTAGTATCAATGCATCACGAAGACTACACTGTCTCCCCTTAGAAATCAATGAAGAAACTGGGTCACTCTCGTGAGGACAGAAGCGAGAATATAAATATAAGACGAAGACCCCATGGAGCTTTAAAACGAGAACCTCAATGCCTCCCTCCCTAATCATAAAAACTGCACCACCGATGGGTGGGTAGTTTCGGTTGGGGTAACCGCGCCCAACAAAACGCAAATGACACCGGGATGTAATAAATACTAATAAAGAACCACAATTCTTATAATCGAAAATTTGACATAAATTGACCCAAACCACTTGATCAATGAACCACAGGTCGCCCTGGCGACTACAGCGCAATCCATTTAAGAGCCCCTGAGCGGATGGGTTTACGACCGCGTGTCAGTGGCGCGCATCAGGCGATCCTAGTGTGCAGCCGCTACGACGGTTCGGTTTGTTCAACGATTAAAACCCTACGTGATCTGGGGTTCAAACGCGCTCGATTCAGTAAAGGAGAACCCATTTAGGAGTTTAGTCAGTCAAACAAAACGAGAAACCCGTTGACCGTATGTTGCACCATGCATTAGAGGTTCCCGTCATAAATACCGAGTCGGGCTAATCTTCTTGTCATGACCCGACTCTTTGAGAAAATACTAGGTGTCATCCCCTGGGGGTAATTGTTCGGTCAATCAGTGGACCATGGGTCGTCCAGGCAGACTTATGGGTCTTGACCCATCATGAAGTCAAGATTTTTCTAAAGTTGTCCAAAATGAATAGCCTACTCACCGCTGGTAAGTAGTTTGTTAATCTTTACAGGGTCTTTTGTCTTAGCTTATATTTATAGTCAGCTTTTGTACTGACAGTTCAATTTCATTGGCTTGTATGTCGGGGAGACAGGTCTTTCTCATGTTGCCCTTTTCATACGCTTATCCGTCAAGGACACAAGGTCATTGTGTCAGCGTGCGGATTCCAGTGCGCCCCGGCGGCCGTTTAGAATATCTCCACAGGGCAGGCGGTTGAGTTTGCCTAATGTGTGTGACAAGAGAGGCTTTTACAACGGCGGCAAAACGTCCTGTCAGTTCT
>eecf565d-a103-4147-8237-592b4fc9954f_Basecall_2D_000_2d Marta_PC_default_sample_id_2245_1_ch504_file105_strand_twodirections FAST5/downloads/pass/Marta_PC_default_sample_id_2245_1_ch504_file105_strand.fast5
GGATATTTCTTATCCTGATATTGCTCGCCTGTTTTATTAAAAACACCTTGCTCCCCGCCACATTAGAAGGTGACGCTCGCCCTGCCTGTGGCGAGATATCGAAAACGGCCCGCCTAGCACTAGAACTCGTGCAAAGGCCCCTGACAATTGTTACGCCCCTTAAACTCATCTAATCTGAGCAAAGGCAACATCTCAGAAGACCTGTCTCCCTCGACAATTAATGGCAATGCACGTGTCAGTACAAAACTCATCGACATAACAGCCTGCAAGACAAAGACTCGCGACTTAGACTGTCAACATCACTCTCATACCGTATGAGTAGGTAGGCCTCTTCATGTCTGTGACGACTTTAGAAATCAATGCCTGATAATTAAGACCGACCAAGTCTCCTAAACCGCTGACGAGTCTACACTGGTACTGACGAAATAACCCACCTCACCCCACCAATAACACGCGCCTTCTGCACGCGTTTCATATCAAATACGAAGACCTCACGGACGCCTCGGTTCTATGAACTCGCATTCCTCGACGTGCCTCAAATTGGCACTCATGTTGCTACGTTTGTTTCGACGACTAACGCTAGACCGCATCTCGGGTTCAAACCGATCATTGTCGACCGAGTACACATTCCGGCGTTAGTCCGTTGAAACAACGAAACCGTTAAAAGATTTGAAGCGGGATCAGGATGGTTTAGATGAACACCGGTCTCGTCGATTTTCTGTATGTCCATATAGCAACGCGTGAGAAGGCGCGGCTGTTAGTCTCCGGCCTCGGTAGATGTGGTCCGGTTAAGAGTGAGATTGCCACCTCGTCCATTTGATTTAGGAGGTCTTAAGTTAGTCATGTAACAGGCACTTGCCGTGTCACAAAGTCGTCAACCGAAGGCTGAGCACGCTACTGCAGTAGTTTGGTTAAGTTCCACAGGGTCTTTGTGTTATTGGGGTCGGTCTATGTCCAGGCTGTCTCGTAGAAGTTCAGACAGTTCGATCCGATGCCAGGGGTCTGTCGGCGATTCAGTTTTTCGGGGTTAGGTCGCGTTGTCGCTAATGAGTCTTGCATAGGTTCAAAGATTTTGATTACAGGGGAGGTCGCACGTTCAGAGTGGCGCGAGGGAGGAGCGTCAGTCGCCAATTGACCAGGGGAGCTCGTAATTTTGCTGAGGGAAGCCGTTATGTTATGATAAAAAATTTAGACGTACCTTGGGC
>a2eae3bf-8891-461f-8397-1b8e0544e7fb_Basecall_2D_000_2d Marta_PC_default_sample_id_2245_1_ch101_file385_strand_twodirections FAST5/downloads/pass/Marta_PC_default_sample_id_2245_1_ch101_file385_strand.fast5
CGTTCTGTTTGCTGTGGACTTGCTCGCGCGTTGATCAAACACCTGTCGCTCCCACACACATGCCTAGAAGTAAAACACGCCTGCCCTGTGGAGATATGCCGGACCTGAAGCACTAAAACCGTGCAAGGCCTAAGATCATTGTCCCTTAATGGAGCTGGATCTGAAAGGCAACATGAGAAAACATACTGTCTCCTAGACAGCCAATGAATTGAACTGTCAGATCTCACAAAGCTGACATAAATAAGCAGAGACAAAGACTCCTGTGAATTAAATAACACTCCATACCCGTAGTAGCCGTGCCGGTCGCAAAGACTTTGAAAAATTAACTTCATGATAATTACAGACCCCCAAGTCTGCTAATGAACCAGTCACGCTTAACGAACACATAGGCCCCAGGGATAACAGCGCCACTGTCTTCTGGACAAAGAGTTCATATCAACAAGAAGGTAACCTAACTAAGTTTGCTCGGGGCATCCTGACGATGTGCAATAAGTTTTATCTAACGGTTCGTTTGTTCAACGACTAACACCCACGCGATCTGAGTTCAAACCGGCGCCTGTTTATCAAACATAGCTTCCACACACTTGAATAGATCCTCTCTAGTCAGTTGGCAAATGCTTCTGGGCCGGCGCCAAACCGTGCAAGGTAGCACAATCATTTATAGGTCCTAAATGAGGACCCGTATGAAGGCAACACTGAGAAAGACCTGTCTCCTAGGACAAGCCACCGAAATTGAACTGTTAAGTACAAAGCCTGACATAAATAAGCAGACAAAGACCCTGTGGAACTTTAACAAACTACTCGGATACCAGTAGGCTGATTCAGTTGGGACAACTTTAGAAAATTAACTTCATGATATCGTAAGACCCACAAGTCTGCCCTGTAACCACGACCCAGTCACACTGATTAACGAATAAGCTACCGAGGGATAACAGCGCCACTTCTCAAAGAGTGTTGCCTATATCTAACAAGAAGACCTACGACCTCGATGTTGACTCCGGCATCATCCTGCAGCCTAAGCTGTCATCGGTTCGTTGTTGTTCAACGACTAACACGCGATCTGGGGTTCAACCGTGGCCGGATCGCCTGTTTATCTAAATCAGCGCCTGTTTATCAAACATTACACGTGATCTGAGTTCAGACCTGACCGCCTGTTTGACAACATACGTGGTCTAATTCGTCCGGCAACGAAGTTTATGTTTTTAA
>0ce6823d-3ac8-439b-b8da-427127216d07_Basecall_2D_000_2d Marta_PC_default_sample_id_2245_1_ch108_file124_strand_twodirections FAST5/downloads/pass/Marta_PC_default_sample_id_2245_1_ch108_file124_strand.fast5
GTTTTCTGTTGGGTCCTCTATGATCCCTGCCTGTCCAAAACATGCTTCCCTCAAGTTACGAAGTACGCCTGCCTGTGGGAGGTATCTCAACAGCCGCGGGGGCCGTAGAATTCGAGACCCCTCAAGTACACTTGTCCCTTAATCGCGGATGGCGTATGAGAAAGGCAACCCCAAGATAGGTTCGTCCTCCCCACACCTCCAATGAATCTGAACTGTCAGTACATAAATCGACAGGTACATGAGAGCCACTAAATAGTTCGTGTAAGCCTGGACAATGAGCCAGTGATCGTAGCTGATTCAGTCAAGACCTTTAGAAAATTAACTTCATGATAATTAGACCCACAAGTCTGCCCCCAACCCGACCCGTCCACTGGATCTGGAATAAGCTCCGAGGGGACCAGCGCCTTTTTTCTCAAGGCGTCATCTCCGCAGACTACCCACTTAACTAATGTTTCTATGCGGGGAACTCGTACCTGCATATCTAGGTTCGGCTTTCGTTTTGTGCATAACTAACCAGCCCCCACGCGATTGGCGTGCTGACACGGCGCCTGTTTATCAAAACATAGCTTCCTAGCCACACACCATTAGAAGCCCTACCGCCTTGCCGTGGAGATATCTGAACTGAGCGCCCTAAGCACACCGGCGTTGCAAGGGCGCAATCACTTCGTTAAATCAACCAGGGTACGATCTCCCAAAGGCAGCGACCCCAAATAGTGTCTCCCACGGCCAATGAAGTCAAATGTCGACAATCAAGGCTCCATAAGCAAGCAAGAGCGCGCTCGTGGAACTTTAACAACTACTCATACCAGTGAGCCGTGCGCTTCAAGACCTTTAGAAATCCAACTTCATGGGTCAATGCCAGAGCCACATTATCCTAAACCACGACCCAGTCATCGCTATCAATGCAACAAGTTACCCCAGGACGCCCCGCCTTCTCAAGAGTTCATATCAACACCCGCAAGCTCGCACTCTCGGGTTTGGACTCGGGGCATCTCCTGACGGTGCAACGACAATGTTCCTGGATTCGGTTCGTCGCTCAAAAAGGATCACAGGGCAGTGGGGTTCGCGCCTCCGCCCTGTTTATCACACTCGCCTCCCTCTATTATTGAGGGCCGAGGTCTCGTAGCCTTGGCCCCCAATCCAATTTAACGGCCGCGGTACCCCTAAGCGTGCAGCGGCTCACATGTAATTGTTTCTTAAGGTGGCCATGGTATCGACCCATCACGAAGACTACACTTTATCACCCCCCTTAAATCAACGAAACTGATCCTCGTACAGGGCAGCGAGAATATAAATAGACACAAGACCCATACGATGTTAAACGAACCTCACCCTGGTCTCTGACAACGCCTAATCGCCACTCTCCACACCCCAATGGTACCACTACTTAGTTTCGGTCTTAAGCCGCGGGGGTACAACCGTAAGCTAAGTAATGTAAATATAAGGTAAATACACCACTCGGAGTTAACAAGATTCTTATAATCAATTGAGGTTATACAAACACCTGAGTCAATGAACCAAGTTACCCTGGGGGAGATAACCGCTAGAAGTCCATAGGTTTGGCCATAGCACTATCATAGGTCATGTCCCGTAGCGTCCGGGCTAGGTGCGTGGAGCCTAGCCTACGTCCGTTTCGTTCAACGAGTTACAAAACCCTACGGTGATGCGTGAAAACCGGCCGGTTTGAACCCAGTCAGGGATGCCTGTTGATAAACAGGCGACCCATTTGACTAACCGGTACCACTTTATTGTTTGGTAAACAGGCGAGTAGTCTTTTATAAACATCCGTGCCATTTAATCCGAGTCACGTATGTTTAGCTACATGTGGCGATCCATTTAGTGCAATGTACCATGTCTGTTTTGTAAATAGGGCGATGTTTTGGACTAACATGCGTGGAGTTTTGAACCAATCACGGTGGTGTTTTGATAAATAGGCGCTGTTTTAGTAACAAAAGCGTACATGCTGTAAAACCCTTCCATGGAGGTGTCACAAATTTAAGCTCCAATTCTGAGGTAGAACCCCTTTTATCAAAACAGCAGGCCGGTGCTTAGTTCAAACCGGCGCGTTTGAAGCCGAGGATCACATTCCGATTTTGGGACCAGGCGGCCCCGGTTTGGATACTCAGATCACCCTGTGTATGTTTGTGACTACTCGGGGAGTTTCTGGGACCAGGCGATCCCTCGTTAAATGTACATACCATTAGCTATGTAATGTCAGCTTTG
>ecc15a2d-8baa-4037-8b94-f42982c8f6e9_Basecall_2D_000_2d Marta_PC_default_sample_id_2245_1_ch494_file125_strand_twodirections FAST5/downloads/pass/Marta_PC_default_sample_id_2245_1_ch494_file125_strand.fast5
GTTCTGTCGTATTACTGATTGCTCGCCTGTTATCAAAATAATAGTGATCTGTGAGTTCATCCAAATGCTCGCCTGTTTATATCAAAACATCGCCTGTTATCAAAACATACGTGATCTGAGTTCAAACCGGATCGCCTGTTTATCGACCATTACGTGATCTGAGTTCAAACCGGAACACGTGATCGAATGCCAAACCGGGTCGCCTGTTTAGTACAACATTACGTGATCTGAGTTCAAAAACCGGCGCCCTGTTTATCAATAAAGAGCTTCCTCACACACATTAGAATAACGCCTGCCTGTGGAGATGGTAGAACGGCCCGCGGCACCAAACCGTGCAAAGTAGCACAATCACCGTGCCCTTAAATGAGGACCTAGTCTGAAAGGCAACATGAGAAGGTGTGTCTCTAGGACAACTCCAATGAAATTAGAACTGTCAGTACAAAACGCTGACATAAATAAGCAAGACAAAAGACCCTGTGAATTTAACAAACACTCATACCAGTGAGTAGTAGCTTCAGTTGGACAATTTAGAAAAATCTAACTTCATGATAATTACAGGACCTAAGTCTGCTAAACCACGACCCAGTCACACTGATTAACGAAACAAGCTACCGAGGGATAAAGCGCCGCTTCTCAAACCATGTCATCAACAAGAAACACCAATAAGCGTTGTCAACGGGGATCTAAATTATAGTTAACCGGCGCCTGTTTAAACCACCTTTCGTTTGTTCGACCGACTAACACAGGGCGATCTGGCACCGATTCAAACCAAACCGTTCTTATTTATG
>55eb84d9-f90e-4e31-8e25-0f70f1f9e2f6_Basecall_2D_000_2d Marta_PC_default_sample_id_2245_1_ch366_file465_strand_twodirections FAST5/downloads/pass/Marta_PC_default_sample_id_2245_1_ch366_file465_strand.fast5
AATCTGTTTCTGTGCTGATATTGCTCGCCTGGTTTTATCAAAACATTACGTGATCTGGATTCAAACCGGACGCATGTGTTTATGAACAAGACCTCGCCTGTTTATCAAAACAAATAATCTTATACGGGTTTTCAATCGGCGCCTGTTGCTAACAACGATCTGCCGCGTCTGCCAGACGCCAATCGCCTGTGTTTGGTATCAAAACATTACGTAGTACCGGTCTTCAAACCGGGACACGTGATGAGGGGTTCAGACCGGAGCGCCCCTGTTCCCAAAACATCGCCTAGTTTATCAAAAGGCCATTACTAGATCTGAGGTTCAACCGGGCCGCCTGTTTATCAAACAGCACTGTAATCGGTATGCTTCTAACTGCGGGCCTGTTTATGACAAAACAGCGCTTCCACCACACATTAGAAGGACCCTCCTCGTGGCTGTGGAGATATCTCAACGGCCGCGGCACTAAAGGCGTGCAAGGCGCAATACTTGTTTTAGCTCTGCACATCTGGCCCATACAGCTTATGGCGAAGGCAACATGAGAAAGACCTTGTCTCCTAAAGATAGCCTAATGAAATTATCGATTAAACCTAAAGTACGACATGGCACCAAGACATACCCTGTGGAACTTTAACAAACTACTCATACCAGTGGCTCGGCGTGCGTCTCGCCTGGTTGCAAGTGACAACTTAGTAACATTAAGACCCGCCTTATTACATCGCCAGATGCGTCAAGTCTCTTGACTGGAGATGAGGCCACCGCAGGCCGAAAACAAGCGCGCCCCACCGCCTTCTCAGGATCATTCATATCGTAACAAGAAGATAAGCAGGACCTCGATGATGTTAACCCTACGCGTGAACCGGTGGGACAGGTTGTTACAACGGTTCGTTTGTTCAGCCGACTAACACAGGATTAAGCGTGAGCATCCCATATCGGTCGTTGACAAATTTTCGTAACCTGAG
>2ce327bd-6984-401e-955f-8081d6322dda_Basecall_2D_000_2d Marta_PC_default_sample_id_2245_1_ch278_file62_strand_twodirections FAST5/downloads/pass/Marta_PC_default_sample_id_2245_1_ch278_file62_strand.fast5
GACTGTTGGTCATCTATTGCTCGCCTGTGTTCTGGCAAAAACATGCTTCCTATGCCCACACAATCGAAGCCTCCCTTAGTGTGGGCGATATCATCGACTGCGCGGCACTAAACGCGTGCAAAGACGGCTAATCGGTTGGCTATCCTGGCAAACTCGTAGCAAGGGGAGCTAACGCGACATTAGCTAAAAGACCCGCTCCTTAGAAGATCCCACTGACTGTCGAATGTGACTACATATAAACTCGACATAGAATAATCCAAGACAAAGACTCGCTGTGGAGTTGCTCTAAAGCTCTCAACAATCTCCAGTACATGATATGAGCTTCCAGTTACCTCGACAATTTGAAAATTAACTTCAGCCCACACTTAAGACCCACATGCTTACGATACCACGATTGCAGTCTACAACTGCTGAAGCCACGGACAACCCCGGAGGCCATCAACACGCCTACCTCTTCCGACAGTTTCATATCTAAACCACGAAGACCTCCACTCGATGTGTTGAACTCCGGCATCGCTGACGGTGCAACATGCTGACCGGTTTCGTTTGTTTCAACGGACGGACATGCGCGAATGCGGATTCTATCCAACAAGTTCAGCCAGTGAATGAGATTCGGTGCCGTCGAGCGAACAACGAAAACCGTTGAAGGCTTAATTTGAGATAGATTCCAGGAGTCAGAGAAATTCAGCGTAGAAGTCGCGGGCCGATGAATCGTGAGTAGCATGACTTTGTAGGGATGTGGGGGTGTTGATGGGAGGACCAGAGCGTACGGTTTGGCGTTCAATCGCGTGATAGCGTCACGTTAGTCATGAAGGTCCATGCTGCGAAGAGTCGTAACATGGAATTGAGTTCAGGATTGAGTATGAGAGCCGGCTAACATGGCAACCCAGTCGTCGGCTATGCGCAGAGTGTCGTCTTGGAATCGTCGTTAGGGATTCTGTGACAGTTCAAGGTTCGATTAGCGTTAGGGGAGACACAGGTCGTGCGGGTTTGCGTCGGCCATTGCCGTGCCACTAAGCACAGTATGGCGGTCTTGCACGTGTTGTGAGGGGTTTAGTCGAGTGCGTTTGAGAGTATGTAACCCCAAGGGGAGCTTTCGTGAACTTGTGGCGGGAAGGTGATTTTTGTAGATAAACACAGGCAGAGCGTTTATGTGC
>fdabd4d8-ca8b-432d-acef-91d295737ddf_Basecall_2D_000_2d Marta_PC_default_sample_id_2245_1_ch507_file283_strand_twodirections FAST5/downloads/pass/Marta_PC_default_sample_id_2245_1_ch507_file283_strand.fast5
TGAAACATGCTCCTCCCACCCCCCTTGGCATACTCGCCTCGCCTGCTTGAAAACCCGCTCCTCCGGGGACACAAGACTGAATCGACGGCGCGTAGATGTCTCCTGCCCTGGCGGGGTTGACCCCTAACGCATCCTGCAAGCAAAAACTCATTGACAGACCCTTCCTAGCACAATGAGATCAAACTGTCAAATGATATAGAGACAGCCTGACATAAAGCTCACTGCACAGGACAAAAAGACCCTGTGGAACTTTAACGACTACCTCCATACTACCGTAGTAGGCTTCCAGAGTTCGACAACTTTAGAGGTCAAAACTGATTCCATGATAATTAAGATAAGCCACAATCTGCCTAAACTAAATGACGAGTCTACACTGGACTTAACGAAACAGCCTACGGAGCTCATAAAGACAGCCTTCTCTCAAGAATTCCATCGAAGACCAAAGACGCAGCCTCGCTACTCATGTTGGACCGGGGGCATCCCTGGACGTGCACTCGACATGTCCAACGGTCGGTTTGTTCAACGACTAACACGGAATCTCTAGATTCGATGAACGCCGGTTGAACGAGTCGCAATTCTAGGCGTGCGGTCCGTTGAAACAAAATAAGAAGCCGTTAGAAATAATTTGAGGGCATTTAGGGATCAGAGAATTTACATCCCGTAGAAGATTAGGTCGTAGTCTGCGCGAGCCAGGCAACGTTGGAGAAAGGTGAGGCGGGTTTGCCCCTCCAGGCGTGATTTCGTTAAGAGTGCGGTGACTAGTCGGTCGTTTGAGGCACTGTGAGTTATCTGCAGGTCATGACCAGGCAGTGCCAAAGTTTTGACTAAATTGTATGTTCAATGGAGCGGAGGTATGGCTAACATTAACAATCAGTCGCGTCTTGGGGTCGGTCGTTAGGCTGTCTACTATCTAGATTTAAAGTTCATACACGTGGATCTGTTAGGGGAGCACAGGTCTGTCGGGAGTGTTGCGTTCGATAAGAGCGTTAGGCGTTAAGCACAGAGGGACCCGTGGTATGCACGAGTTTGTGAGGGATGGTGCTAAGAGTGAGATTTTCAAGAGTGGGCAAGAGGGGAGGGCTTCGTAATGGCGTGGTGTGTACCCAAGGAGGCCATAAAAATTTTTGTAGACCAGGCGGGAGAGGGCTG
>416312fd-c358-415b-957c-790aedb59c72_Basecall_2D_000_2d Marta_PC_default_sample_id_2245_1_ch291_file17_strand_twodirections FAST5/downloads/pass/Marta_PC_default_sample_id_2245_1_ch291_file17_strand.fast5
TATCTTTCTCCATCCTGGGTTGCTCGCTGTTATCAAAACATGCTCCTTCCACACACAGTCAGGGGGATTAACACCCTTCGTGGAGATGGGACCCTCCCAGCAATGCGTGCAAGGGCCGATCATTGTCCCTGCAATCATGCTGATGCTGAAGGCAAGCGAAGATAATTCTCCCTAAAGACAAGCCCAATGACGGATTGCGTGCCTTATAAAAGCTGACATAATGATGCACCAGAGCACACTCCCCTGTGGAATTTGCAAGCCAAACTACTCATGAGTGCTCGGCGTGCGTGCCTCAAGACTTTACGAAAATTCGTAATGCTGATAATGAGGACCAGCAAGTCTGCCGCTCCCAAGCAGTCAGGGTGATGCTCAAGCAACATAGCGAGGGGACCACACCTCAAGTCTCGGAGTTCAACCAGCCGGAGATACTAATAAGATGTTGATATTGAGGCGTAGCTAATCTACCCCTACGTGAGAAACATGTCCGACCGGTTCGTTTTGTTTCAACAGCACTACCGCACCCCAGTGCGTTGAATGCGGCGGGGTGTTTAAAACACACTTACGTACTTGGGGTTCGGCGCTGGTCCCTGTTGTAGGACATACCGTAGATCTGAGTTCAACCGGATCTCTAGGTTTTATCAAAACATCGCCGTTATCAAAACATCCCTCGTTTATCAAACATCGCCTGTTTGATGCTAACATCGCCTGTTGTTACAACATTACGTGATGCGTCAGGGTACGCCATCCCTGTTGGTATCAAATAGGTGATCTCCGTTCGACTGCGGCGCGCCTGTTTAAAAACATCAGTGGTCCCTTCAACCAATAGCTGTTTATCAAAGCCGCGCCTGTTTGGTACAAAACATCGCGCTGGTTTATCAAAACATCACCTTATTGGCGTTCAAACCCTCCCGCCCCAAATTCACCTATCGGGCCTTAAATGATTGGCTGTCCAC
>d394c394-0a8c-4d1b-ad10-3f1801e778ce_Basecall_2D_000_2d Marta_PC_default_sample_id_2245_1_ch58_file590_strand_twodirections FAST5/downloads/pass/Marta_PC_default_sample_id_2245_1_ch58_file590_strand.fast5
AAGGTTCAAAACCAAATTAATTTTATCAGAGCCTATTGTACGTGATCTGGAGTTCAAACCGGATCGCCTGTTTATCTTAAAACATCGCCTGTTTATCAAAACATTACGTGATCTGAGGTTCAAACCCTCCGGGTTTATCAAAAGCGCTTACGTACTGTGAGTTCAAAACCGGGTCGCCGCTGTTTATCGAAGACATCGCCTGTTTATCAAAACATGATTAGTATTGCTCAGTCAAACCGGAAAACGCCTGGTGTTTATCAAAACATACGTGATCTCGATTTCAGTCGCCGGATCGCCTGTTTATCAAAACATACGTGATCTGGAGTTCAAACCGGCGCCTGTTTTATTACAAAACATAGCTTCTAGCCACACATTAGAAGTAACGCCTGCCTAGGGTCAGGCAAACCCTCTTAGTAAGAGGCACCGGCGTGCAAAGGGCCAAATGTATCGTCCTTAAATGAGGGTACCGGTGGCAAAGGCAACATGAGAAGACCTGTCTCCTAGACAAGCCAATGAAATTGTATGAACTGTCAGTACAAAAGCTAACCTACACGGCAAGCAAGACAAATCCTCCACGTGGAACTTTAACATCACTCATACCAGTGAGTAGGCTGTCTCAGTTGGCCGACAATTAGAAAATTAATTCATGATAATATTAAGACCCACAAGTCGCCTAAACTACGATACCAGTTGGATATTATCGGCATGAACTAAACAGCGCGAGAGGGATAACAGCGCCTTCTCTCAAAGAGTTTCGATATCAACATGAAGAAACCTACGACCTCGATGTTGGACCGCGGCATCCTGACGGTGCAAAGCACGTGCGACCATTTCGTTTGTTAAATACGACGCTACCGAAGAGATCTGAGTGTCGACGAATACCCAGGAG
>cb45d3a4-5c4e-4167-adea-9d3d9da5d13a_Basecall_2D_000_2d Marta_PC_default_sample_id_2245_1_ch498_file54_strand_twodirections FAST5/downloads/pass/Marta_PC_default_sample_id_2245_1_ch498_file54_strand.fast5
GACGCTCTTGTGCTCCAAGCCATGCCCTGAGTGAGTTCAAAAACACCATCCGACTTGTTTGACCGCCAAGCCTCAAAAATAATCTCGATGCAAACGCGGATCGCCATGTGTTGATAAAAACATTGTGGTACGAGTTGCGCTCCATCTAATTTATACTAAAAACTAAAGCTAATGGTCTGAATTCAGCATGACAGCAGCCCCTAGTTGAGGCGATGAAAATGCATTGAATTAGTTGAACACGGCATGGCTTCTAGACTTCTAAGGGTTCGAGGATGAATTGCGGCTCGAGTAGCTCTTCCAGTATTGGACGGTGTGTGATAACGCTACCTTTACCCCAGATCCCCTGTGCTGAGGCCTGCGTCCAATTCAGTCGAATGTATAGCCTGTCGTAACTGTCTCGGGAGAGCGATTACGTATCTAAACCCACGTCGGAATGCTTTTTTCTGAATGTGCATAGCGCAGCCGCCACCCCTATATACTCCATAGTTAGTTAACAGTTGCCCACAAGGGTCTTTGTGTCTTGGCCTGTCAGTCGTGCGGATGTTGTGACCTGAATTCAATTCCATCCTAGTGTCCTAGGAAAGAGGTCTTTCCATATTGTTGCGTGCACCGGTGGCTGGTTGATTAGAGGACAATTAATGTGCTACTAGTTGCACGGATGTTGAGTGCGAGGCTTTAAGATATGGCACAGTGAAGGAGTTCGTAAGGGTGTATGTACGCTAAGAAAACATAGTTGACAGAGCCAGAGGCA
>4e82482b-c0eb-4c12-bc45-4172e6768340_Basecall_2D_000_2d Marta_PC_default_sample_id_2245_1_ch493_file78_strand_twodirections FAST5/downloads/pass/Marta_PC_default_sample_id_2245_1_ch493_file78_strand.fast5
GAATCACTGATATTGCTCGCCTGTTATCAAAAACACCTGTCCCTCCCACACACATGCCGCATGACCCTCCCCTGTGTAGTGCATCGACCCTCCTAAGCACTAAACCGTGCAAGTAGCATAAGGGTCCCTCGTCTCACTGCTGAAGGCGTCTGAAGGCATAAATAGAAGATACTGTCTCCTAAGACTAGATGAAGAATTGGGATCTGTCCGGTACAAAGCCTGACATAAGGCTTCACCAAGACAAAAAGACCCTGTGAATTTTAACAAATACTCATACCATTAGTCGGCTTAATTCAGTTGGCCCACACTCTGTTGGCACATGTGATCTTCAGTGACATTAAGCCACATGCATCCGCTCCACGACCCGTGGATCGGAAGCTAAACACTCGCGAGGGGACCAGCGCGCTGTCGCCACAGGCGTTCATATGAAGCACCCGCAGCCTCGTAGCGGTGTCGTAACGGGGGGTGTAACTCCTGATCCGGCACTGTCGTAAACGCTTCGTTTGTTCTAAGCCGCACTGGCCTCTAAGGATCTCCGTGCAATCCAGGCTTTTGAACAATCCGATTTGATAAACAGGCGTGCTTTCAACCCAATGAGCGCGTATGTTTAAATATGAGGCATTTGCTTTAATCTCAGTACTACGTCTGCTTTTAATGCGGATCACGTATGTTTTTGGTCGGCTCTGAGGCAGTGCGGTTTTGTGAGTACAGATCACGTAATGTTTGACACCTATACACAGGCGACGTTCGTTATGTTTCTTG
>7d8fa859-dcf9-45e8-94c1-f41162036b89_Basecall_2D_000_2d Marta_PC_default_sample_id_2245_1_ch332_file56_strand_twodirections FAST5/downloads/pass/Marta_PC_default_sample_id_2245_1_ch332_file56_strand.fast5
CGAAGTGCTCGCCCCTGTCTCCGGAGCGCCTTCGCGCCCCGGTAAAAGAGTGCTACGCCTATTGCCCTGTGGAGTATCTAAACAGCCGCGGCGCCGAAAACCGTGCAAGGGCCACAATCGATATTGTGCTTAAAATGAGGACCCGTATGAAAGGCAACATGAGAAAGACCTGTCTCCTAGGACACCGGGCATGAATTGAACTGTCAGTACAAAAGCTGACATAAATAAGCATAAGACAAACAGATCCTCCGATTCTACAAACTACTCATACCAGTGAACGTAGCGTGCGGTTGGGACAACTTTAGAAAATTGGACTTCATGATAATGCCGGATAAGGCCAAGTCTGCCTAAACCACGCACTGACCCAGTCACACTGACCTTAACGAAACAGGGCCCCCGCGAGATAAGAAGTTCGCCACCTTCGCCAAAGAGTTCATCAACAAGAAAACTACCCGCTACGATTTCGGCTAGCGAAACCGCTCCTGCAACATAGCTGTCACGGTTCGTTTGTTTCAACCACTTAAAGACGCCAAAACGCGATCTGAGTTCATCCAGATTTCTGTCTGGGCTAAAACAGTTACGTGATCTGGCTTCGACCATACACGGTTCGAATTGCCGCTCAAAATAATTGATCTGAGTTCAAACCGGCGCCTGTTTATCAAAAGGCCCTTCCTCCACACACATTAGAATAACGCTGCCCTGTGGAGTATCGCACGGCTCCCGGCACTAAATAAGCGTGCAAAGGGCACACGTAATTGTTGCTTAAATGAGTCCGGGTCGCAAGGCAACATGAGAAAGACCTGTCTCCTAGACAGCCAATGAAGTCGAACTGTCAGTACAAAACGAACATAAATACAAGCAAGACAAAAGCTGTGGAACTTTAACAAACTACTCATACCAGTGAGTAGTAGCGTCCAGTTGGACAAACTTTGGCGAAAAATGTGGACTGCTGTTAAGTAATGCCAACCACAAGTCTGCCCTGAACCACGACCCCGTGTACCACTGATTAACGAAACCTAGGCTCGAGGGGATAGCACGCCCGCCTTCGTACAAGAGTTCATGAGCTAACAAGAAGACCTACGACCCTATTATGTTGGACCGGGGCATCCTGACGGTGCAGGCACGTTTTTTGATCGCTTCGTTTGTTTCCGACACGACCACAAGGCGATCTTATGAGTTCGGGCACGACCTGTTCTGTCTAC
>c729abbe-4581-438a-beb1-c5fe168f2e37_Basecall_2D_000_2d Marta_PC_default_sample_id_2245_1_ch298_file20_strand_twodirections FAST5/downloads/pass/Marta_PC_default_sample_id_2245_1_ch298_file20_strand.fast5
TGCGTGTTGGTGCTCTGTGCTCGCCGCTGGTTTTTATCATACAAACATAGCTTCAGCCACACACACATGAAGTAACACGCGTTGCCGTGGAGATATCTGAAAACTTCGGCCACACAACAGCAAACCGTGCAAGTAGCACAATCATGTGCGTAAATGAGATACAATCTACGAACCGATAACAACGAGAAAGACCTGTCTCCCACGACTACAATGAAATTGAACTTATCAGTACAAAAGCTGACATAACATACAAGCAAGACAAAAGACCCTGTGGAACTGTCTAAACAACACTCAGGCCCAGGTTAGTAGTCCGTCTCAGTTGGGACAACTTTAGAAAATTAACTTCATGATAATTACAGACCCACAAGTCTGCCTAACCACGACCCAGTCACACTAGATTAACGAACAATAATACCCCAGGGGATAACAGCACCTTCTCAACAGAGTTCATATCAACAAGAAAGACCTACGACCCGCGATGTTGTCGACCGGGGATTGCTGACGGTGCAACCACCTGTCAACGGTCGTTTGTTCAACGACTAACACCCCACGCGATCTGGCGTTGAACGCGCCTCGCTGTTTATCAACAGCTCGACGCTTCCACCACAAGTCAGCGAGTAACGCACGCCTTGCCTGTGGAGTATACTCAACGGCATCCATTCCGCTCCGATTCAAAATCCTCAAAGCGGTATCACGGTTCCTGCTGGCACGGATAGCATGGAGGGTGAAGGCAACCCCGACATAACCTGTTCCCTCAAAGATACGCCACTGGAATTGAACTGTTACGATCAAAATGGGACATGACATAGACCGGGGGCACAAAAGACCCTGTGAGAATTGGACCAAACTACTCATACCAGTAGTAGTAGGGTTTCAGTTGACGACGTGTTAGAAAAATTAATTTGCCATGATAATTAAGACCCACAAGTCTGCCCCAAACCACCGACCCAGTCACACTGATTATGCGAACAGACAGCCGCCGCAGGAAAACAGCGCCACCTTCGCGCAAATTCCCATCCAGGACAAGAGAAGACTCGACTAATGCCTGATGTTGGACCGGGGCATCCTGACGTGAGACAGCTATGTCAACGGTTCGTTTGTTCAACGACTACAGGCCCACAGGCGATCGGGGTTTGCAAACCGGCCGTTTGAACTCAGATCCGCGTCCAGTCGGAACCTTTTGAACAAAACGAAGACAGGCGTTAGAGGCGGCTGCGCCCACGCATACTAGGCTGCATAATGCAATTGCTTTTCAACACCCAAGTTAGCTCAGGGTATTAAAATGAGATCCCTGTTATCAGGGGAGGAGACTTGGGTTTAATTGTACAGATCAGGTTTTGAGTCAATCTATGTCAAATTTTTGATGATTATAAGAATTGTGGTTCTTTATTGGTATTTTGTATTACATTCCATTGGGATATTAGTTTTACTCCGCGGTCAGCAACCGAAAACTACCCGGCCATTGGTGCTCAGTTTTATCGTGATTAGGGAGGCGAGTCAATTGAGTTCGTTTTTAACATCGTATGGGGGGTCTTCTCTCGTCTTATATTTATATTCTCGCTTCTTCACGAGAGATCAGTTTCATTGATTTACAGGGGAGCACAGTGTAGTCTTCGTGGTAGATGCCATTGAATACTAGAGTCCCTATTTAAGAAACAAGTAATGCTGAGGGCCTTCGGCGACCCCATGTCCGAGATGGGCCGAGCATTCCGTGACCCTTAGTAAGCAGGCAGGGGGTTATGGTAATAAGAGGCGAGATGTTTTGATAACAGGCGGGAGGCGTTACGAAAACGGATCACATGCACTGTTTGATAAACAGGCGATCCGGTTTGAAAACCGGTACAAGATCATGTTTTGATAACAGGCGATGCTTATTAATAAAGCAGGCGGTTGGCGTTGAACGTATACAGTACCGCGTGGGGTGTTAGTCGTTGAACAAACGAACCGTTGACAGCTGTTGCACAGTCAGGATGCCCCGTCCAACATCGAGGTCGTAGGTCTTCTTGTTGATATGAACTCTTTCGCAGGTGGCGCTGTCTGCGCTGGGCTATGTTCGCGTTAATGAGTCGACTGGGTCGTGGTCATTTGGGCGAAGACTTGGTGGTTGTAATTATCATCATGAAGTTAATTTTTTCTAAAGTCTTTGAAGACTGAAGCATAGATAGAGCCGTAACTAGTATATCAGTTATTTAGAGACAGTTGCACCAGGAGTCTGTCTGTCTTGCGATTAGTTCGTCCATAGCTTTGTACTGTAAACCATTTCCATTCATTGGCGAGTGTTAGGGAGAGCAGGTCTTTCGGCCCGTTCTGCGTTTTCATACGAGTCGGCCCGTCCAAGGGACAACCATTGTCTTGAGGCTCTTTGAAGGGGTTTTAGTGCCGGAGGGTCCCATTTTCGAAGTAAGAAGGGAGGAATTCGTGCCCAATGTGGCAGGAGCTAACTGTTGTTAGAACAGAGGCGCCCGGAATTCAACGCAGTGACGCGTGGGGTGTTGCTTGAATTCCAACGGACCGGAGTGGAATTCTCGCCTGTTGCATAGCGTCAGGATTAGAGGATTCCCGGCTCAGAATCGTTGTGGTCCTTTGTTTTTTCTTTTTCGTAGGTCGTATCGTAACGTGTGGACAGTTCTAGCGGGTGCTCTTTTTATCCCTGGGGGTAGCCCTGTTTCGGTCTAATCATGTGACTTCTCGTATGTGATGCGCAGGCGACTTGGGTCTCAATGTCCATCGAAGTCCGGATTTTTCTAAAGTTGTTGGCAACGAAGCCTACTAGCCGCACTGGTATACCGTAGTTGTGTTGAATTTCCTAAATATGCTTTTGTCTTGTGCCTGGGTCGTCTGTCAGCTTTTGTGCATCTGAATTCAATTCCACCTTGGCTTGTCTCTAGGAGACGATGTCTTTTCCATGGGTTCCCTTTGCCTGGGGTCTCATTTGCACGCATAAGTGGATTCTTGCTACCTTTGCACTCGTTGCGCCTGTGGAGCGTTTAGGTATACTCCACGCCGCGCAGGCGTTGATTTCTTGACAATGTGTGGCCCCGAAGCCTATGTTTGATAAACAAACCCCGCCGGTCGAACTCGATACGGTAATGTTTTTGTAACAGGCGACGTTGGGTATCACAGGCGTACCGGTTCGGCATGAATTGCATCAACTCTTGCTAGTCGTGCCGGACGCAAACGAGAACCGTTATCTAAATGTTGCACCTCGCATGTCAGGATGCCCCCAGTCGACGCTCGCGGTATGCCGTGGTTATTGTTGACAACTCCTGACGGTTGTGCAAACGGTTATCCTGGGGCCTAGTCTGTTTCGTTAATCAGTGTGACGCTCTCTGTACTTATTCGCGCAGGGTAATCCTTATTGCACTTATCGCTGGCGACAGTTATGAACTTTTTTCCTCAAAGTTGTTAGGGACTGAAGCCTACTACCTCACTGGTATCGCCGTAGTTTGTTAAGTTCCCATGGTCTTTTGTCTTGCTTATTTATGTCACTACCTTTGTACTGACAGATTTCAATTTCACTTAGCTTGTCTAGGAGACAAAGGTCTTTCTACGTGTTGCCTGTTTGCATAACTCTCGGGTCCTCCATTTAAGCTAGCACATATGATTGTGTCAGCCCTTTGCACGGTTTTAGTGCCGCGGCCGTTAGATATCCACAGGGCAGCCCCGTTGCTTTACATGTGTGGCCTAGAAGCTATGTTTTGTACCAACAGTGGAAAGTTTGGTTTTGG
>0cef3f13-28aa-45a7-9b05-2f0ac9c313cf_Basecall_2D_000_2d Marta_PC_default_sample_id_2245_1_ch268_file326_strand_twodirections FAST5/downloads/pass/Marta_PC_default_sample_id_2245_1_ch268_file326_strand.fast5
CAAATTTTCTATTTCTGATGATAGCCTCTGCCCTGGTTTACCACAAAATAAGCGTACTGAGTTTAAACCGGGTCGCCTGTTTACCAGACAGACCCCCTATTCATCAGGGTAAACATACCCGCCTGTTTATCAAAACATACACTAGATCTGAATTAAACCGGACCCGATCGTATGACTTCAGAACGGTACCGCCTGTTGGTAGAAAGACGATCTGAGTGATGTAACAGCATTCATGAGCAAACCGCCAATTTTCCCAGGAGCTCAACAGTGGGATTTCAGGTGAAACCGCGTTACGCACCCGAATGGGATGCGCGAGTGCGTTGAACAAACGAACCGTGCTGACAGGTGGTTGCACACCGTCAGGGGATGCCCCAGTCCAACAAGCTCGAGTGGGCTTGCTTTACAATATGAACTCTTGTTGAAGGAGCTCCGGTGTGGTCTCCCTCTAGGGTGCTTTCGTTAATCAGTGTGACTCGTATGTGGTTGGGCATAACTTGGGTCTAACTTGTATGATGAAGTTAATTTTCTAAAGTCGTGAAACTGAAGCCGCCGCACTAGTATACTGAGTAGTTTGTTGCACATTCTCGCAAGGGTCTTTTGTCTTGCTTATTATGTCAGGGCCTTTGTACTGACAGTTTTCAATTTCATGTGGCTTGTCTTAGGGAGACAGGTCTTTCTCAGGTTGCCTTTTCATACGCCTCGATTACCGTCTAAAGCACATCATTGTGCTACCTTCACGGTTTCCGTGCGAAGCGTTTGGATATCGCCACAGGGCAGGCGTTACTTCTAATGTGTGAGGGAGACAGGTTGTTGATAAACAGGCGCCGTCGGATGAATACGCGGAGATCCTGGTGTTAGTCGTTGAACACAAACGAACCGTTGACAGGGTTGTTGCACCGATTAGGAAATCCCGGAGTTGCAACATGAGGTCGTAGGTCTTCTTGTTATGATAGCCACAACGTCCCCAGAAGGTGGCGGCTGTTATCCCCTGGGAGCTTGTTTTCGTTAATTTGAATGGGTCGTGGTTAGGCAGACTTGACGCGTGAGTGCGGGCCCGACATGAAGTTAATTTTCGAAGTCGTCCCGAAGCTGAAGGCCCGACTACTGGTATGAGTAGTTGTTAAATTCGCAATTATCTTTGGTCTTGTCGCTTATTTAGTCGAGCTTTTGTACTGAAGTTCTAATTCCTGCCCGGCTTGTCTAGAGACAGGAGAGGGCGTATTTCTCTCAGGTTGCCTTTCTACACGGGAGCGTACCAGCCCGTCGCACATCACTTGTGCGCCTTTGCACGGTTTTAGTGCAGCGTTCCAGCCATCTCCACAGGGCAGGGCGTGCCGTCCGCATGTGTGTGTGACGTCCAGGCAGACATGTTCCTCGTTAGAAACAGATAGATTGCGAGATGAGAGAATGCGTAGTACCCGTGCCTGCGGGTCGATTTTACAAAATAAAGCGTACGGAGTTTGCTAAAAAACCGGACAATGATTCTGCGTTGCCTCCCAAGAATCGCGATTCTCCCACTGGGCTCAAAAATCAATGATCGTATACGCCGTCAACGCATTCCCGGGCTGTTATTAAAACATACGTGATCGCGTTGAAAAACCGGCGTTGAACGCGTAAGATTGATTTTGTCCGATAAAACACGAGGCATAGGATTTGCGATAGAATCGCGTCAAGATTTTTGTAAGCCGGCGATAAAAGATTTATACTTTGATGAACCCCAAGTACACCGTACTGTTTGTGATAAACAGCTAGAGCGGTTGAACTCAGATCACGTAGACTGTTTGTAACGGCCAGGCGAGCCTTTTTGTACTATAAACAGGCGCCTCGAGGATTTGAAGCTCCAGATCACATGATTTTGGATAAGGAAAGTCTGACGTTCTCTGTTCATCTGCC
>b438ee9e-4e1b-481b-900a-043925865e27_Basecall_2D_000_2d Marta_PC_default_sample_id_2245_1_ch162_file152_strand_twodirections FAST5/downloads/pass/Marta_PC_default_sample_id_2245_1_ch162_file152_strand.fast5
TGATTGTCTTTCTGTTGGTGCTGATATTGCTGCCCTGTTATGAACACCTCCTGTCGCCACACATTAGAAACGACGCCTGCCCTGTGGGCGATATCGCTCGGGGGCACTAAACCGTGCAAAAGCCCAATCACTTGTCCCTTAAATTAGCAGACCCGTATGGATAACAGGATAACATGAGGACAACCTGTCTCCTAGGACAGCCCAATGAAATTGAGTGTGCGTACAAAAGCTGACATAAATAAGCAAGACAAAAACAGATCCTCGAATTAACAAATAGGCTCTCGCCAGTGAGTAGTAGCGTGCGTTATGGGACAACTTTAGAAAATTGCAACTTCATGATAATTGGCCAGACCTAAGTCTTACGGATGAACGAGTCCACTGATTAACGAAACAAGCTACCCCAGGGATAACCGCCACCTTCTCATCAAAGAGTTCATATCAACAAGAAGACCACTACGACCTCGATGTCGCTCAAGGCATCTCCTGACGCATGCGCGGCCAAATTCGACCCTTTCGTTTGTTCCAACGAGCCCCACGCGAATCTCTAATTGCTTCATCCAAAGCCGGTTTACGGCAATTCTAAGTCAGTGTATTTTGGATAATAGGCGATTGGTCTGGCTAACCAATCGGGTCGTTGATAAACAGGCGGTCTCGGTTTGAACTCAGATCACGTAATGTTTGTATAAACAGGCATTGGAGTTTTGCTCAACCAGGGGATACGTATGTTTTTGATAAACAAGGCGATTTCGGCTA
>764861be-a712-4b1e-b4cb-b71a6f6c582a_Basecall_2D_000_2d Marta_PC_default_sample_id_2245_1_ch47_file87_strand_twodirections FAST5/downloads/pass/Marta_PC_default_sample_id_2245_1_ch47_file87_strand.fast5
GTTCTTCCTGTAGTATCTCTGGTTAGGGTCGTTATCAAAACATGTTCCTAGCCACACACACATGCACGCAATGCCTCCCGCTTAGAGTCTGGAATATCTCACCTCCTCACAAGCACGCTCCGCACTGTCCGACAGACGCCTAGTACTGTGCTCACGGTAAATGGCGGGCGTATGAAGGCAACATCGCGGACAATTGCTCCTAAAGACTCACGAATGAATTGTAGATATGTCAAATCCCGACGAACTCTAACAGCAAAGGACTCCTGTGGAACTTTAACATAACTGGGACCATCAGAGGTGAGCCTGCGGTTGACATAACTTTAAAAAGCAAATCCTATTGAGTAACATTAAGACCCACAAGTGCCTAAACTAAAGCATTACCACTGGACTTAACGGAAACTCACGCCGGAGCCCAAAGAGCCGCCACTTCTCGGGATCATATGCCTACGCAAATAACGACCGTTGGACTGGGGCATCTCCTGATCCCGAAGTCCGTGCGGACGCTTCGTTGTTTCAACAACGACCGCACGTGACTTATACGTGCCTGAAGCCATTCATCGAACCCATGCGTGTTAGTCCCTTTATGAAACAAAACGAAAGCGTTGACAGGCCTGATCAGGATGCGAATAGGGAGTTCCAACATGAGATTTATAGTCCCCTGTATGTCATTAAATTTGCGTAGGCAATAATTTGAGAGGGGCGGAGGCGTCTTTCCGTTAGTCCCATGCCTGAGTCACGTCGTTAGGCGACGTGGTCGTGTATTAGATCAACCGGCGATGCATTTTGAGTCATTTGAAGATGACAGGCGGGGACGAGCGCTCAACCGCATCGGTTGTTCGATCGAGAGTCTTTGTTATATTGCAATCGTACAGTGTTAGCTGTCTTGGGTGGCTAGAGTTCAGCATTTAAATATTGACTGCGATCTGTTAGGGAGCAAGTCTTTGAGTTGCCTGTCGCTACCACATTAGGGCGTTGTGCCACTAAGCACATCAGTCTTGGCGCTAGTCTTTGTGAATTTACGGTGCCGGCCGTTTAGATATCTCGAAAGAAGGATTTGTCAGTTTCTAATGGTGTGGTGGAACCTATTTTTAATAAAATAGCGACCAGGGAGTAGGA
>c11775b1-d192-46d4-8ce5-37960f357d76_Basecall_2D_000_2d Marta_PC_default_sample_id_2245_1_ch20_file41_strand_twodirections FAST5/downloads/pass/Marta_PC_default_sample_id_2245_1_ch20_file41_strand.fast5
ATTTTCTCGTGGTGCTGATATTGCTCCTGAGTTTATCGCAAAACATAGCTCGCCTTCCCTCAAGACCACACATGCACGGAATCCCTCCCCTGCGCTGCGGCGACTGACCCCCTCAACAGCGGCGCCAATAACCCCGCGTGCAGCCTAAGTGGCCTTGTGCACACTTAGAACCAATGCTCCTTGGGCAGATGCATGACGCGGAAGAGCTCGTGGCCATAGCACCAAGGCAGAATTAATGCAATCAACAAATACGCTCTCCGGACGCGAAGACACGGCTCGTACCGATATTTACTCAGCCCTCGGTCTACGCGAATGACATCTGAACAAGGATTCCATGTTACATTCCCAGATCAACTTCAATAGCTGCCCTGAAGCTAAGGGTCTTACAACCCACTGCAGTGCTATTAACGAAACTAAGCTAGCCGCGAGGGGACTCGCGCGCCCCGCTTCCAAAGGATGTTACGGGACCACAGGAACGACTCGCCCCACTCGATGTTACGACATGCGTAAATCTCCTTGGAACCCCGCACTGTCGGACGGTTTCGTTGTTCGTTCAAACGACGACACCCCCACGCGATCTGGGTTCAAACACAGCCGGTTGAACGCAGACCCACGTCATGTTTATAAACAGGCGATCCGCGGTTTGAACTCACAGGTCACGTAATGTTTTTGATAAACACAGGTGATCTAGTTTGGCACGTAGCAGATCAGTCCGGTTTGAACTCAGATTGTACACCATTATTGTCAGGCGACCCCGTGGCGAGTCTGAGCCAGATCACGTATGTTCTAGCAGAACTAGAGCGTCCCATTTTGAACTCAGATCAAATTAATGTTTTTGATAAACAGGCGATCTTGTTTATGATAAACAGGGCAGTCCGGTCCTGAAGGATCATGTTTATAAACAGGCGCCCCGGTCATGTACACGGTTACGTCGCTGTGTTAGTTGTTGAACAACGAAAAAACCGGTCCAAACGCTGTTGCACCGTTAAGGATGCCGAGTCAACATCGAGGTCGTAGGTCTTCTTGTTGATATGAACTCTTTGTGAGAAGGTGGCGCTGTTATCCGCTCTAGATGTTCGTTAATCAGTGTGACTGGGTCGTGGTTTAGGGCAGACTTGTGGGTCTGTATTAATTATCAGCTGAAGTTAAGATTTTCTAAAGTTGTTACACGGACCGAGAGCCTAACACTGGTATGAGTAGTTCAGTCACGCAAGTGTTTGTCTTGCTTATTTATGTCATGTTTTATAACCTCGTCAACAGTTTCATTGGCGGTTAGGGGAGACAGGTCTTTCTCAGTAGTTGCTTTCATACGGGTCCTCATTTAAGGACGATACGTGGTGCTACGTGCACGCGTTTTAGTCCCGGCGTCCGATAGTCGCCACAGGGCGATTATACTTCTAGTACTTGTGGCGCAAAATGTTTTTGATAAAAGGTGGGAGGGGGTTTTAACGGGCACTTACAGGTAATGTTTGATAAACAGGCGGTGTTTATATAAACGGGCGATCCGGTTGAATAGCAGTACGATGGTGTTTATAAACAGGGCTGAAGTTGAAAGTCGGAGCAGATCGCGTGGGGTGTTAGTCGTCTGAACAAACGAAAGCGTTGACAGGGTTGCAGGGTCAGGGGATCCCCGGTCTTTACAACATCGAGGTCGGTAGTCTCTTGGTCCACTTAACATCGTTAAGAAGGCGCGCTGTTATCCCCTGGGCTATGTGTTTCGTTAAGAGTGTGACTGGGTCGGTGGTTTTAATGTGGTCTTAATTATCGGAGGTTGAATAATTTTCTAAAGTTGTTGCAACGAAGCTACCTACCTCACTGACTCGGCTGTTATTGCTAAAGTTCCCCACGTATTTTGTCTGTCGCTTATTTAGCTGTCAGCTTTGTACTGAAGTTCGATTTCATGTAGAGCTTGTGCTAGGAGACACAGGTCGTCCTCATGTTGCCTTTCATACGGGGTCGCACCTTCAGCACATCATGTGTCCGACGCTATTTAGGCTTCGTGGCCGATGGCGTTCGACTGATAGAGGGGCAGGCGTCTATTCGATTGTGTAGGGCGACAGGTGGTTTTGATAAAAGGCGACGTTCGATATGTCC
>f0b5c321-b996-4e97-9bd5-7190c3631d73_Basecall_2D_000_2d Marta_PC_default_sample_id_2245_1_ch47_file31_strand_twodirections FAST5/downloads/pass/Marta_PC_default_sample_id_2245_1_ch47_file31_strand.fast5
CGTTCTGTTGGTGACTGCTCCGTTGAACTCCAATCACCTGCTCTTTTTGGGTACAGGCGAAATGTTCATAAGCAGGCATTCTAGTTTACAGAATAAGGCGAACCCGCCAAAATCTGTTGGGTATAGGACCGCGCAGCAGCCGAGTTTTACATGAACCTAGTACGAGCGCTTTTGGACCGCCATACAGAAGCGAGGGGGTTTTAGATGAAGAGGCGCCCGAGATGGAATCCCACTCGCGTGCGGGCTGTTAGGTGAAGACTGAATCCATTTGACAATGTTGGCGTCGCAATTATAAGAGGATTCTAAGCGGCCCGAAGTATCGTGGTCTGTGTTACCTCCGGCTTTACGAGGGATCCTGCGGTTGACACTAGGCGCCTATTGGTTCGGTCCAATGATCTGACTGGGTCTTGGTTGAGGCAGACTTGCTGTATCTTAATTATCATGAAGATCCACACTTTTTTCTAAAATTGTTGCCAACGAAGGACACCTCATAGGACCTGACTGAGGCCGTGTTGTTAGAAGTTTGCCACAGAGTATCTTTGTCTTGCTTATTTACTGTCAGCTTTGTACTGACAGTTGGATTTGCACTTAGTGTCCCTAGGAGGACAGAGGTCTTTCTCCATGTTGCCTTTCAATAAATGTAGCCCGTCCCACAAGATGGATTGTACTGTTCCACCTTTGCACACGGTTGCTAGTGCCGAGCGTTAGAGGATATCCCACGGGGAGGCAGTCGTCACGATGTGTACCGCCCCGAGCACACTGTTGTATAGATAAACAGGCAAGTTTCAGTGC
>a9084f4f-985c-470a-9d34-16636fb1679e_Basecall_2D_000_2d Marta_PC_default_sample_id_2245_1_ch116_file94_strand_twodirections FAST5/downloads/pass/Marta_PC_default_sample_id_2245_1_ch116_file94_strand.fast5
TGAAAAACACCCTCTTCTGGCCTCCGCCACATATTATCACGGAAACTCTCGCTGCCCTGGTGCAGGTACCCGCTCCCAGCAACCATCGTTGCAAGGTAGCACAATCACTTGTCCCTTAAATGCGACTCCCGGTATGCAAAGGCAAGCTGAGAAAAATACTGTCTCTCCCCGACAAGCCAAGGCAATTGAACTGTCATCCGCCAAAGCTATCACATAAAATAAGCAAGACAAAAGACCGCTGTGGAACTTTAACAACTACTCATACCAGTGGCTAGTAGCGCTTCAGTTTCGACATTCGAAAAAATGCACTCTTCATGATAATTAAGACCCACAAGTCTGCCTAAACCACGATGCGTTACACTGATTAACGAAACAAGCCTCGGCGGGGACCACCGCCGGTCCTCTCAAGAGTTCATATATCACCGCAACAATAGCGGACTTTAACTCGGGGAATCGTAGTCCCAAAGGGTTCAACGTTCGTTGTTCAACGACTAGCCCATACGAATCTCCCTGTTTCAATGAGACGCACCCACTGTTTCTATCCACTCGCCTTAATAGCTGTATTAAACAGTTTCATAAACCGTATACCGCCTGTTCAACCCTATCGCCTCTCGTTATCTAAAACCGCCGCTTAGTCAAATACAATTTTAGATCTCAATGCCCTGCTCATCAAAAACATCGCCTGTTATCAAAACATACGTGATCTACGTGCTAAACGCTGCGCCTGTTTATCTAAACATTACGTGATCTGAGTTCGACTGCGGCGCCTGTTTTATCAGGACTAGCTTCGGCGCCACACACATTAGGATGGACGCCTGCCCTGTGGAGATATCTAAATGCTCGGAGCACTAGGTGAATTCGAAGGTAGCACAATCACTTGTCCCTTAAAGGTGAGATCGTATGAAAGGCAACACCTGAGGACTACTGTCTCCCCTAAAGCCAGGCATGAAATTGAACTGTTGCGTACAAAGCTGACACTAAATCAGCACCGACAAAAGACCCTGAGTTGAATTTTAACAACTACTCATACCAGTGAGTAGGCCTTCAGTCGCTAACTTTAGAGAAATTCGACTTCATGGCTACTTACCACGGATACATGCTGCAACCACGACCCAGTCACACTGGTTACTGGAATATAGGGTAGAGGGATAACAGGGCGCCACCTTCTCGGAGACCATGTTAATGGACCACGGAGATAGCACTCATGTTCAACGGGGATCGCTGACCGTGAGACCATAGTTTGTGAATCATTTCGTTTGTTAACAGCACTAACACCCTAAGGGAGTTCTGAGTTTGACAATGGCGGTGAACTGTTTATCTGACACACTCATTGTCAGTCTTAGCGTTAGATGAATCTCCGCCCTGTTTGTTATCAAAAACAGGTACCTATTAGTTAACGGATTTCAGGTGAATCTCGGTTCGAGAGGTCAAAACACCATAGTATTGTTGTAAAGGACCATTACCTATCCC
>049bb45e-d19a-4c94-8c14-d577272fa046_Basecall_2D_000_2d Marta_PC_default_sample_id_2245_1_ch200_file300_strand_twodirections FAST5/downloads/pass/Marta_PC_default_sample_id_2245_1_ch200_file300_strand.fast5
AAGTGCTCCTCTTACTGTATTGCTCGCCTGTCTGGTACAACAACCTTTAGCCTCCCCGCCACACATTAGGACATGAAGCTCCTCCCGCCTGCGGGTCCGAAAATACTCCTCGAGCACTAAACCGCGTGCAAAGGGGTAGCACAATCGGATGTGTCCCTGCGACTCCCGACTGAGTGCTGAAAGGCAACAGCCCCAAAACCTGTCTCCCTAAAGATCCTAATGAACTTGAACTTTAGGTTTATAAGACTGACATAAATACTACATCGCAGACAAAAACTCCTGCGCGGAACTTGTAACAAACTACTCATACTCAGTGAGTAGGCCTATTCAGTCCGCCAACAATTTAGAAAAATTAACTTCATGATATGTAAGCCACAGTCTGCCCTGACTACGACCAGTCTACACTCTGACGGCAAACAGCCTACCCCCAGGGAGCAAATGCTCATTTCTTTAACATGCGTTCATCAACACAGAAGACCTACCGACCAATGTGTCAACGGCAATCCTGATCCTGAACCGGGTGCACTATCGTTAGGACGCTTCGGTTTTGTTGGACCGATAAAGCACATTGCCTGAATTCAATGCCGTAACGGTTGTTGAACGAGTCACGCATTTAGAGTTCAGGTTTAGTTGAACACAAACGAAACCGTTGACAGGGTTCAGCGTTTGAGGAATAAGGCGTCCAGGCTAGAAGTCAGTCGCCGTATGTCAACAGTGCGGGTAGGCGTAGTTTGCGGAGGTGAAGAGTTTGACGGTGTAGACCAGGCGGGAGTCTTCCGTCCGGGCTTGGCTCGTCAGTTATCGTTAAGGAGGAGACTGTGGCTTGGTGGATATGTAGTAAGGCGTGAGTTTTAGCACTTGGTTGAAATATGCAGGCGCCTAACACCTATAACATGAAGTAGTTATTTAAGTTTAGAGAGTCTTTGTTAGTTGAGTGCAAATTCGTGCACAGGTATGTCTTAGCTCCGGTCTATAGAGCGTCGGCGTACCGGACCAGCATGCCCAGGGGGTCGTCTTTAACGTATGTGCCTGTCGAGCCCCCTTAGACCCCATGTCGAGGACCCGTAATTAACAATGTCAGGCGTGTTAGTCGGAAGTTCCGATATACGCGAGGGAGGCGTCGATTTAGATGGATCTTGTGAAGCGAGGAGTCGCGGGTTTGGCGGGCGAGGCAGTTCATGTTTTAAAAATGACGTTCTCTTGACGT
>f5a64231-a14c-4821-ad20-9999cf73b40e_Basecall_2D_000_2d Marta_PC_default_sample_id_2245_1_ch370_file365_strand_twodirections FAST5/downloads/pass/Marta_PC_default_sample_id_2245_1_ch370_file365_strand.fast5
TATCTGTTGGTGCCTGATTGCTGCCTGTTTATCAAAATAGCTTCGACACACACATTAGAAACCTAACTCCTGCCTGTGGAGATATGGAACAGCCGCGGCACTAAAACCGTGCAAAGGTAGCACAATCACTTGTCCCTTAAAATCGAGGACCCGTATGAAAGGCAACGGCGAAAGACCTGTCTCCTAGGGACAAGCCAATGGAGAAATTGAACTGTCAGTACAAAGCTGACATAAATGCACCGACAAGACAGACCCTGTGGATCTTTAACAAAACTACTCATACCAGTGAGTAGTAGCTTCCGGTTGGACAACTGTCCGAAAATTAACTTCATGATAATTAAGACCCAAGTCTGCTAAACCACGACCCAGTCACACTGATTAACGAAACAAGCTAGCCCCAGGGATAAAAGCTTCTCAAAGAGTTCATATCGTAAGAAAATACCGACCTCGATGTTGGACGCGGCATCCTGACGGTGCCGAGCCGACGTGCTTTTCGTTTGTTCAACGACTAACACCCCTACGCGATCTGAGTTCAACCGGCGCCTGTTTATCAAAACAGCTTCCTAGCCACACACAGCGATCCGCAACCGCTTGCCCTGTGGAGTATCTCAAACGGCCGCGGCACTAAAACCAGTGCAAGGGTAGCACAATGATGTGTCCCTTAAATGAGGACCCGCTGTGAAGCAACAGAAAATACTGTCTCCTAGGACAAGCCAATGAAATTGAACTGTCAGTACAAAGCTGACATAAATGCAGCAGACAAAAGACCCCCTTGAATTTAACAAACTACTCATACCAGTGAGTAGTAATTCAGTTGGGACAACTTTAGAAAATTAACTTCATGATAATTAAGACCCACAAGTCTGCCTAGACTACGTAACTAGACCCATTGCGAAGGAAGACTAGAGCTAGGATAAAGCCTTCTCAAAGAGTTCATATCAACAAGAGAAGACCTACGACCTCGATGTTGACTCGGCATCCTGTAACGGGGACCAGCGTGCTCACGCTTCGTTTGTTCAACGCTAGCAGCCCCCACGCGATCTGAGTTCAACCGGCCGGTTTTGAAATCGCGCTTTTCAGGATTTTACCTGAGTTACGTAAATGTTTTGATAATACATGGCAGTGCGTCTGAGGTCTAAAGTTCGGTATCTGTTTTGACTGGCAATAGAGGAGTCGAGTTTGAACCAGGTCACCTGTATGTTTGTACGGCCAAGGCAAGTCTGTCTGTTTGGTCAAAGGTGATTGAA
>a07a18e5-f822-4d38-b8aa-e0236539b78b_Basecall_2D_000_2d Marta_PC_default_sample_id_2245_1_ch1_file17_strand_twodirections FAST5/downloads/pass/Marta_PC_default_sample_id_2245_1_ch1_file17_strand.fast5
TGAAACATGCTCTCCTGCTGTACCATTTCCGGACTGCCTGTTTATCAAAATAAGCCCGCTGTCCCACTCGGATAGTGGCAAATTCGAACGCCTTGGTCTGAGTTCAACAAAGACTCTTTATCAGGCCCCTGTTTATCACAACATACTGCGTACGGAGTTTCAAACGCATGGAGGGTTTATCGATAATCGTGATCTCCCGCCGATTAAAATACATGCCCTGTTTTGACAAAGATAGACGTGTCACACATTGCCGAACTCTAACACGCCTGCTTACGGAAATTAAGCCCGCGAGATAGCAACGCGCCCATGAGTTCAGCAAAAGGTGCTCCCTCACATGTAGACGGAATCTCCTTCCGCCCTTAGGGTATCGAATCTCCGATCTGACTGAAGGGCTCACAACCGAGATACTGTCCGCGCACGCCGGGCATGTGCTTAAATGTCGACAATCTAAAAGCATGGCCTCCCTGGCGCGAAGACTCCACGCAACGCTTGAACTTCGCTATCATAACAACGCTGACATATAACGATTCAAGTCAAGACGACTGTTGCGGAGGACGTGGTAACAATTCCATCTACCTTATGAGCTCCTAAGTTATCCAACCGCTAAAAGCAGTCGCCTGATAATTAACCGAAGACCCTACCTCCCCGGAAGGCCACAATGCCCAATTTAAAACAATGGGCCGCCGGAGATAACACCTCCCGCCATAACGATGGTTATACTCTCAAGAATCTGACGTGAAGTTTGCTTTCGTTTGTTCAACAAGCTCGCGCGCAATCCCCTGGAACGCCTTTCAACCCGGTGGAACCGCGTTTCAGCTGCAATGCAGCACATGGGAATGCGTTTAAATGAGCGATAATTCAGCAGTTCCTAGAGGGGAATAAAAGAAACCCATGAAGTCCGTCGATGTAATTTACGTGATCCCGTTAAACTGAGGTGTCCGGGGAGGATGGAGGGTCGACATGCTGAGATAAAGGGTCTTTTAGCGTTAGTCGCGGTGGCGTAGCGTCCATTCATAAGAAGGTTGTTATTAATTGTATGTGAGTCGATACGGCGGGAGTTGCCACGTTACCATTGCATTACCGGCAACCATAGGCTCACAACGTAGGCATACGGTCTTCAGGATTAGAGAGTCGTTGTTGTTGACATCTTGGATCATGTTAGCGTCGGCGTTGTCTACGTAGGATTTAAAGTTCCAATTGCATTGTTAGGGGGAGACACAGGTCTTGGGTTGCCTTTCACGCCTGTCATGTCACGGACAAGTGATAGGCGTTGTCGCAAACTCAGTCTTGGAGCTAGTGCCGGAGGTTTGAACCATTTTCGAAACAGCAGGGAGGAGTCGATTCACAGTGGCGGGGAGGCACGTTATGAGCGGATAAACAGGCGCAGTCGTGTTTATGTT
>17e80d75-eca4-493e-ae69-288e7c183702_Basecall_2D_000_2d Marta_PC_default_sample_id_2245_1_ch408_file164_strand_twodirections FAST5/downloads/pass/Marta_PC_default_sample_id_2245_1_ch408_file164_strand.fast5
[truncated: 10,798,683 more chars]
