# Supplementary material for: On site DNA barcoding by nanopore sequencing
Source: PLoS One. 2017 Oct 4;12(10):e0184741. doi: 10.1371/journal.pone.0184741 (PMC5627904; doi:10.1371/journal.pone.0184741)
Supplement: S3 File — The folder contains scripts used for the reconstruction of a consensus sequence from MinION sequencing reads. (GZ) [file pone.0184741.s003.tar.gz]

Archive with 10 entries (9 files):
- ./._Additional File 1
- Additional File 1
- Additional File 1/._.DS_Store
- Additional File 1/.DS_Store
- Additional File 1/._align_on_reference.sh
- Additional File 1/align_on_reference.sh
- Additional File 1/._consensus_from_counts.py
- Additional File 1/consensus_from_counts.py
- Additional File 1/._detailed_counts.py
- Additional File 1/detailed_counts.py
