# Supplementary material for: On site DNA barcoding by nanopore sequencing
Source: PLoS One. 2017 Oct 4;12(10):e0184741. doi: 10.1371/journal.pone.0184741 (PMC5627904; doi:10.1371/journal.pone.0184741)
Supplement: S3 File — The folder contains scripts used for the reconstruction of a consensus sequence from MinION sequencing reads. (GZ) [file pone.0184741.s003.tar.gz › Additional File 1/align_on_reference.sh]

#!/bin/bash

# $1 is the reference
# $2 is the '.fasta' file that contains the reads to be mapped

export LASTAL=lastal;
export SAMTOOLS=samtools;
export FILTER=last-map-probs.py;
export MAF_CONVERT=maf-convert.py;
export COUNT=detailed_counts.py;
export CONSENSUS=consensus_from_counts.py;

#reads alignment
$LASTAL -a 1 $1 $2 > 2D.maf;

#Filter
$FILTER 2D.maf > 2D.filter.maf

#misalignment likelyhood, and reads splits
$MAF_CONVERT sam 2D.filter.maf | $SAMTOOLS view -T $1 -bS - |$SAMTOOLS sort -o - - |$SAMTOOLS fillmd -be - $1 > 2D.filter.bam && $SAMTOOLS index 2D.filter.bam;

#mpileup
$SAMTOOLS mpileup -BQ 0 -d 10000000 -f $1 2D.filter.bam > 2D.filter.mpileup

#Counts
$COUNT 2D.filter.mpileup > 2D.filter.mpileup.detailed.txt;

#Consensus
python $CONSENSUS 2D.filter.mpileup.detailed.txt > 2D.consensus.fasta
