# Supplementary material for: On site DNA barcoding by nanopore sequencing
Source: PLoS One. 2017 Oct 4;12(10):e0184741. doi: 10.1371/journal.pone.0184741 (PMC5627904; doi:10.1371/journal.pone.0184741)
Supplement: S3 File — The folder contains scripts used for the reconstruction of a consensus sequence from MinION sequencing reads. (GZ) [file pone.0184741.s003.tar.gz › Additional File 1/consensus_from_counts.py]

import sys;

def is_number(s):
    try:
        float(s)
        return True
    except ValueError:
        return False

inFile = open(sys.argv[1],'r')

sys.stdout.write('>CONSENSUS SEQUENCE\n')

c = 0

for line in inFile:
	data = line.strip().split('\t')
	if is_number(data[0]):
		
		cov = float(data[2])
		countA = float(data[4])
		countC = float(data[5])
		countG = float(data[6])
		countT = float(data[7])
	        try: freqA = countA/cov
	        except ZeroDivisionError: freqA = 0
		try: freqG = countG/cov
	        except ZeroDivisionError: freqG = 0
		try: freqC = countC/cov
	        except ZeroDivisionError: freqC = 0
		try: freqT = countT/cov
	        except ZeroDivisionError: freqT = 0
	
		freqMAX = max(freqA , freqC , freqG , freqT)
		if freqA == freqMAX:
			if c == 80:
				sys.stdout.write('A\n')
				c = 0
			else:
				sys.stdout.write('A')
				c += 1
		elif freqC == freqMAX:
			if c == 80:
				sys.stdout.write('C\n')
				c = 0
			else:
				sys.stdout.write('C')
				c += 1
		elif freqG == freqMAX:
			if c == 80:
				sys.stdout.write('G\n')
				c = 0
			else:
				sys.stdout.write('G')
				c += 1
		elif freqT == freqMAX:
			if c == 80:
				sys.stdout.write('T\n')
				c = 0
			else:
				sys.stdout.write('T')
				c += 1
