# Supplementary material for: On site DNA barcoding by nanopore sequencing
Source: PLoS One. 2017 Oct 4;12(10):e0184741. doi: 10.1371/journal.pone.0184741 (PMC5627904; doi:10.1371/journal.pone.0184741)
Supplement: S4 File — The folder contains program files and instructions of the ONtoBAR software. (GZ) [file pone.0184741.s004.tar.gz]

Archive with 11 entries (10 files):
- ONtoBAR
- ONtoBAR/LICENSE
- ONtoBAR/detailed_counts.py
- ONtoBAR/consensus_from_counts.py
- ONtoBAR/revised_ovlErrorRate0.04.spec
- ONtoBAR/removesmalls.pl
- ONtoBAR/README.html
- ONtoBAR/assembly.sh
- ONtoBAR/ONtoBAR.pl
- ONtoBAR/align_on_reference.sh
- ONtoBAR/README.md
