# Supplementary material for: On site DNA barcoding by nanopore sequencing
Source: PLoS One. 2017 Oct 4;12(10):e0184741. doi: 10.1371/journal.pone.0184741 (PMC5627904; doi:10.1371/journal.pone.0184741)
Supplement: S4 File — The folder contains program files and instructions of the ONtoBAR software. (GZ) [file pone.0184741.s004.tar.gz › ONtoBAR/revised_ovlErrorRate0.04.spec]

merSize = 14
cgwErrorRate = 0.25
ovlCorrBatchSize = 100000
ovlHashBlockLength = 50000000
frgCorrThreads = 4
frgMinLen = 100
merylMemory = 16384
cnsMinFrags = 7500
ovlStoreMemory = 16384
ovlMinLen = 40
merylThreads = 16
ovlErrorRate = 0.04
ovlThreads = 16
ovlRefBlockSize =  100000000
frgCorrBatchSize = 100000
unitigger = bogart
ovlHashBits = 25
ovlConcurrency = 48
cnsConcurrency = 24
cnsErrorRate = 0.25
